# Supplementary material for: Effect of NaCl stress on exoproteome profiles of Bacillus amyloliquefaciens EB2003A and Lactobacillus helveticus EL2006H
Source: Front Microbiol. 2023 Aug 28;14:1206152. doi: 10.3389/fmicb.2023.1206152 (PMC10493332; doi:10.3389/fmicb.2023.1206152)
Supplement: SUPPLEMENTARY TABLE S1 — Comparison of exoproteome for B. amyloliquefaciens EB2003A, at 0 and 200 mM NaCl. [file Table_1.XLSX]

## Sheet: BA 0vs 200mM NaCl fisher
#	Identified Proteins (1829)	Accession Number	Molecular Weight	Fisher's Exact Test (p-value): *(p < 0.02425)	0 mM NaCl	200 mM NaCl
578	Cluster of MULTISPECIES: superoxide dismutase [Bacillus] (WP_016938941.1)	WP_016938941.1 [2]	22 kDa	< 0.00010	1091	1063
578.1	superoxide dismutase [Bacillus amyloliquefaciens]	WP_013352894.1	22 kDa	< 0.00010	668	569
578.2	MULTISPECIES: superoxide dismutase [Bacillus]	WP_016938941.1	22 kDa	< 0.00010	990	976
579	Cluster of peroxiredoxin [Bacillus amyloliquefaciens] (WP_013354178.1)	WP_013354178.1 [4]	21 kDa	< 0.00010	194	191
579.1	peroxiredoxin [Bacillus amyloliquefaciens]	WP_013354178.1 (+2)	21 kDa	< 0.00010	190	182
579.2	MULTISPECIES: peroxiredoxin [Bacillus]	WP_004393188.1	21 kDa	< 0.00010	182	176
580	MULTISPECIES: elongation factor Tu [Bacillus]	WP_003156451.1	43 kDa	< 0.00010	69	68
581	Cluster of MULTISPECIES: protease [Bacillus subtilis group] (WP_013353346.1)	WP_013353346.1 [2]	19 kDa	< 0.00010	442	439
581.1	MULTISPECIES: protease [Bacillus subtilis group]	WP_013353346.1	19 kDa	< 0.00010	442	439
582	MULTISPECIES: DUF1027 domain-containing protein [Bacillus]	WP_003151928.1	11 kDa	< 0.00010	10	10
583	MULTISPECIES: trp RNA-binding attenuation protein MtrB [Bacillus]	WP_003153449.1	8 kDa	< 0.00010	52	52
584	MULTISPECIES: SMI1/KNR4 family protein [Bacillus]	WP_007614250.1 (+2)	17 kDa	< 0.00010	2	2
585	MULTISPECIES: NifU family protein [Bacillus]	WP_010329960.1	9 kDa	< 0.00010	9	9
586	Cluster of MULTISPECIES: NAD-dependent succinate-semialdehyde dehydrogenase [Bacillus subtilis group] (WP_013351018.1)	WP_013351018.1 [3]	50 kDa	< 0.00010	83	83
586.1	MULTISPECIES: NAD-dependent succinate-semialdehyde dehydrogenase [Bacillus subtilis group]	WP_013351018.1	50 kDa	< 0.00010	83	83
587	Cluster of MULTISPECIES: N-acetyltransferase [Bacillus subtilis group] (WP_013351045.1)	WP_013351045.1 [3]	24 kDa	< 0.00010	44	44
587.1	MULTISPECIES: N-acetyltransferase [Bacillus subtilis group]	WP_013351045.1	24 kDa	< 0.00010	44	44
588	Cluster of MULTISPECIES: proteinase inhibitor [Bacillus subtilis group] (WP_013351794.1)	WP_013351794.1 [4]	17 kDa	< 0.00010	42	42
588.1	MULTISPECIES: proteinase inhibitor [Bacillus subtilis group]	WP_013351794.1 (+2)	17 kDa	< 0.00010	42	42
588.2	proteinase inhibitor [Bacillus amyloliquefaciens]	WP_061581898.1	17 kDa	< 0.00010	0	8
589	Cluster of MULTISPECIES: 2,3,4,5-tetrahydropyridine-2,6-dicarboxylate N-acetyltransferase [Bacillus subtilis group] (WP_013352082.1)	WP_013352082.1 [8]	25 kDa	< 0.00010	3	3
589.1	MULTISPECIES: 2,3,4,5-tetrahydropyridine-2,6-dicarboxylate N-acetyltransferase [Bacillus subtilis group]	WP_013352082.1 (+1)	25 kDa	< 0.00010	3	3
590	Cluster of MULTISPECIES: ATP-dependent protease subunit HslV [Bacillus subtilis group] (WP_013352250.1)	WP_013352250.1 [2]	20 kDa	< 0.00010	60	60
590.1	MULTISPECIES: ATP-dependent protease subunit HslV [Bacillus subtilis group]	WP_013352250.1	20 kDa	< 0.00010	60	60
591	Cluster of glutamate synthase subunit beta [Bacillus amyloliquefaciens] (WP_013352486.1)	WP_013352486.1 [6]	55 kDa	< 0.00010	9	9
591.1	MULTISPECIES: glutamate synthase subunit beta [Bacillus]	WP_007407349.1	55 kDa	< 0.00010	6	4
591.2	glutamate synthase subunit beta [Bacillus amyloliquefaciens]	WP_013352486.1 (+4)	55 kDa	< 0.00010	9	9
592	MULTISPECIES: urease subunit gamma [Bacillus subtilis group]	WP_013353896.1 (+1)	12 kDa	< 0.00010	7	7
593	Cluster of PTS fructose transporter subunit IIA [Bacillus amyloliquefaciens] (WP_047475224.1)	WP_047475224.1 [8]	67 kDa	< 0.00010	29	29
593.1	PTS fructose transporter subunit IIA [Bacillus amyloliquefaciens]	WP_047475224.1	67 kDa	< 0.00010	29	26
593.2	MULTISPECIES: PTS fructose transporter subunit IIC [Bacillus amyloliquefaciens group]	WP_003154570.1 (+6)	67 kDa	< 0.00010	0	20
594	Cluster of manganese-dependent inorganic pyrophosphatase [Bacillus amyloliquefaciens] (WP_071347268.1)	WP_071347268.1 [3]	34 kDa	< 0.00010	218	218
594.1	manganese-dependent inorganic pyrophosphatase [Bacillus amyloliquefaciens]	WP_071347268.1	34 kDa	< 0.00010	206	209
594.2	manganese-dependent inorganic pyrophosphatase [Bacillus amyloliquefaciens]	WP_033574278.1	34 kDa	< 0.00010	200	209
595	Cluster of MULTISPECIES: ferrochelatase [Bacillus subtilis group] (WP_013351720.1)	WP_013351720.1 [3]	35 kDa	< 0.00010	188	189
595.1	ferrochelatase [Bacillus amyloliquefaciens]	WP_065521752.1	35 kDa	< 0.00010	167	161
595.2	MULTISPECIES: ferrochelatase [Bacillus subtilis group]	WP_013351720.1	35 kDa	< 0.00010	188	187
596	Cluster of MULTISPECIES: DUF1541 domain-containing protein [Bacillus subtilis group] (WP_013351163.1)	WP_013351163.1 [2]	20 kDa	< 0.00010	214	216
596.1	MULTISPECIES: DUF1541 domain-containing protein [Bacillus subtilis group]	WP_013351163.1	20 kDa	< 0.00010	214	216
597	MULTISPECIES: ATP synthase subunit alpha [Bacillus]	WP_003151170.1	55 kDa	< 0.00010	62	63
598	Cluster of glucose-6-phosphate isomerase [Bacillus amyloliquefaciens] (WP_065982178.1)	WP_065982178.1 [5]	51 kDa	< 0.00010	574	585
598.1	MULTISPECIES: glucose-6-phosphate isomerase [Bacillus]	WP_061860824.1	51 kDa	< 0.00010	472	472
598.2	glucose-6-phosphate isomerase [Bacillus amyloliquefaciens]	WP_065982178.1	51 kDa	< 0.00010	532	533
598.3	MULTISPECIES: glucose-6-phosphate isomerase [Bacillus]	WP_007408647.1 (+2)	51 kDa	< 0.00010	522	534
599	Cluster of MULTISPECIES: single-stranded DNA-binding protein [Bacillus subtilis group] (WP_013354263.1)	WP_013354263.1 [2]	19 kDa	< 0.00010	139	143
599.1	MULTISPECIES: single-stranded DNA-binding protein [Bacillus subtilis group]	WP_013354263.1	19 kDa	< 0.00010	139	143
600	Cluster of MULTISPECIES: thioredoxin-dependent thiol peroxidase [Bacillus subtilis group] (WP_013351501.1)	WP_013351501.1 [3]	18 kDa	< 0.00010	34	35
600.1	peroxiredoxin [Bacillus amyloliquefaciens]	WP_065980992.1	18 kDa	< 0.00010	26	22
600.2	MULTISPECIES: thioredoxin-dependent thiol peroxidase [Bacillus subtilis group]	WP_013351501.1	18 kDa	< 0.00010	33	35
601	Cluster of MULTISPECIES: peptide ABC transporter substrate-binding protein [Bacillus subtilis group] (WP_013351824.1)	WP_013351824.1 [4]	61 kDa	< 0.00010	826	853
601.1	peptide ABC transporter substrate-binding protein [Bacillus amyloliquefaciens]	WP_065981168.1	61 kDa	< 0.00010	220	175
601.2	MULTISPECIES: peptide ABC transporter substrate-binding protein [Bacillus subtilis group]	WP_013351824.1	61 kDa	< 0.00010	810	842
601.3	peptide ABC transporter substrate-binding protein [Bacillus amyloliquefaciens]	WP_065521692.1	61 kDa	< 0.00010	768	807
601.4	peptide ABC transporter substrate-binding protein [Bacillus amyloliquefaciens]	WP_047477823.1	61 kDa	< 0.00010	120	180
602	Cluster of flagellar cap protein FliD [Bacillus amyloliquefaciens] (WP_013353775.1)	WP_013353775.1 [3]	56 kDa	< 0.00010	16	17
602.1	flagellar cap protein FliD [Bacillus amyloliquefaciens]	WP_013353775.1 (+1)	56 kDa	< 0.00010	16	17
603	Cluster of MULTISPECIES: hypothetical protein [Bacillus subtilis group] (WP_013351928.1)	WP_013351928.1 [3]	18 kDa	< 0.00010	158	168
603.1	MULTISPECIES: hypothetical protein [Bacillus amyloliquefaciens group]	WP_020955678.1 (+1)	18 kDa	< 0.00010	23	0
603.2	MULTISPECIES: hypothetical protein [Bacillus subtilis group]	WP_013351928.1	18 kDa	< 0.00010	158	168
604	Cluster of MULTISPECIES: cytidine deaminase [Bacillus subtilis group] (WP_013352920.1)	WP_013352920.1 [3]	15 kDa	< 0.00010	43	46
604.1	MULTISPECIES: cytidine deaminase [Bacillus subtilis group]	WP_013352920.1	15 kDa	< 0.00010	43	46
605	Cluster of MULTISPECIES: phosphoserine phosphatase [Bacillus subtilis group] (WP_014469787.1)	WP_014469787.1 [2]	22 kDa	< 0.00010	41	44
605.1	phosphoserine phosphatase [Bacillus amyloliquefaciens]	WP_047478457.1	22 kDa	< 0.00010	38	35
605.2	MULTISPECIES: phosphoserine phosphatase [Bacillus subtilis group]	WP_014469787.1	22 kDa	< 0.00010	40	43
606	MULTISPECIES: phosphate acetyltransferase [Bacillus subtilis group]	WP_013353978.1 (+1)	35 kDa	< 0.00010	431	466
607	Cluster of beta-glucanase [Bacillus amyloliquefaciens] (WP_013354107.1)	WP_013354107.1 [5]	27 kDa	< 0.00010	239	261
607.1	beta-glucanase [Bacillus amyloliquefaciens]	WP_013354107.1 (+1)	27 kDa	< 0.00010	239	261
608	transcriptional regulator [Bacillus amyloliquefaciens]	WP_013351190.1 (+1)	15 kDa	< 0.00010	21	23
609	Cluster of MULTISPECIES: DUF1775 domain-containing protein [Bacillus subtilis group] (WP_013351021.1)	WP_013351021.1 [6]	22 kDa	< 0.00010	62	68
609.1	MULTISPECIES: DUF1775 domain-containing protein [Bacillus]	WP_003156312.1 (+4)	22 kDa	< 0.00010	47	51
609.2	MULTISPECIES: DUF1775 domain-containing protein [Bacillus subtilis group]	WP_013351021.1	22 kDa	< 0.00010	46	53
610	Cluster of MULTISPECIES: carbonic anhydrase [Bacillus subtilis group] (WP_013353280.1)	WP_013353280.1 [2]	21 kDa	< 0.00010	231	254
610.1	MULTISPECIES: carbonic anhydrase [Bacillus]	WP_003152233.1	21 kDa	< 0.00010	160	167
610.2	MULTISPECIES: carbonic anhydrase [Bacillus subtilis group]	WP_013353280.1	21 kDa	< 0.00010	231	254
611	MULTISPECIES: poly(3-hydroxyalkanoate) depolymerase [Bacillus subtilis group]	WP_013352331.1	9 kDa	< 0.00010	10	11
612	Cluster of MULTISPECIES: bacillithiol biosynthesis deacetylase BshB1 [Bacillus subtilis group] (WP_013352660.1)	WP_013352660.1 [3]	26 kDa	< 0.00010	29	32
612.1	MULTISPECIES: bacillithiol biosynthesis deacetylase BshB1 [Bacillus subtilis group]	WP_013352660.1 (+1)	26 kDa	< 0.00010	29	32
613	Cluster of MULTISPECIES: aspartate 1-decarboxylase [Bacillus] (WP_003153510.1)	WP_003153510.1 [3]	14 kDa	< 0.00010	38	42
613.1	MULTISPECIES: aspartate 1-decarboxylase [Bacillus]	WP_003153510.1 (+1)	14 kDa	< 0.00010	38	42
613.2	MULTISPECIES: aspartate 1-decarboxylase [Bacillus]	WP_045927211.1	14 kDa	< 0.00010	25	29
614	Cluster of MULTISPECIES: D-lyxose/D-mannose family sugar isomerase [Bacillus subtilis group] (WP_013351044.1)	WP_013351044.1 [7]	19 kDa	< 0.00010	26	29
614.1	MULTISPECIES: D-lyxose/D-mannose family sugar isomerase [Bacillus subtilis group]	WP_013351044.1	19 kDa	< 0.00010	25	29
614.2	D-lyxose/D-mannose family sugar isomerase [Bacillus amyloliquefaciens]	WP_017419249.1 (+1)	19 kDa	< 0.00010	14	20
615	Cluster of MULTISPECIES: GTP cyclohydrolase I FolE [Bacillus] (WP_003153448.1)	WP_003153448.1 [3]	21 kDa	< 0.00010	49	55
615.1	MULTISPECIES: GTP cyclohydrolase I FolE [Bacillus]	WP_003153448.1 (+1)	21 kDa	< 0.00010	49	55
616	MULTISPECIES: Fe-S cluster assembly protein SufB [Bacillus]	WP_003151878.1 (+2)	53 kDa	< 0.00010	114	128
617	Cluster of MULTISPECIES: YtoQ family protein [Bacillus subtilis group] (WP_014470831.1)	WP_014470831.1 [2]	17 kDa	< 0.00010	57	64
617.1	MULTISPECIES: YtoQ family protein [Bacillus subtilis group]	WP_014470831.1	17 kDa	< 0.00010	57	64
618	MULTISPECIES: 6,7-dimethyl-8-ribityllumazine synthase [Bacillus]	WP_003153372.1 (+1)	16 kDa	< 0.00010	77	87
619	MULTISPECIES: Glu/Leu/Phe/Val dehydrogenase [Bacillus subtilis group]	WP_013352804.1	40 kDa	< 0.00010	154	174
620	MULTISPECIES: hypothetical protein [Bacillus]	WP_004392910.1	8 kDa	< 0.00010	53	60
621	Cluster of MULTISPECIES: hypothetical protein [Bacillus subtilis group] (WP_014471087.1)	WP_014471087.1 [5]	51 kDa	< 0.00010	268	304
621.1	MULTISPECIES: hypothetical protein [Bacillus subtilis group]	WP_032876184.1	51 kDa	< 0.00010	66	65
621.2	MULTISPECIES: right-handed parallel beta-helix repeat-containing protein [Bacillus]	WP_014419000.1 (+1)	51 kDa	< 0.00010	72	71
621.3	MULTISPECIES: hypothetical protein [Bacillus subtilis group]	WP_014471087.1	51 kDa	< 0.00010	260	298
622	MULTISPECIES: hypothetical protein [Bacillus subtilis group]	WP_013353193.1	18 kDa	< 0.00010	37	42
623	D-alanine--D-alanine ligase A [Bacillus amyloliquefaciens]	WP_088612187.1	40 kDa	< 0.00010	22	25
624	Cluster of MULTISPECIES: subclass B1 metallo-beta-lactamase [Bacillus subtilis group] (WP_013351863.1)	WP_013351863.1 [6]	28 kDa	< 0.00010	226	257
624.1	MULTISPECIES: subclass B1 metallo-beta-lactamase [Bacillus subtilis group]	WP_013351863.1 (+1)	28 kDa	< 0.00010	226	255
624.2	BCII family subclass B1 metallo-beta-lactamase [Bacillus amyloliquefaciens]	WP_065981190.1	28 kDa	< 0.00010	77	87
624.3	subclass B1 metallo-beta-lactamase [Bacillus amyloliquefaciens]	WP_025851911.1	28 kDa	< 0.00010	0	16
624.4	subclass B1 metallo-beta-lactamase [Bacillus amyloliquefaciens]	WP_031304452.1	25 kDa	< 0.00010	0	0
625	Cluster of PTS lactose/cellobiose transporter subunit IIA [Bacillus amyloliquefaciens] (WP_045512925.1)	WP_045512925.1 [4]	12 kDa	< 0.00010	210	240
625.1	MULTISPECIES: PTS lactose/cellobiose transporter subunit IIA [Bacillus amyloliquefaciens group]	WP_012118771.1	12 kDa	< 0.00010	74	84
625.2	PTS lactose/cellobiose transporter subunit IIA [Bacillus amyloliquefaciens]	WP_045512925.1	12 kDa	< 0.00010	209	240
626	Cluster of MULTISPECIES: aldo/keto reductase [Bacillus subtilis group] (WP_014471380.1)	WP_014471380.1 [9]	32 kDa	< 0.00010	96	110
626.1	aldo/keto reductase [Bacillus amyloliquefaciens]	WP_047476083.1	32 kDa	< 0.00010	81	90
626.2	MULTISPECIES: aldo/keto reductase [Bacillus]	WP_014416784.1 (+4)	32 kDa	< 0.00010	83	95
626.3	MULTISPECIES: aldo/keto reductase [Bacillus subtilis group]	WP_014471380.1 (+1)	32 kDa	< 0.00010	94	108
627	MULTISPECIES: 4-hydroxy-tetrahydrodipicolinate synthase [Bacillus]	WP_003154166.1 (+1)	31 kDa	< 0.00010	266	305
628	Cluster of MULTISPECIES: 2-succinylbenzoate-CoA ligase [Bacillus subtilis group] (WP_013353286.1)	WP_013353286.1 [3]	54 kDa	< 0.00010	33	38
628.1	MULTISPECIES: 2-succinylbenzoate-CoA ligase [Bacillus subtilis group]	WP_013353286.1 (+1)	54 kDa	< 0.00010	33	38
629	Cluster of MULTISPECIES: WXG100 family type VII secretion target [Bacillus] (WP_013353414.1)	WP_013353414.1 [2]	11 kDa	< 0.00010	66	76
629.1	MULTISPECIES: WXG100 family type VII secretion target [Bacillus]	WP_013353414.1	11 kDa	< 0.00010	65	72
629.2	MULTISPECIES: WXG100 family type VII secretion target [Bacillus]	WP_003152013.1	11 kDa	< 0.00010	35	40
630	MULTISPECIES: DNA-directed RNA polymerase subunit beta [Bacillus subtilis group]	WP_013350808.1 (+1)	133 kDa	< 0.00010	355	410
631	Cluster of acetolactate decarboxylase [Bacillus amyloliquefaciens] (WP_013353838.1)	WP_013353838.1 [4]	28 kDa	< 0.00010	385	445
631.1	acetolactate decarboxylase [Bacillus amyloliquefaciens]	WP_013353838.1	28 kDa	< 0.00010	384	444
631.2	MULTISPECIES: acetolactate decarboxylase [Bacillus]	WP_003151318.1	28 kDa	< 0.00010	202	243
632	Cluster of adenylate kinase [Bacillus amyloliquefaciens] (WP_045514104.1)	WP_045514104.1 [2]	24 kDa	< 0.00010	325	376
632.1	adenylate kinase [Bacillus amyloliquefaciens]	WP_045514104.1	24 kDa	< 0.00010	323	372
632.2	MULTISPECIES: adenylate kinase [Bacillus]	WP_007410407.1	24 kDa	< 0.00010	74	88
633	MULTISPECIES: DNA-directed RNA polymerase subunit alpha [Bacillus]	WP_003156549.1 (+1)	35 kDa	< 0.00010	114	132
634	Cluster of MULTISPECIES: chitin-binding protein [Bacillus subtilis group] (WP_013352403.1)	WP_013352403.1 [6]	22 kDa	< 0.00010	264	306
634.1	MULTISPECIES: chitin-binding protein [Bacillus subtilis group]	WP_013352403.1	22 kDa	< 0.00010	264	306
634.2	chitin-binding protein [Bacillus amyloliquefaciens]	WP_065981560.1	22 kDa	< 0.00010	67	82
635	MULTISPECIES: translation initiation factor IF-2 [Bacillus]	WP_014417788.1 (+2)	78 kDa	< 0.00010	79	92
636	Cluster of MULTISPECIES: ketoacyl-ACP synthase III [Bacillus subtilis group] (WP_013351724.1)	WP_013351724.1 [2]	35 kDa	< 0.00010	36	42
636.1	MULTISPECIES: ketoacyl-ACP synthase III [Bacillus subtilis group]	WP_013351724.1	35 kDa	< 0.00010	28	28
636.2	MULTISPECIES: ketoacyl-ACP synthase III [Bacillus amyloliquefaciens group]	WP_053573535.1	35 kDa	< 0.00010	22	23
637	Cluster of MULTISPECIES: NADH-dependent alcohol dehydrogenase [Bacillus subtilis group] (WP_013353364.1)	WP_013353364.1 [3]	43 kDa	< 0.00010	300	350
637.1	MULTISPECIES: NADH-dependent alcohol dehydrogenase [Bacillus amyloliquefaciens group]	WP_016938143.1	43 kDa	< 0.00010	245	283
637.2	MULTISPECIES: NADH-dependent alcohol dehydrogenase [Bacillus]	WP_032876828.1	43 kDa	< 0.00010	234	275
637.3	MULTISPECIES: NADH-dependent alcohol dehydrogenase [Bacillus subtilis group]	WP_013353364.1	43 kDa	< 0.00010	296	348
638	transcriptional regulator [Bacillus amyloliquefaciens]	WP_065982254.1	35 kDa	< 0.00010	6	7
639	Cluster of MULTISPECIES: ribonuclease [Bacillus subtilis group] (WP_013353722.1)	WP_013353722.1 [2]	17 kDa	< 0.00010	188	220
639.1	MULTISPECIES: ribonuclease [Bacillus subtilis group]	WP_013353722.1	17 kDa	< 0.00010	188	220
640	formyltetrahydrofolate deformylase [Bacillus amyloliquefaciens]	WP_013351988.1	35 kDa	< 0.00010	35	41
641	MULTISPECIES: ribosome-recycling factor [Bacillus subtilis group]	WP_013352283.1	21 kDa	< 0.00010	70	82
642	Cluster of MULTISPECIES: phosphoribosylformylglycinamidine synthase I [Bacillus subtilis group] (WP_014469856.1)	WP_014469856.1 [6]	25 kDa	< 0.00010	74	87
642.1	MULTISPECIES: phosphoribosylformylglycinamidine synthase I [Bacillus]	WP_014417103.1	25 kDa	< 0.00010	43	51
642.2	MULTISPECIES: phosphoribosylformylglycinamidine synthase I [Bacillus subtilis group]	WP_014469856.1 (+1)	25 kDa	< 0.00010	67	86
643	Cluster of MULTISPECIES: spermidine synthase [Bacillus] (WP_003151052.1)	WP_003151052.1 [6]	31 kDa	< 0.00010	151	181
643.1	MULTISPECIES: spermidine synthase [Bacillus]	WP_003151052.1 (+4)	31 kDa	< 0.00010	151	181
644	MULTISPECIES: cold-shock protein [Bacillus]	WP_003156143.1 (+1)	7 kDa	< 0.00010	10	12
645	Cluster of MULTISPECIES: insulinase family protein [Bacillus subtilis group] (WP_013352298.1)	WP_013352298.1 [2]	46 kDa	< 0.00010	85	102
645.1	MULTISPECIES: insulinase family protein [Bacillus subtilis group]	WP_013352298.1	46 kDa	< 0.00010	85	101
645.2	MULTISPECIES: insulinase family protein [Bacillus]	WP_007409807.1	46 kDa	< 0.00010	69	89
646	MULTISPECIES: piezosome protein [Bacillus subtilis group]	WP_013351096.1	31 kDa	< 0.00010	48	58
647	Cluster of DNA topoisomerase IV subunit A [Bacillus amyloliquefaciens] (WP_013352435.1)	WP_013352435.1 [3]	90 kDa	< 0.00010	66	80
647.1	DNA topoisomerase IV subunit A [Bacillus amyloliquefaciens]	WP_013352435.1 (+1)	90 kDa	< 0.00010	66	80
647.2	MULTISPECIES: DNA topoisomerase IV subunit A [Bacillus]	WP_007611775.1	91 kDa	< 0.00010	29	40
648	MULTISPECIES: bifunctional oligoribonuclease/PAP phosphatase NrnA [Bacillus subtilis group]	WP_013353168.1 (+1)	35 kDa	< 0.00010	45	55
649	MULTISPECIES: peptidase M15 [Bacillus subtilis group]	WP_013352560.1	31 kDa	< 0.00010	187	229
650	MULTISPECIES: hypothetical protein [Bacillus subtilis group]	WP_014470561.1	31 kDa	< 0.00010	47	58
651	Cluster of MULTISPECIES: type I glutamate--ammonia ligase [Bacillus subtilis group] (WP_013352363.1)	WP_013352363.1 [2]	50 kDa	< 0.00010	525	654
651.1	MULTISPECIES: type I glutamate--ammonia ligase [Bacillus]	WP_003154048.1	50 kDa	< 0.00010	490	602
651.2	MULTISPECIES: type I glutamate--ammonia ligase [Bacillus subtilis group]	WP_013352363.1	50 kDa	< 0.00010	524	654
652	MULTISPECIES: 50S ribosomal protein L2 [Bacillus]	WP_003156470.1 (+1)	30 kDa	< 0.00010	28	35
653	MULTISPECIES: thioredoxin [Bacillus]	WP_003156200.1	12 kDa	< 0.00010	79	99
654	Cluster of MULTISPECIES: acyl-CoA thioesterase [Bacillus] (WP_003154772.1)	WP_003154772.1 [3]	19 kDa	< 0.00010	23	29
654.1	MULTISPECIES: acyl-CoA thioesterase [Bacillus]	WP_003154772.1 (+1)	19 kDa	< 0.00010	23	29
654.2	MULTISPECIES: acyl-CoA thioesterase [Bacillus]	WP_021493808.1	19 kDa	< 0.00010	11	15
655	Cluster of aldo/keto reductase [Bacillus amyloliquefaciens] (WP_014471007.1)	WP_014471007.1 [4]	32 kDa	< 0.00010	261	333
655.1	aldo/keto reductase [Bacillus amyloliquefaciens]	WP_050436851.1	30 kDa	< 0.00010	37	0
655.2	aldo/keto reductase [Bacillus amyloliquefaciens]	WP_014471007.1	32 kDa	< 0.00010	260	333
655.3	aldo/keto reductase [Bacillus amyloliquefaciens]	WP_065982923.1	30 kDa	< 0.00010	204	263
656	Cluster of MULTISPECIES: Nif3-like dinuclear metal center hexameric protein [Bacillus subtilis group] (WP_013352908.1)	WP_013352908.1 [2]	41 kDa	< 0.00010	76	97
656.1	MULTISPECIES: Nif3-like dinuclear metal center hexameric protein [Bacillus subtilis group]	WP_013352908.1	41 kDa	< 0.00010	76	97
657	Cluster of MULTISPECIES: peptidase [Bacillus subtilis group] (WP_013352646.1)	WP_013352646.1 [6]	101 kDa	< 0.00010	115	147
657.1	MULTISPECIES: peptidase [Bacillus subtilis group]	WP_013352646.1	101 kDa	< 0.00010	115	147
657.2	peptidase [Bacillus amyloliquefaciens]	WP_047475741.1	101 kDa	< 0.00010	61	98
658	MULTISPECIES: 30S ribosomal protein S3 [Bacillus]	WP_003156476.1	24 kDa	< 0.00010	85	109
659	MULTISPECIES: VWA domain-containing protein [Bacillus subtilis group]	WP_013353901.1 (+1)	25 kDa	< 0.00010	838	1075
660	Cluster of MULTISPECIES: VOC family protein [Bacillus subtilis group] (WP_013354053.1)	WP_013354053.1 [2]	14 kDa	< 0.00010	49	63
660.1	MULTISPECIES: VOC family protein [Bacillus subtilis group]	WP_013354053.1	14 kDa	< 0.00010	49	63
661	Cluster of MULTISPECIES: peptide deformylase [Bacillus subtilis group] (WP_013352116.1)	WP_013352116.1 [2]	21 kDa	< 0.00010	112	145
661.1	MULTISPECIES: peptide deformylase [Bacillus]	WP_020955759.1	21 kDa	< 0.00010	69	81
661.2	MULTISPECIES: peptide deformylase [Bacillus subtilis group]	WP_013352116.1	21 kDa	< 0.00010	109	140
662	DNA-directed RNA polymerase subunit beta' [Bacillus amyloliquefaciens]	WP_014471357.1	134 kDa	< 0.00010	477	618
663	Cluster of MULTISPECIES: organic hydroperoxide resistance reductase B [Bacillus subtilis group] (WP_013351993.1)	WP_013351993.1 [4]	15 kDa	< 0.00010	508	659
663.1	MULTISPECIES: organic hydroperoxide resistance reductase B [Bacillus subtilis group]	WP_013351993.1	15 kDa	< 0.00010	507	659
663.2	MULTISPECIES: Organic hydroperoxide resistance protein OhrA [Bacillus amyloliquefaciens group]	WP_060675385.1	14 kDa	< 0.00010	50	73
663.3	Organic hydroperoxide resistance protein OhrA [Bacillus amyloliquefaciens]	WP_061581974.1	14 kDa	< 0.00010	153	238
664	Cluster of MULTISPECIES: VOC family protein [Bacillus subtilis group] (WP_014469810.1)	WP_014469810.1 [2]	16 kDa	< 0.00010	10	13
664.1	MULTISPECIES: VOC family protein [Bacillus subtilis group]	WP_014469810.1	16 kDa	< 0.00010	10	13
665	MULTISPECIES: hypothetical protein [Bacillus subtilis group]	WP_014470376.1	16 kDa	< 0.00010	757	985
666	Cluster of MULTISPECIES: nitroreductase family protein [Bacillus subtilis group] (WP_014470290.1)	WP_014470290.1 [2]	22 kDa	< 0.00010	130	170
666.1	MULTISPECIES: nitroreductase family protein [Bacillus amyloliquefaciens group]	WP_015240017.1	22 kDa	< 0.00010	106	127
666.2	MULTISPECIES: nitroreductase family protein [Bacillus subtilis group]	WP_014470290.1	22 kDa	< 0.00010	126	165
667	Cluster of MULTISPECIES: RNA 2',3'-cyclic phosphodiesterase [Bacillus subtilis group] (WP_013353228.1)	WP_013353228.1 [8]	21 kDa	< 0.00010	16	21
667.1	MULTISPECIES: RNA 2',3'-cyclic phosphodiesterase [Bacillus subtilis group]	WP_013353228.1	21 kDa	< 0.00010	16	21
668	Cluster of MULTISPECIES: hypothetical protein [Bacillus subtilis group] (WP_014470007.1)	WP_014470007.1 [2]	25 kDa	< 0.00010	490	644
668.1	MULTISPECIES: hypothetical protein [Bacillus amyloliquefaciens group]	WP_020955602.1	25 kDa	< 0.00010	410	529
668.2	MULTISPECIES: hypothetical protein [Bacillus subtilis group]	WP_014470007.1	25 kDa	< 0.00010	452	633
669	Cluster of MULTISPECIES: purine-nucleoside phosphorylase [Bacillus subtilis group] (WP_013352747.1)	WP_013352747.1 [4]	29 kDa	< 0.00010	187	246
669.1	purine-nucleoside phosphorylase [Bacillus amyloliquefaciens]	WP_045510886.1 (+2)	29 kDa	< 0.00010	154	203
669.2	MULTISPECIES: purine-nucleoside phosphorylase [Bacillus subtilis group]	WP_013352747.1	29 kDa	< 0.00010	187	248
670	Cluster of DNA topoisomerase I [Bacillus amyloliquefaciens] (WP_013352247.1)	WP_013352247.1 [3]	79 kDa	< 0.00010	63	83
670.1	DNA topoisomerase I [Bacillus amyloliquefaciens]	WP_013352247.1 (+1)	79 kDa	< 0.00010	63	83
670.2	DNA topoisomerase I [Bacillus amyloliquefaciens]	WP_072588510.1	79 kDa	< 0.00010	58	83
671	MULTISPECIES: L-asparaginase 1 [Bacillus subtilis group]	WP_013352757.1 (+2)	36 kDa	< 0.00010	52	69
672	Cluster of MULTISPECIES: hypothetical protein [Bacillus subtilis group] (WP_014471455.1)	WP_014471455.1 [2]	11 kDa	< 0.00010	322	428
672.1	hypothetical protein [Bacillus amyloliquefaciens]	WP_013351068.1	11 kDa	< 0.00010	107	96
672.2	MULTISPECIES: hypothetical protein [Bacillus subtilis group]	WP_014471455.1	11 kDa	< 0.00010	282	380
673	MULTISPECIES: DNA starvation/stationary phase protection protein [Bacillus]	WP_003152242.1 (+1)	17 kDa	< 0.00010	294	392
674	Cluster of MULTISPECIES: LytTR family transcriptional regulator [Bacillus subtilis group] (WP_013353659.1)	WP_013353659.1 [3]	46 kDa	< 0.00010	216	288
674.1	MULTISPECIES: LytTR family transcriptional regulator [Bacillus subtilis group]	WP_032876401.1	46 kDa	< 0.00010	65	48
674.2	MULTISPECIES: LytTR family transcriptional regulator [Bacillus subtilis group]	WP_013353659.1	46 kDa	< 0.00010	214	287
675	Cluster of MULTISPECIES: class A beta-lactamase [Bacillus subtilis group] (WP_014470517.1)	WP_014470517.1 [5]	33 kDa	< 0.00010	224	300
675.1	MULTISPECIES: class A beta-lactamase [Bacillus subtilis group]	WP_014470517.1	33 kDa	< 0.00010	224	300
676	Cluster of MULTISPECIES: bacillolysin [Bacillus subtilis group] (WP_014470445.1)	WP_014470445.1 [5]	57 kDa	< 0.00010	3742	5019
676.1	MULTISPECIES: peptidase M4 family protein [Bacillus]	WP_016936252.1	57 kDa	< 0.00010	3306	4318
676.2	MULTISPECIES: bacillolysin [Bacillus subtilis group]	WP_014470445.1 (+1)	57 kDa	< 0.00010	3727	4982
676.3	MULTISPECIES: peptidase M4 family protein [Bacillus]	WP_017417711.1 (+1)	57 kDa	< 0.00010	2198	2992
677	MULTISPECIES: DUF1002 domain-containing protein [Bacillus amyloliquefaciens group]	WP_016939151.1	32 kDa	< 0.00010	46	62
678	MULTISPECIES: Ferredoxin--NADP reductase 2 [Bacillus subtilis group]	WP_013353434.1	37 kDa	< 0.00010	54	73
679	Cluster of MULTISPECIES: penicillin-binding transpeptidase domain-containing protein [Bacillus subtilis group] (WP_032872925.1)	WP_032872925.1 [6]	74 kDa	< 0.00010	113	154
679.1	penicillin-binding transpeptidase domain-containing protein [Bacillus amyloliquefaciens]	WP_061573970.1	74 kDa	< 0.00010	112	138
679.2	penicillin-binding transpeptidase domain-containing protein [Bacillus amyloliquefaciens]	WP_065980729.1	74 kDa	< 0.00010	113	148
679.3	MULTISPECIES: penicillin-binding transpeptidase domain-containing protein [Bacillus subtilis group]	WP_013351039.1	74 kDa	< 0.00010	113	152
679.4	MULTISPECIES: penicillin-binding transpeptidase domain-containing protein [Bacillus subtilis group]	WP_032872925.1	74 kDa	< 0.00010	79	118
679.5	penicillin-binding transpeptidase domain-containing protein [Bacillus amyloliquefaciens]	WP_047476266.1	74 kDa	< 0.00010	22	38
679.6	penicillin-binding transpeptidase domain-containing protein [Bacillus amyloliquefaciens]	WP_021495105.1	74 kDa	< 0.00010	67	119
680	Cluster of MULTISPECIES: DNA starvation/stationary phase protection protein [Bacillus subtilis group] (WP_013353554.1)	WP_013353554.1 [2]	18 kDa	< 0.00010	87	119
680.1	MULTISPECIES: DNA starvation/stationary phase protection protein [Bacillus subtilis group]	WP_013353554.1	18 kDa	< 0.00010	87	119
681	MULTISPECIES: antibiotic biosynthesis monooxygenase [Bacillus subtilis group]	WP_014470516.1 (+1)	11 kDa	< 0.00010	8	11
682	MULTISPECIES: glycine cleavage system protein H [Bacillus subtilis group]	WP_013353536.1	14 kDa	< 0.00010	21	29
683	Cluster of MULTISPECIES: HPr kinase/phosphorylase [Bacillus] (WP_013353746.1)	WP_013353746.1 [2]	35 kDa	< 0.00010	104	145
683.1	MULTISPECIES: HPr kinase/phosphorylase [Bacillus]	WP_013353746.1	35 kDa	< 0.00010	103	145
683.2	HPr kinase/phosphorylase [Bacillus amyloliquefaciens]	WP_065982429.1	35 kDa	< 0.00010	94	138
684	Cluster of MULTISPECIES: oxalate decarboxylase [Bacillus subtilis group] (WP_013353579.1)	WP_013353579.1 [2]	44 kDa	< 0.00010	654	928
684.1	MULTISPECIES: oxalate decarboxylase [Bacillus subtilis group]	WP_013353579.1	44 kDa	< 0.00010	644	914
684.2	MULTISPECIES: oxalate decarboxylase [Bacillus amyloliquefaciens group]	WP_060387147.1	44 kDa	< 0.00010	397	590
685	Cluster of MULTISPECIES: antibiotic biosynthesis monooxygenase [Bacillus subtilis group] (WP_013351014.1)	WP_013351014.1 [2]	11 kDa	< 0.00010	35	50
685.1	MULTISPECIES: antibiotic biosynthesis monooxygenase [Bacillus subtilis group]	WP_013351014.1	11 kDa	< 0.00010	34	50
686	Cluster of DUF4879 domain-containing protein [Bacillus amyloliquefaciens] (WP_013350872.1)	WP_013350872.1 [4]	16 kDa	< 0.00010	56	81
686.1	DUF4879 domain-containing protein [Bacillus amyloliquefaciens]	WP_013350872.1 (+2)	16 kDa	< 0.00010	56	81
687	Cluster of MULTISPECIES: peptidase S41 [Bacillus subtilis group] (WP_013352557.1)	WP_013352557.1 [4]	51 kDa	< 0.00010	33	48
687.1	MULTISPECIES: peptidase S41 [Bacillus subtilis group]	WP_013352557.1	51 kDa	< 0.00010	33	48
688	Cluster of MULTISPECIES: class 1b ribonucleoside-diphosphate reductase subunit beta [Bacillus] (WP_047474863.1)	WP_047474863.1 [2]	38 kDa	< 0.00010	13	19
688.1	MULTISPECIES: class 1b ribonucleoside-diphosphate reductase subunit beta [Bacillus]	WP_047474863.1	38 kDa	< 0.00010	13	19
689	MULTISPECIES: endo-1,4-beta-xylanase [Bacillus subtilis group]	WP_014470371.1 (+2)	23 kDa	< 0.00010	45	66
690	MULTISPECIES: ribonuclease J [Bacillus subtilis group]	WP_014470389.1 (+1)	61 kDa	< 0.00010	66	98
691	Cluster of MULTISPECIES: phosphate butyryltransferase [Bacillus subtilis group] (WP_013352805.1)	WP_013352805.1 [4]	31 kDa	< 0.00010	39	58
691.1	phosphate butyryltransferase [Bacillus amyloliquefaciens]	WP_047475659.1	32 kDa	< 0.00010	27	38
691.2	MULTISPECIES: phosphate butyryltransferase [Bacillus subtilis group]	WP_013352805.1	31 kDa	< 0.00010	39	58
692	MULTISPECIES: hypothetical protein [Bacillus]	WP_003154669.1 (+1)	7 kDa	< 0.00010	2	3
693	MULTISPECIES: hypothetical protein [Bacillus subtilis group]	WP_013352585.1 (+3)	12 kDa	< 0.00010	16	24
694	PTS system, cellobiose-specific IIC component [Bacillus amyloliquefaciens]	WP_065522998.1	48 kDa	< 0.00010	12	18
695	Cluster of MULTISPECIES: hydrolase TatD [Bacillus subtilis group] (WP_014469598.1)	WP_014469598.1 [10]	29 kDa	< 0.00010	92	140
695.1	MULTISPECIES: hydrolase TatD [Bacillus subtilis group]	WP_014469598.1 (+8)	29 kDa	< 0.00010	92	140
696	Cluster of ribonuclease [Bacillus amyloliquefaciens] (WP_013353469.1)	WP_013353469.1 [8]	32 kDa	< 0.00010	189	288
696.1	MULTISPECIES: ribonuclease [Bacillus subtilis group]	WP_032876691.1	32 kDa	< 0.00010	119	171
696.2	ribonuclease [Bacillus amyloliquefaciens]	WP_013353469.1 (+2)	32 kDa	< 0.00010	189	283
696.3	ribonuclease [Bacillus amyloliquefaciens]	WP_072177420.1	32 kDa	< 0.00010	90	157
697	Cluster of MULTISPECIES: peptide-binding protein, partial [Bacillus subtilis group] (WP_014470614.1)	WP_014470614.1 [7]	61 kDa	< 0.00010	46	71
697.1	MULTISPECIES: peptide-binding protein, partial [Bacillus subtilis group]	WP_014470614.1	61 kDa	< 0.00010	46	70
697.2	MULTISPECIES: peptide-binding protein [Bacillus]	WP_003155052.1 (+5)	61 kDa	< 0.00010	35	56
698	MULTISPECIES: acyl carrier protein [Bacillales]	WP_003154310.1	9 kDa	< 0.00010	20	31
699	Cluster of N-acetylmuramoyl-L-alanine amidase [Bacillus amyloliquefaciens] (WP_013353028.1)	WP_013353028.1 [6]	55 kDa	< 0.00010	136	212
699.1	N-acetylmuramoyl-L-alanine amidase [Bacillus amyloliquefaciens]	WP_013353028.1	55 kDa	< 0.00010	124	176
699.2	N-acetylmuramoyl-L-alanine amidase [Bacillus amyloliquefaciens]	WP_065522682.1	55 kDa	< 0.00010	129	193
699.3	MULTISPECIES: N-acetylmuramoyl-L-alanine amidase [Bacillus]	WP_014418526.1	55 kDa	< 0.00010	98	152
699.4	N-acetylmuramoyl-L-alanine amidase [Bacillus amyloliquefaciens]	WP_045510323.1	55 kDa	< 0.00010	129	202
700	Cluster of MULTISPECIES: iron(3+)-hydroxamate-binding protein [Bacillus subtilis group] (WP_013354147.1)	WP_013354147.1 [5]	36 kDa	< 0.00010	7	11
700.1	MULTISPECIES: iron(3+)-hydroxamate-binding protein [Bacillus subtilis group]	WP_013354147.1 (+2)	36 kDa	< 0.00010	7	11
701	Cluster of MULTISPECIES: flagellar basal body rod protein FlgG [Bacillus subtilis group] (WP_013352263.1)	WP_013352263.1 [2]	27 kDa	< 0.00010	17	27
701.1	MULTISPECIES: flagellar basal body rod protein FlgG [Bacillus subtilis group]	WP_013352263.1	27 kDa	< 0.00010	17	27
702	Cluster of MULTISPECIES: 5-(carboxyamino)imidazole ribonucleotide mutase [Bacillus] (WP_007609846.1)	WP_007609846.1 [3]	17 kDa	< 0.00010	112	180
702.1	MULTISPECIES: 5-(carboxyamino)imidazole ribonucleotide mutase [Bacillus]	WP_046559403.1	17 kDa	< 0.00010	84	123
702.2	MULTISPECIES: 5-(carboxyamino)imidazole ribonucleotide mutase [Bacillus]	WP_007609846.1 (+1)	17 kDa	< 0.00010	112	179
703	Cluster of bifunctional metallophosphatase/5'-nucleotidase [Bacillus amyloliquefaciens] (WP_013351635.1)	WP_013351635.1 [6]	74 kDa	< 0.00010	80	129
703.1	metallophosphatase [Bacillus amyloliquefaciens]	WP_047476630.1	72 kDa	< 0.00010	9	0
703.2	bifunctional metallophosphatase/5'-nucleotidase [Bacillus amyloliquefaciens]	WP_013351635.1	74 kDa	< 0.00010	80	129
704	Cluster of DUF3298/DUF4163 domain-containing protein [Bacillus amyloliquefaciens] (WP_045512984.1)	WP_045512984.1 [5]	25 kDa	< 0.00010	422	682
704.1	DUF3298/DUF4163 domain-containing protein [Bacillus amyloliquefaciens]	WP_065982685.1	25 kDa	< 0.00010	123	136
704.2	MULTISPECIES: DUF3298/DUF4163 domain-containing protein [Bacillus]	WP_007614732.1	25 kDa	< 0.00010	94	106
704.3	DUF3298/DUF4163 domain-containing protein [Bacillus amyloliquefaciens]	WP_058906441.1	25 kDa	< 0.00010	123	174
704.4	DUF3298/DUF4163 domain-containing protein [Bacillus amyloliquefaciens]	WP_045512984.1	25 kDa	< 0.00010	414	679
705	fibronectin type III domain-containing protein [Bacillus amyloliquefaciens]	WP_076983707.1	10 kDa	< 0.00010	8	13
706	Cluster of MULTISPECIES: flagellin [Bacillus subtilis group] (WP_014471090.1)	WP_014471090.1 [7]	35 kDa	< 0.00010	324	529
706.1	MULTISPECIES: flagellin [Bacillus]	WP_039253658.1	41 kDa	< 0.00010	130	188
706.2	MULTISPECIES: flagellin [Bacillus subtilis group]	WP_014471090.1	35 kDa	< 0.00010	324	529
706.3	flagellin [Bacillus amyloliquefaciens]	WP_065982447.1	35 kDa	< 0.00010	265	458
707	Cluster of MULTISPECIES: NADH-dependent alcohol dehydrogenase [Bacillus subtilis group] (WP_013353363.1)	WP_013353363.1 [2]	43 kDa	< 0.00010	135	221
707.1	MULTISPECIES: NADH-dependent alcohol dehydrogenase [Bacillus subtilis group]	WP_013353363.1	43 kDa	< 0.00010	135	221
708	Cluster of alkaline phosphatase [Bacillus amyloliquefaciens] (WP_065521790.1)	WP_065521790.1 [2]	50 kDa	< 0.00010	36	59
708.1	alkaline phosphatase [Bacillus amyloliquefaciens]	WP_065521790.1	50 kDa	< 0.00010	36	59
708.2	alkaline phosphatase [Bacillus amyloliquefaciens]	WP_021494911.1	50 kDa	< 0.00010	19	41
709	MULTISPECIES: molecular chaperone DnaJ [Bacillus]	WP_003152895.1 (+5)	41 kDa	< 0.00010	14	23
710	Cluster of MULTISPECIES: tRNA-dihydrouridine synthase [Bacillus subtilis group] (WP_013351406.1)	WP_013351406.1 [4]	37 kDa	< 0.00010	26	43
710.1	MULTISPECIES: tRNA-dihydrouridine synthase [Bacillus subtilis group]	WP_013351406.1 (+1)	37 kDa	< 0.00010	26	43
711	Cluster of MULTISPECIES: 2',3'-cyclic-nucleotide 2'-phosphodiesterase [Bacillus subtilis group] (WP_076983687.1)	WP_076983687.1 [10]	155 kDa	< 0.00010	599	993
711.1	2',3'-cyclic-nucleotide 2'-phosphodiesterase [Bacillus amyloliquefaciens]	WP_076983831.1	155 kDa	< 0.00010	549	880
711.2	MULTISPECIES: 2',3'-cyclic-nucleotide 2'-phosphodiesterase [Bacillus subtilis group]	WP_076983687.1 (+2)	155 kDa	< 0.00010	599	993
711.3	2',3'-cyclic-nucleotide 2'-phosphodiesterase [Bacillus amyloliquefaciens]	WP_080752447.1	154 kDa	< 0.00010	357	624
711.4	2',3'-cyclic-nucleotide 2'-phosphodiesterase [Bacillus amyloliquefaciens]	WP_080686319.1	155 kDa	< 0.00010	97	186
711.6	2',3'-cyclic-nucleotide 2'-phosphodiesterase [Bacillus amyloliquefaciens]	WP_076984082.1	155 kDa	< 0.00010	0	200
711.7	2',3'-cyclic-nucleotide 2'-phosphodiesterase [Bacillus amyloliquefaciens]	WP_076984132.1	155 kDa	< 0.00010	0	361
711.8	2',3'-cyclic-nucleotide 2'-phosphodiesterase [Bacillus amyloliquefaciens]	WP_082189854.1	155 kDa	< 0.00010	0	320
712	Cluster of pectate lyase [Bacillus amyloliquefaciens] (WP_045507821.1)	WP_045507821.1 [6]	45 kDa	< 0.00010	189	314
712.1	pectate lyase [Bacillus amyloliquefaciens]	WP_061890477.1	46 kDa	< 0.00010	80	110
712.2	pectate lyase [Bacillus amyloliquefaciens]	WP_063095940.1	45 kDa	< 0.00010	112	175
712.3	pectate lyase [Bacillus amyloliquefaciens]	WP_045507821.1	45 kDa	< 0.00010	180	297
712.4	pectate lyase [Bacillus amyloliquefaciens]	WP_088612388.1	45 kDa	< 0.00010	165	276
713	MULTISPECIES: hypothetical protein [Bacillus]	WP_003151740.1	18 kDa	< 0.00010	24	40
714	MULTISPECIES: DUF47 domain-containing protein [Bacillus]	WP_003154804.1	24 kDa	< 0.00010	3	5
715	MULTISPECIES: AsnC family transcriptional regulator [Bacillus]	WP_003156263.1 (+1)	16 kDa	< 0.00010	9	15
716	Cluster of MULTISPECIES: chaperonin GroEL [Bacillus subtilis group] (WP_013351186.1)	WP_013351186.1 [2]	57 kDa	< 0.00010	913	1529
716.1	chaperonin GroEL, partial [Bacillus amyloliquefaciens]	WP_061046471.1	56 kDa	< 0.00010	899	1464
716.2	MULTISPECIES: chaperonin GroEL [Bacillus subtilis group]	WP_013351186.1	57 kDa	< 0.00010	913	1529
717	MULTISPECIES: DUF3383 domain-containing protein [Bacillus subtilis group]	WP_014470554.1	37 kDa	< 0.00010	13	22
718	MULTISPECIES: endo-1,4-beta-xylanase [Bacillus subtilis group]	WP_014470364.1 (+1)	26 kDa	< 0.00010	10	17
719	Cluster of MULTISPECIES: acetyl-CoA carboxylase, biotin carboxyl carrier protein [Bacillus] (WP_007612510.1)	WP_007612510.1 [2]	17 kDa	< 0.00010	46	79
719.1	MULTISPECIES: acetyl-CoA carboxylase, biotin carboxyl carrier protein [Bacillus]	WP_007612510.1	17 kDa	< 0.00010	46	79
720	Cluster of MULTISPECIES: thioredoxin [Bacillus subtilis group] (WP_014471016.1)	WP_014471016.1 [3]	25 kDa	< 0.00010	107	184
720.1	MULTISPECIES: thioredoxin [Bacillus subtilis group]	WP_014471016.1 (+1)	25 kDa	< 0.00010	107	183
720.2	thioredoxin [Bacillus amyloliquefaciens]	WP_013353606.1	25 kDa	< 0.00010	0	30
721	Cluster of MULTISPECIES: 3-phytase [Bacillus subtilis group] (WP_014470270.1)	WP_014470270.1 [4]	42 kDa	< 0.00010	816	1409
721.1	MULTISPECIES: 3-phytase [Bacillus subtilis group]	WP_044053346.1 (+1)	42 kDa	< 0.00010	156	216
721.2	MULTISPECIES: 3-phytase [Bacillus subtilis group]	WP_014470270.1	42 kDa	< 0.00010	814	1406
722	Cluster of MULTISPECIES: ketol-acid reductoisomerase [Bacillus] (WP_007408142.1)	WP_007408142.1 [3]	37 kDa	< 0.00010	156	272
722.1	MULTISPECIES: ketol-acid reductoisomerase [Bacillus]	WP_007408142.1	37 kDa	< 0.00010	156	272
723	Cluster of MULTISPECIES: hypothetical protein [Bacillus] (WP_007611074.1)	WP_007611074.1 [3]	29 kDa	< 0.00010	71	124
723.1	MULTISPECIES: hypothetical protein [Bacillus subtilis group]	WP_013352061.1	28 kDa	< 0.00010	71	125
723.2	hypothetical protein [Bacillus amyloliquefaciens]	WP_071346911.1	29 kDa	< 0.00010	71	125
723.3	MULTISPECIES: hypothetical protein [Bacillus]	WP_007611074.1	29 kDa	< 0.00010	62	112
724	MULTISPECIES: cysteine hydrolase [Bacillus subtilis group]	WP_013350736.1 (+3)	21 kDa	< 0.00010	4	7
725	Cluster of MULTISPECIES: phage portal protein [Bacillus subtilis group] (WP_013351950.1)	WP_013351950.1 [5]	50 kDa	< 0.00010	88	155
725.1	MULTISPECIES: phage portal protein [Bacillus subtilis group]	WP_013351950.1 (+1)	50 kDa	< 0.00010	88	155
726	Cluster of MULTISPECIES: sugar phosphate isomerase/epimerase [Bacillus subtilis group] (WP_013350950.1)	WP_013350950.1 [4]	30 kDa	< 0.00010	13	23
726.1	MULTISPECIES: sugar phosphate isomerase/epimerase [Bacillus subtilis group]	WP_013350950.1	30 kDa	< 0.00010	13	23
727	Cluster of mannan endo-1,4-beta-mannosidase [Bacillus amyloliquefaciens] (WP_013354082.1)	WP_013354082.1 [9]	41 kDa	< 0.00010	3130	5577
727.1	mannan endo-1,4-beta-mannosidase [Bacillus amyloliquefaciens]	WP_013354082.1	41 kDa	< 0.00010	3119	5559
727.2	beta-mannosidase [Bacillus amyloliquefaciens]	WP_045512936.1	40 kDa	< 0.00010	2991	5401
727.3	MULTISPECIES: mannan endo-1,4-beta-mannosidase [Bacillus]	WP_014419226.1 (+1)	40 kDa	< 0.00010	2232	4198
727.4	MULTISPECIES: beta-mannosidase [Bacillus amyloliquefaciens group]	WP_043020992.1	40 kDa	< 0.00010	2159	4088
727.5	beta-mannosidase [Bacillus amyloliquefaciens]	WP_063093876.1	40 kDa	< 0.00010	2059	3951
728	Cluster of MULTISPECIES: iron-uptake system-binding protein [Bacillus subtilis group] (WP_014469630.1)	WP_014469630.1 [3]	35 kDa	< 0.00010	121	218
728.1	MULTISPECIES: iron-uptake system-binding protein [Bacillus subtilis group]	WP_014469630.1 (+1)	35 kDa	< 0.00010	121	218
729	MULTISPECIES: branched-chain alpha-keto acid dehydrogenase subunit E2 [Bacillus subtilis group]	WP_013352799.1	46 kDa	< 0.00010	17	31
730	Cluster of iron ABC transporter substrate-binding protein [Bacillus amyloliquefaciens] (WP_014471436.1)	WP_014471436.1 [2]	35 kDa	< 0.00010	82	150
730.1	ABC transporter [Bacillus amyloliquefaciens]	WP_047476237.1	35 kDa	< 0.00010	61	104
730.2	iron ABC transporter substrate-binding protein [Bacillus amyloliquefaciens]	WP_014471436.1	35 kDa	< 0.00010	82	150
731	MULTISPECIES: 6-carboxytetrahydropterin synthase QueD [Bacillus subtilis group]	WP_013352043.1	17 kDa	< 0.00010	18	33
732	Cluster of gamma-glutamyltransferase [Bacillus amyloliquefaciens] (WP_047474695.1)	WP_047474695.1 [8]	64 kDa	< 0.00010	507	932
732.1	gamma-glutamyltransferase [Bacillus amyloliquefaciens]	WP_047474695.1	64 kDa	< 0.00010	330	608
732.2	gamma-glutamyltransferase [Bacillus amyloliquefaciens]	WP_014471880.1	64 kDa	< 0.00010	477	881
732.3	MULTISPECIES: gamma-glutamyltransferase [Bacillus amyloliquefaciens group]	WP_017417935.1	64 kDa	< 0.00010	390	732
732.4	MULTISPECIES: gamma-glutamyltransferase [Bacillus amyloliquefaciens group]	WP_012117707.1	64 kDa	< 0.00010	377	726
733	MULTISPECIES: 30S ribosomal protein S2 [Bacillus]	WP_003154215.1 (+2)	28 kDa	< 0.00010	7	13
734	Cluster of MULTISPECIES: 4-aminobutyrate--2-oxoglutarate transaminase [Bacillus subtilis group] (WP_013351017.1)	WP_013351017.1 [2]	47 kDa	< 0.00010	72	135
734.1	MULTISPECIES: 4-aminobutyrate--2-oxoglutarate transaminase [Bacillus subtilis group]	WP_013351017.1	47 kDa	< 0.00010	72	135
735	Cluster of MULTISPECIES: peptidase S8 [Bacillus subtilis group] (WP_013354020.1)	WP_013354020.1 [9]	86 kDa	< 0.00010	295	557
735.1	peptidase S8 [Bacillus amyloliquefaciens]	WP_032868200.1	86 kDa	< 0.00010	206	364
735.2	MULTISPECIES: peptidase S8 [Bacillus]	WP_014419180.1	86 kDa	< 0.00010	227	414
735.3	peptidase S8 [Bacillus amyloliquefaciens]	WP_071347399.1	86 kDa	< 0.00010	252	460
735.4	MULTISPECIES: peptidase S8 [Bacillus subtilis group]	WP_013354020.1	86 kDa	< 0.00010	290	531
735.5	peptidase S8 [Bacillus amyloliquefaciens]	WP_061581643.1	86 kDa	< 0.00010	164	348
736	Cluster of MULTISPECIES: murein transglycosylase [Bacillus] (WP_014416883.1)	WP_014416883.1 [2]	29 kDa	< 0.00010	136	260
736.1	MULTISPECIES: L-cystine-binding protein tcyA [Bacillus]	WP_016937284.1	29 kDa	< 0.00010	113	189
736.2	MULTISPECIES: murein transglycosylase [Bacillus]	WP_014416883.1	29 kDa	< 0.00010	135	251
737	MULTISPECIES: MIP18 family protein YitW [Bacillus]	WP_003155088.1 (+2)	11 kDa	< 0.00010	13	25
738	Cluster of MULTISPECIES: phage portal protein [Bacillus subtilis group] (WP_013351945.1)	WP_013351945.1 [3]	35 kDa	< 0.00010	171	337
738.1	MULTISPECIES: phage portal protein [Bacillus subtilis group]	WP_013351945.1	35 kDa	< 0.00010	171	337
739	MULTISPECIES: hypothetical protein [Bacillus subtilis group]	WP_014471008.1	18 kDa	< 0.00010	74	146
740	Cluster of MULTISPECIES: flagellar motor switch phosphatase FliY [Bacillus subtilis group] (WP_013352267.1)	WP_013352267.1 [17]	41 kDa	< 0.00010	6	12
740.1	MULTISPECIES: flagellar motor switch phosphatase FliY [Bacillus subtilis group]	WP_013352267.1	41 kDa	< 0.00010	6	12
741	MULTISPECIES: DNA-directed RNA polymerase subunit delta [Bacillus subtilis group]	WP_013353935.1 (+5)	21 kDa	< 0.00010	21	42
742	Cluster of chitosanase [Bacillus amyloliquefaciens] (WP_013353486.1)	WP_013353486.1 [3]	31 kDa	< 0.00010	1722	3459
742.1	MULTISPECIES: chitosanase [Bacillus amyloliquefaciens group]	WP_015387749.1	31 kDa	< 0.00010	926	1644
742.2	chitosanase [Bacillus amyloliquefaciens]	WP_013353486.1	31 kDa	< 0.00010	1722	3458
743	Cluster of MULTISPECIES: glycerol phosphate lipoteichoic acid synthase [Bacillus subtilis group] (WP_013351328.1)	WP_013351328.1 [4]	74 kDa	< 0.00010	472	966
743.1	MULTISPECIES: glycerol phosphate lipoteichoic acid synthase [Bacillus]	WP_014417149.1	74 kDa	< 0.00010	265	409
743.2	MULTISPECIES: glycerol phosphate lipoteichoic acid synthase [Bacillus subtilis group]	WP_013351328.1 (+1)	74 kDa	< 0.00010	475	967
744	Cluster of MULTISPECIES: aldehyde dehydrogenase [Bacillus subtilis group] (WP_013351336.1)	WP_013351336.1 [2]	53 kDa	< 0.00010	15	31
744.1	MULTISPECIES: aldehyde dehydrogenase [Bacillus subtilis group]	WP_013351336.1	53 kDa	< 0.00010	15	31
745	Cluster of glycoside hydrolase family 68 protein [Bacillus amyloliquefaciens] (WP_013354239.1)	WP_013354239.1 [4]	53 kDa	< 0.00010	654	1356
745.1	MULTISPECIES: glycoside hydrolase family 68 protein [Bacillus amyloliquefaciens group]	WP_017418486.1 (+1)	53 kDa	< 0.00010	457	907
745.2	glycoside hydrolase family 68 protein [Bacillus amyloliquefaciens]	WP_013354239.1	53 kDa	< 0.00010	652	1350
746	Cluster of MULTISPECIES: HD domain-containing protein [Bacillus subtilis group] (WP_014470705.1)	WP_014470705.1 [2]	21 kDa	< 0.00010	18	38
746.1	MULTISPECIES: HD domain-containing protein [Bacillus subtilis group]	WP_014470705.1	21 kDa	< 0.00010	18	38
747	Cluster of MULTISPECIES: glycerol phosphate lipoteichoic acid synthase [Bacillus subtilis group] (WP_013351370.1)	WP_013351370.1 [3]	74 kDa	< 0.00010	300	639
747.1	glycerol phosphate lipoteichoic acid synthase [Bacillus amyloliquefaciens]	WP_047476474.1	74 kDa	< 0.00010	231	480
747.2	MULTISPECIES: glycerol phosphate lipoteichoic acid synthase [Bacillus subtilis group]	WP_013351370.1	74 kDa	< 0.00010	301	640
747.3	glycerol phosphate lipoteichoic acid synthase [Bacillus amyloliquefaciens]	WP_039062770.1	74 kDa	< 0.00010	245	528
748	MULTISPECIES: beta-hydroxyacyl-ACP dehydratase [Bacillus]	WP_003151242.1 (+1)	16 kDa	< 0.00010	29	62
749	Cluster of MULTISPECIES: peptidyl-prolyl cis-trans isomerase [Bacillus subtilis group] (WP_014469608.1)	WP_014469608.1 [6]	34 kDa	< 0.00010	19	41
749.1	MULTISPECIES: peptidyl-prolyl cis-trans isomerase [Bacillus subtilis group]	WP_014469608.1 (+2)	34 kDa	< 0.00010	19	40
749.2	MULTISPECIES: peptidylprolyl isomerase [Bacillus]	WP_033575241.1 (+1)	34 kDa	< 0.00010	7	17
750	Cluster of D-alanyl-D-alanine carboxypeptidase/D-alanyl-D-alanine-endopeptidase [Bacillus amyloliquefaciens] (WP_061581699.1)	WP_061581699.1 [6]	53 kDa	< 0.00010	37	80
750.1	D-alanyl-D-alanine carboxypeptidase/D-alanyl-D-alanine-endopeptidase [Bacillus amyloliquefaciens]	WP_047474703.1	53 kDa	< 0.00010	12	19
750.2	D-alanyl-D-alanine carboxypeptidase/D-alanyl-D-alanine-endopeptidase [Bacillus amyloliquefaciens]	WP_065521175.1 (+1)	53 kDa	< 0.00010	37	80
750.3	D-alanyl-D-alanine carboxypeptidase/D-alanyl-D-alanine-endopeptidase [Bacillus amyloliquefaciens]	WP_013352477.1	53 kDa	< 0.00010	35	80
750.4	D-alanyl-D-alanine carboxypeptidase/D-alanyl-D-alanine-endopeptidase [Bacillus amyloliquefaciens]	WP_061581699.1	53 kDa	< 0.00010	12	40
751	MULTISPECIES: ribosome maturation factor RimP [Bacillus subtilis group]	WP_013352290.1 (+1)	18 kDa	< 0.00010	5	11
752	Cluster of hypothetical protein [Bacillus amyloliquefaciens] (WP_013350852.1)	WP_013350852.1 [5]	51 kDa	< 0.00010	52	116
752.1	hypothetical protein [Bacillus amyloliquefaciens]	WP_013350852.1 (+3)	51 kDa	< 0.00010	52	116
753	Cluster of MULTISPECIES: asparagine--tRNA ligase [Bacillus subtilis group] (WP_013352650.1)	WP_013352650.1 [4]	49 kDa	< 0.00010	16	36
753.1	MULTISPECIES: asparagine--tRNA ligase [Bacillus]	WP_012117840.1	49 kDa	< 0.00010	15	24
753.2	MULTISPECIES: asparagine--tRNA ligase [Bacillus subtilis group]	WP_013352650.1 (+2)	49 kDa	< 0.00010	16	35
754	MULTISPECIES: UTP--glucose-1-phosphate uridylyltransferase [Bacillus subtilis group]	WP_013353804.1 (+1)	33 kDa	< 0.00010	4	9
755	Cluster of MULTISPECIES: peptidoglycan endopeptidase [Bacillus subtilis group] (WP_014469966.1)	WP_014469966.1 [4]	29 kDa	< 0.00010	43	99
755.1	MULTISPECIES: peptidoglycan endopeptidase [Bacillus subtilis group]	WP_014469966.1 (+1)	29 kDa	< 0.00010	43	99
756	MULTISPECIES: ATP--cob(I)alamin adenosyltransferase [Bacillus subtilis group]	WP_014471000.1 (+3)	21 kDa	< 0.00010	3	7
757	MULTISPECIES: hydrolase [Bacillus subtilis group]	WP_013351641.1	60 kDa	< 0.00010	31	73
758	Cluster of MULTISPECIES: glycine/betaine ABC transporter [Bacillus subtilis group] (WP_013350936.1)	WP_013350936.1 [3]	32 kDa	< 0.00010	19	45
758.1	MULTISPECIES: glycine/betaine ABC transporter [Bacillus subtilis group]	WP_013350936.1	32 kDa	< 0.00010	19	45
758.2	MULTISPECIES: glycine/betaine ABC transporter [Bacillus]	WP_014416846.1 (+1)	32 kDa	< 0.00010	11	27
759	Cluster of MULTISPECIES: N-acetylmuramoyl-L-alanine amidase [Bacillus subtilis group] (WP_014470491.1)	WP_014470491.1 [3]	32 kDa	< 0.00010	111	265
759.1	MULTISPECIES: N-acetylmuramoyl-L-alanine amidase [Bacillus subtilis group]	WP_014470491.1 (+1)	32 kDa	< 0.00010	111	265
760	MULTISPECIES: hypothetical protein [Bacillus subtilis group]	WP_013352626.1	11 kDa	< 0.00010	5	12
761	Cluster of beta-N-acetylglucosaminidase [Bacillus amyloliquefaciens] (WP_071347498.1)	WP_071347498.1 [10]	96 kDa	< 0.00010	31	75
761.1	MULTISPECIES: beta-N-acetylglucosaminidase [Bacillus]	WP_007614152.1	96 kDa	< 0.00010	4	0
761.2	beta-N-acetylglucosaminidase [Bacillus amyloliquefaciens]	WP_073982080.1	96 kDa	< 0.00010	4	0
761.3	beta-N-acetylglucosaminidase [Bacillus amyloliquefaciens]	WP_071347498.1	96 kDa	< 0.00010	31	75
762	MULTISPECIES: RNA-binding protein Hfq [Bacillus]	WP_003154064.1	8 kDa	< 0.00010	26	63
763	MULTISPECIES: TetR/AcrR family transcriptional regulator [Bacillus]	WP_003155219.1 (+8)	22 kDa	< 0.00010	2	5
764	MULTISPECIES: GTP pyrophosphokinase [Bacillus subtilis group]	WP_013354057.1	25 kDa	< 0.00010	8	20
765	Cluster of flagellar hook-associated protein FlgK [Bacillus amyloliquefaciens] (WP_013353779.1)	WP_013353779.1 [3]	54 kDa	< 0.00010	41	103
765.1	flagellar hook-associated protein FlgK [Bacillus amyloliquefaciens]	WP_013353779.1 (+1)	54 kDa	< 0.00010	41	97
765.2	flagellar hook-associated protein FlgK [Bacillus amyloliquefaciens]	WP_072177038.1	54 kDa	< 0.00010	27	79
766	Cluster of D-alanyl-D-alanine carboxypeptidase [Bacillus amyloliquefaciens] (WP_080735932.1)	WP_080735932.1 [4]	49 kDa	< 0.00010	98	249
766.1	D-alanyl-D-alanine carboxypeptidase [Bacillus amyloliquefaciens]	WP_080735932.1	49 kDa	< 0.00010	90	214
766.2	D-alanyl-D-alanine carboxypeptidase [Bacillus amyloliquefaciens]	WP_079005272.1	49 kDa	< 0.00010	96	237
766.3	D-alanyl-D-alanine carboxypeptidase [Bacillus amyloliquefaciens]	WP_081278243.1	49 kDa	< 0.00010	90	238
767	MULTISPECIES: malate dehydrogenase [Bacillus]	WP_003152455.1 (+2)	34 kDa	< 0.00010	457	1166
768	MULTISPECIES: hypothetical protein [Bacillus subtilis group]	WP_013352357.1 (+1)	23 kDa	< 0.00010	19	50
769	Cluster of MULTISPECIES: deferrochelatase/peroxidase EfeB [Bacillus subtilis group] (WP_013354041.1)	WP_013354041.1 [2]	46 kDa	< 0.00010	51	136
769.1	deferrochelatase/peroxidase EfeB [Bacillus amyloliquefaciens]	WP_061573612.1	46 kDa	< 0.00010	50	130
769.2	MULTISPECIES: deferrochelatase/peroxidase EfeB [Bacillus subtilis group]	WP_013354041.1	46 kDa	< 0.00010	51	136
770	hypothetical protein [Bacillus amyloliquefaciens]	WP_042635096.1	46 kDa	< 0.00010	3	8
771	Cluster of MULTISPECIES: serine protease [Bacillus subtilis group] (WP_013353555.1)	WP_013353555.1 [4]	48 kDa	< 0.00010	26	70
771.1	MULTISPECIES: serine protease [Bacillus subtilis group]	WP_013353555.1	48 kDa	< 0.00010	26	68
771.2	MULTISPECIES: serine protease [Bacillus amyloliquefaciens group]	WP_012118402.1	48 kDa	< 0.00010	11	30
771.3	serine protease [Bacillus amyloliquefaciens]	WP_065522196.1	48 kDa	< 0.00010	18	58
772	MULTISPECIES: N-acetyltransferase [Bacillus subtilis group]	WP_013353649.1	17 kDa	< 0.00010	17	46
773	Cluster of MULTISPECIES: hypothetical protein [Bacillus subtilis group] (WP_014470493.1)	WP_014470493.1 [3]	29 kDa	< 0.00010	36	98
773.1	MULTISPECIES: hypothetical protein [Bacillus subtilis group]	WP_014470493.1	29 kDa	< 0.00010	36	98
774	Cluster of MULTISPECIES: dihydrolipoyllysine-residue succinyltransferase [Bacillus subtilis group] (WP_013352532.1)	WP_013352532.1 [3]	45 kDa	< 0.00010	22	60
774.1	MULTISPECIES: dihydrolipoyllysine-residue succinyltransferase [Bacillus subtilis group]	WP_013352532.1	45 kDa	< 0.00010	22	60
775	Cluster of PTS sugar transporter subunit IIB [Bacillus amyloliquefaciens] (WP_014471222.1)	WP_014471222.1 [6]	11 kDa	< 0.00010	126	350
775.1	MULTISPECIES: PTS sugar transporter subunit IIB [Bacillus amyloliquefaciens group]	WP_014419221.1	11 kDa	< 0.00010	73	149
775.2	PTS sugar transporter subunit IIB [Bacillus amyloliquefaciens]	WP_014471222.1 (+1)	11 kDa	< 0.00010	124	348
776	MULTISPECIES: phage portal protein [Bacillus]	WP_003154837.1	16 kDa	< 0.00010	41	115
777	MULTISPECIES: hypothetical protein [Bacillus subtilis group]	WP_013352404.1 (+1)	20 kDa	< 0.00010	142	404
778	Cluster of MULTISPECIES: peptide deformylase [Bacillus subtilis group] (WP_013352215.1)	WP_013352215.1 [2]	18 kDa	< 0.00010	13	37
778.1	MULTISPECIES: peptide deformylase [Bacillus subtilis group]	WP_013352215.1	18 kDa	< 0.00010	12	37
778.2	MULTISPECIES: peptide deformylase [Bacillus]	WP_047475069.1	18 kDa	< 0.00010	6	20
779	Cluster of bifunctional murein DD-endopeptidase/murein LD-carboxypeptidase [Bacillus amyloliquefaciens] (WP_013353821.1)	WP_013353821.1 [2]	45 kDa	< 0.00010	18	52
779.1	bifunctional murein DD-endopeptidase/murein LD-carboxypeptidase [Bacillus amyloliquefaciens]	WP_013353821.1	45 kDa	< 0.00010	18	52
780	Cluster of MULTISPECIES: hypothetical protein [Bacillus subtilis group] (WP_014470496.1)	WP_014470496.1 [8]	66 kDa	< 0.00010	41	120
780.1	MULTISPECIES: hypothetical protein [Bacillus subtilis group]	WP_014470496.1	66 kDa	< 0.00010	41	120
781	MULTISPECIES: UDP-N-acetylglucosamine 1-carboxyvinyltransferase [Bacillus]	WP_003151185.1 (+3)	47 kDa	< 0.00010	2	6
782	MULTISPECIES: peptidoglycan-binding protein [Bacillus subtilis group]	WP_013352516.1	31 kDa	< 0.00010	2	6
783	MULTISPECIES: transcriptional repressor [Bacillus subtilis group]	WP_013352901.1	16 kDa	< 0.00010	3	9
784	MULTISPECIES: polysaccharide deacetylase [Bacillus subtilis group]	WP_014469976.1 (+1)	32 kDa	< 0.00010	1	3
785	MULTISPECIES: ribonuclease H [Bacillus subtilis group]	WP_014470262.1 (+4)	14 kDa	< 0.00010	2	6
786	MULTISPECIES: phage portal protein [Bacillus subtilis group]	WP_014470495.1	13 kDa	< 0.00010	6	18
787	Cluster of MULTISPECIES: subtilisin BPN' [Bacillus subtilis group] (WP_013351733.1)	WP_013351733.1 [3]	39 kDa	< 0.00010	346	1050
787.1	MULTISPECIES: peptidase S8 [Bacillus]	WP_016938318.1	39 kDa	< 0.00010	174	334
787.2	MULTISPECIES: peptidase S8 [Bacillus amyloliquefaciens group]	WP_017417394.1	39 kDa	< 0.00010	86	253
787.3	MULTISPECIES: subtilisin BPN' [Bacillus subtilis group]	WP_013351733.1	39 kDa	< 0.00010	343	1046
788	Cluster of MULTISPECIES: hypothetical protein [Bacillus subtilis group] (WP_013351244.1)	WP_013351244.1 [3]	84 kDa	< 0.00010	601	1866
788.1	hypothetical protein [Bacillus amyloliquefaciens]	WP_043866880.1	84 kDa	< 0.00010	376	1002
788.2	MULTISPECIES: hypothetical protein [Bacillus subtilis group]	WP_013351244.1	84 kDa	< 0.00010	601	1859
788.3	MULTISPECIES: hypothetical protein [Bacillus amyloliquefaciens group]	WP_012116968.1	84 kDa	< 0.00010	405	1326
789	Cluster of MULTISPECIES: cytochrome ubiquinol oxidase subunit I [Bacillus subtilis group] (WP_013354031.1)	WP_013354031.1 [4]	74 kDa	< 0.00010	23	73
789.1	MULTISPECIES: cytochrome ubiquinol oxidase subunit I [Bacillus subtilis group]	WP_013354031.1 (+2)	74 kDa	< 0.00010	23	73
790	MULTISPECIES: formate dehydrogenase subunit alpha [Bacillus subtilis group]	WP_014470513.1	110 kDa	< 0.00010	52	166
791	MULTISPECIES: hypothetical protein [Bacillus amyloliquefaciens group]	WP_017417299.1 (+3)	17 kDa	< 0.00010	5	16
792	MULTISPECIES: hypothetical protein [Bacillus subtilis group]	WP_014470518.1	48 kDa	< 0.00010	67	215
793	Cluster of MULTISPECIES: peroxiredoxin [Bacillus subtilis group] (WP_013351991.1)	WP_013351991.1 [4]	15 kDa	< 0.00010	9	29
793.1	MULTISPECIES: peroxiredoxin [Bacillus subtilis group]	WP_013351991.1	15 kDa	< 0.00010	8	28
793.2	Organic hydroperoxide resistance protein OhrA [Bacillus amyloliquefaciens]	WP_045506609.1 (+2)	15 kDa	< 0.00010	5	21
794	Cluster of MULTISPECIES: peptidoglycan endopeptidase [Bacillus subtilis group] (WP_013352537.1)	WP_013352537.1 [5]	45 kDa	< 0.00010	27	87
794.1	MULTISPECIES: peptidoglycan endopeptidase [Bacillus subtilis group]	WP_013352537.1	45 kDa	< 0.00010	27	87
794.3	peptidoglycan endopeptidase [Bacillus amyloliquefaciens]	WP_015388113.1	45 kDa	< 0.00010	0	27
795	Cluster of MULTISPECIES: hypothetical protein [Bacillus subtilis group] (WP_014470330.1)	WP_014470330.1 [3]	20 kDa	< 0.00010	72	237
795.1	MULTISPECIES: hypothetical protein [Bacillus amyloliquefaciens group]	WP_017417934.1	20 kDa	< 0.00010	45	111
795.2	MULTISPECIES: hypothetical protein [Bacillus subtilis group]	WP_014470330.1	20 kDa	< 0.00010	72	236
796	N-acetylmuramoyl-L-alanine amidase [Bacillus amyloliquefaciens]	WP_013353799.1	52 kDa	< 0.00010	17	56
797	MULTISPECIES: hypothetical protein [Bacillus subtilis group]	WP_013352414.1 (+1)	16 kDa	< 0.00010	23	79
798	Cluster of MULTISPECIES: NAD-dependent malic enzyme [Bacillus subtilis group] (WP_014470832.1)	WP_014470832.1 [3]	62 kDa	< 0.00010	9	31
798.1	MULTISPECIES: NAD-dependent malic enzyme [Bacillus subtilis group]	WP_014470832.1	62 kDa	< 0.00010	9	31
799	MULTISPECIES: Glu/Leu/Phe/Val dehydrogenase [Bacillus subtilis group]	WP_013352705.1 (+1)	47 kDa	< 0.00010	78	279
800	Cluster of peptidase G2 [Bacillus amyloliquefaciens] (WP_013351417.1)	WP_013351417.1 [4]	84 kDa	< 0.00010	28	108
800.1	peptidase G2 [Bacillus amyloliquefaciens]	WP_013351417.1 (+2)	84 kDa	< 0.00010	28	108
801	MULTISPECIES: 7-cyano-7-deazaguanine reductase [Bacillus]	WP_021493777.1	19 kDa	< 0.00010	9	35
802	Cluster of MULTISPECIES: methionine ABC transporter substrate-binding protein [Bacillus subtilis group] (WP_013353529.1)	WP_013353529.1 [4]	30 kDa	< 0.00010	35	138
802.1	MULTISPECIES: methionine ABC transporter substrate-binding protein [Bacillus]	WP_052586567.1	30 kDa	< 0.00010	19	66
802.2	MULTISPECIES: methionine ABC transporter substrate-binding protein [Bacillus subtilis group]	WP_013353529.1 (+1)	30 kDa	< 0.00010	34	138
803	Cluster of MULTISPECIES: amidase [Bacillus subtilis group] (WP_013353800.1)	WP_013353800.1 [2]	76 kDa	< 0.00010	73	302
803.1	MULTISPECIES: amidase [Bacillus subtilis group]	WP_013353800.1	76 kDa	< 0.00010	73	302
803.2	MULTISPECIES: amidase [Bacillus amyloliquefaciens group]	WP_021494105.1	76 kDa	< 0.00010	0	44
804	Cluster of hypothetical protein [Bacillus amyloliquefaciens] (WP_013351226.1)	WP_013351226.1 [2]	36 kDa	< 0.00010	43	180
804.1	hypothetical protein [Bacillus amyloliquefaciens]	WP_013351226.1	36 kDa	< 0.00010	42	180
804.2	coat protein [Bacillus amyloliquefaciens]	WP_088612277.1	36 kDa	< 0.00010	3	46
805	Cluster of MULTISPECIES: glycerophosphodiester phosphodiesterase [Bacillus subtilis group] (WP_014469663.1)	WP_014469663.1 [4]	33 kDa	< 0.00010	85	358
805.1	MULTISPECIES: glycerophosphodiester phosphodiesterase [Bacillus subtilis group]	WP_014469663.1	33 kDa	< 0.00010	83	329
805.2	MULTISPECIES: glycerophosphodiester phosphodiesterase [Bacillus]	WP_007408993.1 (+1)	33 kDa	< 0.00010	67	279
806	Cluster of MULTISPECIES: iron(3+)-hydroxamate-binding protein FhuD [Bacillus subtilis group] (WP_014471005.1)	WP_014471005.1 [2]	34 kDa	< 0.00010	17	72
806.1	MULTISPECIES: iron(3+)-hydroxamate-binding protein FhuD [Bacillus subtilis group]	WP_014471005.1	34 kDa	< 0.00010	17	72
807	MULTISPECIES: hypothetical protein [Bacillus]	WP_003155386.1 (+2)	19 kDa	< 0.00010	7	30
808	MULTISPECIES: pur operon repressor [Bacillus]	WP_004264666.1 (+5)	31 kDa	< 0.00010	3	13
809	MULTISPECIES: manganese catalase [Bacillus subtilis group]	WP_013351075.1	30 kDa	< 0.00010	45	201
810	Cluster of MULTISPECIES: hypothetical protein [Bacillus subtilis group] (WP_014471192.1)	WP_014471192.1 [5]	17 kDa	< 0.00010	5	23
810.1	MULTISPECIES: hypothetical protein [Bacillus subtilis group]	WP_014471192.1	17 kDa	< 0.00010	5	23
810.2	MULTISPECIES: member of the processed secretome [Bacillus]	WP_022537147.1 (+3)	17 kDa	< 0.00010	0	4
811	Cluster of MULTISPECIES: peptidase C40 [Bacillus] (WP_061860907.1)	WP_061860907.1 [3]	50 kDa	< 0.00010	15	69
811.1	peptidase C40 [Bacillus amyloliquefaciens]	WP_041481743.1	51 kDa	< 0.00010	6	12
811.2	MULTISPECIES: peptidase C40 [Bacillus]	WP_061860907.1	50 kDa	< 0.00010	15	68
811.3	peptidase C40 [Bacillus amyloliquefaciens]	WP_058906381.1	51 kDa	< 0.00010	6	68
812	Cluster of MULTISPECIES: ArsR family transcriptional regulator [Bacillus] (WP_012117736.1)	WP_012117736.1 [3]	13 kDa	< 0.00010	3	14
812.1	MULTISPECIES: ArsR family transcriptional regulator [Bacillus]	WP_012117736.1 (+1)	13 kDa	< 0.00010	3	14
813	foldase [Bacillus amyloliquefaciens]	WP_013351704.1 (+1)	32 kDa	< 0.00010	8	39
814	Cluster of MULTISPECIES: signal peptidase I [Bacillus] (WP_003154568.1)	WP_003154568.1 [5]	22 kDa	< 0.00010	7	35
814.1	MULTISPECIES: signal peptidase I [Bacillus]	WP_007611132.1	22 kDa	< 0.00010	6	20
814.2	MULTISPECIES: signal peptidase I [Bacillus]	WP_003154568.1 (+3)	22 kDa	< 0.00010	7	34
815	MULTISPECIES: DUF1641 domain-containing protein [Bacillus]	WP_003154908.1	15 kDa	< 0.00010	2	10
816	Cluster of transposase [Bacillus amyloliquefaciens] (WP_065522383.1)	WP_065522383.1 [7]	70 kDa	< 0.00010	6	33
816.1	MULTISPECIES: transposase [Bacillus]	WP_007614255.1	74 kDa	< 0.00010	1	6
816.2	transposase [Bacillus amyloliquefaciens]	WP_065522383.1	70 kDa	< 0.00010	4	27
816.3	transposase [Bacillus amyloliquefaciens]	WP_065118542.1	70 kDa	< 0.00010	1	24
816.4	transposase [Bacillus amyloliquefaciens]	WP_043867492.1	72 kDa	< 0.00010	0	1
816.7	transposase [Bacillus amyloliquefaciens]	WP_076983480.1	72 kDa	< 0.00010	0	1
817	MULTISPECIES: cytochrome aa3 quinol oxidase subunit III [Bacillus]	WP_003150930.1 (+1)	23 kDa	< 0.00010	6	34
818	MULTISPECIES: cytochrome aa3 quinol oxidase subunit II [Bacillus subtilis group]	WP_013354032.1 (+1)	36 kDa	< 0.00010	24	137
819	Cluster of MULTISPECIES: hypothetical protein [Bacillus subtilis group] (WP_013353465.1)	WP_013353465.1 [3]	16 kDa	< 0.00010	40	234
819.1	MULTISPECIES: hypothetical protein [Bacillus subtilis group]	WP_013353465.1	16 kDa	< 0.00010	40	234
820	MULTISPECIES: NAD kinase [Bacillus]	WP_016938580.1	30 kDa	< 0.00010	1	6
821	Cluster of MULTISPECIES: N-acetylmuramoyl-L-alanine amidase [Bacillus subtilis group] (WP_013352816.1)	WP_013352816.1 [2]	22 kDa	< 0.00010	22	134
821.1	MULTISPECIES: N-acetylmuramoyl-L-alanine amidase [Bacillus]	WP_047475651.1	22 kDa	< 0.00010	12	69
821.2	MULTISPECIES: N-acetylmuramoyl-L-alanine amidase [Bacillus subtilis group]	WP_013352816.1	22 kDa	< 0.00010	22	134
822	MULTISPECIES: hypothetical protein [Bacillus subtilis group]	WP_014470443.1 (+2)	22 kDa	< 0.00010	7	43
823	Cluster of iron-hydroxamate ABC transporter substrate-binding protein [Bacillus amyloliquefaciens] (WP_013354073.1)	WP_013354073.1 [4]	34 kDa	< 0.00010	16	99
823.1	iron-hydroxamate ABC transporter substrate-binding protein [Bacillus amyloliquefaciens]	WP_013354073.1	34 kDa	< 0.00010	16	99
824	MULTISPECIES: ABC transporter ATP-binding protein [Bacillus]	WP_003155037.1 (+8)	35 kDa	< 0.00010	3	19
825	Cluster of levanase [Bacillus amyloliquefaciens] (WP_013354240.1)	WP_013354240.1 [6]	58 kDa	< 0.00010	6	39
825.1	levanase [Bacillus amyloliquefaciens]	WP_013354240.1 (+1)	58 kDa	< 0.00010	6	39
826	MULTISPECIES: hypothetical protein [Bacillus]	WP_014470553.1	14 kDa	< 0.00010	2	13
827	Cluster of MULTISPECIES: DUF4309 domain-containing protein [Bacillus subtilis group] (WP_013351908.1)	WP_013351908.1 [3]	21 kDa	< 0.00010	190	1271
827.1	MULTISPECIES: DUF4309 domain-containing protein [Bacillus amyloliquefaciens group]	WP_012117342.1	21 kDa	< 0.00010	21	98
827.2	MULTISPECIES: DUF4309 domain-containing protein [Bacillus subtilis group]	WP_013351908.1	21 kDa	< 0.00010	190	1271
828	phage portal protein [Bacillus amyloliquefaciens]	WP_013351222.1	57 kDa	< 0.00010	6	43
829	Cluster of MULTISPECIES: carbamoyl-phosphate synthase (glutamine-hydrolyzing) large subunit [Bacillus subtilis group] (WP_013352196.1)	WP_013352196.1 [5]	118 kDa	< 0.00010	3	23
829.1	MULTISPECIES: carbamoyl-phosphate synthase (glutamine-hydrolyzing) large subunit [Bacillus subtilis group]	WP_013352196.1 (+2)	118 kDa	< 0.00010	3	22
829.3	MULTISPECIES: carbamoyl-phosphate synthase (glutamine-hydrolyzing) large subunit [Bacillus amyloliquefaciens group]	WP_012117517.1	118 kDa	< 0.00010	0	6
830	Cluster of peptidoglycan endopeptidase [Bacillus amyloliquefaciens] (WP_045507407.1)	WP_045507407.1 [11]	51 kDa	< 0.00010	8	65
830.1	peptidoglycan endopeptidase [Bacillus amyloliquefaciens]	WP_045507407.1	51 kDa	< 0.00010	8	65
830.3	MULTISPECIES: peptidoglycan endopeptidase [Bacillus]	WP_007610305.1 (+5)	52 kDa	< 0.00010	0	63
831	Cluster of MULTISPECIES: S26 family signal peptidase [Bacillus subtilis group] (WP_038462897.1)	WP_038462897.1 [3]	22 kDa	< 0.00010	4	34
831.1	MULTISPECIES: S26 family signal peptidase [Bacillus subtilis group]	WP_038462897.1	22 kDa	< 0.00010	4	34
831.3	signal peptidase I [Bacillus amyloliquefaciens]	WP_072177715.1	22 kDa	< 0.00010	0	10
832	MULTISPECIES: ribonuclease III [Bacillus]	WP_003154303.1 (+4)	28 kDa	< 0.00010	1	9
833	Cluster of phage portal protein [Bacillus amyloliquefaciens] (WP_065981238.1)	WP_065981238.1 [2]	54 kDa	< 0.00010	3	29
833.1	phage portal protein [Bacillus amyloliquefaciens]	WP_065981238.1	54 kDa	< 0.00010	3	29
833.2	MULTISPECIES: phage portal protein [Bacillus subtilis group]	WP_032874583.1	54 kDa	< 0.00010	0	13
834	fibronectin type III domain-containing protein [Bacillus amyloliquefaciens]	WP_013351233.1	11 kDa	< 0.00010	2	20
835	MULTISPECIES: MarR family transcriptional regulator [Bacillus subtilis group]	WP_013353962.1	16 kDa	< 0.00010	2	21
836	MULTISPECIES: MarR family transcriptional regulator [Bacillus subtilis group]	WP_013353097.1	17 kDa	< 0.00010	1	11
837	MULTISPECIES: hypothetical protein [Bacillus subtilis group]	WP_013353742.1 (+1)	27 kDa	< 0.00010	2	24
838	Cluster of MULTISPECIES: hypothetical protein [Bacillus subtilis group] (WP_013352632.1)	WP_013352632.1 [2]	16 kDa	< 0.00010	19	232
838.1	MULTISPECIES: hypothetical protein [Bacillus amyloliquefaciens group]	WP_003153543.1	17 kDa	< 0.00010	12	80
838.2	MULTISPECIES: hypothetical protein [Bacillus subtilis group]	WP_013352632.1	16 kDa	< 0.00010	19	227
839	Cluster of MULTISPECIES: polysaccharide deacetylase family protein [Bacillus subtilis group] (WP_013352124.1)	WP_013352124.1 [2]	31 kDa	< 0.00010	16	295
839.1	MULTISPECIES: polysaccharide deacetylase family protein [Bacillus subtilis group]	WP_013352124.1	31 kDa	< 0.00010	16	295
840	cell wall-binding protein [Bacillus amyloliquefaciens]	WP_013353836.1 (+1)	19 kDa	< 0.00010	12	246
841	MULTISPECIES: 7-cyano-7-deazaguanine reductase [Bacillus subtilis group]	WP_074534184.1	9 kDa	< 0.00010	1	26
842	Cluster of tRNA (adenine(22)-N(1))-methyltransferase TrmK [Bacillus amyloliquefaciens] (WP_088613872.1)	WP_088613872.1 [7]	26 kDa	< 0.00010	1	32
842.1	tRNA (adenine(22)-N(1))-methyltransferase TrmK [Bacillus amyloliquefaciens]	WP_088613872.1	26 kDa	< 0.00010	1	32
842.2	MULTISPECIES: tRNA (adenine(22)-N(1))-methyltransferase TrmK [Bacillus]	WP_007408291.1 (+3)	28 kDa	< 0.00010	0	23
843	hypothetical protein [Bacillus amyloliquefaciens]	WP_041481604.1	14 kDa	< 0.00010	1	37
844	Cluster of MULTISPECIES: serine protease [Bacillus subtilis group] (WP_013351973.1)	WP_013351973.1 [11]	47 kDa	< 0.00010	2	87
844.1	MULTISPECIES: serine protease [Bacillus subtilis group]	WP_013351973.1 (+4)	47 kDa	< 0.00010	2	87
845	Cluster of MULTISPECIES: amino acid ABC transporter substrate-binding protein [Bacillus subtilis group] (WP_013350995.1)	WP_013350995.1 [2]	29 kDa	< 0.00010	1	58
845.1	MULTISPECIES: amino acid ABC transporter substrate-binding protein [Bacillus subtilis group]	WP_013350995.1	29 kDa	< 0.00010	1	56
845.2	amino acid ABC transporter substrate-binding protein [Bacillus amyloliquefaciens]	WP_065980693.1	29 kDa	< 0.00010	0	36
846	MULTISPECIES: ATP synthase subunit gamma [Bacillus]	WP_003151172.1 (+3)	32 kDa	< 0.00010	0	3
847	MULTISPECIES: N utilization substance protein B [Bacillus]	WP_003153163.1	15 kDa	< 0.00010	0	3
848	MULTISPECIES: ABC transporter substrate-binding protein [Bacillus]	WP_003153224.1 (+10)	28 kDa	< 0.00010	0	15
849	MULTISPECIES: flagellar motor switch protein FliG [Bacillus]	WP_003154256.1 (+2)	38 kDa	< 0.00010	0	3
850	MULTISPECIES: 30S ribosomal protein S16 [Bacillus]	WP_003154296.1	10 kDa	< 0.00010	0	3
851	MULTISPECIES: heme A synthase [Bacillus]	WP_003154488.1 (+15)	34 kDa	< 0.00010	0	5
852	Cluster of MULTISPECIES: STAS domain-containing protein [Bacillus] (WP_003154749.1)	WP_003154749.1 [23]	32 kDa	< 0.00010	0	4
852.1	MULTISPECIES: STAS domain-containing protein [Bacillus]	WP_003154749.1 (+21)	32 kDa	< 0.00010	0	4
853	MULTISPECIES: ABC transporter permease [Bacillus]	WP_003155041.1 (+11)	34 kDa	< 0.00010	0	10
854	MULTISPECIES: holin [Bacillus subtilis group]	WP_003155834.1 (+2)	16 kDa	< 0.00010	0	6
855	MULTISPECIES: divalent metal cation transporter [Bacillus]	WP_003156289.1 (+6)	42 kDa	< 0.00010	0	5
856	MULTISPECIES: amino acid ABC transporter permease [Bacillus]	WP_003156375.1 (+7)	26 kDa	< 0.00010	0	14
857	MULTISPECIES: cell division protein FtsH [Bacillus]	WP_004264608.1 (+3)	71 kDa	< 0.00010	0	19
858	MULTISPECIES: OxaA precursor [Bacillus]	WP_004392952.1 (+4)	29 kDa	< 0.00010	0	19
859	MULTISPECIES: NupC/NupG family nucleoside CNT transporter [Bacillus]	WP_007408720.1 (+9)	42 kDa	< 0.00010	0	8
860	MULTISPECIES: rRNA pseudouridine synthase [Bacillus]	WP_007409432.1	28 kDa	< 0.00010	0	8
861	MULTISPECIES: zinc ABC transporter substrate-binding protein [Bacillus subtilis group]	WP_013350924.1 (+3)	35 kDa	< 0.00010	0	12
862	Cluster of MULTISPECIES: hypothetical protein [Bacillus amyloliquefaciens group] (WP_013351197.1)	WP_013351197.1 [3]	31 kDa	< 0.00010	0	15
862.1	MULTISPECIES: hypothetical protein [Bacillus amyloliquefaciens group]	WP_013351197.1 (+1)	31 kDa	< 0.00010	0	15
862.2	recombinase RecT [Bacillus amyloliquefaciens]	WP_073981967.1	31 kDa	< 0.00010	0	3
863	Cluster of scaffold protein [Bacillus amyloliquefaciens] (WP_013351225.1)	WP_013351225.1 [2]	25 kDa	< 0.00010	0	43
863.1	scaffold protein [Bacillus amyloliquefaciens]	WP_013351225.1	25 kDa	< 0.00010	0	43
864	MULTISPECIES: hypothetical protein [Bacillus subtilis group]	WP_013351245.1	14 kDa	< 0.00010	0	82
865	Cluster of MULTISPECIES: hypothetical protein [Bacillus subtilis group] (WP_013351259.1)	WP_013351259.1 [5]	39 kDa	< 0.00010	0	7
865.1	MULTISPECIES: hypothetical protein [Bacillus subtilis group]	WP_013351259.1 (+3)	39 kDa	< 0.00010	0	7
865.2	hypothetical protein [Bacillus amyloliquefaciens]	WP_065980849.1	39 kDa	< 0.00010	0	5
866	Cluster of MULTISPECIES: transposase [Bacillus subtilis group] (WP_013351308.1)	WP_013351308.1 [5]	27 kDa	< 0.00010	0	3
866.1	MULTISPECIES: transposase [Bacillus subtilis group]	WP_013351308.1	27 kDa	< 0.00010	0	3
867	MULTISPECIES: ABC transporter substrate-binding protein [Bacillus subtilis group]	WP_013351593.1 (+1)	64 kDa	< 0.00010	0	5
868	MULTISPECIES: zinc metalloprotease HtpX [Bacillus subtilis group]	WP_013352021.1	33 kDa	< 0.00010	0	8
869	MULTISPECIES: alanine:cation symporter family protein [Bacillus subtilis group]	WP_013352438.1 (+1)	52 kDa	< 0.00010	0	5
870	MULTISPECIES: protein translocase subunit SecDF [Bacillus subtilis group]	WP_013353035.1 (+1)	82 kDa	< 0.00010	0	6
871	MULTISPECIES: rod shape-determining protein [Bacillus subtilis group]	WP_013353062.1	36 kDa	< 0.00010	0	25
872	MULTISPECIES: asparagine synthetase B [Bacillus subtilis group]	WP_013353267.1	73 kDa	< 0.00010	0	7
873	penicillin-binding protein [Bacillus amyloliquefaciens]	WP_013353376.1 (+4)	70 kDa	< 0.00010	0	14
874	MULTISPECIES: imidazoleglycerol-phosphate dehydratase [Bacillus subtilis group]	WP_013353738.1	21 kDa	< 0.00010	0	9
875	MULTISPECIES: LytR family transcriptional regulator [Bacillus subtilis group]	WP_013353818.1 (+2)	37 kDa	< 0.00010	0	43
876	DUF5082 domain-containing protein [Bacillus amyloliquefaciens]	WP_013353859.1 (+2)	17 kDa	< 0.00010	0	16
877	MULTISPECIES: phosphoribosylformylglycinamidine cyclo-ligase [Bacillus subtilis group]	WP_014469859.1	37 kDa	< 0.00010	0	63
878	Cluster of MULTISPECIES: hypothetical protein [Bacillus subtilis group] (WP_014470758.1)	WP_014470758.1 [11]	40 kDa	< 0.00010	0	3
878.2	MULTISPECIES: hypothetical protein [Bacillus subtilis group]	WP_014470758.1 (+2)	40 kDa	< 0.00010	0	3
879	MULTISPECIES: hypothetical protein [Bacillus subtilis group]	WP_014471142.1	15 kDa	< 0.00010	0	31
880	Cluster of hypothetical protein [Bacillus amyloliquefaciens] (WP_014471509.1)	WP_014471509.1 [7]	15 kDa	< 0.00010	0	46
880.1	hypothetical protein [Bacillus amyloliquefaciens]	WP_014471509.1 (+2)	15 kDa	< 0.00010	0	45
880.3	hypothetical protein [Bacillus amyloliquefaciens]	WP_071347892.1	16 kDa	< 0.00010	0	26
881	Cluster of MULTISPECIES: phage portal protein [Bacillus subtilis group] (WP_014471720.1)	WP_014471720.1 [10]	38 kDa	< 0.00010	0	12
881.1	MULTISPECIES: phage portal protein [Bacillus]	WP_003154824.1 (+6)	38 kDa	< 0.00010	0	4
881.2	MULTISPECIES: phage portal protein [Bacillus subtilis group]	WP_014471720.1 (+2)	38 kDa	< 0.00010	0	12
882	Cluster of MULTISPECIES: esterase family protein [Bacillus amyloliquefaciens group] (WP_016938189.1)	WP_016938189.1 [5]	28 kDa	< 0.00010	0	10
882.2	MULTISPECIES: esterase family protein [Bacillus amyloliquefaciens group]	WP_016938189.1	28 kDa	< 0.00010	0	10
882.3	esterase family protein [Bacillus amyloliquefaciens]	WP_043866996.1	28 kDa	< 0.00010	0	4
883	Cluster of phage portal protein, partial [Bacillus amyloliquefaciens] (WP_021493831.1)	WP_021493831.1 [9]	140 kDa	< 0.00010	0	16
883.1	phage portal protein [Bacillus amyloliquefaciens]	WP_014470500.1 (+1)	185 kDa	< 0.00010	0	6
883.2	phage portal protein, partial [Bacillus amyloliquefaciens]	WP_021493831.1	140 kDa	< 0.00010	0	9
883.5	phage portal protein [Bacillus amyloliquefaciens]	WP_045506687.1	185 kDa	< 0.00010	0	6
883.7	phage portal protein [Bacillus amyloliquefaciens]	WP_053573487.1	181 kDa	< 0.00010	0	8
883.8	phage portal protein [Bacillus amyloliquefaciens]	WP_063095510.1	187 kDa	< 0.00010	0	6
884	MarR family transcriptional regulator [Bacillus amyloliquefaciens]	WP_021494007.1 (+1)	17 kDa	< 0.00010	0	5
885	Cluster of XRE family transcriptional regulator [Bacillus amyloliquefaciens] (WP_041481598.1)	WP_041481598.1 [4]	9 kDa	< 0.00010	0	8
885.1	XRE family transcriptional regulator [Bacillus amyloliquefaciens]	WP_041481598.1 (+1)	9 kDa	< 0.00010	0	8
886	Cluster of LytR family transcriptional regulator [Bacillus amyloliquefaciens] (WP_047475797.1)	WP_047475797.1 [11]	35 kDa	< 0.00010	0	14
886.1	MULTISPECIES: LytR family transcriptional regulator [Bacillus]	WP_003151369.1 (+9)	34 kDa	< 0.00010	0	6
886.2	LytR family transcriptional regulator [Bacillus amyloliquefaciens]	WP_047475797.1	35 kDa	< 0.00010	0	10
887	MULTISPECIES: NarK/NasA family nitrate transporter [Bacillus amyloliquefaciens group]	WP_047475886.1	43 kDa	< 0.00010	0	13
888	BMP family ABC transporter substrate-binding protein [Bacillus amyloliquefaciens]	WP_047477787.1	35 kDa	< 0.00010	0	11
889	MFS transporter [Bacillus amyloliquefaciens]	WP_065982277.1	57 kDa	< 0.00010	0	5
890	Cluster of penicillin-binding protein [Bacillus amyloliquefaciens] (WP_071346857.1)	WP_071346857.1 [2]	78 kDa	< 0.00010	0	124
890.2	penicillin-binding protein [Bacillus amyloliquefaciens]	WP_071346857.1	78 kDa	< 0.00010	0	124
891	Cluster of DUF4355 domain-containing protein [Bacillus amyloliquefaciens] (WP_071347902.1)	WP_071347902.1 [2]	27 kDa	< 0.00010	0	6
891.2	DUF4355 domain-containing protein [Bacillus amyloliquefaciens]	WP_071347902.1	27 kDa	< 0.00010	0	6
1	Cluster of MULTISPECIES: serine--tRNA ligase [Bacillus] (WP_003150709.1)	WP_003150709.1 [12]	49 kDa	0.0001	13	0
1.1	MULTISPECIES: serine--tRNA ligase [Bacillus]	WP_003150709.1 (+10)	49 kDa	0.0001	13	0
2	MULTISPECIES: excinuclease ABC subunit B [Bacillus]	WP_003151439.1 (+6)	76 kDa	0.0001	4	0
3	Cluster of MULTISPECIES: DNA-binding response regulator [Bacillus] (WP_003151813.1)	WP_003151813.1 [2]	26 kDa	0.00011	4	0
3.1	MULTISPECIES: DNA-binding response regulator [Bacillus]	WP_003151813.1	26 kDa	0.00011	4	0
4	MULTISPECIES: ABC transporter ATP-binding protein [Bacillales]	WP_003151872.1 (+3)	29 kDa	0.00011	4	0
5	MULTISPECIES: two-component system response regulator DcuR [Bacillus]	WP_003152077.1 (+4)	27 kDa	0.00012	4	0
6	MULTISPECIES: S-adenosylmethionine synthase [Bacillus]	WP_003152253.1 (+2)	44 kDa	0.00012	4	0
7	MULTISPECIES: 50S ribosomal protein L21 [Bacillus]	WP_003152660.1 (+1)	11 kDa	0.00012	20	0
8	MULTISPECIES: hypothetical protein [Bacillus]	WP_003152733.1 (+11)	24 kDa	0.00012	7	0
9	MULTISPECIES: ATP-dependent helicase [Bacillus]	WP_003153010.1 (+11)	50 kDa	0.00012	2	0
10	MULTISPECIES: glucokinase [Bacillus]	WP_003153068.1 (+1)	34 kDa	0.00012	16	0
11	Cluster of MULTISPECIES: histidinol-phosphate transaminase [Bacillus] (WP_003153476.1)	WP_003153476.1 [12]	40 kDa	0.00012	4	0
11.1	MULTISPECIES: histidinol-phosphate transaminase [Bacillus]	WP_003153476.1 (+8)	40 kDa	0.00012	4	0
12	MULTISPECIES: chemotaxis protein CheW [Bacillus]	WP_003154225.1 (+4)	18 kDa	0.00012	11	0
13	MULTISPECIES: HslU--HslV peptidase ATPase subunit [Bacillus]	WP_003154265.1 (+10)	52 kDa	0.00012	8	0
14	MULTISPECIES: succinate--CoA ligase subunit alpha [Bacillus]	WP_003154281.1 (+2)	31 kDa	0.00012	11	0
15	MULTISPECIES: succinyl-CoA ligase subunit beta [Bacillus]	WP_003154283.1	42 kDa	0.00014	6	0
16	MULTISPECIES: phosphate acyltransferase [Bacillus]	WP_003154319.1 (+9)	36 kDa	0.00014	2	0
17	MULTISPECIES: cell division protein FtsZ [Bacillus]	WP_003154424.1 (+2)	40 kDa	0.00015	3	0
18	MULTISPECIES: heme ABC transporter ATP-binding protein [Bacillus]	WP_003155656.1 (+12)	59 kDa	0.00015	17	0
19	MULTISPECIES: phosphoribosylformylglycinamidine synthase, purS protein [Bacillus]	WP_003155758.1 (+2)	10 kDa	0.00016	10	0
20	Cluster of MULTISPECIES: RNA-binding transcriptional accessory protein [Bacillus amyloliquefaciens group] (WP_003156167.1)	WP_003156167.1 [18]	81 kDa	0.00016	3	0
20.1	MULTISPECIES: RNA-binding transcriptional accessory protein [Bacillus amyloliquefaciens group]	WP_003156167.1 (+11)	81 kDa	0.00016	3	0
21	MULTISPECIES: RNA polymerase sigma factor SigB [Bacillus]	WP_003156171.1 (+3)	30 kDa	0.00016	3	0
22	MULTISPECIES: ATP-dependent helicase [Bacillus]	WP_003156196.1 (+11)	55 kDa	0.00016	2	0
23	MULTISPECIES: 30S ribosomal protein S13 [Bacillus]	WP_003156545.1	14 kDa	0.00016	35	0
24	Cluster of MULTISPECIES: sulfurtransferase [Bacillus] (WP_003156708.1)	WP_003156708.1 [9]	38 kDa	0.00016	46	0
24.1	MULTISPECIES: sulfurtransferase [Bacillus]	WP_003156708.1 (+7)	38 kDa	0.00016	46	0
25	MULTISPECIES: ribose-phosphate pyrophosphokinase [Bacillus]	WP_004264656.1 (+2)	35 kDa	0.00016	6	0
26	MULTISPECIES: DNA topoisomerase (ATP-hydrolyzing) subunit B [Bacillus]	WP_004392900.1 (+6)	72 kDa	0.00017	3	0
27	MULTISPECIES: DNA polymerase III subunit beta [Bacillus]	WP_004392911.1 (+10)	42 kDa	0.00018	2	0
28	MULTISPECIES: GTP-binding protein YchF [Bacillus]	WP_004392975.1 (+5)	40 kDa	0.00018	3	0
29	MULTISPECIES: 50S ribosomal protein L9 [Bacillus]	WP_004393063.1 (+2)	16 kDa	0.00018	4	0
30	MULTISPECIES: ornithine--oxo-acid transaminase [Bacillus]	WP_004393130.1 (+4)	44 kDa	0.00019	11	0
31	MULTISPECIES: molecular chaperone HtpG [Bacillus amyloliquefaciens group]	WP_004393216.1 (+16)	72 kDa	0.00019	60	0
32	MULTISPECIES: alcohol dehydrogenase [Bacillus]	WP_007609039.1 (+2)	39 kDa	0.0002	17	0
33	Cluster of MULTISPECIES: amidohydrolase [Bacillus] (WP_007609249.1)	WP_007609249.1 [3]	40 kDa	0.0002	21	0
33.1	MULTISPECIES: amidohydrolase [Bacillus]	WP_007609249.1 (+1)	40 kDa	0.00021	15	0
33.2	amidohydrolase [Bacillus amyloliquefaciens]	WP_071348359.1	41 kDa	0.00021	16	0
34	MULTISPECIES: tRNA (N6-isopentenyl adenosine(37)-C2)-methylthiotransferase MiaB [Bacillus]	WP_007611533.1 (+2)	58 kDa	0.00021	12	0
35	Cluster of MULTISPECIES: tryptophan--tRNA ligase [Bacillus] (WP_012117281.1)	WP_012117281.1 [4]	37 kDa	0.00022	20	0
35.1	MULTISPECIES: tryptophan--tRNA ligase [Bacillus]	WP_012117281.1 (+2)	37 kDa	0.00022	20	0
36	MULTISPECIES: nucleoside triphosphate pyrophosphohydrolase [Bacillus subtilis group]	WP_013350768.1 (+3)	56 kDa	0.00023	31	0
37	MULTISPECIES: ATP--guanido phosphotransferase [Bacillus subtilis group]	WP_013350790.1	41 kDa	0.00024	12	0
38	Cluster of MULTISPECIES: hypothetical protein [Bacillus subtilis group] (WP_013350834.1)	WP_013350834.1 [3]	35 kDa	0.00025	33	0
38.1	MULTISPECIES: hypothetical protein [Bacillus]	WP_007408028.1	35 kDa	0.00026	26	0
38.2	MULTISPECIES: hypothetical protein [Bacillus subtilis group]	WP_013350834.1 (+1)	35 kDa	0.00028	32	0
39	Cluster of DUF4885 domain-containing protein [Bacillus amyloliquefaciens] (WP_013350859.1)	WP_013350859.1 [4]	44 kDa	0.00028	11	0
39.1	DUF4885 domain-containing protein [Bacillus amyloliquefaciens]	WP_013350859.1	44 kDa	0.00028	11	0
40	aldo/keto reductase [Bacillus amyloliquefaciens]	WP_013350914.1	34 kDa	0.0003	24	0
41	Cluster of general stress protein [Bacillus amyloliquefaciens] (WP_013351072.1)	WP_013351072.1 [7]	11 kDa	0.0003	20	0
41.1	MULTISPECIES: glucose starvation-inducible protein B [Bacillus]	WP_003156229.1 (+1)	14 kDa	0.0003	18	0
41.2	general stress protein [Bacillus amyloliquefaciens]	WP_013351072.1 (+4)	11 kDa	0.0003	18	0
42	anti-sigma B factor RsbW [Bacillus amyloliquefaciens]	WP_013351100.1	18 kDa	0.00031	4	0
43	Cluster of amino-acid racemase [Bacillus amyloliquefaciens] (WP_013351110.1)	WP_013351110.1 [2]	25 kDa	0.00033	7	0
43.1	amino-acid racemase [Bacillus amyloliquefaciens]	WP_013351110.1	25 kDa	0.00035	7	0
44	MULTISPECIES: Asp-tRNA(Asn)/Glu-tRNA(Gln) amidotransferase GatCAB subunit A [Bacillus subtilis group]	WP_013351299.1	53 kDa	0.00035	64	0
45	Asp-tRNA(Asn)/Glu-tRNA(Gln) amidotransferase GatCAB subunit B [Bacillus amyloliquefaciens]	WP_013351300.1	54 kDa	0.00036	39	0
46	Cluster of MULTISPECIES: branched-chain alpha-keto acid dehydrogenase subunit E2 [Bacillus subtilis group] (WP_013351410.1)	WP_013351410.1 [3]	43 kDa	0.00037	33	0
46.1	MULTISPECIES: branched-chain alpha-keto acid dehydrogenase subunit E2 [Bacillus subtilis group]	WP_013351410.1	43 kDa	0.00039	33	0
47	MULTISPECIES: 6-phospho-alpha-glucosidase [Bacillus subtilis group]	WP_013351414.1 (+1)	51 kDa	0.00042	170	0
48	MULTISPECIES: metal-dependent hydrolase [Bacillus subtilis group]	WP_013351426.1 (+4)	21 kDa	0.00044	3	0
49	MULTISPECIES: glutamate-1-semialdehyde 2,1-aminomutase [Bacillus subtilis group]	WP_013351500.1	46 kDa	0.00044	10	0
50	MULTISPECIES: hypothetical protein [Bacillus subtilis group]	WP_013351640.1 (+1)	26 kDa	0.00044	31	0
51	MULTISPECIES: N-acetyltransferase [Bacillus subtilis group]	WP_013351785.1 (+3)	16 kDa	0.00044	3	0
52	Cluster of MULTISPECIES: hypothetical protein [Bacillus subtilis group] (WP_013351788.1)	WP_013351788.1 [4]	32 kDa	0.00045	8	0
52.1	MULTISPECIES: hypothetical protein [Bacillus subtilis group]	WP_013351788.1 (+2)	32 kDa	0.00046	8	0
53	MULTISPECIES: HAD family phosphatase [Bacillus subtilis group]	WP_013351797.1 (+2)	31 kDa	0.00046	20	0
54	Cluster of esterase [Bacillus amyloliquefaciens] (WP_013351798.1)	WP_013351798.1 [4]	29 kDa	0.00046	65	0
54.1	esterase [Bacillus amyloliquefaciens]	WP_013351798.1	29 kDa	0.00046	65	0
54.2	esterase [Bacillus amyloliquefaciens]	WP_047477756.1	29 kDa	0.00046	48	0
55	Cluster of MULTISPECIES: heme ABC transporter ATP-binding protein [Bacillus subtilis group] (WP_013352104.1)	WP_013352104.1 [3]	61 kDa	0.00046	53	0
55.1	MULTISPECIES: heme ABC transporter ATP-binding protein [Bacillus subtilis group]	WP_013352104.1 (+1)	61 kDa	0.00047	53	0
56	Cluster of MULTISPECIES: AbrB/MazE/SpoVT family DNA-binding domain-containing protein [Bacillus] (WP_013352109.1)	WP_013352109.1 [3]	11 kDa	0.00049	11	0
56.1	MULTISPECIES: AbrB/MazE/SpoVT family DNA-binding domain-containing protein [Bacillus]	WP_013352109.1	11 kDa	0.00049	11	0
57	MULTISPECIES: carbamoyl phosphate synthase small subunit [Bacillus subtilis group]	WP_013352195.1 (+3)	40 kDa	0.00049	4	0
58	Cluster of MULTISPECIES: orotidine-5'-phosphate decarboxylase [Bacillus subtilis group] (WP_013352199.1)	WP_013352199.1 [2]	26 kDa	0.00052	34	0
58.1	MULTISPECIES: orotidine-5'-phosphate decarboxylase [Bacillus subtilis group]	WP_013352199.1	26 kDa	0.00053	34	0
58.2	orotidine-5'-phosphate decarboxylase [Bacillus amyloliquefaciens]	WP_058906011.1	26 kDa	0.00053	9	0
59	MULTISPECIES: L-serine ammonia-lyase, iron-sulfur-dependent, subunit beta [Bacillus subtilis group]	WP_013352226.1	24 kDa	0.00056	4	0
60	MULTISPECIES: MBL fold metallo-hydrolase [Bacillus subtilis group]	WP_013352327.1 (+3)	26 kDa	0.00056	3	0
61	MULTISPECIES: enoyl-CoA hydratase [Bacillus subtilis group]	WP_013352333.1	29 kDa	0.00056	12	0
62	peptidase G2 [Bacillus amyloliquefaciens]	WP_013352406.1 (+4)	87 kDa	0.00056	24	0
63	MULTISPECIES: hypothetical protein [Bacillus subtilis group]	WP_013352429.1 (+1)	16 kDa	0.00056	11	0
64	MULTISPECIES: cytochrome P450 [Bacillus subtilis group]	WP_013352456.1 (+1)	45 kDa	0.00056	7	0
65	Cluster of MULTISPECIES: LD-carboxypeptidase [Bacillus subtilis group] (WP_013352514.1)	WP_013352514.1 [7]	36 kDa	0.00056	3	0
65.1	MULTISPECIES: LD-carboxypeptidase [Bacillus subtilis group]	WP_013352514.1 (+4)	36 kDa	0.00056	3	0
66	glycosyl transferase family 1 [Bacillus amyloliquefaciens]	WP_013352538.1 (+1)	45 kDa	0.00056	15	0
67	hypothetical protein [Bacillus amyloliquefaciens]	WP_013352554.1 (+4)	56 kDa	0.00056	4	0
68	MULTISPECIES: VOC family protein [Bacillus subtilis group]	WP_013352566.1 (+4)	15 kDa	0.00057	19	0
69	Cluster of MULTISPECIES: peptide-methionine (S)-S-oxide reductase [Bacillus subtilis group] (WP_013352591.1)	WP_013352591.1 [2]	20 kDa	0.00057	51	0
69.1	MULTISPECIES: peptide-methionine (S)-S-oxide reductase [Bacillus subtilis group]	WP_013352591.1	20 kDa	0.00059	49	0
69.2	peptide-methionine (S)-S-oxide reductase [Bacillus amyloliquefaciens]	WP_065981711.1	21 kDa	0.00059	34	0
70	MULTISPECIES: 3-methyl-2-oxobutanoate hydroxymethyltransferase [Bacillus subtilis group]	WP_013352656.1 (+1)	30 kDa	0.00061	4	0
71	MULTISPECIES: 4-hydroxy-tetrahydrodipicolinate reductase [Bacillus subtilis group]	WP_013352662.1 (+1)	29 kDa	0.00061	84	0
72	MULTISPECIES: hypothetical protein [Bacillus subtilis group]	WP_013352670.1 (+1)	21 kDa	0.00062	4	0
73	Cluster of MULTISPECIES: glycerol-3-phosphate dehydrogenase [Bacillus subtilis group] (WP_013352692.1)	WP_013352692.1 [3]	38 kDa	0.00063	23	0
73.1	MULTISPECIES: glycerol-3-phosphate dehydrogenase [Bacillus subtilis group]	WP_013352692.1 (+1)	38 kDa	0.00066	23	0
74	MULTISPECIES: hypothetical protein [Bacillus subtilis group]	WP_013352704.1 (+6)	37 kDa	0.00068	5	0
75	Cluster of MULTISPECIES: bifunctional 3,4-dihydroxy-2-butanone-4-phosphate synthase/GTP cyclohydrolase II [Bacillus subtilis group] (WP_013352731.1)	WP_013352731.1 [5]	44 kDa	0.00069	16	0
75.1	MULTISPECIES: bifunctional 3,4-dihydroxy-2-butanone-4-phosphate synthase/GTP cyclohydrolase II [Bacillus subtilis group]	WP_013352731.1 (+1)	44 kDa	0.00069	16	0
76	Cluster of MULTISPECIES: bifunctional diaminohydroxyphosphoribosylaminopyrimidine deaminase/5-amino-6-(5-phosphoribosylamino)uracil reductase [Bacillus subtilis group] (WP_013352733.1)	WP_013352733.1 [4]	40 kDa	0.00074	6	0
76.1	MULTISPECIES: bifunctional diaminohydroxyphosphoribosylaminopyrimidine deaminase/5-amino-6-(5-phosphoribosylamino)uracil reductase [Bacillus subtilis group]	WP_013352733.1 (+2)	40 kDa	0.00074	6	0
77	diaminopimelate decarboxylase [Bacillus amyloliquefaciens]	WP_013352739.1	49 kDa	0.00079	2	0
78	butyrate kinase [Bacillus amyloliquefaciens]	WP_013352803.1 (+3)	40 kDa	0.00084	8	0
79	Cluster of MULTISPECIES: glycine cleavage system protein T [Bacillus subtilis group] (WP_013352857.1)	WP_013352857.1 [2]	40 kDa	0.00085	115	0
79.1	MULTISPECIES: glycine cleavage system protein T [Bacillus subtilis group]	WP_013352857.1	40 kDa	0.00091	115	0
79.2	glycine cleavage system protein T [Bacillus amyloliquefaciens]	WP_021494308.1	40 kDa	0.00093	37	0
80	Cluster of glycine--tRNA ligase subunit beta [Bacillus amyloliquefaciens] (WP_013352916.1)	WP_013352916.1 [6]	76 kDa	0.00094	3	0
80.1	glycine--tRNA ligase subunit beta [Bacillus amyloliquefaciens]	WP_013352916.1 (+4)	76 kDa	0.00094	3	0
81	tRNA 2-thiouridine(34) synthase MnmA [Bacillus amyloliquefaciens]	WP_013353020.1 (+1)	42 kDa	0.00097	12	0
82	MULTISPECIES: tRNA preQ1(34) S-adenosylmethionine ribosyltransferase-isomerase QueA [Bacillus subtilis group]	WP_013353041.1	38 kDa	0.00097	30	0
83	MULTISPECIES: prephenate dehydratase [Bacillus subtilis group]	WP_013353053.1	32 kDa	0.00098	23	0
84	Cluster of phosphodiesterase [Bacillus amyloliquefaciens] (WP_013353092.1)	WP_013353092.1 [17]	19 kDa	0.00098	11	0
84.1	phosphodiesterase [Bacillus amyloliquefaciens]	WP_013353092.1 (+4)	19 kDa	0.001	11	0
85	MULTISPECIES: HAD family hydrolase [Bacillus subtilis group]	WP_013353140.1 (+1)	30 kDa	0.001	6	0
86	Cluster of MULTISPECIES: glyceraldehyde-3-phosphate dehydrogenase [Bacillus subtilis group] (WP_013353146.1)	WP_013353146.1 [3]	38 kDa	0.001	13	0
86.1	MULTISPECIES: glyceraldehyde-3-phosphate dehydrogenase [Bacillus subtilis group]	WP_013353146.1 (+1)	38 kDa	0.001	13	0
87	Cluster of MULTISPECIES: transcriptional regulator [Bacillus subtilis group] (WP_013353199.1)	WP_013353199.1 [2]	30 kDa	0.0011	7	0
87.1	MULTISPECIES: transcriptional regulator [Bacillus subtilis group]	WP_013353199.1	30 kDa	0.0011	7	0
88	MULTISPECIES: DUF1444 domain-containing protein [Bacillus subtilis group]	WP_013353218.1	31 kDa	0.0011	32	0
89	MULTISPECIES: phosphoenolpyruvate carboxykinase (ATP) [Bacillus subtilis group]	WP_013353268.1	58 kDa	0.0011	119	0
90	type VII secretion protein EssB [Bacillus amyloliquefaciens]	WP_013353412.1 (+5)	50 kDa	0.0011	3	0
91	MULTISPECIES: kinase [Bacillus subtilis group]	WP_013353478.1 (+1)	21 kDa	0.0011	6	0
92	MULTISPECIES: cysteine desulfurase [Bacillus subtilis group]	WP_013353526.1 (+3)	45 kDa	0.0011	28	0
93	MULTISPECIES: acetyl-CoA acetyltransferase [Bacillus subtilis group]	WP_013353539.1 (+2)	41 kDa	0.0011	3	0
94	MULTISPECIES: short-chain dehydrogenase [Bacillus subtilis group]	WP_013353553.1 (+1)	30 kDa	0.0011	6	0
95	MULTISPECIES: hypothetical protein [Bacillus subtilis group]	WP_013353653.1	30 kDa	0.0011	13	0
96	MULTISPECIES: NAD(P)-dependent oxidoreductase [Bacillus subtilis group]	WP_013353656.1 (+1)	34 kDa	0.0011	9	0
97	MULTISPECIES: pyridoxal phosphate-dependent aminotransferase [Bacillus subtilis group]	WP_013353681.1 (+4)	43 kDa	0.0011	9	0
98	MULTISPECIES: acetyltransferase [Bacillus subtilis group]	WP_013353682.1 (+1)	22 kDa	0.0012	8	0
99	MULTISPECIES: DUF4097 domain-containing protein [Bacillus subtilis group]	WP_013353753.1	41 kDa	0.0012	22	0
100	MULTISPECIES: isochorismatase [Bacillus subtilis group]	WP_013353881.1 (+1)	21 kDa	0.0012	11	0
101	MULTISPECIES: NAD(P)-dependent oxidoreductase [Bacillus subtilis group]	WP_013353893.1	23 kDa	0.0013	16	0
102	ATP-grasp domain-containing protein [Bacillus amyloliquefaciens]	WP_013353984.1 (+3)	52 kDa	0.0013	46	0
103	Cluster of MULTISPECIES: glycosyltransferase family 2 protein [Bacillus subtilis group] (WP_013354012.1)	WP_013354012.1 [4]	30 kDa	0.0014	28	0
103.1	MULTISPECIES: glycosyltransferase family 2 protein [Bacillus subtilis group]	WP_013354012.1 (+2)	30 kDa	0.0014	28	0
104	MULTISPECIES: hydroxymethylpyrimidine/phosphomethylpyrimidine kinase [Bacillus subtilis group]	WP_013354014.1	29 kDa	0.0014	72	0
105	Cluster of MULTISPECIES: UDP-glucose--hexose-1-phosphate uridylyltransferase [Bacillus subtilis group] (WP_013354033.1)	WP_013354033.1 [4]	59 kDa	0.0015	43	0
105.1	MULTISPECIES: UDP-glucose--hexose-1-phosphate uridylyltransferase [Bacillus subtilis group]	WP_013354033.1	59 kDa	0.0015	43	0
105.2	UDP-glucose--hexose-1-phosphate uridylyltransferase [Bacillus amyloliquefaciens]	WP_088613657.1	58 kDa	0.0015	28	0
107	transcriptional regulator [Bacillus amyloliquefaciens]	WP_013354183.1	18 kDa	0.0017	21	0
108	Cluster of MULTISPECIES: nitroreductase family protein [Bacillus subtilis group] (WP_013354245.1)	WP_013354245.1 [7]	24 kDa	0.0017	38	0
108.1	MULTISPECIES: nitroreductase family protein [Bacillus subtilis group]	WP_013354245.1	24 kDa	0.0018	38	0
108.2	nitroreductase family protein [Bacillus amyloliquefaciens]	WP_063093926.1	24 kDa	0.0018	1	0
109	Cluster of MULTISPECIES: proline dehydrogenase [Bacillus subtilis group] (WP_014469719.1)	WP_014469719.1 [7]	35 kDa	0.0018	9	0
109.1	MULTISPECIES: proline dehydrogenase [Bacillus subtilis group]	WP_014469719.1 (+1)	35 kDa	0.0018	9	0
110	Cluster of MULTISPECIES: bifunctional phosphoribosylaminoimidazolecarboxamide formyltransferase/inosine monophosphate cyclohydrolase [Bacillus subtilis group] (WP_014469861.1)	WP_014469861.1 [3]	56 kDa	0.0019	164	0
110.1	MULTISPECIES: bifunctional phosphoribosylaminoimidazolecarboxamide formyltransferase/inosine monophosphate cyclohydrolase [Bacillus subtilis group]	WP_014469861.1	56 kDa	0.0019	164	0
111	Cluster of MULTISPECIES: radical SAM/CxCxxxxC motif protein YfkAB [Bacillus subtilis group] (WP_014469902.1)	WP_014469902.1 [5]	43 kDa	0.0019	21	0
111.1	MULTISPECIES: radical SAM/CxCxxxxC motif protein YfkAB [Bacillus subtilis group]	WP_014469902.1 (+2)	43 kDa	0.002	21	0
112	MULTISPECIES: alpha-ketoacid dehydrogenase subunit beta [Bacillus subtilis group]	WP_014469915.1	37 kDa	0.002	85	0
113	Cluster of MULTISPECIES: alpha/beta hydrolase [Bacillus subtilis group] (WP_014469932.1)	WP_014469932.1 [2]	33 kDa	0.002	12	0
113.1	MULTISPECIES: alpha/beta hydrolase [Bacillus subtilis group]	WP_014469932.1	33 kDa	0.002	12	0
114	Cluster of MULTISPECIES: short-chain dehydrogenase [Bacillus subtilis group] (WP_014469969.1)	WP_014469969.1 [8]	31 kDa	0.002	9	0
114.1	MULTISPECIES: short-chain dehydrogenase [Bacillus]	WP_007610321.1 (+3)	31 kDa	0.002	2	0
114.2	MULTISPECIES: short-chain dehydrogenase [Bacillus subtilis group]	WP_014469969.1 (+2)	31 kDa	0.002	9	0
115	MULTISPECIES: histidine phosphatase family protein [Bacillus subtilis group]	WP_014470003.1	21 kDa	0.0021	10	0
116	Cluster of MULTISPECIES: hypothetical protein [Bacillus subtilis group] (WP_014470051.1)	WP_014470051.1 [5]	48 kDa	0.0021	2	0
116.1	MULTISPECIES: hypothetical protein [Bacillus subtilis group]	WP_014470051.1 (+3)	48 kDa	0.0021	2	0
117	Cluster of MULTISPECIES: pyridoxal phosphate-dependent aminotransferase [Bacillus subtilis group] (WP_014470056.1)	WP_014470056.1 [2]	43 kDa	0.0021	25	0
117.1	MULTISPECIES: pyridoxal phosphate-dependent aminotransferase [Bacillus subtilis group]	WP_014470056.1	43 kDa	0.0021	25	0
118	Cluster of MULTISPECIES: non-ribosomal peptide synthetase [Bacillus subtilis group] (WP_014470336.1)	WP_014470336.1 [7]	287 kDa	0.0021	14	0
118.1	MULTISPECIES: non-ribosomal peptide synthetase [Bacillus subtilis group]	WP_014470336.1	287 kDa	0.0022	14	0
118.2	non-ribosomal peptide synthetase [Bacillus amyloliquefaciens]	WP_045505788.1	286 kDa	0.0024	3	0
119	Cluster of MULTISPECIES: UDP-N-acetylmuramoyl-L-alanyl-D-glutamate--2,6-diaminopimelate ligase [Bacillus subtilis group] (WP_014470431.1)	WP_014470431.1 [3]	54 kDa	0.0027	67	0
119.1	MULTISPECIES: UDP-N-acetylmuramoyl-L-alanyl-D-glutamate--2,6-diaminopimelate ligase [Bacillus subtilis group]	WP_014470431.1	54 kDa	0.0027	67	0
120	MULTISPECIES: mannose-6-phosphate isomerase, class I [Bacillus subtilis group]	WP_014470732.1	36 kDa	0.0031	8	0
121	Cluster of MULTISPECIES: DUF1510 domain-containing protein [Bacillus subtilis group] (WP_014470752.1)	WP_014470752.1 [4]	26 kDa	0.0032	2	0
121.1	MULTISPECIES: DUF1510 domain-containing protein [Bacillus subtilis group]	WP_014470752.1 (+1)	26 kDa	0.0032	2	0
122	MULTISPECIES: cysteine synthase A [Bacillus subtilis group]	WP_014470835.1 (+5)	33 kDa	0.0032	14	0
123	MULTISPECIES: NAD(P)-dependent oxidoreductase [Bacillus subtilis group]	WP_014471032.1 (+2)	29 kDa	0.0032	16	0
124	MULTISPECIES: laccase domain-containing protein [Bacillus subtilis group]	WP_014471815.1 (+4)	29 kDa	0.0032	21	0
125	lipoate--protein ligase family protein [Bacillus amyloliquefaciens]	WP_014472351.1	32 kDa	0.0033	4	0
126	4-hydroxy-3-methylbut-2-enyl diphosphate reductase [Bacillus amyloliquefaciens]	WP_017418164.1 (+1)	35 kDa	0.0033	14	0
127	Cluster of MULTISPECIES: acyl-CoA dehydrogenase (FAD dependent) [Bacillus] (WP_020956311.1)	WP_020956311.1 [2]	66 kDa	0.0033	7	0
127.1	MULTISPECIES: acyl-CoA dehydrogenase (FAD dependent) [Bacillus]	WP_020956311.1	66 kDa	0.0035	7	0
127.2	acyl-CoA dehydrogenase [Bacillus amyloliquefaciens]	WP_073981930.1	66 kDa	0.0037	6	0
128	MULTISPECIES: aminoacyl-tRNA hydrolase [Bacillus amyloliquefaciens group]	WP_024084792.1	21 kDa	0.0037	5	0
129	adenine deaminase [Bacillus amyloliquefaciens]	WP_045506391.1	62 kDa	0.0037	16	0
130	Cluster of hypothetical protein [Bacillus amyloliquefaciens] (WP_061861673.1)	WP_061861673.1 [2]	79 kDa	0.0037	12	0
130.1	hypothetical protein [Bacillus amyloliquefaciens]	WP_013354104.1	79 kDa	0.0037	11	0
130.2	hypothetical protein [Bacillus amyloliquefaciens]	WP_061861673.1	79 kDa	0.0037	12	0
131	Cluster of polyketide synthase [Bacillus amyloliquefaciens] (WP_065118554.1)	WP_065118554.1 [3]	276 kDa	0.0037	25	0
131.1	polyketide synthase [Bacillus amyloliquefaciens]	WP_065118554.1	276 kDa	0.0037	25	0
132	Cluster of DegT/DnrJ/EryC1/StrS family aminotransferase [Bacillus amyloliquefaciens] (WP_065522265.1)	WP_065522265.1 [2]	42 kDa	0.0037	8	0
132.1	DegT/DnrJ/EryC1/StrS family aminotransferase [Bacillus amyloliquefaciens]	WP_065522265.1	42 kDa	0.0037	8	0
133	redox-regulated molecular chaperone Hsp33 [Bacillus amyloliquefaciens]	WP_065980540.1	32 kDa	0.0037	33	0
134	Cluster of DNA-3-methyladenine glycosylase 2 family protein [Bacillus amyloliquefaciens] (WP_065980953.1)	WP_065980953.1 [2]	33 kDa	0.0038	2	0
134.1	DNA-3-methyladenine glycosylase 2 family protein [Bacillus amyloliquefaciens]	WP_065980953.1	33 kDa	0.0038	2	0
135	Cluster of penicillin-binding protein [Bacillus amyloliquefaciens] (WP_071348228.1)	WP_071348228.1 [2]	52 kDa	0.0038	9	0
135.1	MULTISPECIES: penicillin-binding protein 4 [Bacillus subtilis group]	WP_013351162.1	52 kDa	0.0038	9	0
135.2	penicillin-binding protein [Bacillus amyloliquefaciens]	WP_071348228.1	52 kDa	0.0039	8	0
136	DegV family protein [Bacillus amyloliquefaciens]	WP_088612571.1	31 kDa	0.0039	42	0
137	phenylalanine--tRNA ligase subunit beta [Bacillus amyloliquefaciens]	WP_045510025.1	88 kDa	0.0039	203	1
138	Cluster of biotin synthase BioB [Bacillus amyloliquefaciens] (WP_013352457.1)	WP_013352457.1 [9]	38 kDa	0.0039	128	1
138.1	biotin synthase BioB [Bacillus amyloliquefaciens]	WP_013352457.1 (+1)	38 kDa	0.004	128	1
139	MULTISPECIES: acetoin:2,6-dichlorophenolindophenol oxidoreductase subunit alpha [Bacillus subtilis group]	WP_013351408.1 (+2)	36 kDa	0.0043	75	1
140	Cluster of non-ribosomal peptide synthetase [Bacillus amyloliquefaciens] (WP_061861478.1)	WP_061861478.1 [18]	600 kDa	0.0044	141	2
140.1	non-ribosomal peptide synthetase [Bacillus amyloliquefaciens]	WP_013352338.1 (+2)	601 kDa	0.0046	141	0
140.2	non-ribosomal peptide synthetase [Bacillus amyloliquefaciens]	WP_017417814.1	600 kDa	0.0046	21	0
140.3	non-ribosomal peptide synthetase [Bacillus amyloliquefaciens]	WP_043867147.1	600 kDa	0.0046	64	0
140.4	MULTISPECIES: non-ribosomal peptide synthetase [Bacillus amyloliquefaciens group]	WP_053573456.1	600 kDa	0.0047	60	0
140.5	non-ribosomal peptide synthetase [Bacillus amyloliquefaciens]	WP_061861478.1	600 kDa	0.0047	68	0
140.6	non-ribosomal peptide synthetase [Bacillus amyloliquefaciens]	WP_063174835.1	600 kDa	0.0047	64	0
140.7	non-ribosomal peptide synthetase [Bacillus amyloliquefaciens]	WP_071346748.1	600 kDa	0.0048	129	0
140.8	non-ribosomal peptide synthetase [Bacillus amyloliquefaciens]	WP_032866026.1	601 kDa	0.0052	59	2
141	Cluster of MULTISPECIES: gluconokinase [Bacillus subtilis group] (WP_013353671.1)	WP_013353671.1 [10]	57 kDa	0.0057	67	1
141.1	MULTISPECIES: gluconokinase [Bacillus subtilis group]	WP_013353671.1	57 kDa	0.0057	67	1
141.2	MULTISPECIES: gluconokinase [Bacillus]	WP_007407372.1 (+8)	57 kDa	0.0058	0	0
142	MULTISPECIES: phenylalanine--tRNA ligase subunit alpha [Bacillus subtilis group]	WP_014470804.1	39 kDa	0.0061	105	2
143	Cluster of MULTISPECIES: bifunctional riboflavin kinase/FMN adenylyltransferase [Bacillus subtilis group] (WP_013352295.1)	WP_013352295.1 [4]	35 kDa	0.0064	52	1
143.1	MULTISPECIES: bifunctional riboflavin kinase/FMN adenylyltransferase [Bacillus subtilis group]	WP_013352295.1 (+2)	35 kDa	0.0064	52	1
144	Cluster of MULTISPECIES: UDP-N-acetylmuramoyl-L-alanine--D-glutamate ligase [Bacillus subtilis group] (WP_014470430.1)	WP_014470430.1 [2]	49 kDa	0.0065	51	1
144.1	MULTISPECIES: UDP-N-acetylmuramoyl-L-alanine--D-glutamate ligase [Bacillus subtilis group]	WP_014470430.1	49 kDa	0.0066	51	1
145	Cluster of MULTISPECIES: alanine racemase [Bacillus subtilis group] (WP_013351095.1)	WP_013351095.1 [2]	43 kDa	0.0067	101	2
145.1	MULTISPECIES: alanine racemase [Bacillus subtilis group]	WP_013351095.1	43 kDa	0.0067	101	2
146	MULTISPECIES: bacillithiol biosynthesis deacetylase BshB2 [Bacillus]	WP_007407961.1 (+2)	26 kDa	0.0068	50	1
147	Cluster of non-ribosomal peptide synthetase [Bacillus amyloliquefaciens] (WP_013350972.1)	WP_013350972.1 [18]	402 kDa	0.0068	48	1
147.1	non-ribosomal peptide synthetase [Bacillus amyloliquefaciens]	WP_013350973.1 (+1)	403 kDa	0.0068	32	0
147.2	non-ribosomal peptide synthetase [Bacillus amyloliquefaciens]	WP_061861838.1	402 kDa	0.0068	2	0
147.3	non-ribosomal peptide synthetase, partial [Bacillus amyloliquefaciens]	WP_073981981.1	294 kDa	0.0068	10	0
147.4	non-ribosomal peptide synthetase [Bacillus amyloliquefaciens]	WP_013350972.1 (+2)	402 kDa	0.0068	27	1
148	Cluster of MULTISPECIES: NAD(P)-dependent alcohol dehydrogenase [Bacillus subtilis group] (WP_013351129.1)	WP_013351129.1 [5]	38 kDa	0.0076	93	2
148.1	NAD(P)-dependent alcohol dehydrogenase [Bacillus amyloliquefaciens]	WP_047478552.1	38 kDa	0.0077	54	0
148.2	MULTISPECIES: NAD(P)-dependent alcohol dehydrogenase [Bacillus subtilis group]	WP_013351129.1	38 kDa	0.0078	90	2
149	Cluster of MULTISPECIES: UDP-glucosyltransferase [Bacillus subtilis group] (WP_013351912.1)	WP_013351912.1 [2]	44 kDa	0.0079	203	5
149.1	UDP-glucosyltransferase [Bacillus amyloliquefaciens]	WP_060675168.1	44 kDa	0.0079	39	0
149.2	MULTISPECIES: UDP-glucosyltransferase [Bacillus subtilis group]	WP_013351912.1	44 kDa	0.0081	203	5
150	Cluster of TIGR01440 family protein [Bacillus amyloliquefaciens] (WP_014472341.1)	WP_014472341.1 [3]	19 kDa	0.0081	38	1
150.1	TIGR01440 family protein [Bacillus amyloliquefaciens]	WP_014472341.1	19 kDa	0.0084	38	1
151	MULTISPECIES: L-serine ammonia-lyase, iron-sulfur-dependent, subunit alpha [Bacillus subtilis group]	WP_013352227.1	31 kDa	0.0088	37	1
152	Cluster of MULTISPECIES: DegV family protein [Bacillus subtilis group] (WP_013353786.1)	WP_013353786.1 [3]	32 kDa	0.0089	32	1
152.1	MULTISPECIES: DegV family protein [Bacillus subtilis group]	WP_013353786.1	32 kDa	0.0089	32	1
153	Cluster of MULTISPECIES: oxidoreductase [Bacillus subtilis group] (WP_013351040.1)	WP_013351040.1 [6]	34 kDa	0.0091	31	1
153.1	MULTISPECIES: oxidoreductase [Bacillus subtilis group]	WP_013351040.1	34 kDa	0.0093	31	1
154	Cluster of MULTISPECIES: polyketide synthase [Bacillus subtilis group] (WP_013352336.1)	WP_013352336.1 [17]	496 kDa	0.01	173	6
154.1	polyketide synthase [Bacillus amyloliquefaciens]	WP_040238120.1	495 kDa	0.01	67	0
154.2	polyketide synthase [Bacillus amyloliquefaciens]	WP_060674189.1	495 kDa	0.01	81	0
154.3	polyketide synthase [Bacillus amyloliquefaciens]	WP_061862215.1	494 kDa	0.01	55	0
154.4	polyketide synthase [Bacillus amyloliquefaciens]	WP_071346750.1	496 kDa	0.01	153	1
154.5	polyketide synthase [Bacillus amyloliquefaciens]	WP_065521254.1	496 kDa	0.01	123	2
154.6	MULTISPECIES: polyketide synthase [Bacillus subtilis group]	WP_013352336.1 (+1)	496 kDa	0.01	173	6
155	MULTISPECIES: UDP-N-acetylmuramate--L-alanine ligase [Bacillus subtilis group]	WP_013353215.1	48 kDa	0.013	83	3
156	UDP-glucose 4-epimerase GalE [Bacillus amyloliquefaciens]	WP_065982680.1 (+1)	37 kDa	0.013	27	1
157	MULTISPECIES: GNAT family N-acetyltransferase [Bacillus subtilis group]	WP_013353654.1	34 kDa	0.013	49	2
158	MULTISPECIES: NAD(P)H-dependent oxidoreductase [Bacillus subtilis group]	WP_013351378.1 (+2)	26 kDa	0.013	24	1
159	Cluster of MULTISPECIES: NADPH--cytochrome P450 reductase [Bacillus subtilis group] (WP_014470739.1)	WP_014470739.1 [5]	119 kDa	0.013	24	1
159.1	MULTISPECIES: NADPH--cytochrome P450 reductase [Bacillus subtilis group]	WP_014470739.1	119 kDa	0.013	24	1
160	Cluster of MULTISPECIES: dihydroxy-acid dehydratase [Bacillus subtilis group] (WP_013352606.1)	WP_013352606.1 [7]	59 kDa	0.013	70	3
160.1	MULTISPECIES: dihydroxy-acid dehydratase [Bacillus subtilis group]	WP_013352606.1 (+1)	59 kDa	0.013	70	3
161	MULTISPECIES: aldehyde dehydrogenase family protein [Bacillus subtilis group]	WP_013352526.1 (+2)	54 kDa	0.013	202	9
162	Cluster of polyketide synthase [Bacillus amyloliquefaciens] (WP_014471840.1)	WP_014471840.1 [9]	389 kDa	0.013	108	5
162.1	MULTISPECIES: polyketide synthase [Bacillus]	WP_029325917.1	389 kDa	0.013	25	0
162.2	polyketide synthase [Bacillus amyloliquefaciens]	WP_065981511.1	389 kDa	0.014	52	0
162.3	polyketide synthase [Bacillus amyloliquefaciens]	WP_014471840.1	389 kDa	0.014	90	5
163	Cluster of MULTISPECIES: aspartate aminotransferase family protein [Bacillus subtilis group] (WP_013350833.1)	WP_013350833.1 [2]	47 kDa	0.014	364	17
163.1	MULTISPECIES: aspartate aminotransferase family protein [Bacillus]	WP_016936939.1	47 kDa	0.014	268	4
163.2	MULTISPECIES: aspartate aminotransferase family protein [Bacillus subtilis group]	WP_013350833.1	47 kDa	0.014	363	17
164	MULTISPECIES: transcriptional regulator [Bacillus]	WP_014469866.1	26 kDa	0.014	63	3
165	Cluster of MULTISPECIES: pantoate--beta-alanine ligase [Bacillus subtilis group] (WP_013352655.1)	WP_013352655.1 [2]	32 kDa	0.015	62	3
165.1	MULTISPECIES: pantoate--beta-alanine ligase [Bacillus]	WP_039254727.1	32 kDa	0.015	34	0
165.2	MULTISPECIES: pantoate--beta-alanine ligase [Bacillus subtilis group]	WP_013352655.1	32 kDa	0.016	62	3
166	MULTISPECIES: hypothetical protein [Bacillus]	WP_003155475.1 (+1)	21 kDa	0.016	77	4
167	MULTISPECIES: MBL fold metallo-hydrolase [Bacillus subtilis group]	WP_014470833.1 (+2)	32 kDa	0.016	19	1
168	Cluster of non-ribosomal peptide synthetase [Bacillus amyloliquefaciens] (WP_061573851.1)	WP_061573851.1 [15]	550 kDa	0.016	169	9
168.1	MULTISPECIES: non-ribosomal peptide synthetase [Bacillus amyloliquefaciens group]	WP_012117595.1	551 kDa	0.016	25	0
168.2	non-ribosomal peptide synthetase [Bacillus amyloliquefaciens]	WP_043867144.1	551 kDa	0.017	87	0
168.3	non-ribosomal peptide synthetase [Bacillus amyloliquefaciens]	WP_047474893.1	551 kDa	0.017	52	0
168.4	non-ribosomal peptide synthetase [Bacillus amyloliquefaciens]	WP_065521255.1	551 kDa	0.017	81	0
168.5	non-ribosomal peptide synthetase [Bacillus amyloliquefaciens]	WP_065981509.1	551 kDa	0.017	115	0
168.6	non-ribosomal peptide synthetase [Bacillus amyloliquefaciens]	WP_072588507.1	551 kDa	0.018	87	0
168.7	MULTISPECIES: non-ribosomal peptide synthetase [Bacillus]	WP_007611567.1	551 kDa	0.018	87	1
168.8	non-ribosomal peptide synthetase [Bacillus amyloliquefaciens]	WP_061573851.1	550 kDa	0.019	167	8
169	Cluster of MULTISPECIES: bifunctional 3-deoxy-7-phosphoheptulonate synthase/chorismate mutase [Bacillus] (WP_003152383.1)	WP_003152383.1 [5]	40 kDa	0.021	130	7
169.1	MULTISPECIES: bifunctional 3-deoxy-7-phosphoheptulonate synthase/chorismate mutase [Bacillus subtilis group]	WP_013353211.1 (+1)	40 kDa	0.021	130	4
169.2	bifunctional 3-deoxy-7-phosphoheptulonate synthase/chorismate mutase [Bacillus amyloliquefaciens]	WP_065982090.1	40 kDa	0.021	127	7
169.3	MULTISPECIES: bifunctional 3-deoxy-7-phosphoheptulonate synthase/chorismate mutase [Bacillus]	WP_003152383.1 (+1)	40 kDa	0.021	120	7
170	MULTISPECIES: tRNA guanosine(34) transglycosylase Tgt [Bacillus subtilis group]	WP_014472142.1	44 kDa	0.021	73	4
171	MULTISPECIES: PTS mannitol transporter subunit IIA [Bacillus]	WP_003156302.1 (+6)	16 kDa	0.021	18	1
172	Cluster of MULTISPECIES: hypothetical protein [Bacillus subtilis group] (WP_013351504.1)	WP_013351504.1 [4]	34 kDa	0.021	90	5
172.1	MULTISPECIES: hypothetical protein [Bacillus subtilis group]	WP_013351504.1 (+2)	34 kDa	0.021	90	5
173	Cluster of MULTISPECIES: [acyl-carrier-protein] S-malonyltransferase [Bacillus subtilis group] (WP_013352231.1)	WP_013352231.1 [2]	34 kDa	0.021	18	1
173.1	MULTISPECIES: [acyl-carrier-protein] S-malonyltransferase [Bacillus subtilis group]	WP_013352231.1	34 kDa	0.021	18	1
173.2	MULTISPECIES: [acyl-carrier-protein] S-malonyltransferase [Bacillus]	WP_044053198.1	34 kDa	0.021	0	0
174	Cluster of MULTISPECIES: UDP-N-acetylmuramoyl-tripeptide--D-alanyl-D-alanine ligase [Bacillus subtilis group] (WP_014469783.1)	WP_014469783.1 [6]	50 kDa	0.021	90	5
174.1	MULTISPECIES: UDP-N-acetylmuramoyl-tripeptide--D-alanyl-D-alanine ligase [Bacillus]	WP_014416962.1 (+1)	50 kDa	0.022	47	0
174.2	MULTISPECIES: UDP-N-acetylmuramoyl-tripeptide--D-alanyl-D-alanine ligase [Bacillus subtilis group]	WP_014469783.1 (+1)	50 kDa	0.022	90	5
175	Cluster of MULTISPECIES: collagenase-like protease [Bacillus subtilis group] (WP_014470756.1)	WP_014470756.1 [5]	35 kDa	0.023	18	1
175.1	MULTISPECIES: collagenase-like protease [Bacillus subtilis group]	WP_014470756.1 (+3)	35 kDa	0.023	18	1
176	Cluster of MULTISPECIES: dihydroorotase [Bacillus subtilis group] (WP_013352194.1)	WP_013352194.1 [2]	46 kDa	0.024	120	7
176.1	MULTISPECIES: dihydroorotase [Bacillus subtilis group]	WP_013352194.1	46 kDa	0.024	120	7
177	Cluster of deoxyribose-phosphate aldolase [Bacillus amyloliquefaciens] (WP_071347329.1)	WP_071347329.1 [3]	23 kDa	0.024	154	9
177.1	deoxyribose-phosphate aldolase [Bacillus amyloliquefaciens]	WP_065522951.1	23 kDa	0.024	150	2
177.2	deoxyribose-phosphate aldolase [Bacillus amyloliquefaciens]	WP_071347329.1	23 kDa	0.024	140	7
178	Cluster of pyruvate oxidase [Bacillus amyloliquefaciens] (WP_013351057.1)	WP_013351057.1 [5]	63 kDa	0.024	136	8
178.1	pyruvate oxidase [Bacillus amyloliquefaciens]	WP_013351057.1 (+2)	63 kDa	0.024	136	8
179	Cluster of MULTISPECIES: serine/threonine-protein phosphatase [Bacillus subtilis group] (WP_032874862.1)	WP_032874862.1 [4]	28 kDa	0.024	17	1
179.1	serine/threonine-protein phosphatase [Bacillus amyloliquefaciens]	WP_088612796.1	28 kDa	0.024	17	0
179.2	MULTISPECIES: serine/threonine-protein phosphatase [Bacillus subtilis group]	WP_032874862.1	28 kDa	0.025	9	1
180	Cluster of MULTISPECIES: nitroreductase [Bacillus subtilis group] (WP_013351431.1)	WP_013351431.1 [2]	22 kDa	0.026	33	2
180.1	MULTISPECIES: nitroreductase [Bacillus subtilis group]	WP_013351431.1	22 kDa	0.026	33	2
181	Cluster of MULTISPECIES: L-threonine 3-dehydrogenase [Bacillus subtilis group] (WP_014470388.1)	WP_014470388.1 [6]	37 kDa	0.026	66	4
181.1	MULTISPECIES: L-threonine 3-dehydrogenase [Bacillus subtilis group]	WP_014470388.1	37 kDa	0.026	66	4
182	MULTISPECIES: RNA-binding protein S1 [Bacillus]	WP_004264630.1	14 kDa	0.028	16	1
183	Cluster of MULTISPECIES: alanine--tRNA ligase [Bacillus subtilis group] (WP_014470760.1)	WP_014470760.1 [5]	97 kDa	0.028	143	9
183.1	alanine--tRNA ligase [Bacillus amyloliquefaciens]	WP_061862424.1	97 kDa	0.028	127	0
183.2	alanine--tRNA ligase [Bacillus amyloliquefaciens]	WP_072177610.1	97 kDa	0.029	132	4
183.3	MULTISPECIES: alanine--tRNA ligase [Bacillus subtilis group]	WP_014470760.1 (+1)	97 kDa	0.029	143	9
184	Cluster of MULTISPECIES: proline--tRNA ligase [Bacillus] (WP_007611460.1)	WP_007611460.1 [13]	63 kDa	0.031	31	2
184.1	MULTISPECIES: proline--tRNA ligase [Bacillus]	WP_007611460.1 (+10)	63 kDa	0.031	31	2
185	phenolic acid decarboxylase [Bacillus amyloliquefaciens]	WP_045512218.1	19 kDa	0.031	15	1
186	Cluster of MULTISPECIES: 3-phosphoserine/phosphohydroxythreonine aminotransferase [Bacillus subtilis group] (WP_013351711.1)	WP_013351711.1 [4]	40 kDa	0.033	134	9
186.1	MULTISPECIES: 3-phosphoserine/phosphohydroxythreonine aminotransferase [Bacillus subtilis group]	WP_032874334.1	39 kDa	0.033	73	4
186.2	MULTISPECIES: 3-phosphoserine/phosphohydroxythreonine aminotransferase [Bacillus subtilis group]	WP_013351711.1	40 kDa	0.034	130	9
186.3	phosphoserine transaminase [Bacillus amyloliquefaciens]	WP_065521760.1	40 kDa	0.034	113	9
187	Cluster of MULTISPECIES: ribonuclease R [Bacillus amyloliquefaciens group] (WP_053574069.1)	WP_053574069.1 [3]	89 kDa	0.035	172	12
187.1	MULTISPECIES: ribonuclease R [Bacillus amyloliquefaciens group]	WP_053574069.1	89 kDa	0.035	172	12
187.2	ribonuclease R [Bacillus amyloliquefaciens]	WP_013353625.1	89 kDa	0.035	170	12
188	MULTISPECIES: glycine dehydrogenase [Bacillus subtilis group]	WP_013352856.1 (+1)	49 kDa	0.036	143	10
189	Cluster of MULTISPECIES: pyruvate kinase [Bacillus subtilis group] (WP_013353160.1)	WP_013353160.1 [4]	62 kDa	0.036	435	31
189.1	MULTISPECIES: pyruvate kinase [Bacillus subtilis group]	WP_013353160.1 (+1)	62 kDa	0.036	435	31
190	MULTISPECIES: hypothetical protein [Bacillus subtilis group]	WP_013351727.1 (+3)	26 kDa	0.037	14	1
191	Cluster of MULTISPECIES: alcohol dehydrogenase [Bacillus subtilis group] (WP_013350883.1)	WP_013350883.1 [9]	39 kDa	0.037	39	3
191.1	MULTISPECIES: alcohol dehydrogenase [Bacillus subtilis group]	WP_014304259.1 (+5)	39 kDa	0.037	7	0
191.2	MULTISPECIES: alcohol dehydrogenase [Bacillus subtilis group]	WP_013350883.1 (+2)	39 kDa	0.039	39	3
192	peptide chain release factor 2 [Bacillus amyloliquefaciens]	WP_013353769.1	38 kDa	0.039	26	2
193	GTPase ObgE [Bacillus amyloliquefaciens]	WP_045510274.1 (+2)	48 kDa	0.04	13	1
194	Cluster of cephalosporin deacetylase [Bacillus amyloliquefaciens] (WP_014471416.1)	WP_014471416.1 [2]	36 kDa	0.041	190	15
194.1	cephalosporin deacetylase [Bacillus amyloliquefaciens]	WP_014471416.1	36 kDa	0.041	190	15
195	Cluster of MULTISPECIES: alpha,alpha-phosphotrehalase [Bacillus subtilis group] (WP_013351376.1)	WP_013351376.1 [5]	65 kDa	0.042	63	5
195.1	MULTISPECIES: alpha,alpha-phosphotrehalase [Bacillus]	WP_033574976.1	65 kDa	0.042	32	0
195.2	MULTISPECIES: alpha,alpha-phosphotrehalase [Bacillus amyloliquefaciens group]	WP_053573583.1	65 kDa	0.042	38	0
195.3	MULTISPECIES: alpha,alpha-phosphotrehalase [Bacillus subtilis group]	WP_013351376.1	65 kDa	0.043	63	5
196	MULTISPECIES: general stress protein [Bacillus]	WP_003155650.1	13 kDa	0.044	12	1
197	Cluster of glutamate-5-semialdehyde dehydrogenase [Bacillus amyloliquefaciens] (WP_071346948.1)	WP_071346948.1 [2]	45 kDa	0.044	12	1
197.1	MULTISPECIES: gamma-glutamyl-phosphate reductase [Bacillus]	WP_014417546.1	45 kDa	0.045	10	0
197.2	glutamate-5-semialdehyde dehydrogenase [Bacillus amyloliquefaciens]	WP_071346948.1	45 kDa	0.045	7	1
198	Cluster of MULTISPECIES: acyl--CoA ligase [Bacillus subtilis group] (WP_013351042.1)	WP_013351042.1 [2]	56 kDa	0.045	130	11
198.1	MULTISPECIES: acyl--CoA ligase [Bacillus subtilis group]	WP_013351042.1	56 kDa	0.046	130	11
199	MULTISPECIES: elongation factor P [Bacillus subtilis group]	WP_013352846.1	20 kDa	0.046	46	4
200	Cluster of MULTISPECIES: NAD(P)-dependent alcohol dehydrogenase [Bacillus subtilis group] (WP_014469837.1)	WP_014469837.1 [6]	38 kDa	0.046	23	2
200.1	MULTISPECIES: NAD(P)-dependent alcohol dehydrogenase [Bacillus subtilis group]	WP_032872577.1	38 kDa	0.046	13	0
200.2	MULTISPECIES: NAD(P)-dependent alcohol dehydrogenase [Bacillus subtilis group]	WP_014469837.1 (+2)	38 kDa	0.046	23	2
201	Cluster of MULTISPECIES: pyruvate carboxylase [Bacillus subtilis group] (WP_013352141.1)	WP_013352141.1 [4]	128 kDa	0.047	157	14
201.1	pyruvate carboxylase [Bacillus amyloliquefaciens]	WP_047475172.1	128 kDa	0.047	111	0
201.2	MULTISPECIES: pyruvate carboxylase [Bacillus subtilis group]	WP_013352141.1	128 kDa	0.048	157	14
202	MULTISPECIES: hypoxanthine phosphoribosyltransferase [Bacillus subtilis group]	WP_013350775.1	20 kDa	0.049	33	3
203	Cluster of MULTISPECIES: GNAT family N-acetyltransferase [Bacillus subtilis group] (WP_013351867.1)	WP_013351867.1 [2]	16 kDa	0.05	33	3

## Sheet: BA unique to 200mM NaCl fisher
#	Identified Proteins (1829)	Accession Number	Molecular Weight	Fisher's Exact Test (p-value): *(p < 0.02425)	0 mM NaCl	200 mM NaCl
842.2	MULTISPECIES: tRNA (adenine(22)-N(1))-methyltransferase TrmK [Bacillus]	WP_007408291.1 (+3)	28 kDa	< 0.00010	0	23
451.11	peptidase S8 [Bacillus amyloliquefaciens]	WP_088612780.1	154 kDa	< 0.00010	0	21
593.2	MULTISPECIES: PTS fructose transporter subunit IIC [Bacillus amyloliquefaciens group]	WP_003154570.1 (+6)	67 kDa	< 0.00010	0	20
711.6	2',3'-cyclic-nucleotide 2'-phosphodiesterase [Bacillus amyloliquefaciens]	WP_076984082.1	155 kDa	< 0.00010	0	200
711.7	2',3'-cyclic-nucleotide 2'-phosphodiesterase [Bacillus amyloliquefaciens]	WP_076984132.1	155 kDa	< 0.00010	0	361
711.8	2',3'-cyclic-nucleotide 2'-phosphodiesterase [Bacillus amyloliquefaciens]	WP_082189854.1	155 kDa	< 0.00010	0	320
624.3	subclass B1 metallo-beta-lactamase [Bacillus amyloliquefaciens]	WP_025851911.1	28 kDa	< 0.00010	0	16
803.2	MULTISPECIES: amidase [Bacillus amyloliquefaciens group]	WP_021494105.1	76 kDa	< 0.00010	0	44
720.2	thioredoxin [Bacillus amyloliquefaciens]	WP_013353606.1	25 kDa	< 0.00010	0	30
830.3	MULTISPECIES: peptidoglycan endopeptidase [Bacillus]	WP_007610305.1 (+5)	52 kDa	< 0.00010	0	63
833.2	MULTISPECIES: phage portal protein [Bacillus subtilis group]	WP_032874583.1	54 kDa	< 0.00010	0	13
845.2	amino acid ABC transporter substrate-binding protein [Bacillus amyloliquefaciens]	WP_065980693.1	29 kDa	< 0.00010	0	36
848	MULTISPECIES: ABC transporter substrate-binding protein [Bacillus]	WP_003153224.1 (+10)	28 kDa	< 0.00010	0	15
856	MULTISPECIES: amino acid ABC transporter permease [Bacillus]	WP_003156375.1 (+7)	26 kDa	< 0.00010	0	14
857	MULTISPECIES: cell division protein FtsH [Bacillus]	WP_004264608.1 (+3)	71 kDa	< 0.00010	0	19
858	MULTISPECIES: OxaA precursor [Bacillus]	WP_004392952.1 (+4)	29 kDa	< 0.00010	0	19
861	MULTISPECIES: zinc ABC transporter substrate-binding protein [Bacillus subtilis group]	WP_013350924.1 (+3)	35 kDa	< 0.00010	0	12
862	Cluster of MULTISPECIES: hypothetical protein [Bacillus amyloliquefaciens group] (WP_013351197.1)	WP_013351197.1 [3]	31 kDa	< 0.00010	0	15
862.1	MULTISPECIES: hypothetical protein [Bacillus amyloliquefaciens group]	WP_013351197.1 (+1)	31 kDa	< 0.00010	0	15
863	Cluster of scaffold protein [Bacillus amyloliquefaciens] (WP_013351225.1)	WP_013351225.1 [2]	25 kDa	< 0.00010	0	43
863.1	scaffold protein [Bacillus amyloliquefaciens]	WP_013351225.1	25 kDa	< 0.00010	0	43
864	MULTISPECIES: hypothetical protein [Bacillus subtilis group]	WP_013351245.1	14 kDa	< 0.00010	0	82
871	MULTISPECIES: rod shape-determining protein [Bacillus subtilis group]	WP_013353062.1	36 kDa	< 0.00010	0	25
873	penicillin-binding protein [Bacillus amyloliquefaciens]	WP_013353376.1 (+4)	70 kDa	< 0.00010	0	14
875	MULTISPECIES: LytR family transcriptional regulator [Bacillus subtilis group]	WP_013353818.1 (+2)	37 kDa	< 0.00010	0	43
876	DUF5082 domain-containing protein [Bacillus amyloliquefaciens]	WP_013353859.1 (+2)	17 kDa	< 0.00010	0	16
877	MULTISPECIES: phosphoribosylformylglycinamidine cyclo-ligase [Bacillus subtilis group]	WP_014469859.1	37 kDa	< 0.00010	0	63
879	MULTISPECIES: hypothetical protein [Bacillus subtilis group]	WP_014471142.1	15 kDa	< 0.00010	0	31
880	Cluster of hypothetical protein [Bacillus amyloliquefaciens] (WP_014471509.1)	WP_014471509.1 [7]	15 kDa	< 0.00010	0	46
880.1	hypothetical protein [Bacillus amyloliquefaciens]	WP_014471509.1 (+2)	15 kDa	< 0.00010	0	45
880.3	hypothetical protein [Bacillus amyloliquefaciens]	WP_071347892.1	16 kDa	< 0.00010	0	26
881	Cluster of MULTISPECIES: phage portal protein [Bacillus subtilis group] (WP_014471720.1)	WP_014471720.1 [10]	38 kDa	< 0.00010	0	12
881.2	MULTISPECIES: phage portal protein [Bacillus subtilis group]	WP_014471720.1 (+2)	38 kDa	< 0.00010	0	12
883	Cluster of phage portal protein, partial [Bacillus amyloliquefaciens] (WP_021493831.1)	WP_021493831.1 [9]	140 kDa	< 0.00010	0	16
886	Cluster of LytR family transcriptional regulator [Bacillus amyloliquefaciens] (WP_047475797.1)	WP_047475797.1 [11]	35 kDa	< 0.00010	0	14
887	MULTISPECIES: NarK/NasA family nitrate transporter [Bacillus amyloliquefaciens group]	WP_047475886.1	43 kDa	< 0.00010	0	13
890	Cluster of penicillin-binding protein [Bacillus amyloliquefaciens] (WP_071346857.1)	WP_071346857.1 [2]	78 kDa	< 0.00010	0	124
890.2	penicillin-binding protein [Bacillus amyloliquefaciens]	WP_071346857.1	78 kDa	< 0.00010	0	124
874	MULTISPECIES: imidazoleglycerol-phosphate dehydratase [Bacillus subtilis group]	WP_013353738.1	21 kDa	0.001	0	9
883.2	phage portal protein, partial [Bacillus amyloliquefaciens]	WP_021493831.1	140 kDa	0.001	0	9
588.2	proteinase inhibitor [Bacillus amyloliquefaciens]	WP_061581898.1	17 kDa	0.0021	0	8
859	MULTISPECIES: NupC/NupG family nucleoside CNT transporter [Bacillus]	WP_007408720.1 (+9)	42 kDa	0.0021	0	8
860	MULTISPECIES: rRNA pseudouridine synthase [Bacillus]	WP_007409432.1	28 kDa	0.0021	0	8
868	MULTISPECIES: zinc metalloprotease HtpX [Bacillus subtilis group]	WP_013352021.1	33 kDa	0.0021	0	8
883.7	phage portal protein [Bacillus amyloliquefaciens]	WP_053573487.1	181 kDa	0.0021	0	8
885	Cluster of XRE family transcriptional regulator [Bacillus amyloliquefaciens] (WP_041481598.1)	WP_041481598.1 [4]	9 kDa	0.0021	0	8
885.1	XRE family transcriptional regulator [Bacillus amyloliquefaciens]	WP_041481598.1 (+1)	9 kDa	0.0021	0	8
829.3	MULTISPECIES: carbamoyl-phosphate synthase (glutamine-hydrolyzing) large subunit [Bacillus amyloliquefaciens group]	WP_012117517.1	118 kDa	0.01	0	6
854	MULTISPECIES: holin [Bacillus subtilis group]	WP_003155834.1 (+2)	16 kDa	0.01	0	6
870	MULTISPECIES: protein translocase subunit SecDF [Bacillus subtilis group]	WP_013353035.1 (+1)	82 kDa	0.01	0	6
883.1	phage portal protein [Bacillus amyloliquefaciens]	WP_014470500.1 (+1)	185 kDa	0.01	0	6
883.5	phage portal protein [Bacillus amyloliquefaciens]	WP_045506687.1	185 kDa	0.01	0	6
883.8	phage portal protein [Bacillus amyloliquefaciens]	WP_063095510.1	187 kDa	0.01	0	6
886.1	MULTISPECIES: LytR family transcriptional regulator [Bacillus]	WP_003151369.1 (+9)	34 kDa	0.01	0	6
891	Cluster of DUF4355 domain-containing protein [Bacillus amyloliquefaciens] (WP_071347902.1)	WP_071347902.1 [2]	27 kDa	0.01	0	6
891.2	DUF4355 domain-containing protein [Bacillus amyloliquefaciens]	WP_071347902.1	27 kDa	0.01	0	6
403.7	carboxylesterase/lipase family protein [Bacillus amyloliquefaciens]	WP_076983717.1	46 kDa	0.021	0	5
414.4	N-acetyltransferase [Bacillus amyloliquefaciens]	WP_088612228.1	21 kDa	0.021	0	5
576.2	MULTISPECIES: flavodoxin family protein [Bacillus]	WP_007614216.1	20 kDa	0.021	0	5
851	MULTISPECIES: heme A synthase [Bacillus]	WP_003154488.1 (+15)	34 kDa	0.021	0	5
855	MULTISPECIES: divalent metal cation transporter [Bacillus]	WP_003156289.1 (+6)	42 kDa	0.021	0	5
865.2	hypothetical protein [Bacillus amyloliquefaciens]	WP_065980849.1	39 kDa	0.021	0	5
867	MULTISPECIES: ABC transporter substrate-binding protein [Bacillus subtilis group]	WP_013351593.1 (+1)	64 kDa	0.021	0	5
869	MULTISPECIES: alanine:cation symporter family protein [Bacillus subtilis group]	WP_013352438.1 (+1)	52 kDa	0.021	0	5
884	MarR family transcriptional regulator [Bacillus amyloliquefaciens]	WP_021494007.1 (+1)	17 kDa	0.021	0	5
889	MFS transporter [Bacillus amyloliquefaciens]	WP_065982277.1	57 kDa	0.021	0	5
810.2	MULTISPECIES: member of the processed secretome [Bacillus]	WP_022537147.1 (+3)	17 kDa	0.046	0	4
852	Cluster of MULTISPECIES: STAS domain-containing protein [Bacillus] (WP_003154749.1)	WP_003154749.1 [23]	32 kDa	0.046	0	4
852.1	MULTISPECIES: STAS domain-containing protein [Bacillus]	WP_003154749.1 (+21)	32 kDa	0.046	0	4
881.1	MULTISPECIES: phage portal protein [Bacillus]	WP_003154824.1 (+6)	38 kDa	0.046	0	4
882.3	esterase family protein [Bacillus amyloliquefaciens]	WP_043866996.1	28 kDa	0.046	0	4

## Sheet: BA 0 VS 200 mM NaCl fold
#	Identified Proteins (1829)	Accession Number	Molecular Weight	Fold Change by Sample	0 mM NaCl	200 mM NaCl
1	Cluster of MULTISPECIES: serine--tRNA ligase [Bacillus] (WP_003150709.1)	WP_003150709.1 [12]	49 kDa	0	13	0
1.1	MULTISPECIES: serine--tRNA ligase [Bacillus]	WP_003150709.1 (+10)	49 kDa	0	13	0
2	MULTISPECIES: excinuclease ABC subunit B [Bacillus]	WP_003151439.1 (+6)	76 kDa	0	4	0
3	Cluster of MULTISPECIES: DNA-binding response regulator [Bacillus] (WP_003151813.1)	WP_003151813.1 [2]	26 kDa	0	4	0
3.1	MULTISPECIES: DNA-binding response regulator [Bacillus]	WP_003151813.1	26 kDa	0	4	0
4	MULTISPECIES: ABC transporter ATP-binding protein [Bacillales]	WP_003151872.1 (+3)	29 kDa	0	4	0
5	MULTISPECIES: two-component system response regulator DcuR [Bacillus]	WP_003152077.1 (+4)	27 kDa	0	4	0
6	MULTISPECIES: S-adenosylmethionine synthase [Bacillus]	WP_003152253.1 (+2)	44 kDa	0	4	0
7	MULTISPECIES: 50S ribosomal protein L21 [Bacillus]	WP_003152660.1 (+1)	11 kDa	0	20	0
8	MULTISPECIES: hypothetical protein [Bacillus]	WP_003152733.1 (+11)	24 kDa	0	7	0
9	MULTISPECIES: ATP-dependent helicase [Bacillus]	WP_003153010.1 (+11)	50 kDa	0	2	0
10	MULTISPECIES: glucokinase [Bacillus]	WP_003153068.1 (+1)	34 kDa	0	16	0
11	Cluster of MULTISPECIES: histidinol-phosphate transaminase [Bacillus] (WP_003153476.1)	WP_003153476.1 [12]	40 kDa	0	4	0
11.1	MULTISPECIES: histidinol-phosphate transaminase [Bacillus]	WP_003153476.1 (+8)	40 kDa	0	4	0
12	MULTISPECIES: chemotaxis protein CheW [Bacillus]	WP_003154225.1 (+4)	18 kDa	0	11	0
13	MULTISPECIES: HslU--HslV peptidase ATPase subunit [Bacillus]	WP_003154265.1 (+10)	52 kDa	0	8	0
14	MULTISPECIES: succinate--CoA ligase subunit alpha [Bacillus]	WP_003154281.1 (+2)	31 kDa	0	11	0
15	MULTISPECIES: succinyl-CoA ligase subunit beta [Bacillus]	WP_003154283.1	42 kDa	0	6	0
16	MULTISPECIES: phosphate acyltransferase [Bacillus]	WP_003154319.1 (+9)	36 kDa	0	2	0
17	MULTISPECIES: cell division protein FtsZ [Bacillus]	WP_003154424.1 (+2)	40 kDa	0	3	0
18	MULTISPECIES: heme ABC transporter ATP-binding protein [Bacillus]	WP_003155656.1 (+12)	59 kDa	0	17	0
19	MULTISPECIES: phosphoribosylformylglycinamidine synthase, purS protein [Bacillus]	WP_003155758.1 (+2)	10 kDa	0	10	0
20	Cluster of MULTISPECIES: RNA-binding transcriptional accessory protein [Bacillus amyloliquefaciens group] (WP_003156167.1)	WP_003156167.1 [18]	81 kDa	0	3	0
20.1	MULTISPECIES: RNA-binding transcriptional accessory protein [Bacillus amyloliquefaciens group]	WP_003156167.1 (+11)	81 kDa	0	3	0
21	MULTISPECIES: RNA polymerase sigma factor SigB [Bacillus]	WP_003156171.1 (+3)	30 kDa	0	3	0
22	MULTISPECIES: ATP-dependent helicase [Bacillus]	WP_003156196.1 (+11)	55 kDa	0	2	0
23	MULTISPECIES: 30S ribosomal protein S13 [Bacillus]	WP_003156545.1	14 kDa	0	35	0
24	Cluster of MULTISPECIES: sulfurtransferase [Bacillus] (WP_003156708.1)	WP_003156708.1 [9]	38 kDa	0	46	0
24.1	MULTISPECIES: sulfurtransferase [Bacillus]	WP_003156708.1 (+7)	38 kDa	0	46	0
25	MULTISPECIES: ribose-phosphate pyrophosphokinase [Bacillus]	WP_004264656.1 (+2)	35 kDa	0	6	0
26	MULTISPECIES: DNA topoisomerase (ATP-hydrolyzing) subunit B [Bacillus]	WP_004392900.1 (+6)	72 kDa	0	3	0
27	MULTISPECIES: DNA polymerase III subunit beta [Bacillus]	WP_004392911.1 (+10)	42 kDa	0	2	0
28	MULTISPECIES: GTP-binding protein YchF [Bacillus]	WP_004392975.1 (+5)	40 kDa	0	3	0
29	MULTISPECIES: 50S ribosomal protein L9 [Bacillus]	WP_004393063.1 (+2)	16 kDa	0	4	0
30	MULTISPECIES: ornithine--oxo-acid transaminase [Bacillus]	WP_004393130.1 (+4)	44 kDa	0	11	0
31	MULTISPECIES: molecular chaperone HtpG [Bacillus amyloliquefaciens group]	WP_004393216.1 (+16)	72 kDa	0	60	0
32	MULTISPECIES: alcohol dehydrogenase [Bacillus]	WP_007609039.1 (+2)	39 kDa	0	17	0
33	Cluster of MULTISPECIES: amidohydrolase [Bacillus] (WP_007609249.1)	WP_007609249.1 [3]	40 kDa	0	21	0
33.1	MULTISPECIES: amidohydrolase [Bacillus]	WP_007609249.1 (+1)	40 kDa	0	15	0
33.2	amidohydrolase [Bacillus amyloliquefaciens]	WP_071348359.1	41 kDa	0	16	0
34	MULTISPECIES: tRNA (N6-isopentenyl adenosine(37)-C2)-methylthiotransferase MiaB [Bacillus]	WP_007611533.1 (+2)	58 kDa	0	12	0
35	Cluster of MULTISPECIES: tryptophan--tRNA ligase [Bacillus] (WP_012117281.1)	WP_012117281.1 [4]	37 kDa	0	20	0
35.1	MULTISPECIES: tryptophan--tRNA ligase [Bacillus]	WP_012117281.1 (+2)	37 kDa	0	20	0
36	MULTISPECIES: nucleoside triphosphate pyrophosphohydrolase [Bacillus subtilis group]	WP_013350768.1 (+3)	56 kDa	0	31	0
37	MULTISPECIES: ATP--guanido phosphotransferase [Bacillus subtilis group]	WP_013350790.1	41 kDa	0	12	0
38	Cluster of MULTISPECIES: hypothetical protein [Bacillus subtilis group] (WP_013350834.1)	WP_013350834.1 [3]	35 kDa	0	33	0
38.1	MULTISPECIES: hypothetical protein [Bacillus]	WP_007408028.1	35 kDa	0	26	0
38.2	MULTISPECIES: hypothetical protein [Bacillus subtilis group]	WP_013350834.1 (+1)	35 kDa	0	32	0
39	Cluster of DUF4885 domain-containing protein [Bacillus amyloliquefaciens] (WP_013350859.1)	WP_013350859.1 [4]	44 kDa	0	11	0
39.1	DUF4885 domain-containing protein [Bacillus amyloliquefaciens]	WP_013350859.1	44 kDa	0	11	0
40	aldo/keto reductase [Bacillus amyloliquefaciens]	WP_013350914.1	34 kDa	0	24	0
41	Cluster of general stress protein [Bacillus amyloliquefaciens] (WP_013351072.1)	WP_013351072.1 [7]	11 kDa	0	20	0
41.1	MULTISPECIES: glucose starvation-inducible protein B [Bacillus]	WP_003156229.1 (+1)	14 kDa	0	18	0
41.2	general stress protein [Bacillus amyloliquefaciens]	WP_013351072.1 (+4)	11 kDa	0	18	0
42	anti-sigma B factor RsbW [Bacillus amyloliquefaciens]	WP_013351100.1	18 kDa	0	4	0
43	Cluster of amino-acid racemase [Bacillus amyloliquefaciens] (WP_013351110.1)	WP_013351110.1 [2]	25 kDa	0	7	0
43.1	amino-acid racemase [Bacillus amyloliquefaciens]	WP_013351110.1	25 kDa	0	7	0
43.2	amino-acid racemase [Bacillus amyloliquefaciens]	WP_047478153.1	25 kDa	0	0	0
44	MULTISPECIES: Asp-tRNA(Asn)/Glu-tRNA(Gln) amidotransferase GatCAB subunit A [Bacillus subtilis group]	WP_013351299.1	53 kDa	0	64	0
45	Asp-tRNA(Asn)/Glu-tRNA(Gln) amidotransferase GatCAB subunit B [Bacillus amyloliquefaciens]	WP_013351300.1	54 kDa	0	39	0
46	Cluster of MULTISPECIES: branched-chain alpha-keto acid dehydrogenase subunit E2 [Bacillus subtilis group] (WP_013351410.1)	WP_013351410.1 [3]	43 kDa	0	33	0
46.1	MULTISPECIES: branched-chain alpha-keto acid dehydrogenase subunit E2 [Bacillus subtilis group]	WP_013351410.1	43 kDa	0	33	0
47	MULTISPECIES: 6-phospho-alpha-glucosidase [Bacillus subtilis group]	WP_013351414.1 (+1)	51 kDa	0	170	0
48	MULTISPECIES: metal-dependent hydrolase [Bacillus subtilis group]	WP_013351426.1 (+4)	21 kDa	0	3	0
49	MULTISPECIES: glutamate-1-semialdehyde 2,1-aminomutase [Bacillus subtilis group]	WP_013351500.1	46 kDa	0	10	0
50	MULTISPECIES: hypothetical protein [Bacillus subtilis group]	WP_013351640.1 (+1)	26 kDa	0	31	0
51	MULTISPECIES: N-acetyltransferase [Bacillus subtilis group]	WP_013351785.1 (+3)	16 kDa	0	3	0
52	Cluster of MULTISPECIES: hypothetical protein [Bacillus subtilis group] (WP_013351788.1)	WP_013351788.1 [4]	32 kDa	0	8	0
52.1	MULTISPECIES: hypothetical protein [Bacillus subtilis group]	WP_013351788.1 (+2)	32 kDa	0	8	0
53	MULTISPECIES: HAD family phosphatase [Bacillus subtilis group]	WP_013351797.1 (+2)	31 kDa	0	20	0
54	Cluster of esterase [Bacillus amyloliquefaciens] (WP_013351798.1)	WP_013351798.1 [4]	29 kDa	0	65	0
54.1	esterase [Bacillus amyloliquefaciens]	WP_013351798.1	29 kDa	0	65	0
54.2	esterase [Bacillus amyloliquefaciens]	WP_047477756.1	29 kDa	0	48	0
54.3	MULTISPECIES: esterase [Bacillus subtilis group]	WP_003155090.1 (+1)	29 kDa	0	0	0
55	Cluster of MULTISPECIES: heme ABC transporter ATP-binding protein [Bacillus subtilis group] (WP_013352104.1)	WP_013352104.1 [3]	61 kDa	0	53	0
55.1	MULTISPECIES: heme ABC transporter ATP-binding protein [Bacillus subtilis group]	WP_013352104.1 (+1)	61 kDa	0	53	0
55.2	ABC transporter ATP-binding protein [Bacillus amyloliquefaciens]	WP_065521382.1	61 kDa	0	0	0
56	Cluster of MULTISPECIES: AbrB/MazE/SpoVT family DNA-binding domain-containing protein [Bacillus] (WP_013352109.1)	WP_013352109.1 [3]	11 kDa	0	11	0
56.1	MULTISPECIES: AbrB/MazE/SpoVT family DNA-binding domain-containing protein [Bacillus]	WP_013352109.1	11 kDa	0	11	0
57	MULTISPECIES: carbamoyl phosphate synthase small subunit [Bacillus subtilis group]	WP_013352195.1 (+3)	40 kDa	0	4	0
58	Cluster of MULTISPECIES: orotidine-5'-phosphate decarboxylase [Bacillus subtilis group] (WP_013352199.1)	WP_013352199.1 [2]	26 kDa	0	34	0
58.1	MULTISPECIES: orotidine-5'-phosphate decarboxylase [Bacillus subtilis group]	WP_013352199.1	26 kDa	0	34	0
58.2	orotidine-5'-phosphate decarboxylase [Bacillus amyloliquefaciens]	WP_058906011.1	26 kDa	0	9	0
59	MULTISPECIES: L-serine ammonia-lyase, iron-sulfur-dependent, subunit beta [Bacillus subtilis group]	WP_013352226.1	24 kDa	0	4	0
60	MULTISPECIES: MBL fold metallo-hydrolase [Bacillus subtilis group]	WP_013352327.1 (+3)	26 kDa	0	3	0
61	MULTISPECIES: enoyl-CoA hydratase [Bacillus subtilis group]	WP_013352333.1	29 kDa	0	12	0
62	peptidase G2 [Bacillus amyloliquefaciens]	WP_013352406.1 (+4)	87 kDa	0	24	0
63	MULTISPECIES: hypothetical protein [Bacillus subtilis group]	WP_013352429.1 (+1)	16 kDa	0	11	0
64	MULTISPECIES: cytochrome P450 [Bacillus subtilis group]	WP_013352456.1 (+1)	45 kDa	0	7	0
65	Cluster of MULTISPECIES: LD-carboxypeptidase [Bacillus subtilis group] (WP_013352514.1)	WP_013352514.1 [7]	36 kDa	0	3	0
65.1	MULTISPECIES: LD-carboxypeptidase [Bacillus subtilis group]	WP_013352514.1 (+4)	36 kDa	0	3	0
66	glycosyl transferase family 1 [Bacillus amyloliquefaciens]	WP_013352538.1 (+1)	45 kDa	0	15	0
67	hypothetical protein [Bacillus amyloliquefaciens]	WP_013352554.1 (+4)	56 kDa	0	4	0
68	MULTISPECIES: VOC family protein [Bacillus subtilis group]	WP_013352566.1 (+4)	15 kDa	0	19	0
69	Cluster of MULTISPECIES: peptide-methionine (S)-S-oxide reductase [Bacillus subtilis group] (WP_013352591.1)	WP_013352591.1 [2]	20 kDa	0	51	0
69.1	MULTISPECIES: peptide-methionine (S)-S-oxide reductase [Bacillus subtilis group]	WP_013352591.1	20 kDa	0	49	0
69.2	peptide-methionine (S)-S-oxide reductase [Bacillus amyloliquefaciens]	WP_065981711.1	21 kDa	0	34	0
70	MULTISPECIES: 3-methyl-2-oxobutanoate hydroxymethyltransferase [Bacillus subtilis group]	WP_013352656.1 (+1)	30 kDa	0	4	0
71	MULTISPECIES: 4-hydroxy-tetrahydrodipicolinate reductase [Bacillus subtilis group]	WP_013352662.1 (+1)	29 kDa	0	84	0
72	MULTISPECIES: hypothetical protein [Bacillus subtilis group]	WP_013352670.1 (+1)	21 kDa	0	4	0
73	Cluster of MULTISPECIES: glycerol-3-phosphate dehydrogenase [Bacillus subtilis group] (WP_013352692.1)	WP_013352692.1 [3]	38 kDa	0	23	0
73.1	MULTISPECIES: glycerol-3-phosphate dehydrogenase [Bacillus subtilis group]	WP_013352692.1 (+1)	38 kDa	0	23	0
74	MULTISPECIES: hypothetical protein [Bacillus subtilis group]	WP_013352704.1 (+6)	37 kDa	0	5	0
75	Cluster of MULTISPECIES: bifunctional 3,4-dihydroxy-2-butanone-4-phosphate synthase/GTP cyclohydrolase II [Bacillus subtilis group] (WP_013352731.1)	WP_013352731.1 [5]	44 kDa	0	16	0
75.1	MULTISPECIES: bifunctional 3,4-dihydroxy-2-butanone-4-phosphate synthase/GTP cyclohydrolase II [Bacillus subtilis group]	WP_013352731.1 (+1)	44 kDa	0	16	0
76	Cluster of MULTISPECIES: bifunctional diaminohydroxyphosphoribosylaminopyrimidine deaminase/5-amino-6-(5-phosphoribosylamino)uracil reductase [Bacillus subtilis group] (WP_013352733.1)	WP_013352733.1 [4]	40 kDa	0	6	0
76.1	MULTISPECIES: bifunctional diaminohydroxyphosphoribosylaminopyrimidine deaminase/5-amino-6-(5-phosphoribosylamino)uracil reductase [Bacillus subtilis group]	WP_013352733.1 (+2)	40 kDa	0	6	0
77	diaminopimelate decarboxylase [Bacillus amyloliquefaciens]	WP_013352739.1	49 kDa	0	2	0
78	butyrate kinase [Bacillus amyloliquefaciens]	WP_013352803.1 (+3)	40 kDa	0	8	0
79	Cluster of MULTISPECIES: glycine cleavage system protein T [Bacillus subtilis group] (WP_013352857.1)	WP_013352857.1 [2]	40 kDa	0	115	0
79.1	MULTISPECIES: glycine cleavage system protein T [Bacillus subtilis group]	WP_013352857.1	40 kDa	0	115	0
79.2	glycine cleavage system protein T [Bacillus amyloliquefaciens]	WP_021494308.1	40 kDa	0	37	0
80	Cluster of glycine--tRNA ligase subunit beta [Bacillus amyloliquefaciens] (WP_013352916.1)	WP_013352916.1 [6]	76 kDa	0	3	0
80.1	glycine--tRNA ligase subunit beta [Bacillus amyloliquefaciens]	WP_013352916.1 (+4)	76 kDa	0	3	0
81	tRNA 2-thiouridine(34) synthase MnmA [Bacillus amyloliquefaciens]	WP_013353020.1 (+1)	42 kDa	0	12	0
82	MULTISPECIES: tRNA preQ1(34) S-adenosylmethionine ribosyltransferase-isomerase QueA [Bacillus subtilis group]	WP_013353041.1	38 kDa	0	30	0
83	MULTISPECIES: prephenate dehydratase [Bacillus subtilis group]	WP_013353053.1	32 kDa	0	23	0
84	Cluster of phosphodiesterase [Bacillus amyloliquefaciens] (WP_013353092.1)	WP_013353092.1 [17]	19 kDa	0	11	0
84.1	phosphodiesterase [Bacillus amyloliquefaciens]	WP_013353092.1 (+4)	19 kDa	0	11	0
85	MULTISPECIES: HAD family hydrolase [Bacillus subtilis group]	WP_013353140.1 (+1)	30 kDa	0	6	0
86	Cluster of MULTISPECIES: glyceraldehyde-3-phosphate dehydrogenase [Bacillus subtilis group] (WP_013353146.1)	WP_013353146.1 [3]	38 kDa	0	13	0
86.1	MULTISPECIES: glyceraldehyde-3-phosphate dehydrogenase [Bacillus subtilis group]	WP_013353146.1 (+1)	38 kDa	0	13	0
87	Cluster of MULTISPECIES: transcriptional regulator [Bacillus subtilis group] (WP_013353199.1)	WP_013353199.1 [2]	30 kDa	0	7	0
87.1	MULTISPECIES: transcriptional regulator [Bacillus subtilis group]	WP_013353199.1	30 kDa	0	7	0
88	MULTISPECIES: DUF1444 domain-containing protein [Bacillus subtilis group]	WP_013353218.1	31 kDa	0	32	0
89	MULTISPECIES: phosphoenolpyruvate carboxykinase (ATP) [Bacillus subtilis group]	WP_013353268.1	58 kDa	0	119	0
90	type VII secretion protein EssB [Bacillus amyloliquefaciens]	WP_013353412.1 (+5)	50 kDa	0	3	0
91	MULTISPECIES: kinase [Bacillus subtilis group]	WP_013353478.1 (+1)	21 kDa	0	6	0
92	MULTISPECIES: cysteine desulfurase [Bacillus subtilis group]	WP_013353526.1 (+3)	45 kDa	0	28	0
93	MULTISPECIES: acetyl-CoA acetyltransferase [Bacillus subtilis group]	WP_013353539.1 (+2)	41 kDa	0	3	0
94	MULTISPECIES: short-chain dehydrogenase [Bacillus subtilis group]	WP_013353553.1 (+1)	30 kDa	0	6	0
95	MULTISPECIES: hypothetical protein [Bacillus subtilis group]	WP_013353653.1	30 kDa	0	13	0
96	MULTISPECIES: NAD(P)-dependent oxidoreductase [Bacillus subtilis group]	WP_013353656.1 (+1)	34 kDa	0	9	0
97	MULTISPECIES: pyridoxal phosphate-dependent aminotransferase [Bacillus subtilis group]	WP_013353681.1 (+4)	43 kDa	0	9	0
98	MULTISPECIES: acetyltransferase [Bacillus subtilis group]	WP_013353682.1 (+1)	22 kDa	0	8	0
99	MULTISPECIES: DUF4097 domain-containing protein [Bacillus subtilis group]	WP_013353753.1	41 kDa	0	22	0
100	MULTISPECIES: isochorismatase [Bacillus subtilis group]	WP_013353881.1 (+1)	21 kDa	0	11	0
101	MULTISPECIES: NAD(P)-dependent oxidoreductase [Bacillus subtilis group]	WP_013353893.1	23 kDa	0	16	0
102	ATP-grasp domain-containing protein [Bacillus amyloliquefaciens]	WP_013353984.1 (+3)	52 kDa	0	46	0
103	Cluster of MULTISPECIES: glycosyltransferase family 2 protein [Bacillus subtilis group] (WP_013354012.1)	WP_013354012.1 [4]	30 kDa	0	28	0
103.1	MULTISPECIES: glycosyltransferase family 2 protein [Bacillus subtilis group]	WP_013354012.1 (+2)	30 kDa	0	28	0
104	MULTISPECIES: hydroxymethylpyrimidine/phosphomethylpyrimidine kinase [Bacillus subtilis group]	WP_013354014.1	29 kDa	0	72	0
105	Cluster of MULTISPECIES: UDP-glucose--hexose-1-phosphate uridylyltransferase [Bacillus subtilis group] (WP_013354033.1)	WP_013354033.1 [4]	59 kDa	0	43	0
105.1	MULTISPECIES: UDP-glucose--hexose-1-phosphate uridylyltransferase [Bacillus subtilis group]	WP_013354033.1	59 kDa	0	43	0
105.2	UDP-glucose--hexose-1-phosphate uridylyltransferase [Bacillus amyloliquefaciens]	WP_088613657.1	58 kDa	0	28	0
106	Cluster of MULTISPECIES: thiamine phosphate synthase [Bacillus subtilis group] (WP_013354044.1)	WP_013354044.1 [3]	24 kDa	0	6	0
106.1	MULTISPECIES: thiamine phosphate synthase [Bacillus subtilis group]	WP_013354044.1	24 kDa	0	6	0
107	transcriptional regulator [Bacillus amyloliquefaciens]	WP_013354183.1	18 kDa	0	21	0
108	Cluster of MULTISPECIES: nitroreductase family protein [Bacillus subtilis group] (WP_013354245.1)	WP_013354245.1 [7]	24 kDa	0	38	0
108.1	MULTISPECIES: nitroreductase family protein [Bacillus subtilis group]	WP_013354245.1	24 kDa	0	38	0
108.2	nitroreductase family protein [Bacillus amyloliquefaciens]	WP_063093926.1	24 kDa	0	1	0
109	Cluster of MULTISPECIES: proline dehydrogenase [Bacillus subtilis group] (WP_014469719.1)	WP_014469719.1 [7]	35 kDa	0	9	0
109.1	MULTISPECIES: proline dehydrogenase [Bacillus subtilis group]	WP_014469719.1 (+1)	35 kDa	0	9	0
110	Cluster of MULTISPECIES: bifunctional phosphoribosylaminoimidazolecarboxamide formyltransferase/inosine monophosphate cyclohydrolase [Bacillus subtilis group] (WP_014469861.1)	WP_014469861.1 [3]	56 kDa	0	164	0
110.1	MULTISPECIES: bifunctional phosphoribosylaminoimidazolecarboxamide formyltransferase/inosine monophosphate cyclohydrolase [Bacillus subtilis group]	WP_014469861.1	56 kDa	0	164	0
111	Cluster of MULTISPECIES: radical SAM/CxCxxxxC motif protein YfkAB [Bacillus subtilis group] (WP_014469902.1)	WP_014469902.1 [5]	43 kDa	0	21	0
111.1	MULTISPECIES: radical SAM/CxCxxxxC motif protein YfkAB [Bacillus subtilis group]	WP_014469902.1 (+2)	43 kDa	0	21	0
112	MULTISPECIES: alpha-ketoacid dehydrogenase subunit beta [Bacillus subtilis group]	WP_014469915.1	37 kDa	0	85	0
113	Cluster of MULTISPECIES: alpha/beta hydrolase [Bacillus subtilis group] (WP_014469932.1)	WP_014469932.1 [2]	33 kDa	0	12	0
113.1	MULTISPECIES: alpha/beta hydrolase [Bacillus subtilis group]	WP_014469932.1	33 kDa	0	12	0
114	Cluster of MULTISPECIES: short-chain dehydrogenase [Bacillus subtilis group] (WP_014469969.1)	WP_014469969.1 [8]	31 kDa	0	9	0
114.1	MULTISPECIES: short-chain dehydrogenase [Bacillus]	WP_007610321.1 (+3)	31 kDa	0	2	0
114.2	MULTISPECIES: short-chain dehydrogenase [Bacillus subtilis group]	WP_014469969.1 (+2)	31 kDa	0	9	0
115	MULTISPECIES: histidine phosphatase family protein [Bacillus subtilis group]	WP_014470003.1	21 kDa	0	10	0
116	Cluster of MULTISPECIES: hypothetical protein [Bacillus subtilis group] (WP_014470051.1)	WP_014470051.1 [5]	48 kDa	0	2	0
116.1	MULTISPECIES: hypothetical protein [Bacillus subtilis group]	WP_014470051.1 (+3)	48 kDa	0	2	0
117	Cluster of MULTISPECIES: pyridoxal phosphate-dependent aminotransferase [Bacillus subtilis group] (WP_014470056.1)	WP_014470056.1 [2]	43 kDa	0	25	0
117.1	MULTISPECIES: pyridoxal phosphate-dependent aminotransferase [Bacillus subtilis group]	WP_014470056.1	43 kDa	0	25	0
117.2	pyridoxal phosphate-dependent aminotransferase [Bacillus amyloliquefaciens]	WP_058906141.1	43 kDa	0	0	0
118	Cluster of MULTISPECIES: non-ribosomal peptide synthetase [Bacillus subtilis group] (WP_014470336.1)	WP_014470336.1 [7]	287 kDa	0	14	0
118.1	MULTISPECIES: non-ribosomal peptide synthetase [Bacillus subtilis group]	WP_014470336.1	287 kDa	0	14	0
118.2	non-ribosomal peptide synthetase [Bacillus amyloliquefaciens]	WP_045505788.1	286 kDa	0	3	0
119	Cluster of MULTISPECIES: UDP-N-acetylmuramoyl-L-alanyl-D-glutamate--2,6-diaminopimelate ligase [Bacillus subtilis group] (WP_014470431.1)	WP_014470431.1 [3]	54 kDa	0	67	0
119.1	MULTISPECIES: UDP-N-acetylmuramoyl-L-alanyl-D-glutamate--2,6-diaminopimelate ligase [Bacillus subtilis group]	WP_014470431.1	54 kDa	0	67	0
120	MULTISPECIES: mannose-6-phosphate isomerase, class I [Bacillus subtilis group]	WP_014470732.1	36 kDa	0	8	0
121	Cluster of MULTISPECIES: DUF1510 domain-containing protein [Bacillus subtilis group] (WP_014470752.1)	WP_014470752.1 [4]	26 kDa	0	2	0
121.1	MULTISPECIES: DUF1510 domain-containing protein [Bacillus subtilis group]	WP_014470752.1 (+1)	26 kDa	0	2	0
122	MULTISPECIES: cysteine synthase A [Bacillus subtilis group]	WP_014470835.1 (+5)	33 kDa	0	14	0
123	MULTISPECIES: NAD(P)-dependent oxidoreductase [Bacillus subtilis group]	WP_014471032.1 (+2)	29 kDa	0	16	0
124	MULTISPECIES: laccase domain-containing protein [Bacillus subtilis group]	WP_014471815.1 (+4)	29 kDa	0	21	0
125	lipoate--protein ligase family protein [Bacillus amyloliquefaciens]	WP_014472351.1	32 kDa	0	4	0
126	4-hydroxy-3-methylbut-2-enyl diphosphate reductase [Bacillus amyloliquefaciens]	WP_017418164.1 (+1)	35 kDa	0	14	0
127	Cluster of MULTISPECIES: acyl-CoA dehydrogenase (FAD dependent) [Bacillus] (WP_020956311.1)	WP_020956311.1 [2]	66 kDa	0	7	0
127.1	MULTISPECIES: acyl-CoA dehydrogenase (FAD dependent) [Bacillus]	WP_020956311.1	66 kDa	0	7	0
127.2	acyl-CoA dehydrogenase [Bacillus amyloliquefaciens]	WP_073981930.1	66 kDa	0	6	0
128	MULTISPECIES: aminoacyl-tRNA hydrolase [Bacillus amyloliquefaciens group]	WP_024084792.1	21 kDa	0	5	0
129	adenine deaminase [Bacillus amyloliquefaciens]	WP_045506391.1	62 kDa	0	16	0
130	Cluster of hypothetical protein [Bacillus amyloliquefaciens] (WP_061861673.1)	WP_061861673.1 [2]	79 kDa	0	12	0
130.1	hypothetical protein [Bacillus amyloliquefaciens]	WP_013354104.1	79 kDa	0	11	0
130.2	hypothetical protein [Bacillus amyloliquefaciens]	WP_061861673.1	79 kDa	0	12	0
131	Cluster of polyketide synthase [Bacillus amyloliquefaciens] (WP_065118554.1)	WP_065118554.1 [3]	276 kDa	0	25	0
131.1	polyketide synthase [Bacillus amyloliquefaciens]	WP_065118554.1	276 kDa	0	25	0
132	Cluster of DegT/DnrJ/EryC1/StrS family aminotransferase [Bacillus amyloliquefaciens] (WP_065522265.1)	WP_065522265.1 [2]	42 kDa	0	8	0
132.1	DegT/DnrJ/EryC1/StrS family aminotransferase [Bacillus amyloliquefaciens]	WP_065522265.1	42 kDa	0	8	0
133	redox-regulated molecular chaperone Hsp33 [Bacillus amyloliquefaciens]	WP_065980540.1	32 kDa	0	33	0
134	Cluster of DNA-3-methyladenine glycosylase 2 family protein [Bacillus amyloliquefaciens] (WP_065980953.1)	WP_065980953.1 [2]	33 kDa	0	2	0
134.1	DNA-3-methyladenine glycosylase 2 family protein [Bacillus amyloliquefaciens]	WP_065980953.1	33 kDa	0	2	0
135	Cluster of penicillin-binding protein [Bacillus amyloliquefaciens] (WP_071348228.1)	WP_071348228.1 [2]	52 kDa	0	9	0
135.1	MULTISPECIES: penicillin-binding protein 4 [Bacillus subtilis group]	WP_013351162.1	52 kDa	0	9	0
135.2	penicillin-binding protein [Bacillus amyloliquefaciens]	WP_071348228.1	52 kDa	0	8	0
136	DegV family protein [Bacillus amyloliquefaciens]	WP_088612571.1	31 kDa	0	42	0
137	phenylalanine--tRNA ligase subunit beta [Bacillus amyloliquefaciens]	WP_045510025.1	88 kDa	0	203	1
138	Cluster of biotin synthase BioB [Bacillus amyloliquefaciens] (WP_013352457.1)	WP_013352457.1 [9]	38 kDa	0	128	1
138.1	biotin synthase BioB [Bacillus amyloliquefaciens]	WP_013352457.1 (+1)	38 kDa	0	128	1
139	MULTISPECIES: acetoin:2,6-dichlorophenolindophenol oxidoreductase subunit alpha [Bacillus subtilis group]	WP_013351408.1 (+2)	36 kDa	0	75	1
140	Cluster of non-ribosomal peptide synthetase [Bacillus amyloliquefaciens] (WP_061861478.1)	WP_061861478.1 [18]	600 kDa	0	141	2
140.1	non-ribosomal peptide synthetase [Bacillus amyloliquefaciens]	WP_013352338.1 (+2)	601 kDa	0	141	0
140.2	non-ribosomal peptide synthetase [Bacillus amyloliquefaciens]	WP_017417814.1	600 kDa	0	21	0
140.3	non-ribosomal peptide synthetase [Bacillus amyloliquefaciens]	WP_043867147.1	600 kDa	0	64	0
140.4	MULTISPECIES: non-ribosomal peptide synthetase [Bacillus amyloliquefaciens group]	WP_053573456.1	600 kDa	0	60	0
140.5	non-ribosomal peptide synthetase [Bacillus amyloliquefaciens]	WP_061861478.1	600 kDa	0	68	0
140.6	non-ribosomal peptide synthetase [Bacillus amyloliquefaciens]	WP_063174835.1	600 kDa	0	64	0
140.7	non-ribosomal peptide synthetase [Bacillus amyloliquefaciens]	WP_071346748.1	600 kDa	0	129	0
140.8	non-ribosomal peptide synthetase [Bacillus amyloliquefaciens]	WP_032866026.1	601 kDa	0	59	2
141	Cluster of MULTISPECIES: gluconokinase [Bacillus subtilis group] (WP_013353671.1)	WP_013353671.1 [10]	57 kDa	0	67	1
141.1	MULTISPECIES: gluconokinase [Bacillus subtilis group]	WP_013353671.1	57 kDa	0.005	67	1
142	MULTISPECIES: phenylalanine--tRNA ligase subunit alpha [Bacillus subtilis group]	WP_014470804.1	39 kDa	0.008	105	2
143	Cluster of MULTISPECIES: bifunctional riboflavin kinase/FMN adenylyltransferase [Bacillus subtilis group] (WP_013352295.1)	WP_013352295.1 [4]	35 kDa	0.008	52	1
143.1	MULTISPECIES: bifunctional riboflavin kinase/FMN adenylyltransferase [Bacillus subtilis group]	WP_013352295.1 (+2)	35 kDa	0.01	52	1
144	Cluster of MULTISPECIES: UDP-N-acetylmuramoyl-L-alanine--D-glutamate ligase [Bacillus subtilis group] (WP_014470430.1)	WP_014470430.1 [2]	49 kDa	0.01	51	1
144.1	MULTISPECIES: UDP-N-acetylmuramoyl-L-alanine--D-glutamate ligase [Bacillus subtilis group]	WP_014470430.1	49 kDa	0.01	51	1
145	Cluster of MULTISPECIES: alanine racemase [Bacillus subtilis group] (WP_013351095.1)	WP_013351095.1 [2]	43 kDa	0.01	101	2
145.1	MULTISPECIES: alanine racemase [Bacillus subtilis group]	WP_013351095.1	43 kDa	0.01	101	2
146	MULTISPECIES: bacillithiol biosynthesis deacetylase BshB2 [Bacillus]	WP_007407961.1 (+2)	26 kDa	0.02	50	1
147	Cluster of non-ribosomal peptide synthetase [Bacillus amyloliquefaciens] (WP_013350972.1)	WP_013350972.1 [18]	402 kDa	0.02	48	1
147.1	non-ribosomal peptide synthetase [Bacillus amyloliquefaciens]	WP_013350973.1 (+1)	403 kDa	0.02	32	0
147.2	non-ribosomal peptide synthetase [Bacillus amyloliquefaciens]	WP_061861838.1	402 kDa	0.02	2	0
147.3	non-ribosomal peptide synthetase, partial [Bacillus amyloliquefaciens]	WP_073981981.1	294 kDa	0.02	10	0
147.4	non-ribosomal peptide synthetase [Bacillus amyloliquefaciens]	WP_013350972.1 (+2)	402 kDa	0.02	27	1
148	Cluster of MULTISPECIES: NAD(P)-dependent alcohol dehydrogenase [Bacillus subtilis group] (WP_013351129.1)	WP_013351129.1 [5]	38 kDa	0.03	93	2
148.1	NAD(P)-dependent alcohol dehydrogenase [Bacillus amyloliquefaciens]	WP_047478552.1	38 kDa	0.03	54	0
148.2	MULTISPECIES: NAD(P)-dependent alcohol dehydrogenase [Bacillus subtilis group]	WP_013351129.1	38 kDa	0.03	90	2
149	Cluster of MULTISPECIES: UDP-glucosyltransferase [Bacillus subtilis group] (WP_013351912.1)	WP_013351912.1 [2]	44 kDa	0.03	203	5
149.1	UDP-glucosyltransferase [Bacillus amyloliquefaciens]	WP_060675168.1	44 kDa	0.03	39	0
149.2	MULTISPECIES: UDP-glucosyltransferase [Bacillus subtilis group]	WP_013351912.1	44 kDa	0.03	203	5
150	Cluster of TIGR01440 family protein [Bacillus amyloliquefaciens] (WP_014472341.1)	WP_014472341.1 [3]	19 kDa	0.03	38	1
150.1	TIGR01440 family protein [Bacillus amyloliquefaciens]	WP_014472341.1	19 kDa	0.03	38	1
151	MULTISPECIES: L-serine ammonia-lyase, iron-sulfur-dependent, subunit alpha [Bacillus subtilis group]	WP_013352227.1	31 kDa	0.04	37	1
152	Cluster of MULTISPECIES: DegV family protein [Bacillus subtilis group] (WP_013353786.1)	WP_013353786.1 [3]	32 kDa	0.04	32	1
152.1	MULTISPECIES: DegV family protein [Bacillus subtilis group]	WP_013353786.1	32 kDa	0.04	32	1
153	Cluster of MULTISPECIES: oxidoreductase [Bacillus subtilis group] (WP_013351040.1)	WP_013351040.1 [6]	34 kDa	0.04	31	1
153.1	MULTISPECIES: oxidoreductase [Bacillus subtilis group]	WP_013351040.1	34 kDa	0.04	31	1
154	Cluster of MULTISPECIES: polyketide synthase [Bacillus subtilis group] (WP_013352336.1)	WP_013352336.1 [17]	496 kDa	0.04	173	6
154.1	polyketide synthase [Bacillus amyloliquefaciens]	WP_040238120.1	495 kDa	0.05	67	0
154.2	polyketide synthase [Bacillus amyloliquefaciens]	WP_060674189.1	495 kDa	0.05	81	0
154.3	polyketide synthase [Bacillus amyloliquefaciens]	WP_061862215.1	494 kDa	0.05	55	0
154.4	polyketide synthase [Bacillus amyloliquefaciens]	WP_071346750.1	496 kDa	0.05	153	1
154.5	polyketide synthase [Bacillus amyloliquefaciens]	WP_065521254.1	496 kDa	0.05	123	2
154.6	MULTISPECIES: polyketide synthase [Bacillus subtilis group]	WP_013352336.1 (+1)	496 kDa	0.05	173	6
155	MULTISPECIES: UDP-N-acetylmuramate--L-alanine ligase [Bacillus subtilis group]	WP_013353215.1	48 kDa	0.06	83	3
156	UDP-glucose 4-epimerase GalE [Bacillus amyloliquefaciens]	WP_065982680.1 (+1)	37 kDa	0.06	27	1
157	MULTISPECIES: GNAT family N-acetyltransferase [Bacillus subtilis group]	WP_013353654.1	34 kDa	0.06	49	2
158	MULTISPECIES: NAD(P)H-dependent oxidoreductase [Bacillus subtilis group]	WP_013351378.1 (+2)	26 kDa	0.06	24	1
159	Cluster of MULTISPECIES: NADPH--cytochrome P450 reductase [Bacillus subtilis group] (WP_014470739.1)	WP_014470739.1 [5]	119 kDa	0.06	24	1
159.1	MULTISPECIES: NADPH--cytochrome P450 reductase [Bacillus subtilis group]	WP_014470739.1	119 kDa	0.06	24	1
160	Cluster of MULTISPECIES: dihydroxy-acid dehydratase [Bacillus subtilis group] (WP_013352606.1)	WP_013352606.1 [7]	59 kDa	0.06	70	3
160.1	MULTISPECIES: dihydroxy-acid dehydratase [Bacillus subtilis group]	WP_013352606.1 (+1)	59 kDa	0.06	70	3
161	MULTISPECIES: aldehyde dehydrogenase family protein [Bacillus subtilis group]	WP_013352526.1 (+2)	54 kDa	0.06	202	9
162	Cluster of polyketide synthase [Bacillus amyloliquefaciens] (WP_014471840.1)	WP_014471840.1 [9]	389 kDa	0.06	108	5
162.1	MULTISPECIES: polyketide synthase [Bacillus]	WP_029325917.1	389 kDa	0.06	25	0
162.2	polyketide synthase [Bacillus amyloliquefaciens]	WP_065981511.1	389 kDa	0.06	52	0
162.3	polyketide synthase [Bacillus amyloliquefaciens]	WP_014471840.1	389 kDa	0.06	90	5
163	Cluster of MULTISPECIES: aspartate aminotransferase family protein [Bacillus subtilis group] (WP_013350833.1)	WP_013350833.1 [2]	47 kDa	0.06	364	17
163.1	MULTISPECIES: aspartate aminotransferase family protein [Bacillus]	WP_016936939.1	47 kDa	0.07	268	4
163.2	MULTISPECIES: aspartate aminotransferase family protein [Bacillus subtilis group]	WP_013350833.1	47 kDa	0.07	363	17
164	MULTISPECIES: transcriptional regulator [Bacillus]	WP_014469866.1	26 kDa	0.07	63	3
165	Cluster of MULTISPECIES: pantoate--beta-alanine ligase [Bacillus subtilis group] (WP_013352655.1)	WP_013352655.1 [2]	32 kDa	0.07	62	3
165.1	MULTISPECIES: pantoate--beta-alanine ligase [Bacillus]	WP_039254727.1	32 kDa	0.07	34	0
165.2	MULTISPECIES: pantoate--beta-alanine ligase [Bacillus subtilis group]	WP_013352655.1	32 kDa	0.07	62	3
166	MULTISPECIES: hypothetical protein [Bacillus]	WP_003155475.1 (+1)	21 kDa	0.07	77	4
167	MULTISPECIES: MBL fold metallo-hydrolase [Bacillus subtilis group]	WP_014470833.1 (+2)	32 kDa	0.07	19	1
168	Cluster of non-ribosomal peptide synthetase [Bacillus amyloliquefaciens] (WP_061573851.1)	WP_061573851.1 [15]	550 kDa	0.07	169	9
168.1	MULTISPECIES: non-ribosomal peptide synthetase [Bacillus amyloliquefaciens group]	WP_012117595.1	551 kDa	0.07	25	0
168.2	non-ribosomal peptide synthetase [Bacillus amyloliquefaciens]	WP_043867144.1	551 kDa	0.08	87	0
168.3	non-ribosomal peptide synthetase [Bacillus amyloliquefaciens]	WP_047474893.1	551 kDa	0.08	52	0
168.4	non-ribosomal peptide synthetase [Bacillus amyloliquefaciens]	WP_065521255.1	551 kDa	0.08	81	0
168.5	non-ribosomal peptide synthetase [Bacillus amyloliquefaciens]	WP_065981509.1	551 kDa	0.08	115	0
168.6	non-ribosomal peptide synthetase [Bacillus amyloliquefaciens]	WP_072588507.1	551 kDa	0.08	87	0
168.7	MULTISPECIES: non-ribosomal peptide synthetase [Bacillus]	WP_007611567.1	551 kDa	0.08	87	1
168.8	non-ribosomal peptide synthetase [Bacillus amyloliquefaciens]	WP_061573851.1	550 kDa	0.08	167	8
169	Cluster of MULTISPECIES: bifunctional 3-deoxy-7-phosphoheptulonate synthase/chorismate mutase [Bacillus] (WP_003152383.1)	WP_003152383.1 [5]	40 kDa	0.09	130	7
169.1	MULTISPECIES: bifunctional 3-deoxy-7-phosphoheptulonate synthase/chorismate mutase [Bacillus subtilis group]	WP_013353211.1 (+1)	40 kDa	0.09	130	4
169.2	bifunctional 3-deoxy-7-phosphoheptulonate synthase/chorismate mutase [Bacillus amyloliquefaciens]	WP_065982090.1	40 kDa	0.09	127	7
169.3	MULTISPECIES: bifunctional 3-deoxy-7-phosphoheptulonate synthase/chorismate mutase [Bacillus]	WP_003152383.1 (+1)	40 kDa	0.09	120	7
170	MULTISPECIES: tRNA guanosine(34) transglycosylase Tgt [Bacillus subtilis group]	WP_014472142.1	44 kDa	0.09	73	4
171	MULTISPECIES: PTS mannitol transporter subunit IIA [Bacillus]	WP_003156302.1 (+6)	16 kDa	0.09	18	1
172	Cluster of MULTISPECIES: hypothetical protein [Bacillus subtilis group] (WP_013351504.1)	WP_013351504.1 [4]	34 kDa	0.09	90	5
172.1	MULTISPECIES: hypothetical protein [Bacillus subtilis group]	WP_013351504.1 (+2)	34 kDa	0.09	90	5
173	Cluster of MULTISPECIES: [acyl-carrier-protein] S-malonyltransferase [Bacillus subtilis group] (WP_013352231.1)	WP_013352231.1 [2]	34 kDa	0.09	18	1
173.1	MULTISPECIES: [acyl-carrier-protein] S-malonyltransferase [Bacillus subtilis group]	WP_013352231.1	34 kDa	0.09	18	1
174	Cluster of MULTISPECIES: UDP-N-acetylmuramoyl-tripeptide--D-alanyl-D-alanine ligase [Bacillus subtilis group] (WP_014469783.1)	WP_014469783.1 [6]	50 kDa	0.09	90	5
174.1	MULTISPECIES: UDP-N-acetylmuramoyl-tripeptide--D-alanyl-D-alanine ligase [Bacillus]	WP_014416962.1 (+1)	50 kDa	0.09	47	0
174.2	MULTISPECIES: UDP-N-acetylmuramoyl-tripeptide--D-alanyl-D-alanine ligase [Bacillus subtilis group]	WP_014469783.1 (+1)	50 kDa	0.09	90	5
175	Cluster of MULTISPECIES: collagenase-like protease [Bacillus subtilis group] (WP_014470756.1)	WP_014470756.1 [5]	35 kDa	0.1	18	1
175.1	MULTISPECIES: collagenase-like protease [Bacillus subtilis group]	WP_014470756.1 (+3)	35 kDa	0.1	18	1
176	Cluster of MULTISPECIES: dihydroorotase [Bacillus subtilis group] (WP_013352194.1)	WP_013352194.1 [2]	46 kDa	0.1	120	7
176.1	MULTISPECIES: dihydroorotase [Bacillus subtilis group]	WP_013352194.1	46 kDa	0.1	120	7
177	Cluster of deoxyribose-phosphate aldolase [Bacillus amyloliquefaciens] (WP_071347329.1)	WP_071347329.1 [3]	23 kDa	0.1	154	9
177.1	deoxyribose-phosphate aldolase [Bacillus amyloliquefaciens]	WP_065522951.1	23 kDa	0.1	150	2
177.2	deoxyribose-phosphate aldolase [Bacillus amyloliquefaciens]	WP_071347329.1	23 kDa	0.1	140	7
178	Cluster of pyruvate oxidase [Bacillus amyloliquefaciens] (WP_013351057.1)	WP_013351057.1 [5]	63 kDa	0.1	136	8
178.1	pyruvate oxidase [Bacillus amyloliquefaciens]	WP_013351057.1 (+2)	63 kDa	0.1	136	8
179	Cluster of MULTISPECIES: serine/threonine-protein phosphatase [Bacillus subtilis group] (WP_032874862.1)	WP_032874862.1 [4]	28 kDa	0.1	17	1
179.1	serine/threonine-protein phosphatase [Bacillus amyloliquefaciens]	WP_088612796.1	28 kDa	0.1	17	0
179.2	MULTISPECIES: serine/threonine-protein phosphatase [Bacillus subtilis group]	WP_032874862.1	28 kDa	0.1	9	1
180	Cluster of MULTISPECIES: nitroreductase [Bacillus subtilis group] (WP_013351431.1)	WP_013351431.1 [2]	22 kDa	0.1	33	2
180.1	MULTISPECIES: nitroreductase [Bacillus subtilis group]	WP_013351431.1	22 kDa	0.1	33	2
181	Cluster of MULTISPECIES: L-threonine 3-dehydrogenase [Bacillus subtilis group] (WP_014470388.1)	WP_014470388.1 [6]	37 kDa	0.1	66	4
181.1	MULTISPECIES: L-threonine 3-dehydrogenase [Bacillus subtilis group]	WP_014470388.1	37 kDa	0.1	66	4
182	MULTISPECIES: RNA-binding protein S1 [Bacillus]	WP_004264630.1	14 kDa	0.1	16	1
183	Cluster of MULTISPECIES: alanine--tRNA ligase [Bacillus subtilis group] (WP_014470760.1)	WP_014470760.1 [5]	97 kDa	0.1	143	9
183.1	alanine--tRNA ligase [Bacillus amyloliquefaciens]	WP_061862424.1	97 kDa	0.1	127	0
183.2	alanine--tRNA ligase [Bacillus amyloliquefaciens]	WP_072177610.1	97 kDa	0.1	132	4
183.3	MULTISPECIES: alanine--tRNA ligase [Bacillus subtilis group]	WP_014470760.1 (+1)	97 kDa	0.1	143	9
184	Cluster of MULTISPECIES: proline--tRNA ligase [Bacillus] (WP_007611460.1)	WP_007611460.1 [13]	63 kDa	0.1	31	2
184.1	MULTISPECIES: proline--tRNA ligase [Bacillus]	WP_007611460.1 (+10)	63 kDa	0.1	31	2
185	phenolic acid decarboxylase [Bacillus amyloliquefaciens]	WP_045512218.1	19 kDa	0.1	15	1
186	Cluster of MULTISPECIES: 3-phosphoserine/phosphohydroxythreonine aminotransferase [Bacillus subtilis group] (WP_013351711.1)	WP_013351711.1 [4]	40 kDa	0.1	134	9
186.1	MULTISPECIES: 3-phosphoserine/phosphohydroxythreonine aminotransferase [Bacillus subtilis group]	WP_032874334.1	39 kDa	0.1	73	4
186.2	MULTISPECIES: 3-phosphoserine/phosphohydroxythreonine aminotransferase [Bacillus subtilis group]	WP_013351711.1	40 kDa	0.1	130	9
186.3	phosphoserine transaminase [Bacillus amyloliquefaciens]	WP_065521760.1	40 kDa	0.1	113	9
187	Cluster of MULTISPECIES: ribonuclease R [Bacillus amyloliquefaciens group] (WP_053574069.1)	WP_053574069.1 [3]	89 kDa	0.1	172	12
187.1	MULTISPECIES: ribonuclease R [Bacillus amyloliquefaciens group]	WP_053574069.1	89 kDa	0.1	172	12
187.2	ribonuclease R [Bacillus amyloliquefaciens]	WP_013353625.1	89 kDa	0.1	170	12
188	MULTISPECIES: glycine dehydrogenase [Bacillus subtilis group]	WP_013352856.1 (+1)	49 kDa	0.1	143	10
189	Cluster of MULTISPECIES: pyruvate kinase [Bacillus subtilis group] (WP_013353160.1)	WP_013353160.1 [4]	62 kDa	0.1	435	31
189.1	MULTISPECIES: pyruvate kinase [Bacillus subtilis group]	WP_013353160.1 (+1)	62 kDa	0.1	435	31
190	MULTISPECIES: hypothetical protein [Bacillus subtilis group]	WP_013351727.1 (+3)	26 kDa	0.2	14	1
191	Cluster of MULTISPECIES: alcohol dehydrogenase [Bacillus subtilis group] (WP_013350883.1)	WP_013350883.1 [9]	39 kDa	0.2	39	3
191.1	MULTISPECIES: alcohol dehydrogenase [Bacillus subtilis group]	WP_014304259.1 (+5)	39 kDa	0.2	7	0
191.2	MULTISPECIES: alcohol dehydrogenase [Bacillus subtilis group]	WP_013350883.1 (+2)	39 kDa	0.2	39	3
192	peptide chain release factor 2 [Bacillus amyloliquefaciens]	WP_013353769.1	38 kDa	0.2	26	2
193	GTPase ObgE [Bacillus amyloliquefaciens]	WP_045510274.1 (+2)	48 kDa	0.2	13	1
194	Cluster of cephalosporin deacetylase [Bacillus amyloliquefaciens] (WP_014471416.1)	WP_014471416.1 [2]	36 kDa	0.2	190	15
194.1	cephalosporin deacetylase [Bacillus amyloliquefaciens]	WP_014471416.1	36 kDa	0.2	190	15
195	Cluster of MULTISPECIES: alpha,alpha-phosphotrehalase [Bacillus subtilis group] (WP_013351376.1)	WP_013351376.1 [5]	65 kDa	0.2	63	5
195.1	MULTISPECIES: alpha,alpha-phosphotrehalase [Bacillus]	WP_033574976.1	65 kDa	0.2	32	0
195.2	MULTISPECIES: alpha,alpha-phosphotrehalase [Bacillus amyloliquefaciens group]	WP_053573583.1	65 kDa	0.2	38	0
195.3	MULTISPECIES: alpha,alpha-phosphotrehalase [Bacillus subtilis group]	WP_013351376.1	65 kDa	0.2	63	5
196	MULTISPECIES: general stress protein [Bacillus]	WP_003155650.1	13 kDa	0.2	12	1
197	Cluster of glutamate-5-semialdehyde dehydrogenase [Bacillus amyloliquefaciens] (WP_071346948.1)	WP_071346948.1 [2]	45 kDa	0.2	12	1
197.1	MULTISPECIES: gamma-glutamyl-phosphate reductase [Bacillus]	WP_014417546.1	45 kDa	0.2	10	0
197.2	glutamate-5-semialdehyde dehydrogenase [Bacillus amyloliquefaciens]	WP_071346948.1	45 kDa	0.2	7	1
198	Cluster of MULTISPECIES: acyl--CoA ligase [Bacillus subtilis group] (WP_013351042.1)	WP_013351042.1 [2]	56 kDa	0.2	130	11
198.1	MULTISPECIES: acyl--CoA ligase [Bacillus subtilis group]	WP_013351042.1	56 kDa	0.2	130	11
199	MULTISPECIES: elongation factor P [Bacillus subtilis group]	WP_013352846.1	20 kDa	0.2	46	4
200	Cluster of MULTISPECIES: NAD(P)-dependent alcohol dehydrogenase [Bacillus subtilis group] (WP_014469837.1)	WP_014469837.1 [6]	38 kDa	0.2	23	2
200.1	MULTISPECIES: NAD(P)-dependent alcohol dehydrogenase [Bacillus subtilis group]	WP_032872577.1	38 kDa	0.2	13	0
200.2	MULTISPECIES: NAD(P)-dependent alcohol dehydrogenase [Bacillus subtilis group]	WP_014469837.1 (+2)	38 kDa	0.2	23	2
201	Cluster of MULTISPECIES: pyruvate carboxylase [Bacillus subtilis group] (WP_013352141.1)	WP_013352141.1 [4]	128 kDa	0.2	157	14
201.1	pyruvate carboxylase [Bacillus amyloliquefaciens]	WP_047475172.1	128 kDa	0.2	111	0
201.2	MULTISPECIES: pyruvate carboxylase [Bacillus subtilis group]	WP_013352141.1	128 kDa	0.2	157	14
202	MULTISPECIES: hypoxanthine phosphoribosyltransferase [Bacillus subtilis group]	WP_013350775.1	20 kDa	0.2	33	3
203	Cluster of MULTISPECIES: GNAT family N-acetyltransferase [Bacillus subtilis group] (WP_013351867.1)	WP_013351867.1 [2]	16 kDa	0.2	33	3
203.1	MULTISPECIES: GNAT family N-acetyltransferase [Bacillus subtilis group]	WP_013351867.1	16 kDa	0.2	33	3
204	Cluster of MULTISPECIES: hypothetical protein [Bacillus subtilis group] (WP_013353134.1)	WP_013353134.1 [3]	16 kDa	0.2	22	2
204.1	MULTISPECIES: hypothetical protein [Bacillus subtilis group]	WP_013353134.1 (+1)	16 kDa	0.2	22	2
204.2	sigma-w pathway protein ysdB [Bacillus amyloliquefaciens]	WP_065522590.1	16 kDa	0.2	0	0
205	Cluster of MULTISPECIES: bifunctional metallophosphatase/5'-nucleotidase [Bacillus subtilis group] (WP_013353459.1)	WP_013353459.1 [2]	52 kDa	0.2	43	4
205.1	MULTISPECIES: bifunctional metallophosphatase/5'-nucleotidase [Bacillus subtilis group]	WP_013353459.1	52 kDa	0.2	43	4
206	Cluster of MULTISPECIES: bacilysin biosynthesis protein BacB [Bacillus subtilis group] (WP_014471185.1)	WP_014471185.1 [2]	27 kDa	0.2	95	9
206.1	MULTISPECIES: bacilysin biosynthesis protein BacB [Bacillus subtilis group]	WP_014471185.1	27 kDa	0.2	95	9
207	MULTISPECIES: peptidylprolyl isomerase [Bacillus]	WP_003153363.1 (+1)	15 kDa	0.2	221	21
208	Cluster of MULTISPECIES: glycine dehydrogenase [Bacillus subtilis group] (WP_013352855.1)	WP_013352855.1 [3]	55 kDa	0.2	231	23
208.1	MULTISPECIES: glycine dehydrogenase [Bacillus subtilis group]	WP_013352855.1	55 kDa	0.2	231	23
209	Cluster of MULTISPECIES: mannose-6-phosphate isomerase, class I [Bacillus subtilis group] (WP_013353812.1)	WP_013353812.1 [4]	35 kDa	0.2	30	3
209.1	MULTISPECIES: mannose-6-phosphate isomerase, class I [Bacillus subtilis group]	WP_013353812.1 (+2)	35 kDa	0.2	30	3
210	Cluster of MULTISPECIES: cysteine synthase A [Bacillus subtilis group] (WP_013350780.1)	WP_013350780.1 [2]	33 kDa	0.2	99	10
210.1	cysteine synthase A [Bacillus amyloliquefaciens]	WP_063174343.1	33 kDa	0.2	86	8
210.2	MULTISPECIES: cysteine synthase A [Bacillus subtilis group]	WP_013350780.1	33 kDa	0.2	97	10
211	MULTISPECIES: azoreductase [Bacillus subtilis group]	WP_013352518.1	23 kDa	0.2	18	2
212	Cluster of MULTISPECIES: nucleoside-triphosphate diphosphatase [Bacillus] (WP_013353093.1)	WP_013353093.1 [9]	21 kDa	0.2	9	1
212.1	MULTISPECIES: nucleoside-triphosphate diphosphatase [Bacillus]	WP_013353093.1 (+6)	21 kDa	0.2	9	1
213	MULTISPECIES: translational GTPase TypA [Bacillus]	WP_003154502.1 (+4)	68 kDa	0.2	123	14
214	Cluster of glycosyl transferase family 1 [Bacillus amyloliquefaciens] (WP_013353808.1)	WP_013353808.1 [3]	78 kDa	0.2	110	13
214.1	glycosyl transferase family 1 [Bacillus amyloliquefaciens]	WP_013353808.1 (+1)	78 kDa	0.2	110	13
215	MULTISPECIES: phosphoglucosamine mutase [Bacillus subtilis group]	WP_013350853.1	48 kDa	0.2	93	11
216	Cluster of MULTISPECIES: hypothetical protein [Bacillus subtilis group] (WP_014470416.1)	WP_014470416.1 [2]	34 kDa	0.2	25	3
216.1	MULTISPECIES: hypothetical protein [Bacillus subtilis group]	WP_014470416.1	34 kDa	0.2	25	3
217	MULTISPECIES: 50S ribosomal protein L31 [Bacteria]	WP_003151132.1	7 kDa	0.2	41	5
218	Cluster of MULTISPECIES: [acyl-carrier-protein] S-malonyltransferase [Bacillus subtilis group] (WP_013352328.1)	WP_013352328.1 [4]	32 kDa	0.2	79	10
218.1	[acyl-carrier-protein] S-malonyltransferase [Bacillus amyloliquefaciens]	WP_061581366.1	32 kDa	0.2	34	3
218.2	MULTISPECIES: [acyl-carrier-protein] S-malonyltransferase [Bacillus subtilis group]	WP_013352328.1	32 kDa	0.2	78	8
218.3	[acyl-carrier-protein] S-malonyltransferase [Bacillus amyloliquefaciens]	WP_088612829.1	32 kDa	0.2	74	8
219	MULTISPECIES: succinate dehydrogenase flavoprotein subunit [Bacillus subtilis group]	WP_013353100.1	65 kDa	0.2	252	32
220	Cluster of MULTISPECIES: aldose 1-epimerase [Bacillus subtilis group] (WP_014470333.1)	WP_014470333.1 [8]	37 kDa	0.2	117	15
220.1	MULTISPECIES: aldose 1-epimerase [Bacillus subtilis group]	WP_014470333.1	37 kDa	0.2	111	14
220.2	aldose 1-epimerase [Bacillus amyloliquefaciens]	WP_013352478.1	37 kDa	0.2	100	14
220.3	MULTISPECIES: aldose 1-epimerase [Bacillus]	WP_031379061.1	37 kDa	0.2	68	13
221	MULTISPECIES: elongation factor 4 [Bacillus]	WP_013352938.1 (+3)	68 kDa	0.2	23	3
222	MULTISPECIES: hypothetical protein [Bacillus]	WP_003153223.1	16 kDa	0.2	15	2
223	MULTISPECIES: ketoacyl-ACP synthase III [Bacillus subtilis group]	WP_013351816.1 (+1)	34 kDa	0.2	75	10
224	Cluster of fructokinase [Bacillus amyloliquefaciens] (WP_013354080.1)	WP_013354080.1 [2]	32 kDa	0.2	75	10
224.1	fructokinase [Bacillus amyloliquefaciens]	WP_013354080.1	32 kDa	0.2	75	10
225	Cluster of MULTISPECIES: transketolase [Bacillus subtilis group] (WP_013352417.1)	WP_013352417.1 [3]	73 kDa	0.2	353	50
225.1	MULTISPECIES: transketolase [Bacillus subtilis group]	WP_013352417.1	73 kDa	0.2	352	50
225.2	transketolase [Bacillus amyloliquefaciens]	WP_047474795.1	73 kDa	0.2	222	34
226	MULTISPECIES: 2-amino-3-carboxymuconate-6-semialdehyde decarboxylase [Bacillus subtilis group]	WP_013351599.1	36 kDa	0.2	7	1
227	Cluster of MULTISPECIES: PolC-type DNA polymerase III [Bacillus subtilis group] (WP_013352289.1)	WP_013352289.1 [4]	163 kDa	0.2	42	6
227.1	PolC-type DNA polymerase III [Bacillus amyloliquefaciens]	WP_017417786.1	163 kDa	0.2	22	0
227.2	MULTISPECIES: PolC-type DNA polymerase III [Bacillus subtilis group]	WP_013352289.1 (+2)	163 kDa	0.2	42	6
228	Cluster of MULTISPECIES: PTS glucose transporter subunit IIA [Bacillus subtilis group] (WP_013352638.1)	WP_013352638.1 [3]	18 kDa	0.2	49	7
228.1	MULTISPECIES: PTS glucose transporter subunit IIA [Bacillus subtilis group]	WP_013352638.1	18 kDa	0.3	50	7
229	Cluster of class I SAM-dependent methyltransferase [Bacillus amyloliquefaciens] (WP_061581399.1)	WP_061581399.1 [2]	22 kDa	0.3	7	1
229.1	class I SAM-dependent methyltransferase [Bacillus amyloliquefaciens]	WP_061581399.1	22 kDa	0.3	7	1
230	Cluster of FMN-dependent monooxygenase [Bacillus amyloliquefaciens] (WP_071348326.1)	WP_071348326.1 [5]	49 kDa	0.3	35	5
230.1	MULTISPECIES: FMN-dependent monooxygenase [Bacillus]	WP_047476218.1	49 kDa	0.3	9	0
230.2	FMN-dependent monooxygenase [Bacillus amyloliquefaciens]	WP_071348326.1	49 kDa	0.3	35	5
231	Cluster of mannose-6-phosphate isomerase, class I [Bacillus amyloliquefaciens] (WP_013354081.1)	WP_013354081.1 [10]	35 kDa	0.3	294	43
231.1	MULTISPECIES: mannose-6-phosphate isomerase, class I [Bacillus]	WP_015387517.1 (+3)	35 kDa	0.3	89	0
231.2	mannose-6-phosphate isomerase, class I [Bacillus amyloliquefaciens]	WP_021494721.1 (+1)	35 kDa	0.3	71	0
231.3	mannose-6-phosphate isomerase, class I [Bacillus amyloliquefaciens]	WP_071347368.1	35 kDa	0.3	223	30
231.4	mannose-6-phosphate isomerase, class I [Bacillus amyloliquefaciens]	WP_013354081.1	35 kDa	0.3	287	43
232	MULTISPECIES: transcription termination/antitermination protein NusA [Bacillus subtilis group]	WP_013352291.1 (+3)	42 kDa	0.3	27	4
233	MULTISPECIES: thymidylate synthase [Bacillus]	WP_003153622.1 (+7)	30 kDa	0.3	26	4
234	MULTISPECIES: phosphoadenosine phosphosulfate reductase [Bacillus subtilis group]	WP_013352201.1	27 kDa	0.3	71	11
235	Cluster of MULTISPECIES: citrate synthase [Bacillus amyloliquefaciens group] (WP_057080667.1)	WP_057080667.1 [2]	42 kDa	0.3	234	37
235.1	MULTISPECIES: citrate synthase [Bacillus]	WP_016938606.1	42 kDa	0.3	233	26
235.2	MULTISPECIES: citrate synthase [Bacillus amyloliquefaciens group]	WP_057080667.1	42 kDa	0.3	215	36
236	Cluster of MULTISPECIES: alcohol dehydrogenase EutG [Bacillus subtilis group] (WP_013353298.1)	WP_013353298.1 [4]	43 kDa	0.3	44	7
236.1	MULTISPECIES: alcohol dehydrogenase EutG [Bacillus subtilis group]	WP_013353298.1 (+1)	43 kDa	0.3	44	7
237	Cluster of MULTISPECIES: glutamine--fructose-6-phosphate transaminase (isomerizing) [Bacillus subtilis group] (WP_013350854.1)	WP_013350854.1 [3]	65 kDa	0.3	598	96
237.1	MULTISPECIES: glutamine--fructose-6-phosphate transaminase (isomerizing) [Bacillus subtilis group]	WP_013350854.1	65 kDa	0.3	596	95
237.2	glutamine--fructose-6-phosphate transaminase (isomerizing) [Bacillus amyloliquefaciens]	WP_060657936.1	65 kDa	0.3	567	96
237.3	MULTISPECIES: glutamine--fructose-6-phosphate transaminase (isomerizing) [Bacillus]	WP_045926342.1	65 kDa	0.3	539	95
238	Cluster of preprotein translocase subunit SecA [Bacillus amyloliquefaciens] (WP_071347523.1)	WP_071347523.1 [2]	95 kDa	0.3	37	6
238.1	preprotein translocase subunit SecA [Bacillus amyloliquefaciens]	WP_060673982.1	95 kDa	0.3	31	1
238.2	preprotein translocase subunit SecA [Bacillus amyloliquefaciens]	WP_071347523.1	95 kDa	0.3	37	6
239	Cluster of MULTISPECIES: SDR family oxidoreductase [Bacillus] (WP_007614477.1)	WP_007614477.1 [3]	28 kDa	0.3	24	4
239.1	MULTISPECIES: SDR family oxidoreductase [Bacillus]	WP_007614477.1	28 kDa	0.3	20	0
239.2	SDR family oxidoreductase [Bacillus amyloliquefaciens]	WP_065522449.1	28 kDa	0.3	22	4
240	MULTISPECIES: 23S rRNA (adenine(2503)-C(2))-methyltransferase RlmN [Bacillus subtilis group]	WP_014470411.1	41 kDa	0.3	12	2
241	Cluster of aspartate aminotransferase [Bacillus amyloliquefaciens] (WP_045508949.1)	WP_045508949.1 [4]	44 kDa	0.3	6	1
241.1	MULTISPECIES: aspartate aminotransferase [Bacillus subtilis group]	WP_032875169.1 (+1)	44 kDa	0.3	5	0
241.2	aspartate aminotransferase [Bacillus amyloliquefaciens]	WP_045508949.1	44 kDa	0.3	6	1
242	Cluster of enoyl-CoA hydratase [Bacillus amyloliquefaciens] (WP_047476684.1)	WP_047476684.1 [13]	28 kDa	0.3	12	2
242.1	MULTISPECIES: enoyl-CoA hydratase [Bacillus]	WP_007409232.1 (+11)	28 kDa	0.3	4	0
242.2	enoyl-CoA hydratase [Bacillus amyloliquefaciens]	WP_047476684.1	28 kDa	0.3	11	2
243	Cluster of MULTISPECIES: L-lactate dehydrogenase [Bacillus subtilis group] (WP_014471413.1)	WP_014471413.1 [9]	34 kDa	0.3	262	44
243.1	MULTISPECIES: L-lactate dehydrogenase [Bacillus subtilis group]	WP_014471413.1	34 kDa	0.3	262	44
244	Cluster of transcriptional regulator [Bacillus amyloliquefaciens] (WP_013351133.1)	WP_013351133.1 [3]	23 kDa	0.3	35	6
244.1	transcriptional regulator [Bacillus amyloliquefaciens]	WP_013351133.1 (+1)	23 kDa	0.3	35	6
245	MULTISPECIES: ATP-dependent 6-phosphofructokinase [Bacillus subtilis group]	WP_013353161.1	34 kDa	0.3	285	49
246	Cluster of MULTISPECIES: 3-hydroxy-3-methylglutaryl-ACP synthase [Bacillus subtilis group] (WP_013352332.1)	WP_013352332.1 [4]	47 kDa	0.3	116	20
246.1	MULTISPECIES: 3-hydroxy-3-methylglutaryl-ACP synthase [Bacillus subtilis group]	WP_013352332.1 (+2)	47 kDa	0.3	115	20
246.2	3-hydroxy-3-methylglutaryl-ACP synthase [Bacillus amyloliquefaciens]	WP_047474897.1	47 kDa	0.3	75	14
247	MULTISPECIES: hypothetical protein [Bacillus]	WP_007407960.1 (+1)	13 kDa	0.3	34	6
248	MULTISPECIES: general stress protein [Bacillus]	WP_003152102.1 (+4)	14 kDa	0.3	280	50
249	Cluster of MULTISPECIES: histidine--tRNA ligase [Bacillus subtilis group] (WP_013353026.1)	WP_013353026.1 [3]	48 kDa	0.3	28	5
249.1	MULTISPECIES: histidine--tRNA ligase [Bacillus]	WP_012118082.1	48 kDa	0.3	23	4
249.2	MULTISPECIES: histidine--tRNA ligase [Bacillus subtilis group]	WP_013353026.1 (+1)	48 kDa	0.3	28	5
250	MULTISPECIES: 4-amino-4-deoxychorismate lyase [Bacillus subtilis group]	WP_013350783.1 (+1)	32 kDa	0.3	11	2
251	MULTISPECIES: DUF2507 domain-containing protein [Bacillus]	WP_013353101.1 (+2)	17 kDa	0.3	22	4
252	Cluster of MULTISPECIES: NADH-dependent flavin oxidoreductase [Bacillus subtilis group] (WP_013352821.1)	WP_013352821.1 [6]	41 kDa	0.3	186	34
252.1	MULTISPECIES: NADH-dependent flavin oxidoreductase [Bacillus amyloliquefaciens group]	WP_021494301.1	41 kDa	0.3	102	0
252.2	MULTISPECIES: NADH-dependent flavin oxidoreductase [Bacillus subtilis group]	WP_013352821.1 (+1)	41 kDa	0.3	185	34
253	Cluster of MULTISPECIES: serine hydroxymethyltransferase [Bacillus subtilis group] (WP_013353912.1)	WP_013353912.1 [3]	46 kDa	0.3	534	99
253.1	MULTISPECIES: serine hydroxymethyltransferase [Bacillus subtilis group]	WP_013353912.1	46 kDa	0.3	533	99
253.2	MULTISPECIES: serine hydroxymethyltransferase [Bacillus]	WP_014419101.1	46 kDa	0.3	470	88
253.3	serine hydroxymethyltransferase [Bacillus amyloliquefaciens]	WP_033574392.1	46 kDa	0.3	489	93
254	MULTISPECIES: beta-ketoacyl-ACP reductase [Bacillus subtilis group]	WP_013352232.1	26 kDa	0.3	100	19
255	MULTISPECIES: enolase [Bacillus]	WP_003151625.1 (+1)	47 kDa	0.3	3095	596
256	Cluster of MULTISPECIES: 2-oxoisovalerate dehydrogenase subunit alpha [Bacillus subtilis group] (WP_013352801.1)	WP_013352801.1 [3]	36 kDa	0.3	83	16
256.1	MULTISPECIES: 2-oxoisovalerate dehydrogenase subunit alpha [Bacillus subtilis group]	WP_013352801.1	36 kDa	0.3	83	16
257	Cluster of MULTISPECIES: hypothetical protein [Bacillus subtilis group] (WP_013351984.1)	WP_013351984.1 [8]	38 kDa	0.4	228	44
257.1	6-phosphogluconolactonase [Bacillus amyloliquefaciens]	WP_047475371.1	38 kDa	0.4	126	21
257.2	MULTISPECIES: hypothetical protein [Bacillus amyloliquefaciens group]	WP_015388343.1 (+4)	39 kDa	0.4	131	22
257.3	MULTISPECIES: hypothetical protein [Bacillus subtilis group]	WP_013351984.1	38 kDa	0.4	221	43
258	MULTISPECIES: homoserine dehydrogenase [Bacillus subtilis group]	WP_013353452.1	48 kDa	0.4	31	6
259	Cluster of MULTISPECIES: adenine deaminase [Bacillus subtilis group] (WP_013351289.1)	WP_013351289.1 [4]	67 kDa	0.4	91	18
259.1	MULTISPECIES: adenine deaminase [Bacillus subtilis group]	WP_013351289.1	67 kDa	0.4	91	18
260	Cluster of MULTISPECIES: hypothetical protein [Bacillus] (WP_003151843.1)	WP_003151843.1 [5]	14 kDa	0.4	55	11
260.1	MULTISPECIES: hypothetical protein [Bacillus]	WP_003151843.1 (+3)	14 kDa	0.4	55	11
260.2	hypothetical protein [Bacillus amyloliquefaciens]	WP_065982268.1	14 kDa	0.4	0	0
261	Cluster of MULTISPECIES: valine--tRNA ligase [Bacillus subtilis group] (WP_013353068.1)	WP_013353068.1 [4]	102 kDa	0.4	310	64
261.1	MULTISPECIES: valine--tRNA ligase [Bacillus subtilis group]	WP_013353068.1 (+1)	102 kDa	0.4	310	64
262	MULTISPECIES: hypothetical protein [Bacillus subtilis group]	WP_013352148.1	13 kDa	0.4	72	15
263	Cluster of 3-phosphoshikimate 1-carboxyvinyltransferase [Bacillus amyloliquefaciens] (WP_013352672.1)	WP_013352672.1 [7]	45 kDa	0.4	91	19
263.1	3-phosphoshikimate 1-carboxyvinyltransferase [Bacillus amyloliquefaciens]	WP_047475728.1	45 kDa	0.4	50	0
263.2	MULTISPECIES: 3-phosphoshikimate 1-carboxyvinyltransferase [Bacillus]	WP_032863584.1	45 kDa	0.4	23	1
263.3	3-phosphoshikimate 1-carboxyvinyltransferase [Bacillus amyloliquefaciens]	WP_013352672.1	45 kDa	0.4	91	19
263.4	MULTISPECIES: 3-phosphoshikimate 1-carboxyvinyltransferase [Bacillus subtilis group]	WP_014470050.1	45 kDa	0.4	91	19
263.5	3-phosphoshikimate 1-carboxyvinyltransferase [Bacillus amyloliquefaciens]	WP_065522862.1	45 kDa	0.4	84	19
264	MULTISPECIES: 8-oxo-dGTP diphosphatase [Bacillus subtilis group]	WP_014472291.1	18 kDa	0.4	52	11
265	Cluster of MULTISPECIES: adenosylmethionine--8-amino-7-oxononanoate aminotransferase BioA [Bacillus subtilis group] (WP_013352460.1)	WP_013352460.1 [4]	50 kDa	0.4	184	39
265.1	MULTISPECIES: adenosylmethionine--8-amino-7-oxononanoate aminotransferase BioA [Bacillus amyloliquefaciens group]	WP_015417579.1	50 kDa	0.4	92	0
265.2	MULTISPECIES: adenosylmethionine--8-amino-7-oxononanoate aminotransferase BioA [Bacillus subtilis group]	WP_013352460.1	50 kDa	0.4	184	39
266	Cluster of MULTISPECIES: TIGR01457 family HAD-type hydrolase [Bacillus] (WP_013353455.1)	WP_013353455.1 [5]	28 kDa	0.4	51	11
266.1	MULTISPECIES: TIGR01457 family HAD-type hydrolase [Bacillus]	WP_007408728.1	28 kDa	0.4	28	5
266.2	MULTISPECIES: TIGR01457 family HAD-type hydrolase [Bacillus]	WP_013353455.1 (+1)	28 kDa	0.4	47	11
267	Cluster of MULTISPECIES: 1,4-dihydroxy-2-naphthoyl-CoA synthase [Bacillus subtilis group] (WP_013353287.1)	WP_013353287.1 [2]	30 kDa	0.4	60	13
267.1	1,4-dihydroxy-2-naphthoyl-CoA synthase [Bacillus amyloliquefaciens]	WP_065982149.1	30 kDa	0.4	59	11
267.2	MULTISPECIES: 1,4-dihydroxy-2-naphthoyl-CoA synthase [Bacillus subtilis group]	WP_013353287.1	30 kDa	0.4	60	13
268	Cluster of MULTISPECIES: aldo/keto reductase [Bacillus subtilis group] (WP_014471256.1)	WP_014471256.1 [2]	35 kDa	0.4	138	30
268.1	MULTISPECIES: aldo/keto reductase [Bacillus subtilis group]	WP_014471256.1	35 kDa	0.4	138	30
269	Cluster of nitrite reductase large subunit [Bacillus amyloliquefaciens] (WP_045508623.1)	WP_045508623.1 [4]	88 kDa	0.4	23	5
269.1	nitrite reductase large subunit [Bacillus amyloliquefaciens]	WP_071348343.1	88 kDa	0.4	23	0
269.2	MULTISPECIES: nitrite reductase large subunit [Bacillus subtilis group]	WP_013350961.1	88 kDa	0.4	23	2
269.3	nitrite reductase large subunit [Bacillus amyloliquefaciens]	WP_045508623.1	88 kDa	0.4	16	3
270	Cluster of MULTISPECIES: DUF3048 domain-containing protein [Bacillus subtilis group] (WP_013351290.1)	WP_013351290.1 [7]	37 kDa	0.4	9	2
270.1	MULTISPECIES: DUF3048 domain-containing protein [Bacillus subtilis group]	WP_013351290.1	37 kDa	0.4	9	2
271	serine protease [Bacillus amyloliquefaciens]	WP_014471513.1	29 kDa	0.4	40	9
272	Cluster of lysine--tRNA ligase [Bacillus amyloliquefaciens] (WP_072588327.1)	WP_072588327.1 [2]	58 kDa	0.4	136	31
272.1	lysine--tRNA ligase [Bacillus amyloliquefaciens]	WP_072588327.1	58 kDa	0.4	136	24
272.2	lysine--tRNA ligase [Bacillus amyloliquefaciens]	WP_065980548.1	58 kDa	0.4	112	26
273	Cluster of DNA polymerase/3'-5' exonuclease PolX [Bacillus amyloliquefaciens] (WP_014470803.1)	WP_014470803.1 [6]	64 kDa	0.4	70	16
273.1	DNA polymerase/3'-5' exonuclease PolX [Bacillus amyloliquefaciens]	WP_014470803.1	64 kDa	0.4	70	16
274	Cluster of MULTISPECIES: cystathionine gamma-synthase [Bacillus subtilis group] (WP_014470747.1)	WP_014470747.1 [3]	41 kDa	0.4	126	29
274.1	MULTISPECIES: cystathionine gamma-synthase [Bacillus amyloliquefaciens group]	WP_012118062.1	41 kDa	0.4	34	0
274.2	MULTISPECIES: cystathionine gamma-synthase [Bacillus subtilis group]	WP_014470747.1	41 kDa	0.4	126	29
275	Cluster of MULTISPECIES: sialate O-acetylesterase [Bacillus subtilis group] (WP_014470721.1)	WP_014470721.1 [2]	32 kDa	0.4	25	6
275.1	MULTISPECIES: sialate O-acetylesterase [Bacillus subtilis group]	WP_014470721.1	32 kDa	0.4	25	5
275.2	MULTISPECIES: sialate O-acetylesterase [Bacillus amyloliquefaciens group]	WP_017418186.1	32 kDa	0.4	5	1
276	Cluster of MULTISPECIES: butanediol dehydrogenase [Bacillus subtilis group] (WP_013351258.1)	WP_013351258.1 [4]	37 kDa	0.4	2752	674
276.1	butanediol dehydrogenase [Bacillus amyloliquefaciens]	WP_088612301.1	37 kDa	0.4	2541	554
276.2	MULTISPECIES: butanediol dehydrogenase [Bacillus subtilis group]	WP_013351258.1 (+1)	37 kDa	0.4	2710	647
276.3	butanediol dehydrogenase [Bacillus amyloliquefaciens]	WP_042634918.1	37 kDa	0.4	1122	377
277	Cluster of 3'-5' exoribonuclease YhaM [Bacillus amyloliquefaciens] (WP_013351702.1)	WP_013351702.1 [4]	36 kDa	0.4	81	20
277.1	3'-5' exoribonuclease YhaM [Bacillus amyloliquefaciens]	WP_013351702.1 (+2)	36 kDa	0.4	81	20
278	MULTISPECIES: RidA family protein [Bacillus]	WP_004264663.1	14 kDa	0.4	4	1
279	MULTISPECIES: hypothetical protein [Bacillus subtilis group]	WP_013352881.1 (+3)	43 kDa	0.4	4	1
280	Cluster of hydroxyethylthiazole kinase [Bacillus amyloliquefaciens] (WP_065523016.1)	WP_065523016.1 [2]	28 kDa	0.4	16	4
280.1	hydroxyethylthiazole kinase [Bacillus amyloliquefaciens]	WP_065523016.1	28 kDa	0.4	16	4
281	Cluster of MULTISPECIES: acyltransferase [Bacillus subtilis group] (WP_013352329.1)	WP_013352329.1 [12]	37 kDa	0.4	59	15
281.1	acyltransferase [Bacillus amyloliquefaciens]	WP_047474899.1	36 kDa	0.4	18	0
281.2	MULTISPECIES: acyltransferase [Bacillus subtilis group]	WP_013352329.1 (+1)	37 kDa	0.4	59	15
282	Cluster of amidophosphoribosyltransferase [Bacillus amyloliquefaciens] (WP_013351281.1)	WP_013351281.1 [3]	52 kDa	0.5	89	23
282.1	MULTISPECIES: amidophosphoribosyltransferase [Bacillus]	WP_007609856.1 (+1)	52 kDa	0.5	76	11
282.2	amidophosphoribosyltransferase [Bacillus amyloliquefaciens]	WP_013351281.1	52 kDa	0.5	87	23
283	Cluster of MULTISPECIES: ring-cleaving dioxygenase [Bacillus subtilis group] (WP_013351970.1)	WP_013351970.1 [5]	36 kDa	0.5	23	6
283.1	MULTISPECIES: ring-cleaving dioxygenase [Bacillus subtilis group]	WP_013351970.1 (+2)	36 kDa	0.5	23	6
284	MULTISPECIES: succinate dehydrogenase iron-sulfur subunit [Bacillus subtilis group]	WP_013353099.1	28 kDa	0.5	19	5
285	MULTISPECIES: phosphoglycerate kinase [Bacillus subtilis group]	WP_013353662.1	42 kDa	0.5	1335	368
286	Cluster of MULTISPECIES: hypothetical protein [Bacillus subtilis group] (WP_013352390.1)	WP_013352390.1 [2]	15 kDa	0.5	187	53
286.1	MULTISPECIES: hypothetical protein [Bacillus subtilis group]	WP_013352390.1	15 kDa	0.5	187	53
287	MULTISPECIES: hypothetical protein [Bacillus]	WP_007408879.1 (+2)	8 kDa	0.5	42	12
288	MULTISPECIES: hypothetical protein [Bacillus subtilis group]	WP_013351745.1	14 kDa	0.5	7	2
289	Cluster of MULTISPECIES: cytochrome P450 [Bacillus subtilis group] (WP_013352340.1)	WP_013352340.1 [8]	46 kDa	0.5	126	36
289.1	MULTISPECIES: cytochrome P450 [Bacillus subtilis group]	WP_013352340.1	46 kDa	0.5	126	36
290	Cluster of aspartate aminotransferase family protein [Bacillus amyloliquefaciens] (WP_014471645.1)	WP_014471645.1 [2]	49 kDa	0.5	38	11
290.1	aspartate aminotransferase family protein [Bacillus amyloliquefaciens]	WP_014471645.1	49 kDa	0.5	38	11
291	MULTISPECIES: YbaB/EbfC family nucleoid-associated protein [Bacillus]	WP_003150700.1	12 kDa	0.5	50	15
292	Cluster of MULTISPECIES: YggS family pyridoxal phosphate enzyme [Bacillus subtilis group] (WP_013352185.1)	WP_013352185.1 [4]	26 kDa	0.5	80	24
292.1	MULTISPECIES: YggS family pyridoxal phosphate enzyme [Bacillus amyloliquefaciens group]	WP_045926085.1	26 kDa	0.5	52	0
292.2	MULTISPECIES: YggS family pyridoxal phosphate enzyme [Bacillus subtilis group]	WP_013352185.1	26 kDa	0.5	80	24
293	Cluster of MULTISPECIES: NAD-dependent malic enzyme 4 [Bacillus subtilis group] (WP_013353163.1)	WP_013353163.1 [2]	44 kDa	0.5	60	18
293.1	MULTISPECIES: NAD-dependent malic enzyme 4 [Bacillus]	WP_007408064.1	44 kDa	0.5	53	0
293.2	MULTISPECIES: NAD-dependent malic enzyme 4 [Bacillus subtilis group]	WP_013353163.1	44 kDa	0.5	59	18
294	MULTISPECIES: N-acetyltransferase [Bacillus subtilis group]	WP_013353888.1	19 kDa	0.5	10	3
295	Cluster of 2-oxoglutarate dehydrogenase subunit E1 [Bacillus amyloliquefaciens] (WP_013352533.1)	WP_013352533.1 [3]	106 kDa	0.5	419	127
295.1	MULTISPECIES: 2-oxoglutarate dehydrogenase subunit E1 [Bacillus]	WP_014305199.1	106 kDa	0.5	391	118
295.2	2-oxoglutarate dehydrogenase subunit E1 [Bacillus amyloliquefaciens]	WP_013352533.1 (+1)	106 kDa	0.5	419	127
296	MULTISPECIES: carboxylesterase [Bacillus subtilis group]	WP_013353626.1 (+1)	28 kDa	0.5	56	17
297	Cluster of dihydrofolate reductase [Bacillus amyloliquefaciens] (WP_065522898.1)	WP_065522898.1 [2]	19 kDa	0.5	23	7
297.1	MULTISPECIES: dihydrofolate reductase [Bacillus amyloliquefaciens group]	WP_003153623.1	19 kDa	0.5	4	1
297.2	dihydrofolate reductase [Bacillus amyloliquefaciens]	WP_065522898.1	19 kDa	0.5	23	7
298	MULTISPECIES: GMP synthase (glutamine-hydrolyzing) [Bacillus subtilis group]	WP_038462632.1	58 kDa	0.5	213	65
299	Cluster of MULTISPECIES: PAS domain-containing sensor histidine kinase [Bacillus subtilis group] (WP_013352110.1)	WP_013352110.1 [4]	49 kDa	0.5	13	4
299.1	MULTISPECIES: PAS domain-containing sensor histidine kinase [Bacillus subtilis group]	WP_013352110.1 (+2)	49 kDa	0.5	13	4
300	MULTISPECIES: RNA polymerase sigma factor RpoD [Bacillus subtilis group]	WP_013352911.1	43 kDa	0.5	13	4
301	Cluster of MULTISPECIES: thioredoxin-disulfide reductase [Bacillus] (WP_013353728.1)	WP_013353728.1 [3]	35 kDa	0.5	52	16
301.1	MULTISPECIES: thioredoxin-disulfide reductase [Bacillus]	WP_013353728.1 (+1)	35 kDa	0.5	49	14
301.2	MULTISPECIES: thioredoxin-disulfide reductase [Bacillus]	WP_015418295.1	35 kDa	0.5	42	12
302	Cluster of endonuclease [Bacillus amyloliquefaciens] (WP_013353651.1)	WP_013353651.1 [3]	36 kDa	0.5	83	26
302.1	endonuclease [Bacillus amyloliquefaciens]	WP_013353651.1 (+1)	36 kDa	0.5	83	26
303	Cluster of MULTISPECIES: TIGR00282 family metallophosphoesterase [Bacillus subtilis group] (WP_013352320.1)	WP_013352320.1 [2]	29 kDa	0.5	41	13
303.1	MULTISPECIES: TIGR00282 family metallophosphoesterase [Bacillus subtilis group]	WP_013352320.1	29 kDa	0.5	41	13
304	MULTISPECIES: hypothetical protein [Bacillus subtilis group]	WP_014469737.1	9 kDa	0.5	25	8
305	Cluster of 2-succinyl-5-enolpyruvyl-6-hydroxy-3-cyclohexene-1-carboxylic-acid synthase [Bacillus amyloliquefaciens] (WP_013353289.1)	WP_013353289.1 [4]	64 kDa	0.5	31	10
305.1	MULTISPECIES: 2-succinyl-5-enolpyruvyl-6-hydroxy-3-cyclohexene-1-carboxylic-acid synthase [Bacillus]	WP_015387816.1	64 kDa	0.5	12	0
305.2	2-succinyl-5-enolpyruvyl-6-hydroxy-3-cyclohexene-1-carboxylic-acid synthase [Bacillus amyloliquefaciens]	WP_013353289.1	64 kDa	0.5	31	10
306	Cluster of MULTISPECIES: NADPH dehydrogenase [Bacillus subtilis group] (WP_014470634.1)	WP_014470634.1 [3]	38 kDa	0.5	58	19
306.1	MULTISPECIES: NADPH dehydrogenase [Bacillus subtilis group]	WP_014470634.1	38 kDa	0.5	58	19
307	MULTISPECIES: diacylglycerol kinase [Bacillus subtilis group]	WP_013351303.1 (+3)	33 kDa	0.5	9	3
308	Cluster of MOSC domain-containing protein [Bacillus amyloliquefaciens] (WP_013351364.1)	WP_013351364.1 [2]	24 kDa	0.5	12	4
308.1	MOSC domain-containing protein [Bacillus amyloliquefaciens]	WP_047476468.1	25 kDa	0.5	12	0
308.2	MOSC domain-containing protein [Bacillus amyloliquefaciens]	WP_013351364.1	24 kDa	0.5	12	4
309	MULTISPECIES: alpha-ketoacid dehydrogenase subunit beta [Bacillus subtilis group]	WP_013352800.1	36 kDa	0.5	78	26
310	MULTISPECIES: collagenase-like protease [Bacillus]	WP_014418514.1	48 kDa	0.5	18	6
311	Cluster of MULTISPECIES: acyl--CoA ligase [Bacillus subtilis group] (WP_014470820.1)	WP_014470820.1 [5]	59 kDa	0.5	21	7
311.1	MULTISPECIES: acyl--CoA ligase [Bacillus subtilis group]	WP_014470820.1 (+2)	59 kDa	0.5	21	7
312	Cluster of peptide ABC transporter substrate-binding protein [Bacillus amyloliquefaciens] (WP_015388345.1)	WP_015388345.1 [2]	61 kDa	0.5	6	2
312.1	peptide ABC transporter substrate-binding protein [Bacillus amyloliquefaciens]	WP_015388345.1	61 kDa	0.5	6	2
313	MULTISPECIES: endopeptidase La [Bacillus amyloliquefaciens group]	WP_040237880.1	87 kDa	0.5	18	6
314	Cluster of MULTISPECIES: threonine--tRNA ligase [Bacillus subtilis group] (WP_013353141.1)	WP_013353141.1 [5]	74 kDa	0.5	68	23
314.1	MULTISPECIES: threonine--tRNA ligase [Bacillus subtilis group]	WP_013353141.1 (+2)	74 kDa	0.5	68	23
315	MULTISPECIES: S-ribosylhomocysteine lyase [Bacillus]	WP_003152237.1 (+2)	18 kDa	0.5	212	72
316	Cluster of MULTISPECIES: guanosine monophosphate reductase [Bacillus subtilis group] (WP_013353436.1)	WP_013353436.1 [5]	36 kDa	0.5	100	34
316.1	MULTISPECIES: guanosine monophosphate reductase [Bacillus subtilis group]	WP_013353436.1 (+2)	36 kDa	0.5	99	34
316.2	MULTISPECIES: guanosine monophosphate reductase [Bacillus amyloliquefaciens group]	WP_012118338.1 (+1)	36 kDa	0.5	80	30
317	MULTISPECIES: DUF2536 domain-containing protein [Bacillus subtilis group]	WP_014470751.1	8 kDa	0.5	32	11
318	Cluster of MULTISPECIES: 2,3-bisphosphoglycerate-independent phosphoglycerate mutase [Bacillus subtilis group] (WP_013353660.1)	WP_013353660.1 [4]	56 kDa	0.5	913	314
318.1	MULTISPECIES: 2,3-bisphosphoglycerate-independent phosphoglycerate mutase [Bacillus subtilis group]	WP_013353660.1 (+1)	56 kDa	0.5	913	314
318.2	phosphoglycerate mutase (2,3-diphosphoglycerate-independent) [Bacillus amyloliquefaciens]	WP_088613486.1	56 kDa	0.5	887	309
318.3	MULTISPECIES: 2,3-bisphosphoglycerate-independent phosphoglycerate mutase [Bacillus]	WP_007613875.1	56 kDa	0.5	830	292
319	Cluster of iron-sulfur cluster-binding protein [Bacillus amyloliquefaciens] (WP_013353674.1)	WP_013353674.1 [4]	53 kDa	0.5	226	78
319.1	iron-sulfur cluster-binding protein [Bacillus amyloliquefaciens]	WP_013353674.1 (+2)	53 kDa	0.5	226	78
320	MULTISPECIES: antibiotic biosynthesis monooxygenase [Bacillus]	WP_003155696.1 (+5)	13 kDa	0.6	23	8
321	MULTISPECIES: DNA-binding protein HU 1 [Bacillales]	WP_003153447.1	10 kDa	0.6	129	45
322	hypothetical protein [Bacillus amyloliquefaciens]	WP_061861229.1	45 kDa	0.6	20	7
323	Cluster of MULTISPECIES: D-amino-acid transaminase [Bacillus subtilis group] (WP_014469977.1)	WP_014469977.1 [2]	31 kDa	0.6	91	32
323.1	MULTISPECIES: D-amino-acid transaminase [Bacillus subtilis group]	WP_014469977.1	31 kDa	0.6	91	32
324	Cluster of MULTISPECIES: DNA-binding response regulator [Bacillus subtilis group] (WP_014470349.1)	WP_014470349.1 [9]	27 kDa	0.6	34	12
324.1	MULTISPECIES: DNA-binding response regulator [Bacillus subtilis group]	WP_014470349.1 (+2)	27 kDa	0.6	34	12
325	Cluster of MULTISPECIES: triose-phosphate isomerase [Bacillus subtilis group] (WP_013353661.1)	WP_013353661.1 [2]	27 kDa	0.6	729	261
325.1	triose-phosphate isomerase [Bacillus amyloliquefaciens]	WP_061047067.1	27 kDa	0.6	615	214
325.2	MULTISPECIES: triose-phosphate isomerase [Bacillus subtilis group]	WP_013353661.1	27 kDa	0.6	729	261
326	Cluster of MULTISPECIES: excinuclease ABC subunit A [Bacillus subtilis group] (WP_013353756.1)	WP_013353756.1 [4]	106 kDa	0.6	25	9
326.1	MULTISPECIES: excinuclease ABC subunit A [Bacillus subtilis group]	WP_013353756.1	106 kDa	0.6	25	9
326.2	ABC-ATPase UvrA [Bacillus amyloliquefaciens]	WP_021495269.1 (+1)	106 kDa	0.6	22	8
327	MULTISPECIES: ribulose-phosphate 3-epimerase [Bacillus subtilis group]	WP_014470407.1 (+3)	23 kDa	0.6	19	7
328	Cluster of serine protease [Bacillus amyloliquefaciens] (WP_013351403.1)	WP_013351403.1 [2]	51 kDa	0.6	62	23
328.1	serine protease [Bacillus amyloliquefaciens]	WP_045507691.1	51 kDa	0.6	53	18
328.2	serine protease [Bacillus amyloliquefaciens]	WP_013351403.1	51 kDa	0.6	62	23
329	MULTISPECIES: methionine--tRNA ligase [Bacillus subtilis group]	WP_014469597.1	76 kDa	0.6	495	186
330	MULTISPECIES: arabinogalactan endo-1,4-beta-galactosidase [Bacillus subtilis group]	WP_013351896.1	41 kDa	0.6	45	17
331	Cluster of adenylosuccinate synthase [Bacillus amyloliquefaciens] (WP_014472403.1)	WP_014472403.1 [2]	48 kDa	0.6	71	27
331.1	adenylosuccinate synthase [Bacillus amyloliquefaciens]	WP_014472403.1	48 kDa	0.6	71	27
332	MULTISPECIES: GTP-sensing pleiotropic transcriptional regulator CodY [Bacillus]	WP_003154263.1 (+1)	29 kDa	0.6	42	16
333	Cluster of dihydrolipoyl dehydrogenase [Bacillus amyloliquefaciens] (WP_047475661.1)	WP_047475661.1 [5]	50 kDa	0.6	84	32
333.1	MULTISPECIES: dihydrolipoyl dehydrogenase [Bacillus subtilis group]	WP_013352802.1 (+1)	50 kDa	0.6	84	32
333.2	dihydrolipoyl dehydrogenase [Bacillus amyloliquefaciens]	WP_047475661.1	50 kDa	0.6	50	23
334	Cluster of MULTISPECIES: 5-methyltetrahydropteroyltriglutamate--homocysteine S-methyltransferase [Bacillus subtilis group] (WP_014470481.1)	WP_014470481.1 [2]	87 kDa	0.6	186	71
334.1	5-methyltetrahydropteroyltriglutamate--homocysteine S-methyltransferase [Bacillus amyloliquefaciens]	WP_047475353.1	87 kDa	0.6	144	16
334.2	MULTISPECIES: 5-methyltetrahydropteroyltriglutamate--homocysteine S-methyltransferase [Bacillus subtilis group]	WP_014470481.1	87 kDa	0.6	186	71
335	Cluster of MULTISPECIES: UDP-glucosyltransferase [Bacillus subtilis group] (WP_014469829.1)	WP_014469829.1 [5]	44 kDa	0.6	365	140
335.1	MULTISPECIES: UDP-glucosyltransferase [Bacillus subtilis group]	WP_014469829.1	44 kDa	0.6	365	140
336	Cluster of N-acetylglucosamine-6-phosphate deacetylase [Bacillus amyloliquefaciens] (WP_013353747.1)	WP_013353747.1 [7]	43 kDa	0.6	57	22
336.1	N-acetylglucosamine-6-phosphate deacetylase [Bacillus amyloliquefaciens]	WP_065982430.1	43 kDa	0.6	47	7
336.2	N-acetylglucosamine-6-phosphate deacetylase [Bacillus amyloliquefaciens]	WP_013353747.1 (+1)	43 kDa	0.6	57	22
337	MULTISPECIES: NADPH-dependent oxidoreductase [Bacillus subtilis group]	WP_014471208.1 (+1)	28 kDa	0.6	44	17
338	Cluster of glycoside hydrolase family 1 protein [Bacillus amyloliquefaciens] (WP_013354079.1)	WP_013354079.1 [6]	54 kDa	0.6	1024	399
338.1	MULTISPECIES: glycoside hydrolase family 1 protein [Bacillus]	WP_031379226.1	54 kDa	0.6	629	193
338.2	glycoside hydrolase family 1 protein [Bacillus amyloliquefaciens]	WP_061581628.1	54 kDa	0.6	533	173
338.3	glycoside hydrolase family 1 protein [Bacillus amyloliquefaciens]	WP_013354079.1	54 kDa	0.6	1006	397
338.4	MULTISPECIES: glycoside hydrolase family 1 protein [Bacillus]	WP_007614676.1	54 kDa	0.6	376	174
339	MULTISPECIES: lactate utilization protein C [Bacillus subtilis group]	WP_014471054.1	27 kDa	0.6	194	76
340	YbjQ family protein [Bacillus amyloliquefaciens]	WP_088612543.1	11 kDa	0.6	66	26
341	MULTISPECIES: phosphogluconate dehydrogenase (NADP(+)-dependent, decarboxylating) [Bacillus subtilis group]	WP_013352786.1	52 kDa	0.6	693	275
342	MULTISPECIES: lipid hydroperoxide peroxidase [Bacillus]	WP_007408050.1	18 kDa	0.6	148	59
343	MULTISPECIES: aminotransferase A [Bacillus subtilis group]	WP_013352064.1 (+2)	43 kDa	0.6	10	4
344	Cluster of MULTISPECIES: peptidase S8 [Bacillus subtilis group] (WP_013351773.1)	WP_013351773.1 [2]	96 kDa	0.6	282	113
344.1	MULTISPECIES: peptidase S8 [Bacillus subtilis group]	WP_013351773.1	96 kDa	0.6	282	113
345	MULTISPECIES: DNA-binding response regulator [Bacillales]	WP_003219701.1	26 kDa	0.6	84	34
346	Cluster of MULTISPECIES: arginine--tRNA ligase [Bacillus subtilis group] (WP_013353950.1)	WP_013353950.1 [2]	63 kDa	0.6	323	132
346.1	arginine--tRNA ligase [Bacillus amyloliquefaciens]	WP_061890879.1	63 kDa	0.6	270	0
346.2	MULTISPECIES: arginine--tRNA ligase [Bacillus subtilis group]	WP_013353950.1	63 kDa	0.6	323	132
347	Cluster of FMN-dependent NADH-azoreductase [Bacillus amyloliquefaciens] (WP_061581425.1)	WP_061581425.1 [2]	23 kDa	0.6	242	99
347.1	FMN-dependent NADH-azoreductase [Bacillus amyloliquefaciens]	WP_061581425.1	23 kDa	0.6	222	93
347.2	FMN-dependent NADH-azoreductase [Bacillus amyloliquefaciens]	WP_045512014.1	23 kDa	0.6	150	74
348	Cluster of MULTISPECIES: isoleucine--tRNA ligase [Bacillus subtilis group] (WP_013352188.1)	WP_013352188.1 [3]	105 kDa	0.6	371	152
348.1	MULTISPECIES: isoleucine--tRNA ligase [Bacillus subtilis group]	WP_013352188.1	105 kDa	0.6	368	151
348.2	MULTISPECIES: isoleucine--tRNA ligase [Bacillus]	WP_016936191.1	105 kDa	0.6	301	134
349	Cluster of MULTISPECIES: PIG-L family deacetylase [Bacillus subtilis group] (WP_014471049.1)	WP_014471049.1 [2]	25 kDa	0.6	128	53
349.1	MULTISPECIES: PIG-L family deacetylase [Bacillus subtilis group]	WP_014471049.1	25 kDa	0.6	128	53
350	Cluster of MULTISPECIES: beta-ketoacyl-[acyl-carrier-protein] synthase II [Bacillus subtilis group] (WP_013351817.1)	WP_013351817.1 [2]	44 kDa	0.6	220	92
350.1	MULTISPECIES: beta-ketoacyl-[acyl-carrier-protein] synthase II [Bacillus subtilis group]	WP_013351817.1	44 kDa	0.6	218	92
350.2	beta-ketoacyl-[acyl-carrier-protein] synthase II [Bacillus amyloliquefaciens]	WP_047477877.1	44 kDa	0.6	133	62
351	Cluster of VWA domain-containing protein [Bacillus amyloliquefaciens] (WP_013353900.1)	WP_013353900.1 [3]	25 kDa	0.6	134	57
351.1	MULTISPECIES: VWA domain-containing protein [Bacillus amyloliquefaciens group]	WP_016937653.1	24 kDa	0.6	96	0
351.2	VWA domain-containing protein [Bacillus amyloliquefaciens]	WP_013353900.1 (+1)	25 kDa	0.6	132	57
352	Cluster of UbiD family decarboxylase [Bacillus amyloliquefaciens] (WP_045508564.1)	WP_045508564.1 [2]	53 kDa	0.6	94	40
352.1	MULTISPECIES: UbiD family decarboxylase [Bacillus]	WP_016937282.1	53 kDa	0.6	78	33
352.2	UbiD family decarboxylase [Bacillus amyloliquefaciens]	WP_045508564.1	53 kDa	0.6	87	38
353	MULTISPECIES: Holliday junction branch migration protein RuvA [Bacillus]	WP_003152683.1 (+2)	22 kDa	0.6	7	3
354	MULTISPECIES: histidinol-phosphatase [Bacillus subtilis group]	WP_013353191.1	31 kDa	0.6	7	3
355	Cluster of MULTISPECIES: SGNH/GDSL hydrolase family protein [Bacillus subtilis group] (WP_013353197.1)	WP_013353197.1 [5]	28 kDa	0.6	28	12
355.1	MULTISPECIES: SGNH/GDSL hydrolase family protein [Bacillus subtilis group]	WP_013353197.1 (+1)	28 kDa	0.6	28	12
356	Cluster of 5-methyltetrahydropteroyltriglutamate--homocysteine S-methyltransferase [Bacillus amyloliquefaciens] (WP_013354099.1)	WP_013354099.1 [18]	43 kDa	0.6	84	36
356.1	5-methyltetrahydropteroyltriglutamate--homocysteine S-methyltransferase [Bacillus amyloliquefaciens]	WP_013354099.1 (+1)	43 kDa	0.6	84	36
357	MULTISPECIES: adenylosuccinate lyase [Bacillus subtilis group]	WP_014469853.1	49 kDa	0.6	366	157
358	Cluster of MULTISPECIES: amidohydrolase [Bacillus subtilis group] (WP_013353184.1)	WP_013353184.1 [2]	58 kDa	0.6	44	19
358.1	MULTISPECIES: amidohydrolase [Bacillus subtilis group]	WP_013353184.1	58 kDa	0.6	44	19
359	MULTISPECIES: 4-oxalocrotonate tautomerase [Bacillus]	WP_003151042.1 (+2)	7 kDa	0.6	23	10
360	MULTISPECIES: elongation factor Ts [Bacillus]	WP_003154214.1 (+3)	32 kDa	0.6	392	171
361	hypothetical protein [Bacillus amyloliquefaciens]	WP_013353858.1	9 kDa	0.6	9	4
362	MULTISPECIES: peptidase M84 [Bacillus subtilis group]	WP_014471014.1 (+2)	29 kDa	0.6	72	32
363	Cluster of antibiotic biosynthesis monooxygenase [Bacillus amyloliquefaciens] (WP_088612526.1)	WP_088612526.1 [2]	19 kDa	0.6	36	16
363.1	MULTISPECIES: antibiotic biosynthesis monooxygenase [Bacillus]	WP_003155224.1	19 kDa	0.6	21	2
363.2	antibiotic biosynthesis monooxygenase [Bacillus amyloliquefaciens]	WP_088612526.1	19 kDa	0.7	35	16
364	Cluster of MULTISPECIES: aspartate--tRNA ligase [Bacillus subtilis group] (WP_013353025.1)	WP_013353025.1 [4]	66 kDa	0.7	177	79
364.1	aspartate--tRNA ligase [Bacillus amyloliquefaciens]	WP_071347954.1	66 kDa	0.7	140	0
364.2	MULTISPECIES: aspartate--tRNA ligase [Bacillus subtilis group]	WP_013353025.1	66 kDa	0.7	176	79
364.3	MULTISPECIES: aspartate--tRNA ligase [Bacillus amyloliquefaciens group]	WP_014305494.1	66 kDa	0.7	146	69
365	Cluster of MULTISPECIES: trigger factor [Bacillus subtilis group] (WP_014470785.1)	WP_014470785.1 [2]	47 kDa	0.7	56	25
365.1	MULTISPECIES: trigger factor [Bacillus subtilis group]	WP_014470785.1	47 kDa	0.7	56	25
365.2	trigger factor [Bacillus amyloliquefaciens]	WP_061046582.1	47 kDa	0.7	46	22
366	MULTISPECIES: hypothetical protein [Bacillus amyloliquefaciens group]	WP_003154514.1 (+3)	24 kDa	0.7	47	21
367	MULTISPECIES: ribose 5-phosphate isomerase B [Bacillus subtilis group]	WP_013353914.1 (+2)	16 kDa	0.7	67	30
368	Cluster of MULTISPECIES: fructose-bisphosphate aldolase [Bacillus subtilis group] (WP_013353932.1)	WP_013353932.1 [2]	30 kDa	0.7	701	315
368.1	MULTISPECIES: fructose-bisphosphate aldolase [Bacillus]	WP_016937618.1	30 kDa	0.7	507	182
368.2	MULTISPECIES: fructose-bisphosphate aldolase [Bacillus subtilis group]	WP_013353932.1	30 kDa	0.7	691	314
369	Cluster of MULTISPECIES: urease subunit alpha [Bacillus subtilis group] (WP_013353894.1)	WP_013353894.1 [3]	61 kDa	0.7	151	68
369.1	MULTISPECIES: urease subunit alpha [Bacillus]	WP_014419090.1	61 kDa	0.7	28	0
369.2	MULTISPECIES: urease subunit alpha [Bacillus subtilis group]	WP_013353894.1	61 kDa	0.7	151	68
370	Cluster of MULTISPECIES: glucosamine-6-phosphate deaminase [Bacillus subtilis group] (WP_013353748.1)	WP_013353748.1 [4]	27 kDa	0.7	73	33
370.1	MULTISPECIES: glucosamine-6-phosphate deaminase [Bacillus subtilis group]	WP_013353748.1 (+1)	27 kDa	0.7	73	33
371	MULTISPECIES: septation protein spoVG [Bacillus]	WP_004264660.1	11 kDa	0.7	11	5
372	MULTISPECIES: menaquinol-cytochrome C reductase iron-sulfur subunit [Bacillus subtilis group]	WP_013352668.1	19 kDa	0.7	50	23
373	Cluster of MULTISPECIES: DinB family protein [Bacillus subtilis group] (WP_013353296.1)	WP_013353296.1 [3]	19 kDa	0.7	39	18
373.1	MULTISPECIES: DinB family protein [Bacillus subtilis group]	WP_013353296.1	19 kDa	0.7	39	18
374	Cluster of MULTISPECIES: MBL fold metallo-hydrolase [Bacillus subtilis group] (WP_014470665.1)	WP_014470665.1 [4]	23 kDa	0.7	69	32
374.1	MULTISPECIES: MBL fold metallo-hydrolase [Bacillus]	WP_032863564.1	23 kDa	0.7	26	8
374.2	MULTISPECIES: MBL fold metallo-hydrolase [Bacillus subtilis group]	WP_014470665.1 (+2)	23 kDa	0.7	69	32
375	Cluster of MULTISPECIES: aconitate hydratase 1 [Bacillus subtilis group] (WP_014470353.1)	WP_014470353.1 [2]	99 kDa	0.7	620	289
375.1	aconitate hydratase 1 [Bacillus amyloliquefaciens]	WP_065981576.1	99 kDa	0.7	602	279
375.2	MULTISPECIES: aconitate hydratase 1 [Bacillus subtilis group]	WP_014470353.1	99 kDa	0.7	620	289
376	MULTISPECIES: transcription elongation factor GreA [Bacillus]	WP_003152766.1	17 kDa	0.7	30	14
377	Cluster of MULTISPECIES: amidohydrolase [Bacillus subtilis group] (WP_013350998.1)	WP_013350998.1 [3]	42 kDa	0.7	49	23
377.1	MULTISPECIES: amidohydrolase [Bacillus subtilis group]	WP_013350998.1	42 kDa	0.7	48	19
377.2	amidohydrolase [Bacillus amyloliquefaciens]	WP_047476223.1	42 kDa	0.7	18	12
378	Cluster of NAD(+) synthetase [Bacillus amyloliquefaciens] (WP_013350949.1)	WP_013350949.1 [3]	30 kDa	0.7	167	79
378.1	NAD(+) synthetase [Bacillus amyloliquefaciens]	WP_047476166.1	30 kDa	0.7	24	0
378.2	NAD(+) synthetase [Bacillus amyloliquefaciens]	WP_013350949.1 (+1)	30 kDa	0.7	166	79
379	Cluster of phosphoenolpyruvate--protein phosphotransferase [Bacillus amyloliquefaciens] (WP_042635149.1)	WP_042635149.1 [3]	63 kDa	0.7	128	61
379.1	MULTISPECIES: phosphoenolpyruvate--protein phosphotransferase [Bacillus]	WP_007611069.1	63 kDa	0.7	119	53
379.2	phosphoenolpyruvate--protein phosphotransferase [Bacillus amyloliquefaciens]	WP_042635149.1 (+1)	63 kDa	0.7	126	61
380	Cluster of MULTISPECIES: general stress protein [Bacillus] (WP_003156270.1)	WP_003156270.1 [4]	16 kDa	0.7	454	220
380.1	MULTISPECIES: general stress protein [Bacillus]	WP_003156270.1 (+2)	16 kDa	0.7	389	130
380.2	general stress protein [Bacillus amyloliquefaciens]	WP_065521886.1	16 kDa	0.7	442	219
381	Cluster of MULTISPECIES: chemotaxis protein CheA [Bacillus subtilis group] (WP_014470396.1)	WP_014470396.1 [2]	75 kDa	0.7	37	18
381.1	MULTISPECIES: chemotaxis protein CheA [Bacillus subtilis group]	WP_014470396.1	75 kDa	0.7	37	18
382	Cluster of MULTISPECIES: pyruvate dehydrogenase (acetyl-transferring) E1 component subunit alpha [Bacillus] (WP_013352119.1)	WP_013352119.1 [2]	41 kDa	0.7	217	106
382.1	MULTISPECIES: pyruvate dehydrogenase (acetyl-transferring) E1 component subunit alpha [Bacillus]	WP_013352119.1	41 kDa	0.7	217	106
382.2	pyruvate dehydrogenase (acetyl-transferring) E1 component subunit alpha [Bacillus amyloliquefaciens]	WP_045506373.1	41 kDa	0.7	8	6
383	MULTISPECIES: glucose-6-phosphate dehydrogenase [Bacillus subtilis group]	WP_013352785.1	56 kDa	0.7	180	88
384	MULTISPECIES: DNA-binding response regulator [Bacillus]	WP_004393104.1 (+1)	27 kDa	0.7	63	31
385	Cluster of MULTISPECIES: alpha-amylase [Bacillus subtilis group] (WP_014470419.1)	WP_014470419.1 [2]	58 kDa	0.7	745	367
385.1	MULTISPECIES: alpha-amylase [Bacillus subtilis group]	WP_014470419.1	58 kDa	0.7	745	367
386	Cluster of MULTISPECIES: pyridoxal 5'-phosphate synthase lyase subunit PdxS [Bacillus subtilis group] (WP_013350729.1)	WP_013350729.1 [3]	32 kDa	0.7	300	148
386.1	MULTISPECIES: pyridoxal 5'-phosphate synthase lyase subunit PdxS [Bacillus subtilis group]	WP_013350729.1	32 kDa	0.7	299	147
386.2	MULTISPECIES: pyridoxal 5'-phosphate synthase lyase subunit PdxS [Bacillus amyloliquefaciens group]	WP_014416708.1	32 kDa	0.7	221	113
387	MULTISPECIES: phosphoglycerate dehydrogenase [Bacillus]	WP_003153401.1 (+4)	57 kDa	0.7	4	2
388	MULTISPECIES: enoyl-[acyl-carrier-protein] reductase [Bacillus]	WP_003155001.1 (+1)	28 kDa	0.7	178	89
389	Cluster of MULTISPECIES: pyridoxal 5'-phosphate synthase glutaminase subunit PdxT [Bacillus subtilis group] (WP_013350730.1)	WP_013350730.1 [3]	22 kDa	0.7	12	6
389.1	MULTISPECIES: pyridoxal 5'-phosphate synthase glutaminase subunit PdxT [Bacillus subtilis group]	WP_013350730.1 (+1)	22 kDa	0.7	11	6
389.2	MULTISPECIES: pyridoxal 5'-phosphate synthase glutaminase subunit PdxT [Bacillus amyloliquefaciens group]	WP_011996157.1	21 kDa	0.7	2	3
390	Cluster of phosphoribosylamine--glycine ligase [Bacillus amyloliquefaciens] (WP_013351285.1)	WP_013351285.1 [9]	45 kDa	0.7	4	2
390.1	phosphoribosylamine--glycine ligase [Bacillus amyloliquefaciens]	WP_013351285.1 (+6)	45 kDa	0.7	4	2
391	MULTISPECIES: penicillin-binding protein X [Bacillus subtilis group]	WP_013352319.1 (+2)	44 kDa	0.7	16	8
392	MULTISPECIES: exodeoxyribonuclease VII large subunit [Bacillus subtilis group]	WP_014470653.1 (+1)	51 kDa	0.7	4	2
393	Cluster of assimilatory sulfite reductase (NADPH) hemoprotein subunit [Bacillus amyloliquefaciens] (WP_088613449.1)	WP_088613449.1 [3]	65 kDa	0.7	171	86
393.1	assimilatory sulfite reductase (NADPH) hemoprotein subunit [Bacillus amyloliquefaciens]	WP_088613449.1	65 kDa	0.7	171	86
393.2	assimilatory sulfite reductase (NADPH) hemoprotein subunit [Bacillus amyloliquefaciens]	WP_065522226.1	65 kDa	0.7	166	85
394	Cluster of MULTISPECIES: hypothetical protein [Bacillus subtilis group] (WP_014471378.1)	WP_014471378.1 [4]	33 kDa	0.7	131	66
394.1	MULTISPECIES: hypothetical protein [Bacillus subtilis group]	WP_014471378.1	33 kDa	0.7	131	66
395	MULTISPECIES: cold-shock protein [Bacillus]	WP_003155376.1	7 kDa	0.7	1161	585
396	Cluster of MULTISPECIES: hypothetical protein [Bacillus subtilis group] (WP_013351319.1)	WP_013351319.1 [3]	14 kDa	0.7	95	48
396.1	hypothetical protein [Bacillus amyloliquefaciens]	WP_045507896.1 (+1)	14 kDa	0.7	69	35
396.2	MULTISPECIES: hypothetical protein [Bacillus subtilis group]	WP_013351319.1	14 kDa	0.7	90	48
397	MULTISPECIES: ribonuclease PH [Bacillus subtilis group]	WP_013353094.1	27 kDa	0.8	59	30
398	MULTISPECIES: nucleoside-diphosphate kinase [Bacillus subtilis group]	WP_013352685.1	17 kDa	0.8	176	90
399	Cluster of MULTISPECIES: arabinoxylan arabinofuranohydrolase [Bacillus subtilis group] (WP_038463229.1)	WP_038463229.1 [15]	54 kDa	0.8	58	30
399.1	arabinoxylan arabinofuranohydrolase [Bacillus amyloliquefaciens]	WP_015388167.1	54 kDa	0.8	15	3
399.2	arabinoxylan arabinofuranohydrolase [Bacillus amyloliquefaciens]	WP_025851056.1	54 kDa	0.8	9	3
399.3	arabinoxylan arabinofuranohydrolase [Bacillus amyloliquefaciens]	WP_065982882.1	54 kDa	0.8	46	18
399.4	MULTISPECIES: arabinoxylan arabinofuranohydrolase [Bacillus subtilis group]	WP_038463229.1	54 kDa	0.8	52	26
400	MULTISPECIES: aspartate ammonia-lyase [Bacillus]	WP_003153322.1 (+2)	52 kDa	0.8	54	28
401	MULTISPECIES: transcriptional repressor [Bacillus]	WP_003155465.1 (+1)	16 kDa	0.8	27	14
402	Cluster of [acyl-carrier-protein] S-malonyltransferase [Bacillus amyloliquefaciens] (WP_014471838.1)	WP_014471838.1 [7]	82 kDa	0.8	81	42
402.1	[acyl-carrier-protein] S-malonyltransferase [Bacillus amyloliquefaciens]	WP_065521258.1	82 kDa	0.8	73	29
402.2	[acyl-carrier-protein] S-malonyltransferase [Bacillus amyloliquefaciens]	WP_014471838.1	82 kDa	0.8	81	42
402.3	MULTISPECIES: polyketide biosynthesis protein BaeE [Bacillus amyloliquefaciens group]	WP_012117591.1	82 kDa	0.8	46	31
403	Cluster of MULTISPECIES: carboxylesterase/lipase family protein [Bacillus subtilis group] (WP_013353695.1)	WP_013353695.1 [13]	53 kDa	0.8	302	158
403.1	MULTISPECIES: carboxylesterase/lipase family protein [Bacillus subtilis group]	WP_013353695.1	53 kDa	0.8	302	158
403.7	carboxylesterase/lipase family protein [Bacillus amyloliquefaciens]	WP_076983717.1	46 kDa	0.8	0	5
404	Cluster of MULTISPECIES: ribonuclease Z [Bacillus subtilis group] (WP_013352784.1)	WP_013352784.1 [3]	34 kDa	0.8	19	10
404.1	MULTISPECIES: ribonuclease Z [Bacillus subtilis group]	WP_013352784.1	34 kDa	0.8	19	10
405	Cluster of MULTISPECIES: hypothetical protein [Bacillus subtilis group] (WP_014469730.1)	WP_014469730.1 [6]	49 kDa	0.8	17	9
405.1	MULTISPECIES: hypothetical protein [Bacillus subtilis group]	WP_014469730.1 (+1)	49 kDa	0.8	17	9
406	Cluster of MULTISPECIES: methionyl-tRNA formyltransferase [Bacillus subtilis group] (WP_013352216.1)	WP_013352216.1 [2]	35 kDa	0.8	96	51
406.1	MULTISPECIES: methionyl-tRNA formyltransferase [Bacillus subtilis group]	WP_013352216.1	35 kDa	0.8	96	51
407	MULTISPECIES: uroporphyrinogen decarboxylase [Bacillus subtilis group]	WP_013351719.1	40 kDa	0.8	214	114
408	Cluster of MULTISPECIES: HIT family protein [Bacillus] (WP_003155232.1)	WP_003155232.1 [4]	16 kDa	0.8	144	78
408.1	HIT family protein [Bacillus amyloliquefaciens]	WP_017417378.1	16 kDa	0.8	124	66
408.2	MULTISPECIES: HIT family protein [Bacillus]	WP_003155232.1 (+2)	16 kDa	0.8	144	78
409	MULTISPECIES: hypothetical protein [Bacillus subtilis group]	WP_013353212.1 (+1)	12 kDa	0.8	83	45
410	Cluster of MULTISPECIES: deoxyuridine 5'-triphosphate nucleotidohydrolase yncF [Bacillus subtilis group] (WP_013352408.1)	WP_013352408.1 [5]	16 kDa	0.8	35	19
410.1	MULTISPECIES: deoxyuridine 5'-triphosphate nucleotidohydrolase yncF [Bacillus]	WP_003154017.1 (+2)	16 kDa	0.8	33	15
410.2	MULTISPECIES: deoxyuridine 5'-triphosphate nucleotidohydrolase yncF [Bacillus subtilis group]	WP_013352408.1	16 kDa	0.8	35	19
411	Cluster of MULTISPECIES: nitroalkane dioxygenase [Bacillus subtilis group] (WP_013353353.1)	WP_013353353.1 [5]	53 kDa	0.8	44	24
411.1	MULTISPECIES: nitroalkane dioxygenase [Bacillus subtilis group]	WP_013353353.1	53 kDa	0.8	44	24
412	MULTISPECIES: translation initiation factor IF-1 [Bacillales]	WP_003156508.1	8 kDa	0.8	144	79
413	MULTISPECIES: peptidase S24 [Bacillus subtilis group]	WP_013350967.1 (+1)	15 kDa	0.8	40	22
414	Cluster of MULTISPECIES: N-acetyltransferase [Bacillus subtilis group] (WP_013351145.1)	WP_013351145.1 [9]	21 kDa	0.8	40	22
414.1	MULTISPECIES: N-acetyltransferase [Bacillus subtilis group]	WP_013351145.1 (+1)	21 kDa	0.8	40	22
414.4	N-acetyltransferase [Bacillus amyloliquefaciens]	WP_088612228.1	21 kDa	0.9	0	5
415	short-chain dehydrogenase [Bacillus amyloliquefaciens]	WP_013354166.1 (+1)	29 kDa	0.9	20	11
416	Cluster of MULTISPECIES: oxidoreductase [Bacillus subtilis group] (WP_014471021.1)	WP_014471021.1 [5]	38 kDa	0.9	339	187
416.1	MULTISPECIES: oxidoreductase [Bacillus amyloliquefaciens group]	WP_013353611.1	38 kDa	0.9	43	0
416.2	MULTISPECIES: oxidoreductase [Bacillus subtilis group]	WP_014471021.1	38 kDa	0.9	339	188
417	Cluster of MULTISPECIES: ribonuclease J [Bacillus subtilis group] (WP_013352113.1)	WP_013352113.1 [6]	61 kDa	0.9	161	89
417.1	MULTISPECIES: ribonuclease J [Bacillus]	WP_003154550.1 (+2)	61 kDa	0.9	128	0
417.2	MULTISPECIES: ribonuclease J [Bacillus subtilis group]	WP_013352113.1 (+2)	61 kDa	0.9	161	89
418	Cluster of MULTISPECIES: hypothetical protein [Bacillus subtilis group] (WP_013351771.1)	WP_013351771.1 [3]	33 kDa	0.9	155	86
418.1	MULTISPECIES: hypothetical protein [Bacillus subtilis group]	WP_013351771.1 (+1)	33 kDa	0.9	155	86
419	Cluster of diaminopimelate epimerase [Bacillus amyloliquefaciens] (WP_071347676.1)	WP_071347676.1 [10]	31 kDa	0.9	9	5
419.1	diaminopimelate epimerase [Bacillus amyloliquefaciens]	WP_032867143.1	31 kDa	0.9	6	0
419.2	diaminopimelate epimerase [Bacillus amyloliquefaciens]	WP_060675437.1	31 kDa	0.9	8	4
419.3	diaminopimelate epimerase [Bacillus amyloliquefaciens]	WP_071347676.1	31 kDa	0.9	9	5
420	Cluster of transcription-repair coupling factor [Bacillus amyloliquefaciens] (WP_071348609.1)	WP_071348609.1 [2]	134 kDa	0.9	45	25
420.1	transcription-repair coupling factor [Bacillus amyloliquefaciens]	WP_047478092.1	134 kDa	0.9	22	0
420.2	transcription-repair coupling factor [Bacillus amyloliquefaciens]	WP_071348609.1	134 kDa	0.9	45	25
421	MULTISPECIES: NAD(P)/FAD-dependent oxidoreductase [Bacillus subtilis group]	WP_013351920.1	42 kDa	0.9	52	29
422	Cluster of acetolactate synthase AlsS [Bacillus amyloliquefaciens] (WP_065522372.1)	WP_065522372.1 [3]	62 kDa	0.9	3151	1767
422.1	acetolactate synthase AlsS [Bacillus amyloliquefaciens]	WP_065982495.1	62 kDa	0.9	3048	1678
422.2	acetolactate synthase AlsS [Bacillus amyloliquefaciens]	WP_065522372.1	62 kDa	0.9	3107	1737
422.3	acetolactate synthase AlsS [Bacillus amyloliquefaciens]	WP_032867456.1	62 kDa	0.9	2009	1288
423	Cluster of pyroglutamyl-peptidase I [Bacillus amyloliquefaciens] (WP_014471401.1)	WP_014471401.1 [2]	23 kDa	0.9	80	45
423.1	pyroglutamyl-peptidase I [Bacillus amyloliquefaciens]	WP_065980634.1	23 kDa	0.9	61	29
423.2	pyroglutamyl-peptidase I [Bacillus amyloliquefaciens]	WP_014471401.1	23 kDa	0.9	75	43
424	ATP-dependent Clp protease ATP-binding subunit ClpC [Bacillus amyloliquefaciens]	WP_047477921.1	90 kDa	0.9	145	82
425	Cluster of glutamate--tRNA ligase [Bacillus amyloliquefaciens] (WP_013350797.1)	WP_013350797.1 [3]	56 kDa	0.9	273	155
425.1	glutamate--tRNA ligase [Bacillus amyloliquefaciens]	WP_013350797.1 (+1)	56 kDa	0.9	273	155
426	Cluster of MULTISPECIES: aspartate-semialdehyde dehydrogenase [Bacillus subtilis group] (WP_013352301.1)	WP_013352301.1 [4]	38 kDa	0.9	245	140
426.1	MULTISPECIES: aspartate-semialdehyde dehydrogenase [Bacillus subtilis group]	WP_013352301.1	38 kDa	0.9	244	140
426.2	MULTISPECIES: aspartate-semialdehyde dehydrogenase [Bacillus]	WP_003154169.1 (+2)	38 kDa	0.9	183	108
427	Cluster of glutamate synthase large subunit [Bacillus amyloliquefaciens] (WP_013352487.1)	WP_013352487.1 [5]	168 kDa	0.9	7	4
427.1	glutamate synthase large subunit [Bacillus amyloliquefaciens]	WP_013352487.1 (+1)	168 kDa	0.9	7	4
428	MULTISPECIES: YigZ family protein [Bacillus subtilis group]	WP_013353788.1	24 kDa	0.9	42	24
429	MULTISPECIES: NADPH-dependent oxidoreductase [Bacillus subtilis group]	WP_013351013.1	28 kDa	0.9	82	47
430	Cluster of alanine dehydrogenase [Bacillus amyloliquefaciens] (WP_013353416.1)	WP_013353416.1 [4]	39 kDa	0.9	1303	747
430.1	MULTISPECIES: alanine dehydrogenase [Bacillus subtilis group]	WP_014470907.1	39 kDa	0.9	1112	567
430.2	alanine dehydrogenase [Bacillus amyloliquefaciens]	WP_013353416.1	39 kDa	0.9	1303	747
431	Cluster of MULTISPECIES: glycerol-3-phosphate dehydrogenase/oxidase [Bacillus subtilis group] (WP_013351646.1)	WP_013351646.1 [2]	62 kDa	0.9	226	130
431.1	glycerol-3-phosphate dehydrogenase/oxidase [Bacillus amyloliquefaciens]	WP_063174154.1	62 kDa	0.9	177	96
431.2	MULTISPECIES: glycerol-3-phosphate dehydrogenase/oxidase [Bacillus subtilis group]	WP_013351646.1	62 kDa	0.9	224	130
432	MULTISPECIES: hypothetical protein [Bacillus subtilis group]	WP_013351919.1	18 kDa	0.9	33	19
433	Cluster of noncanonical pyrimidine nucleotidase, YjjG family [Bacillus amyloliquefaciens] (WP_013350865.1)	WP_013350865.1 [2]	27 kDa	0.9	19	11
433.1	noncanonical pyrimidine nucleotidase, YjjG family [Bacillus amyloliquefaciens]	WP_013350865.1	27 kDa	0.9	19	11
434	Cluster of MULTISPECIES: elongation factor G [Bacillus] (WP_007410399.1)	WP_007410399.1 [2]	77 kDa	0.9	1510	877
434.1	MULTISPECIES: elongation factor G [Bacillus]	WP_007410399.1	77 kDa	0.9	1510	877
434.2	MULTISPECIES: elongation factor G [Bacillus]	WP_016935903.1	77 kDa	0.9	1253	752
435	Cluster of MULTISPECIES: 4-hydroxy-3-methylbut-2-en-1-yl diphosphate synthase (flavodoxin) [Bacillus subtilis group] (WP_014470671.1)	WP_014470671.1 [3]	40 kDa	0.9	191	111
435.1	MULTISPECIES: 4-hydroxy-3-methylbut-2-en-1-yl diphosphate synthase (flavodoxin) [Bacillus]	WP_015417832.1	40 kDa	0.9	151	0
435.2	MULTISPECIES: 4-hydroxy-3-methylbut-2-en-1-yl diphosphate synthase (flavodoxin) [Bacillus subtilis group]	WP_014470671.1 (+1)	40 kDa	0.9	191	111
436	Cluster of MULTISPECIES: amidohydrolase [Bacillus subtilis group] (WP_013352083.1)	WP_013352083.1 [8]	42 kDa	0.9	55	32
436.1	MULTISPECIES: amidohydrolase [Bacillus subtilis group]	WP_013352083.1 (+2)	42 kDa	0.9	55	32
437	Cluster of MULTISPECIES: urease subunit beta [Bacillus] (WP_003151199.1)	WP_003151199.1 [4]	13 kDa	0.9	24	14
437.1	MULTISPECIES: urease subunit beta [Bacillus]	WP_003151199.1 (+2)	13 kDa	0.9	24	14
438	Cluster of isocitrate dehydrogenase (NADP(+)) [Bacillus amyloliquefaciens] (WP_045509931.1)	WP_045509931.1 [3]	46 kDa	0.9	109	64
438.1	isocitrate dehydrogenase (NADP(+)) [Bacillus amyloliquefaciens]	WP_045509931.1 (+1)	46 kDa	0.9	109	64
439	Cluster of bifunctional N-acetylglucosamine-1-phosphate uridyltransferase/glucosamine-1-phosphate acetyltransferase [Bacillus amyloliquefaciens] (WP_013350760.1)	WP_013350760.1 [3]	49 kDa	0.9	115	68
439.1	bifunctional N-acetylglucosamine-1-phosphate uridyltransferase/glucosamine-1-phosphate acetyltransferase [Bacillus amyloliquefaciens]	WP_013350760.1 (+1)	49 kDa	0.9	115	68
440	MULTISPECIES: iron-sulfur cluster assembly accessory protein [Bacillus]	WP_003151967.1 (+5)	13 kDa	0.9	5	3
441	MULTISPECIES: DNA replication initiation control protein YabA [Bacillus subtilis group]	WP_013350748.1	14 kDa	0.9	5	3
442	Cluster of MULTISPECIES: PBS lyase [Bacillus subtilis group] (WP_013352607.1)	WP_013352607.1 [5]	43 kDa	0.9	15	9
442.1	MULTISPECIES: PBS lyase [Bacillus subtilis group]	WP_013352607.1 (+2)	43 kDa	0.9	15	9
443	MULTISPECIES: PhoH family protein [Bacillus subtilis group]	WP_013352924.1 (+2)	35 kDa	1	15	9
444	Cluster of MULTISPECIES: rhodanese-like domain-containing protein [Bacillus] (WP_007613212.1)	WP_007613212.1 [2]	12 kDa	1	73	44
444.1	MULTISPECIES: rhodanese-like domain-containing protein [Bacillus]	WP_007613212.1	12 kDa	1	71	42
444.2	rhodanese-like domain-containing protein [Bacillus amyloliquefaciens]	WP_061860802.1	12 kDa	1	48	29
445	Cluster of catalase [Bacillus amyloliquefaciens] (WP_014472368.1)	WP_014472368.1 [4]	61 kDa	1	48	29
445.1	catalase [Bacillus amyloliquefaciens]	WP_014472368.1 (+2)	61 kDa	1	48	29
446	Cluster of MULTISPECIES: assimilatory sulfite reductase (NADPH) flavoprotein subunit [Bacillus subtilis group] (WP_014471011.1)	WP_014471011.1 [2]	67 kDa	1	129	78
446.1	MULTISPECIES: assimilatory sulfite reductase (NADPH) flavoprotein subunit [Bacillus subtilis group]	WP_014471011.1	67 kDa	1	129	78
447	Cluster of LamB/YcsF family protein [Bacillus amyloliquefaciens] (WP_065521902.1)	WP_065521902.1 [10]	27 kDa	1	33	20
447.1	MULTISPECIES: LamB/YcsF family protein [Bacillus]	WP_003156290.1 (+6)	27 kDa	1	12	6
447.2	LamB/YcsF family protein [Bacillus amyloliquefaciens]	WP_065521902.1	27 kDa	1	33	19
448	MULTISPECIES: 50S ribosomal protein L7/L12 [Bacillus]	WP_045927006.1	13 kDa	1	117	71
449	MULTISPECIES: hypothetical protein [Bacillus subtilis group]	WP_013351885.1	10 kDa	1	28	17
450	Cluster of MULTISPECIES: anti-sigma B factor antagonist [Bacillus subtilis group] (WP_014469786.1)	WP_014469786.1 [3]	12 kDa	1	51	31
450.1	MULTISPECIES: anti-sigma B factor antagonist [Bacillus]	WP_003156176.1 (+1)	12 kDa	1	51	31
450.2	MULTISPECIES: anti-sigma B factor antagonist [Bacillus subtilis group]	WP_014469786.1	12 kDa	1	51	31
451	Cluster of peptidase S8 [Bacillus amyloliquefaciens] (WP_013352178.1)	WP_013352178.1 [16]	154 kDa	1	161	98
451.1	peptidase S8 [Bacillus amyloliquefaciens]	WP_047475114.1	154 kDa	1	9	0
451.2	peptidase S8 [Bacillus amyloliquefaciens]	WP_063095314.1	154 kDa	1	80	0
451.3	peptidase S8 [Bacillus amyloliquefaciens]	WP_013352178.1 (+1)	154 kDa	1	153	98
451.4	peptidase S8 [Bacillus amyloliquefaciens]	WP_065981401.1	154 kDa	1	27	18
451.11	peptidase S8 [Bacillus amyloliquefaciens]	WP_088612780.1	154 kDa	1	0	21
452	Cluster of hypothetical protein [Bacillus amyloliquefaciens] (WP_088030705.1)	WP_088030705.1 [5]	43 kDa	1	341	208
452.1	hypothetical protein [Bacillus amyloliquefaciens]	WP_088030705.1	43 kDa	1	305	190
452.2	MULTISPECIES: membrane protein [Bacillus]	WP_047477412.1	44 kDa	1	182	122
452.3	membrane protein [Bacillus amyloliquefaciens]	WP_032868065.1	44 kDa	1	178	131
452.4	hypothetical protein [Bacillus amyloliquefaciens]	WP_060657888.1	44 kDa	1	139	110
453	two-component system response regulator [Bacillus amyloliquefaciens]	WP_041915592.1	14 kDa	1	36	22
454	amyloid fiber anchoring/assembly protein TapA [Bacillus amyloliquefaciens]	WP_071348017.1	26 kDa	1	13	8
455	Cluster of MULTISPECIES: DNA-binding response regulator [Bacillus] (WP_003153397.1)	WP_003153397.1 [2]	27 kDa	1	102	63
455.1	MULTISPECIES: DNA-binding response regulator [Bacillus]	WP_003153397.1	27 kDa	1	102	63
456	MULTISPECIES: hypothetical protein [Bacillus subtilis group]	WP_013354257.1	15 kDa	1	27	17
457	Cluster of aminopeptidase P family protein [Bacillus amyloliquefaciens] (WP_013352052.1)	WP_013352052.1 [4]	41 kDa	1	292	185
457.1	aminopeptidase P family protein [Bacillus amyloliquefaciens]	WP_047475289.1	41 kDa	1	228	141
457.2	aminopeptidase P family protein [Bacillus amyloliquefaciens]	WP_013352052.1 (+2)	41 kDa	1	290	185
458	Cluster of MULTISPECIES: deoxyribonuclease IV [Bacillus subtilis group] (WP_014470673.1)	WP_014470673.1 [4]	33 kDa	1	69	44
458.1	MULTISPECIES: deoxyribonuclease IV [Bacillus subtilis group]	WP_014470673.1	33 kDa	1	69	44
459	Cluster of MULTISPECIES: hypothetical protein [Bacillus subtilis group] (WP_013352431.1)	WP_013352431.1 [8]	11 kDa	1	36	23
459.1	MULTISPECIES: hypothetical protein [Bacillus subtilis group]	WP_013352431.1 (+3)	11 kDa	1	36	23
460	Cluster of MULTISPECIES: hypothetical protein [Bacillus subtilis group] (WP_013351868.1)	WP_013351868.1 [3]	20 kDa	1	363	232
460.1	MULTISPECIES: hypothetical protein [Bacillus]	WP_016938190.1	19 kDa	1	231	130
460.2	MULTISPECIES: hypothetical protein [Bacillus subtilis group]	WP_013351868.1 (+1)	20 kDa	1	355	231
461	Cluster of L-glutamate gamma-semialdehyde dehydrogenase [Bacillus amyloliquefaciens] (WP_065523055.1)	WP_065523055.1 [3]	56 kDa	1	1070	684
461.1	L-glutamate gamma-semialdehyde dehydrogenase [Bacillus amyloliquefaciens]	WP_065980663.1	56 kDa	1	1003	637
461.2	L-glutamate gamma-semialdehyde dehydrogenase [Bacillus amyloliquefaciens]	WP_013350955.1	56 kDa	1	1070	684
461.3	L-glutamate gamma-semialdehyde dehydrogenase [Bacillus amyloliquefaciens]	WP_065523055.1	56 kDa	1	1070	684
462	Cluster of DUF2278 domain-containing protein [Bacillus amyloliquefaciens] (WP_013353417.1)	WP_013353417.1 [2]	26 kDa	1	153	98
462.1	DUF2278 domain-containing protein [Bacillus amyloliquefaciens]	WP_013353417.1	26 kDa	1	153	98
462.2	MULTISPECIES: DUF2278 domain-containing protein [Bacillus]	WP_003152010.1	25 kDa	1	77	58
463	Cluster of gfo/Idh/MocA family oxidoreductase [Bacillus amyloliquefaciens] (WP_065522110.1)	WP_065522110.1 [3]	37 kDa	1	64	41
463.1	MULTISPECIES: gfo/Idh/MocA family oxidoreductase [Bacillus amyloliquefaciens group]	WP_047936063.1	37 kDa	1	27	4
463.2	gfo/Idh/MocA family oxidoreductase [Bacillus amyloliquefaciens]	WP_065522110.1	37 kDa	1	64	41
464	MULTISPECIES: 50S ribosomal protein L11 [Bacillus]	WP_007615231.1	17 kDa	1	78	50
465	Cluster of MULTISPECIES: bifunctional phosphopantothenoylcysteine decarboxylase/phosphopantothenate--cysteine ligase CoaBC [Bacillus subtilis group] (WP_014470413.1)	WP_014470413.1 [3]	45 kDa	1.1	20	13
465.1	MULTISPECIES: bifunctional phosphopantothenoylcysteine decarboxylase/phosphopantothenate--cysteine ligase CoaBC [Bacillus subtilis group]	WP_014470413.1	45 kDa	1.1	20	13
466	Cluster of MULTISPECIES: Fe-S oxidoreductase [Bacillus subtilis group] (WP_013353675.1)	WP_013353675.1 [2]	26 kDa	1.1	121	79
466.1	MULTISPECIES: Fe-S oxidoreductase [Bacillus subtilis group]	WP_013353675.1	26 kDa	1.1	121	79
467	Cluster of dihydrolipoyl dehydrogenase [Bacillus amyloliquefaciens] (WP_013352122.1)	WP_013352122.1 [4]	50 kDa	1.1	822	541
467.1	dihydrolipoyl dehydrogenase [Bacillus amyloliquefaciens]	WP_039063022.1	50 kDa	1.1	364	202
467.2	dihydrolipoyl dehydrogenase [Bacillus amyloliquefaciens]	WP_045506367.1	50 kDa	1.1	786	505
467.3	dihydrolipoyl dehydrogenase [Bacillus amyloliquefaciens]	WP_013352122.1 (+1)	50 kDa	1.1	814	531
468	Cluster of peptidase M42 [Bacillus amyloliquefaciens] (WP_065981092.1)	WP_065981092.1 [4]	39 kDa	1.1	144	95
468.1	MULTISPECIES: aminopeptidase [Bacillus amyloliquefaciens group]	WP_021494938.1 (+1)	39 kDa	1.1	99	55
468.2	peptidase M42 [Bacillus amyloliquefaciens]	WP_047476762.1	38 kDa	1.1	88	57
468.3	peptidase M42 [Bacillus amyloliquefaciens]	WP_065981092.1	39 kDa	1.1	135	88
469	MULTISPECIES: type I glyceraldehyde-3-phosphate dehydrogenase [Bacillus]	WP_003151611.1	36 kDa	1.1	354	236
470	Cluster of MULTISPECIES: phosphocarrier protein HPr [Bacillus] (WP_003154654.1)	WP_003154654.1 [2]	9 kDa	1.1	96	64
470.1	MULTISPECIES: phosphocarrier protein HPr [Bacillus]	WP_003154654.1	9 kDa	1.1	96	64
471	MULTISPECIES: hypothetical protein [Bacillus]	WP_003155745.1 (+1)	12 kDa	1.1	6	4
472	MULTISPECIES: AbrB/MazE/SpoVT family DNA-binding domain-containing protein [Bacillus]	WP_004264711.1 (+2)	11 kDa	1.1	12	8
473	thiaminase II [Bacillus amyloliquefaciens]	WP_025851925.1	27 kDa	1.1	3	2
474	Cluster of MULTISPECIES: S9 family peptidase [Bacillus subtilis group] (WP_038463286.1)	WP_038463286.1 [4]	74 kDa	1.1	3	2
474.1	MULTISPECIES: S9 family peptidase [Bacillus subtilis group]	WP_038463286.1 (+2)	74 kDa	1.1	3	2
475	MULTISPECIES: thioredoxin [Bacillus]	WP_003152560.1	11 kDa	1.1	659	442
476	MULTISPECIES: hypothetical protein [Bacillus subtilis group]	WP_014472086.1	40 kDa	1.1	694	469
477	DNA gyrase subunit A [Bacillus amyloliquefaciens]	WP_065980509.1	92 kDa	1.1	133	90
478	Cluster of MULTISPECIES: class II fumarate hydratase [Bacillus subtilis group] (WP_013353559.1)	WP_013353559.1 [3]	51 kDa	1.1	202	137
478.1	MULTISPECIES: class II fumarate hydratase [Bacillus subtilis group]	WP_013353559.1	51 kDa	1.1	201	137
478.2	fumarate hydratase, class II [Bacillus amyloliquefaciens]	WP_065982287.1	51 kDa	1.1	170	120
479	Cluster of carbohydrate kinase [Bacillus amyloliquefaciens] (WP_014471533.1)	WP_014471533.1 [4]	34 kDa	1.1	75	51
479.1	carbohydrate kinase [Bacillus amyloliquefaciens]	WP_014471533.1	34 kDa	1.1	75	51
480	Cluster of MULTISPECIES: hypothetical protein [Bacillus subtilis group] (WP_014471449.1)	WP_014471449.1 [3]	29 kDa	1.1	203	139
480.1	MULTISPECIES: hypothetical protein [Bacillus subtilis group]	WP_014471449.1 (+1)	29 kDa	1.1	203	139
480.2	septation ring formation regulator EzrA [Bacillus amyloliquefaciens]	WP_081214135.1	29 kDa	1.1	115	86
481	Cluster of MULTISPECIES: threonine synthase [Bacillus subtilis group] (WP_014470982.1)	WP_014470982.1 [2]	37 kDa	1.1	99	68
481.1	MULTISPECIES: threonine synthase [Bacillus subtilis group]	WP_014470982.1	37 kDa	1.1	99	68
482	MULTISPECIES: mRNA interferase EndoA [Bacillales]	WP_003156187.1	13 kDa	1.1	16	11
483	MULTISPECIES: Lrp/AsnC family transcriptional regulator [Bacillus subtilis group]	WP_013353368.1	19 kDa	1.1	16	11
484	Cluster of MULTISPECIES: hypothetical protein [Bacillus subtilis group] (WP_013353872.1)	WP_013353872.1 [2]	16 kDa	1.1	16	11
484.1	MULTISPECIES: hypothetical protein [Bacillus subtilis group]	WP_013353872.1	16 kDa	1.1	16	11
485	MULTISPECIES: cold-shock protein CspD [Bacillales]	WP_003153604.1	7 kDa	1.1	531	366
486	Cluster of porphobilinogen synthase [Bacillus amyloliquefaciens] (WP_088613212.1)	WP_088613212.1 [3]	36 kDa	1.1	438	303
486.1	MULTISPECIES: porphobilinogen synthase [Bacillus]	WP_016938770.1	36 kDa	1.1	361	239
486.2	porphobilinogen synthase [Bacillus amyloliquefaciens]	WP_088613212.1	36 kDa	1.1	439	303
487	Cluster of MULTISPECIES: NADP-dependent oxidoreductase [Bacillus subtilis group] (WP_014469878.1)	WP_014469878.1 [3]	36 kDa	1.2	160	111
487.1	MULTISPECIES: NADP-dependent oxidoreductase [Bacillus subtilis group]	WP_014469878.1	36 kDa	1.2	160	110
487.2	MULTISPECIES: NADP-dependent oxidoreductase [Bacillus]	WP_015239367.1 (+1)	37 kDa	1.2	109	76
488	Cluster of MULTISPECIES: chorismate mutase [Bacillus subtilis group] (WP_013352681.1)	WP_013352681.1 [4]	14 kDa	1.2	36	25
488.1	MULTISPECIES: chorismate mutase [Bacillus subtilis group]	WP_013352681.1	14 kDa	1.2	36	25
489	MULTISPECIES: thioredoxin [Bacillus subtilis group]	WP_013353219.1 (+1)	13 kDa	1.2	79	55
490	MULTISPECIES: acireductone dioxygenase [Bacillus subtilis group]	WP_013352034.1	21 kDa	1.2	138	97
491	MULTISPECIES: hypothetical protein [Bacillus]	WP_004264734.1	12 kDa	1.2	54	38
492	Cluster of MULTISPECIES: molybdopterin molybdenumtransferase MoeA [Bacillus subtilis group] (WP_032874748.1)	WP_032874748.1 [3]	47 kDa	1.2	17	12
492.1	MULTISPECIES: molybdopterin molybdenumtransferase MoeA [Bacillus amyloliquefaciens group]	WP_022553413.1	47 kDa	1.2	17	11
492.2	MULTISPECIES: molybdopterin molybdenumtransferase MoeA [Bacillus subtilis group]	WP_032874748.1	47 kDa	1.2	11	8
493	MULTISPECIES: co-chaperone GroES [Bacillus]	WP_013351185.1	10 kDa	1.2	48	34
494	MULTISPECIES: fructose-6-phosphate aldolase [Bacillus subtilis group]	WP_013353931.1 (+1)	23 kDa	1.2	356	253
495	Cluster of MULTISPECIES: tRNA-binding protein [Bacillus subtilis group] (WP_013352504.1)	WP_013352504.1 [4]	12 kDa	1.2	21	15
495.1	tRNA-binding protein [Bacillus amyloliquefaciens]	WP_071348175.1	12 kDa	1.2	18	12
495.2	MULTISPECIES: tRNA-binding protein [Bacillus subtilis group]	WP_013352504.1	12 kDa	1.2	21	15
496	Cluster of D-alanine--poly(phosphoribitol) ligase [Bacillus amyloliquefaciens] (WP_013354060.1)	WP_013354060.1 [3]	56 kDa	1.2	140	100
496.1	D-alanine--poly(phosphoribitol) ligase [Bacillus amyloliquefaciens]	WP_013354060.1 (+1)	56 kDa	1.2	140	100
497	Cluster of MULTISPECIES: insulinase family protein [Bacillus subtilis group] (WP_013352311.1)	WP_013352311.1 [6]	48 kDa	1.2	88	63
497.1	MULTISPECIES: insulinase family protein [Bacillus subtilis group]	WP_013352311.1	48 kDa	1.2	88	63
498	Cluster of MULTISPECIES: cysteine--tRNA ligase [Bacillus] (WP_013350799.1)	WP_013350799.1 [5]	54 kDa	1.2	60	43
498.1	MULTISPECIES: cysteine--tRNA ligase [Bacillus]	WP_013350799.1 (+2)	54 kDa	1.2	60	43
499	Cluster of MULTISPECIES: branched-chain alpha-keto acid dehydrogenase subunit E2 [Bacillus subtilis group] (WP_013352121.1)	WP_013352121.1 [2]	48 kDa	1.2	145	104
499.1	MULTISPECIES: branched-chain alpha-keto acid dehydrogenase subunit E2 [Bacillus subtilis group]	WP_013352121.1	48 kDa	1.2	145	104
500	Cluster of MULTISPECIES: stress protein [Bacillus subtilis group] (WP_013350928.1)	WP_013350928.1 [3]	22 kDa	1.2	121	87
500.1	MULTISPECIES: stress protein [Bacillus subtilis group]	WP_013350928.1	22 kDa	1.2	121	87
501	Cluster of MULTISPECIES: glycerol dehydrogenase [Bacillus subtilis group] (WP_014469823.1)	WP_014469823.1 [4]	40 kDa	1.2	598	430
501.1	MULTISPECIES: glycerol dehydrogenase [Bacillus subtilis group]	WP_014469823.1	40 kDa	1.2	593	427
501.2	glycerol dehydrogenase [Bacillus amyloliquefaciens]	WP_065980809.1	40 kDa	1.2	296	216
502	Cluster of MULTISPECIES: polyribonucleotide nucleotidyltransferase [Bacillus subtilis group] (WP_014470391.1)	WP_014470391.1 [4]	78 kDa	1.2	532	383
502.1	MULTISPECIES: polyribonucleotide nucleotidyltransferase [Bacillus subtilis group]	WP_014470391.1 (+2)	78 kDa	1.2	528	382
502.2	MULTISPECIES: polyribonucleotide nucleotidyltransferase [Bacillus]	WP_003154181.1	78 kDa	1.2	428	314
503	Cluster of NAD-dependent malic enzyme [Bacillus amyloliquefaciens] (WP_065522826.1)	WP_065522826.1 [2]	46 kDa	1.2	152	110
503.1	NAD-dependent malic enzyme [Bacillus amyloliquefaciens]	WP_065522826.1	46 kDa	1.2	152	110
654	Cluster of MULTISPECIES: acyl-CoA thioesterase [Bacillus] (WP_003154772.1)	WP_003154772.1 [3]	19 kDa	INF	23	29
654.1	MULTISPECIES: acyl-CoA thioesterase [Bacillus]	WP_003154772.1 (+1)	19 kDa	INF	23	29
654.2	MULTISPECIES: acyl-CoA thioesterase [Bacillus]	WP_021493808.1	19 kDa	INF	11	15
655	Cluster of aldo/keto reductase [Bacillus amyloliquefaciens] (WP_014471007.1)	WP_014471007.1 [4]	32 kDa	INF	261	333
655.1	aldo/keto reductase [Bacillus amyloliquefaciens]	WP_050436851.1	30 kDa	INF	37	0
655.2	aldo/keto reductase [Bacillus amyloliquefaciens]	WP_014471007.1	32 kDa	INF	260	333
655.3	aldo/keto reductase [Bacillus amyloliquefaciens]	WP_065982923.1	30 kDa	INF	204	263
656	Cluster of MULTISPECIES: Nif3-like dinuclear metal center hexameric protein [Bacillus subtilis group] (WP_013352908.1)	WP_013352908.1 [2]	41 kDa	INF	76	97
656.1	MULTISPECIES: Nif3-like dinuclear metal center hexameric protein [Bacillus subtilis group]	WP_013352908.1	41 kDa	INF	76	97
657	Cluster of MULTISPECIES: peptidase [Bacillus subtilis group] (WP_013352646.1)	WP_013352646.1 [6]	101 kDa	INF	115	147
657.1	MULTISPECIES: peptidase [Bacillus subtilis group]	WP_013352646.1	101 kDa	INF	115	147
657.2	peptidase [Bacillus amyloliquefaciens]	WP_047475741.1	101 kDa	INF	61	98
658	MULTISPECIES: 30S ribosomal protein S3 [Bacillus]	WP_003156476.1	24 kDa	INF	85	109
659	MULTISPECIES: VWA domain-containing protein [Bacillus subtilis group]	WP_013353901.1 (+1)	25 kDa	INF	838	1075
660	Cluster of MULTISPECIES: VOC family protein [Bacillus subtilis group] (WP_013354053.1)	WP_013354053.1 [2]	14 kDa	INF	49	63
660.1	MULTISPECIES: VOC family protein [Bacillus subtilis group]	WP_013354053.1	14 kDa	INF	49	63
661	Cluster of MULTISPECIES: peptide deformylase [Bacillus subtilis group] (WP_013352116.1)	WP_013352116.1 [2]	21 kDa	INF	112	145
661.1	MULTISPECIES: peptide deformylase [Bacillus]	WP_020955759.1	21 kDa	INF	69	81
661.2	MULTISPECIES: peptide deformylase [Bacillus subtilis group]	WP_013352116.1	21 kDa	INF	109	140
662	DNA-directed RNA polymerase subunit beta' [Bacillus amyloliquefaciens]	WP_014471357.1	134 kDa	INF	477	618
663	Cluster of MULTISPECIES: organic hydroperoxide resistance reductase B [Bacillus subtilis group] (WP_013351993.1)	WP_013351993.1 [4]	15 kDa	INF	508	659
663.1	MULTISPECIES: organic hydroperoxide resistance reductase B [Bacillus subtilis group]	WP_013351993.1	15 kDa	INF	507	659
663.2	MULTISPECIES: Organic hydroperoxide resistance protein OhrA [Bacillus amyloliquefaciens group]	WP_060675385.1	14 kDa	INF	50	73
663.3	Organic hydroperoxide resistance protein OhrA [Bacillus amyloliquefaciens]	WP_061581974.1	14 kDa	INF	153	238
664	Cluster of MULTISPECIES: VOC family protein [Bacillus subtilis group] (WP_014469810.1)	WP_014469810.1 [2]	16 kDa	INF	10	13
664.1	MULTISPECIES: VOC family protein [Bacillus subtilis group]	WP_014469810.1	16 kDa	INF	10	13
665	MULTISPECIES: hypothetical protein [Bacillus subtilis group]	WP_014470376.1	16 kDa	INF	757	985
666	Cluster of MULTISPECIES: nitroreductase family protein [Bacillus subtilis group] (WP_014470290.1)	WP_014470290.1 [2]	22 kDa	INF	130	170
666.1	MULTISPECIES: nitroreductase family protein [Bacillus amyloliquefaciens group]	WP_015240017.1	22 kDa	INF	106	127
666.2	MULTISPECIES: nitroreductase family protein [Bacillus subtilis group]	WP_014470290.1	22 kDa	INF	126	165
667	Cluster of MULTISPECIES: RNA 2',3'-cyclic phosphodiesterase [Bacillus subtilis group] (WP_013353228.1)	WP_013353228.1 [8]	21 kDa	INF	16	21
667.1	MULTISPECIES: RNA 2',3'-cyclic phosphodiesterase [Bacillus subtilis group]	WP_013353228.1	21 kDa	INF	16	21
668	Cluster of MULTISPECIES: hypothetical protein [Bacillus subtilis group] (WP_014470007.1)	WP_014470007.1 [2]	25 kDa	INF	490	644
668.1	MULTISPECIES: hypothetical protein [Bacillus amyloliquefaciens group]	WP_020955602.1	25 kDa	INF	410	529
668.2	MULTISPECIES: hypothetical protein [Bacillus subtilis group]	WP_014470007.1	25 kDa	INF	452	633
669	Cluster of MULTISPECIES: purine-nucleoside phosphorylase [Bacillus subtilis group] (WP_013352747.1)	WP_013352747.1 [4]	29 kDa	INF	187	246
669.1	purine-nucleoside phosphorylase [Bacillus amyloliquefaciens]	WP_045510886.1 (+2)	29 kDa	INF	154	203
669.2	MULTISPECIES: purine-nucleoside phosphorylase [Bacillus subtilis group]	WP_013352747.1	29 kDa	INF	187	248
670	Cluster of DNA topoisomerase I [Bacillus amyloliquefaciens] (WP_013352247.1)	WP_013352247.1 [3]	79 kDa	INF	63	83
670.1	DNA topoisomerase I [Bacillus amyloliquefaciens]	WP_013352247.1 (+1)	79 kDa	INF	63	83
670.2	DNA topoisomerase I [Bacillus amyloliquefaciens]	WP_072588510.1	79 kDa	INF	58	83
671	MULTISPECIES: L-asparaginase 1 [Bacillus subtilis group]	WP_013352757.1 (+2)	36 kDa	INF	52	69
672	Cluster of MULTISPECIES: hypothetical protein [Bacillus subtilis group] (WP_014471455.1)	WP_014471455.1 [2]	11 kDa	INF	322	428
672.1	hypothetical protein [Bacillus amyloliquefaciens]	WP_013351068.1	11 kDa	INF	107	96
672.2	MULTISPECIES: hypothetical protein [Bacillus subtilis group]	WP_014471455.1	11 kDa	INF	282	380
673	MULTISPECIES: DNA starvation/stationary phase protection protein [Bacillus]	WP_003152242.1 (+1)	17 kDa	INF	294	392
674	Cluster of MULTISPECIES: LytTR family transcriptional regulator [Bacillus subtilis group] (WP_013353659.1)	WP_013353659.1 [3]	46 kDa	INF	216	288
674.1	MULTISPECIES: LytTR family transcriptional regulator [Bacillus subtilis group]	WP_032876401.1	46 kDa	INF	65	48
674.2	MULTISPECIES: LytTR family transcriptional regulator [Bacillus subtilis group]	WP_013353659.1	46 kDa	INF	214	287
675	Cluster of MULTISPECIES: class A beta-lactamase [Bacillus subtilis group] (WP_014470517.1)	WP_014470517.1 [5]	33 kDa	INF	224	300
675.1	MULTISPECIES: class A beta-lactamase [Bacillus subtilis group]	WP_014470517.1	33 kDa	INF	224	300
676	Cluster of MULTISPECIES: bacillolysin [Bacillus subtilis group] (WP_014470445.1)	WP_014470445.1 [5]	57 kDa	INF	3742	5019
676.1	MULTISPECIES: peptidase M4 family protein [Bacillus]	WP_016936252.1	57 kDa	INF	3306	4318
676.2	MULTISPECIES: bacillolysin [Bacillus subtilis group]	WP_014470445.1 (+1)	57 kDa	INF	3727	4982
676.3	MULTISPECIES: peptidase M4 family protein [Bacillus]	WP_017417711.1 (+1)	57 kDa	INF	2198	2992
677	MULTISPECIES: DUF1002 domain-containing protein [Bacillus amyloliquefaciens group]	WP_016939151.1	32 kDa	INF	46	62
678	MULTISPECIES: Ferredoxin--NADP reductase 2 [Bacillus subtilis group]	WP_013353434.1	37 kDa	INF	54	73
679	Cluster of MULTISPECIES: penicillin-binding transpeptidase domain-containing protein [Bacillus subtilis group] (WP_032872925.1)	WP_032872925.1 [6]	74 kDa	INF	113	154
679.1	penicillin-binding transpeptidase domain-containing protein [Bacillus amyloliquefaciens]	WP_061573970.1	74 kDa	INF	112	138
679.2	penicillin-binding transpeptidase domain-containing protein [Bacillus amyloliquefaciens]	WP_065980729.1	74 kDa	INF	113	148
679.3	MULTISPECIES: penicillin-binding transpeptidase domain-containing protein [Bacillus subtilis group]	WP_013351039.1	74 kDa	INF	113	152
679.4	MULTISPECIES: penicillin-binding transpeptidase domain-containing protein [Bacillus subtilis group]	WP_032872925.1	74 kDa	INF	79	118
679.5	penicillin-binding transpeptidase domain-containing protein [Bacillus amyloliquefaciens]	WP_047476266.1	74 kDa	INF	22	38
679.6	penicillin-binding transpeptidase domain-containing protein [Bacillus amyloliquefaciens]	WP_021495105.1	74 kDa	INF	67	119
680	Cluster of MULTISPECIES: DNA starvation/stationary phase protection protein [Bacillus subtilis group] (WP_013353554.1)	WP_013353554.1 [2]	18 kDa	INF	87	119
680.1	MULTISPECIES: DNA starvation/stationary phase protection protein [Bacillus subtilis group]	WP_013353554.1	18 kDa	INF	87	119
681	MULTISPECIES: antibiotic biosynthesis monooxygenase [Bacillus subtilis group]	WP_014470516.1 (+1)	11 kDa	INF	8	11
682	MULTISPECIES: glycine cleavage system protein H [Bacillus subtilis group]	WP_013353536.1	14 kDa	INF	21	29
683	Cluster of MULTISPECIES: HPr kinase/phosphorylase [Bacillus] (WP_013353746.1)	WP_013353746.1 [2]	35 kDa	INF	104	145
683.1	MULTISPECIES: HPr kinase/phosphorylase [Bacillus]	WP_013353746.1	35 kDa	INF	103	145
683.2	HPr kinase/phosphorylase [Bacillus amyloliquefaciens]	WP_065982429.1	35 kDa	INF	94	138
684	Cluster of MULTISPECIES: oxalate decarboxylase [Bacillus subtilis group] (WP_013353579.1)	WP_013353579.1 [2]	44 kDa	INF	654	928
684.1	MULTISPECIES: oxalate decarboxylase [Bacillus subtilis group]	WP_013353579.1	44 kDa	INF	644	914
684.2	MULTISPECIES: oxalate decarboxylase [Bacillus amyloliquefaciens group]	WP_060387147.1	44 kDa	INF	397	590
685	Cluster of MULTISPECIES: antibiotic biosynthesis monooxygenase [Bacillus subtilis group] (WP_013351014.1)	WP_013351014.1 [2]	11 kDa	INF	35	50
685.1	MULTISPECIES: antibiotic biosynthesis monooxygenase [Bacillus subtilis group]	WP_013351014.1	11 kDa	INF	34	50
686	Cluster of DUF4879 domain-containing protein [Bacillus amyloliquefaciens] (WP_013350872.1)	WP_013350872.1 [4]	16 kDa	INF	56	81
686.1	DUF4879 domain-containing protein [Bacillus amyloliquefaciens]	WP_013350872.1 (+2)	16 kDa	INF	56	81
687	Cluster of MULTISPECIES: peptidase S41 [Bacillus subtilis group] (WP_013352557.1)	WP_013352557.1 [4]	51 kDa	INF	33	48
687.1	MULTISPECIES: peptidase S41 [Bacillus subtilis group]	WP_013352557.1	51 kDa	INF	33	48
688	Cluster of MULTISPECIES: class 1b ribonucleoside-diphosphate reductase subunit beta [Bacillus] (WP_047474863.1)	WP_047474863.1 [2]	38 kDa	INF	13	19
688.1	MULTISPECIES: class 1b ribonucleoside-diphosphate reductase subunit beta [Bacillus]	WP_047474863.1	38 kDa	INF	13	19
689	MULTISPECIES: endo-1,4-beta-xylanase [Bacillus subtilis group]	WP_014470371.1 (+2)	23 kDa	INF	45	66
690	MULTISPECIES: ribonuclease J [Bacillus subtilis group]	WP_014470389.1 (+1)	61 kDa	INF	66	98
691	Cluster of MULTISPECIES: phosphate butyryltransferase [Bacillus subtilis group] (WP_013352805.1)	WP_013352805.1 [4]	31 kDa	INF	39	58
691.1	phosphate butyryltransferase [Bacillus amyloliquefaciens]	WP_047475659.1	32 kDa	INF	27	38
691.2	MULTISPECIES: phosphate butyryltransferase [Bacillus subtilis group]	WP_013352805.1	31 kDa	INF	39	58
692	MULTISPECIES: hypothetical protein [Bacillus]	WP_003154669.1 (+1)	7 kDa	INF	2	3
693	MULTISPECIES: hypothetical protein [Bacillus subtilis group]	WP_013352585.1 (+3)	12 kDa	INF	16	24
694	PTS system, cellobiose-specific IIC component [Bacillus amyloliquefaciens]	WP_065522998.1	48 kDa	INF	12	18
695	Cluster of MULTISPECIES: hydrolase TatD [Bacillus subtilis group] (WP_014469598.1)	WP_014469598.1 [10]	29 kDa	INF	92	140
695.1	MULTISPECIES: hydrolase TatD [Bacillus subtilis group]	WP_014469598.1 (+8)	29 kDa	INF	92	140
696	Cluster of ribonuclease [Bacillus amyloliquefaciens] (WP_013353469.1)	WP_013353469.1 [8]	32 kDa	INF	189	288
696.1	MULTISPECIES: ribonuclease [Bacillus subtilis group]	WP_032876691.1	32 kDa	INF	119	171
696.2	ribonuclease [Bacillus amyloliquefaciens]	WP_013353469.1 (+2)	32 kDa	INF	189	283
696.3	ribonuclease [Bacillus amyloliquefaciens]	WP_072177420.1	32 kDa	INF	90	157
697	Cluster of MULTISPECIES: peptide-binding protein, partial [Bacillus subtilis group] (WP_014470614.1)	WP_014470614.1 [7]	61 kDa	INF	46	71
697.1	MULTISPECIES: peptide-binding protein, partial [Bacillus subtilis group]	WP_014470614.1	61 kDa	INF	46	70
697.2	MULTISPECIES: peptide-binding protein [Bacillus]	WP_003155052.1 (+5)	61 kDa	INF	35	56
698	MULTISPECIES: acyl carrier protein [Bacillales]	WP_003154310.1	9 kDa	INF	20	31
699	Cluster of N-acetylmuramoyl-L-alanine amidase [Bacillus amyloliquefaciens] (WP_013353028.1)	WP_013353028.1 [6]	55 kDa	INF	136	212
699.1	N-acetylmuramoyl-L-alanine amidase [Bacillus amyloliquefaciens]	WP_013353028.1	55 kDa	INF	124	176
699.2	N-acetylmuramoyl-L-alanine amidase [Bacillus amyloliquefaciens]	WP_065522682.1	55 kDa	INF	129	193
699.3	MULTISPECIES: N-acetylmuramoyl-L-alanine amidase [Bacillus]	WP_014418526.1	55 kDa	INF	98	152
699.4	N-acetylmuramoyl-L-alanine amidase [Bacillus amyloliquefaciens]	WP_045510323.1	55 kDa	INF	129	202
700	Cluster of MULTISPECIES: iron(3+)-hydroxamate-binding protein [Bacillus subtilis group] (WP_013354147.1)	WP_013354147.1 [5]	36 kDa	INF	7	11
700.1	MULTISPECIES: iron(3+)-hydroxamate-binding protein [Bacillus subtilis group]	WP_013354147.1 (+2)	36 kDa	INF	7	11
701	Cluster of MULTISPECIES: flagellar basal body rod protein FlgG [Bacillus subtilis group] (WP_013352263.1)	WP_013352263.1 [2]	27 kDa	INF	17	27
701.1	MULTISPECIES: flagellar basal body rod protein FlgG [Bacillus subtilis group]	WP_013352263.1	27 kDa	INF	17	27
702	Cluster of MULTISPECIES: 5-(carboxyamino)imidazole ribonucleotide mutase [Bacillus] (WP_007609846.1)	WP_007609846.1 [3]	17 kDa	INF	112	180
702.1	MULTISPECIES: 5-(carboxyamino)imidazole ribonucleotide mutase [Bacillus]	WP_046559403.1	17 kDa	INF	84	123
702.2	MULTISPECIES: 5-(carboxyamino)imidazole ribonucleotide mutase [Bacillus]	WP_007609846.1 (+1)	17 kDa	INF	112	179
703	Cluster of bifunctional metallophosphatase/5'-nucleotidase [Bacillus amyloliquefaciens] (WP_013351635.1)	WP_013351635.1 [6]	74 kDa	INF	80	129
703.1	metallophosphatase [Bacillus amyloliquefaciens]	WP_047476630.1	72 kDa	INF	9	0
703.2	bifunctional metallophosphatase/5'-nucleotidase [Bacillus amyloliquefaciens]	WP_013351635.1	74 kDa	INF	80	129
704	Cluster of DUF3298/DUF4163 domain-containing protein [Bacillus amyloliquefaciens] (WP_045512984.1)	WP_045512984.1 [5]	25 kDa	INF	422	682
704.1	DUF3298/DUF4163 domain-containing protein [Bacillus amyloliquefaciens]	WP_065982685.1	25 kDa	INF	123	136
704.2	MULTISPECIES: DUF3298/DUF4163 domain-containing protein [Bacillus]	WP_007614732.1	25 kDa	INF	94	106
704.3	DUF3298/DUF4163 domain-containing protein [Bacillus amyloliquefaciens]	WP_058906441.1	25 kDa	INF	123	174
704.4	DUF3298/DUF4163 domain-containing protein [Bacillus amyloliquefaciens]	WP_045512984.1	25 kDa	INF	414	679
705	fibronectin type III domain-containing protein [Bacillus amyloliquefaciens]	WP_076983707.1	10 kDa	INF	8	13
706	Cluster of MULTISPECIES: flagellin [Bacillus subtilis group] (WP_014471090.1)	WP_014471090.1 [7]	35 kDa	INF	324	529
706.1	MULTISPECIES: flagellin [Bacillus]	WP_039253658.1	41 kDa	INF	130	188
706.2	MULTISPECIES: flagellin [Bacillus subtilis group]	WP_014471090.1	35 kDa	INF	324	529
706.3	flagellin [Bacillus amyloliquefaciens]	WP_065982447.1	35 kDa	INF	265	458
707	Cluster of MULTISPECIES: NADH-dependent alcohol dehydrogenase [Bacillus subtilis group] (WP_013353363.1)	WP_013353363.1 [2]	43 kDa	INF	135	221
707.1	MULTISPECIES: NADH-dependent alcohol dehydrogenase [Bacillus subtilis group]	WP_013353363.1	43 kDa	INF	135	221
708	Cluster of alkaline phosphatase [Bacillus amyloliquefaciens] (WP_065521790.1)	WP_065521790.1 [2]	50 kDa	INF	36	59
708.1	alkaline phosphatase [Bacillus amyloliquefaciens]	WP_065521790.1	50 kDa	INF	36	59
708.2	alkaline phosphatase [Bacillus amyloliquefaciens]	WP_021494911.1	50 kDa	INF	19	41
709	MULTISPECIES: molecular chaperone DnaJ [Bacillus]	WP_003152895.1 (+5)	41 kDa	INF	14	23
710	Cluster of MULTISPECIES: tRNA-dihydrouridine synthase [Bacillus subtilis group] (WP_013351406.1)	WP_013351406.1 [4]	37 kDa	INF	26	43
710.1	MULTISPECIES: tRNA-dihydrouridine synthase [Bacillus subtilis group]	WP_013351406.1 (+1)	37 kDa	INF	26	43
711	Cluster of MULTISPECIES: 2',3'-cyclic-nucleotide 2'-phosphodiesterase [Bacillus subtilis group] (WP_076983687.1)	WP_076983687.1 [10]	155 kDa	INF	599	993
711.1	2',3'-cyclic-nucleotide 2'-phosphodiesterase [Bacillus amyloliquefaciens]	WP_076983831.1	155 kDa	INF	549	880
711.2	MULTISPECIES: 2',3'-cyclic-nucleotide 2'-phosphodiesterase [Bacillus subtilis group]	WP_076983687.1 (+2)	155 kDa	INF	599	993
711.3	2',3'-cyclic-nucleotide 2'-phosphodiesterase [Bacillus amyloliquefaciens]	WP_080752447.1	154 kDa	INF	357	624
711.4	2',3'-cyclic-nucleotide 2'-phosphodiesterase [Bacillus amyloliquefaciens]	WP_080686319.1	155 kDa	INF	97	186
711.6	2',3'-cyclic-nucleotide 2'-phosphodiesterase [Bacillus amyloliquefaciens]	WP_076984082.1	155 kDa	INF	0	200
711.7	2',3'-cyclic-nucleotide 2'-phosphodiesterase [Bacillus amyloliquefaciens]	WP_076984132.1	155 kDa	INF	0	361
711.8	2',3'-cyclic-nucleotide 2'-phosphodiesterase [Bacillus amyloliquefaciens]	WP_082189854.1	155 kDa	INF	0	320
712	Cluster of pectate lyase [Bacillus amyloliquefaciens] (WP_045507821.1)	WP_045507821.1 [6]	45 kDa	INF	189	314
712.1	pectate lyase [Bacillus amyloliquefaciens]	WP_061890477.1	46 kDa	INF	80	110
712.2	pectate lyase [Bacillus amyloliquefaciens]	WP_063095940.1	45 kDa	INF	112	175
712.3	pectate lyase [Bacillus amyloliquefaciens]	WP_045507821.1	45 kDa	INF	180	297
712.4	pectate lyase [Bacillus amyloliquefaciens]	WP_088612388.1	45 kDa	INF	165	276
713	MULTISPECIES: hypothetical protein [Bacillus]	WP_003151740.1	18 kDa	INF	24	40
714	MULTISPECIES: DUF47 domain-containing protein [Bacillus]	WP_003154804.1	24 kDa	INF	3	5
715	MULTISPECIES: AsnC family transcriptional regulator [Bacillus]	WP_003156263.1 (+1)	16 kDa	INF	9	15
716	Cluster of MULTISPECIES: chaperonin GroEL [Bacillus subtilis group] (WP_013351186.1)	WP_013351186.1 [2]	57 kDa	INF	913	1529
716.1	chaperonin GroEL, partial [Bacillus amyloliquefaciens]	WP_061046471.1	56 kDa	INF	899	1464
716.2	MULTISPECIES: chaperonin GroEL [Bacillus subtilis group]	WP_013351186.1	57 kDa	INF	913	1529
717	MULTISPECIES: DUF3383 domain-containing protein [Bacillus subtilis group]	WP_014470554.1	37 kDa	INF	13	22
718	MULTISPECIES: endo-1,4-beta-xylanase [Bacillus subtilis group]	WP_014470364.1 (+1)	26 kDa	INF	10	17
719	Cluster of MULTISPECIES: acetyl-CoA carboxylase, biotin carboxyl carrier protein [Bacillus] (WP_007612510.1)	WP_007612510.1 [2]	17 kDa	INF	46	79
719.1	MULTISPECIES: acetyl-CoA carboxylase, biotin carboxyl carrier protein [Bacillus]	WP_007612510.1	17 kDa	INF	46	79
720	Cluster of MULTISPECIES: thioredoxin [Bacillus subtilis group] (WP_014471016.1)	WP_014471016.1 [3]	25 kDa	INF	107	184
720.1	MULTISPECIES: thioredoxin [Bacillus subtilis group]	WP_014471016.1 (+1)	25 kDa	INF	107	183
720.2	thioredoxin [Bacillus amyloliquefaciens]	WP_013353606.1	25 kDa	INF	0	30
721	Cluster of MULTISPECIES: 3-phytase [Bacillus subtilis group] (WP_014470270.1)	WP_014470270.1 [4]	42 kDa	INF	816	1409
721.1	MULTISPECIES: 3-phytase [Bacillus subtilis group]	WP_044053346.1 (+1)	42 kDa	INF	156	216
721.2	MULTISPECIES: 3-phytase [Bacillus subtilis group]	WP_014470270.1	42 kDa	INF	814	1406
722	Cluster of MULTISPECIES: ketol-acid reductoisomerase [Bacillus] (WP_007408142.1)	WP_007408142.1 [3]	37 kDa	INF	156	272
722.1	MULTISPECIES: ketol-acid reductoisomerase [Bacillus]	WP_007408142.1	37 kDa	INF	156	272
723	Cluster of MULTISPECIES: hypothetical protein [Bacillus] (WP_007611074.1)	WP_007611074.1 [3]	29 kDa	INF	71	124
723.1	MULTISPECIES: hypothetical protein [Bacillus subtilis group]	WP_013352061.1	28 kDa	INF	71	125
723.2	hypothetical protein [Bacillus amyloliquefaciens]	WP_071346911.1	29 kDa	INF	71	125
723.3	MULTISPECIES: hypothetical protein [Bacillus]	WP_007611074.1	29 kDa	INF	62	112
724	MULTISPECIES: cysteine hydrolase [Bacillus subtilis group]	WP_013350736.1 (+3)	21 kDa	INF	4	7
725	Cluster of MULTISPECIES: phage portal protein [Bacillus subtilis group] (WP_013351950.1)	WP_013351950.1 [5]	50 kDa	INF	88	155
725.1	MULTISPECIES: phage portal protein [Bacillus subtilis group]	WP_013351950.1 (+1)	50 kDa	INF	88	155
726	Cluster of MULTISPECIES: sugar phosphate isomerase/epimerase [Bacillus subtilis group] (WP_013350950.1)	WP_013350950.1 [4]	30 kDa	INF	13	23
726.1	MULTISPECIES: sugar phosphate isomerase/epimerase [Bacillus subtilis group]	WP_013350950.1	30 kDa	INF	13	23
727	Cluster of mannan endo-1,4-beta-mannosidase [Bacillus amyloliquefaciens] (WP_013354082.1)	WP_013354082.1 [9]	41 kDa	INF	3130	5577
727.1	mannan endo-1,4-beta-mannosidase [Bacillus amyloliquefaciens]	WP_013354082.1	41 kDa	INF	3119	5559
727.2	beta-mannosidase [Bacillus amyloliquefaciens]	WP_045512936.1	40 kDa	INF	2991	5401
727.3	MULTISPECIES: mannan endo-1,4-beta-mannosidase [Bacillus]	WP_014419226.1 (+1)	40 kDa	INF	2232	4198
727.4	MULTISPECIES: beta-mannosidase [Bacillus amyloliquefaciens group]	WP_043020992.1	40 kDa	INF	2159	4088
727.5	beta-mannosidase [Bacillus amyloliquefaciens]	WP_063093876.1	40 kDa	INF	2059	3951
728	Cluster of MULTISPECIES: iron-uptake system-binding protein [Bacillus subtilis group] (WP_014469630.1)	WP_014469630.1 [3]	35 kDa	INF	121	218
728.1	MULTISPECIES: iron-uptake system-binding protein [Bacillus subtilis group]	WP_014469630.1 (+1)	35 kDa	INF	121	218
729	MULTISPECIES: branched-chain alpha-keto acid dehydrogenase subunit E2 [Bacillus subtilis group]	WP_013352799.1	46 kDa	INF	17	31
730	Cluster of iron ABC transporter substrate-binding protein [Bacillus amyloliquefaciens] (WP_014471436.1)	WP_014471436.1 [2]	35 kDa	INF	82	150
730.1	ABC transporter [Bacillus amyloliquefaciens]	WP_047476237.1	35 kDa	INF	61	104
730.2	iron ABC transporter substrate-binding protein [Bacillus amyloliquefaciens]	WP_014471436.1	35 kDa	INF	82	150
731	MULTISPECIES: 6-carboxytetrahydropterin synthase QueD [Bacillus subtilis group]	WP_013352043.1	17 kDa	INF	18	33
732	Cluster of gamma-glutamyltransferase [Bacillus amyloliquefaciens] (WP_047474695.1)	WP_047474695.1 [8]	64 kDa	INF	507	932
732.1	gamma-glutamyltransferase [Bacillus amyloliquefaciens]	WP_047474695.1	64 kDa	INF	330	608
732.2	gamma-glutamyltransferase [Bacillus amyloliquefaciens]	WP_014471880.1	64 kDa	INF	477	881
732.3	MULTISPECIES: gamma-glutamyltransferase [Bacillus amyloliquefaciens group]	WP_017417935.1	64 kDa	INF	390	732
732.4	MULTISPECIES: gamma-glutamyltransferase [Bacillus amyloliquefaciens group]	WP_012117707.1	64 kDa	INF	377	726
733	MULTISPECIES: 30S ribosomal protein S2 [Bacillus]	WP_003154215.1 (+2)	28 kDa	INF	7	13
734	Cluster of MULTISPECIES: 4-aminobutyrate--2-oxoglutarate transaminase [Bacillus subtilis group] (WP_013351017.1)	WP_013351017.1 [2]	47 kDa	INF	72	135
734.1	MULTISPECIES: 4-aminobutyrate--2-oxoglutarate transaminase [Bacillus subtilis group]	WP_013351017.1	47 kDa	INF	72	135
735	Cluster of MULTISPECIES: peptidase S8 [Bacillus subtilis group] (WP_013354020.1)	WP_013354020.1 [9]	86 kDa	INF	295	557
735.1	peptidase S8 [Bacillus amyloliquefaciens]	WP_032868200.1	86 kDa	INF	206	364
735.2	MULTISPECIES: peptidase S8 [Bacillus]	WP_014419180.1	86 kDa	INF	227	414
735.3	peptidase S8 [Bacillus amyloliquefaciens]	WP_071347399.1	86 kDa	INF	252	460
735.4	MULTISPECIES: peptidase S8 [Bacillus subtilis group]	WP_013354020.1	86 kDa	INF	290	531
735.5	peptidase S8 [Bacillus amyloliquefaciens]	WP_061581643.1	86 kDa	INF	164	348
736	Cluster of MULTISPECIES: murein transglycosylase [Bacillus] (WP_014416883.1)	WP_014416883.1 [2]	29 kDa	INF	136	260
736.1	MULTISPECIES: L-cystine-binding protein tcyA [Bacillus]	WP_016937284.1	29 kDa	INF	113	189
736.2	MULTISPECIES: murein transglycosylase [Bacillus]	WP_014416883.1	29 kDa	INF	135	251
737	MULTISPECIES: MIP18 family protein YitW [Bacillus]	WP_003155088.1 (+2)	11 kDa	INF	13	25
738	Cluster of MULTISPECIES: phage portal protein [Bacillus subtilis group] (WP_013351945.1)	WP_013351945.1 [3]	35 kDa	INF	171	337
738.1	MULTISPECIES: phage portal protein [Bacillus subtilis group]	WP_013351945.1	35 kDa	INF	171	337
739	MULTISPECIES: hypothetical protein [Bacillus subtilis group]	WP_014471008.1	18 kDa	INF	74	146
740	Cluster of MULTISPECIES: flagellar motor switch phosphatase FliY [Bacillus subtilis group] (WP_013352267.1)	WP_013352267.1 [17]	41 kDa	INF	6	12
740.1	MULTISPECIES: flagellar motor switch phosphatase FliY [Bacillus subtilis group]	WP_013352267.1	41 kDa	INF	6	12
741	MULTISPECIES: DNA-directed RNA polymerase subunit delta [Bacillus subtilis group]	WP_013353935.1 (+5)	21 kDa	INF	21	42
742	Cluster of chitosanase [Bacillus amyloliquefaciens] (WP_013353486.1)	WP_013353486.1 [3]	31 kDa	INF	1722	3459
742.1	MULTISPECIES: chitosanase [Bacillus amyloliquefaciens group]	WP_015387749.1	31 kDa	INF	926	1644
742.2	chitosanase [Bacillus amyloliquefaciens]	WP_013353486.1	31 kDa	INF	1722	3458
743	Cluster of MULTISPECIES: glycerol phosphate lipoteichoic acid synthase [Bacillus subtilis group] (WP_013351328.1)	WP_013351328.1 [4]	74 kDa	INF	472	966
743.1	MULTISPECIES: glycerol phosphate lipoteichoic acid synthase [Bacillus]	WP_014417149.1	74 kDa	INF	265	409
743.2	MULTISPECIES: glycerol phosphate lipoteichoic acid synthase [Bacillus subtilis group]	WP_013351328.1 (+1)	74 kDa	INF	475	967
744	Cluster of MULTISPECIES: aldehyde dehydrogenase [Bacillus subtilis group] (WP_013351336.1)	WP_013351336.1 [2]	53 kDa	INF	15	31
744.1	MULTISPECIES: aldehyde dehydrogenase [Bacillus subtilis group]	WP_013351336.1	53 kDa	INF	15	31
745	Cluster of glycoside hydrolase family 68 protein [Bacillus amyloliquefaciens] (WP_013354239.1)	WP_013354239.1 [4]	53 kDa	INF	654	1356
745.1	MULTISPECIES: glycoside hydrolase family 68 protein [Bacillus amyloliquefaciens group]	WP_017418486.1 (+1)	53 kDa	INF	457	907
745.2	glycoside hydrolase family 68 protein [Bacillus amyloliquefaciens]	WP_013354239.1	53 kDa	INF	652	1350
746	Cluster of MULTISPECIES: HD domain-containing protein [Bacillus subtilis group] (WP_014470705.1)	WP_014470705.1 [2]	21 kDa	INF	18	38
746.1	MULTISPECIES: HD domain-containing protein [Bacillus subtilis group]	WP_014470705.1	21 kDa	INF	18	38
747	Cluster of MULTISPECIES: glycerol phosphate lipoteichoic acid synthase [Bacillus subtilis group] (WP_013351370.1)	WP_013351370.1 [3]	74 kDa	INF	300	639
747.1	glycerol phosphate lipoteichoic acid synthase [Bacillus amyloliquefaciens]	WP_047476474.1	74 kDa	INF	231	480
747.2	MULTISPECIES: glycerol phosphate lipoteichoic acid synthase [Bacillus subtilis group]	WP_013351370.1	74 kDa	INF	301	640
747.3	glycerol phosphate lipoteichoic acid synthase [Bacillus amyloliquefaciens]	WP_039062770.1	74 kDa	INF	245	528
748	MULTISPECIES: beta-hydroxyacyl-ACP dehydratase [Bacillus]	WP_003151242.1 (+1)	16 kDa	INF	29	62
749	Cluster of MULTISPECIES: peptidyl-prolyl cis-trans isomerase [Bacillus subtilis group] (WP_014469608.1)	WP_014469608.1 [6]	34 kDa	INF	19	41
749.1	MULTISPECIES: peptidyl-prolyl cis-trans isomerase [Bacillus subtilis group]	WP_014469608.1 (+2)	34 kDa	INF	19	40
749.2	MULTISPECIES: peptidylprolyl isomerase [Bacillus]	WP_033575241.1 (+1)	34 kDa	INF	7	17
750	Cluster of D-alanyl-D-alanine carboxypeptidase/D-alanyl-D-alanine-endopeptidase [Bacillus amyloliquefaciens] (WP_061581699.1)	WP_061581699.1 [6]	53 kDa	INF	37	80
750.1	D-alanyl-D-alanine carboxypeptidase/D-alanyl-D-alanine-endopeptidase [Bacillus amyloliquefaciens]	WP_047474703.1	53 kDa	INF	12	19
750.2	D-alanyl-D-alanine carboxypeptidase/D-alanyl-D-alanine-endopeptidase [Bacillus amyloliquefaciens]	WP_065521175.1 (+1)	53 kDa	INF	37	80
750.3	D-alanyl-D-alanine carboxypeptidase/D-alanyl-D-alanine-endopeptidase [Bacillus amyloliquefaciens]	WP_013352477.1	53 kDa	INF	35	80
750.4	D-alanyl-D-alanine carboxypeptidase/D-alanyl-D-alanine-endopeptidase [Bacillus amyloliquefaciens]	WP_061581699.1	53 kDa	INF	12	40
751	MULTISPECIES: ribosome maturation factor RimP [Bacillus subtilis group]	WP_013352290.1 (+1)	18 kDa	INF	5	11
752	Cluster of hypothetical protein [Bacillus amyloliquefaciens] (WP_013350852.1)	WP_013350852.1 [5]	51 kDa	INF	52	116
752.1	hypothetical protein [Bacillus amyloliquefaciens]	WP_013350852.1 (+3)	51 kDa	INF	52	116
753	Cluster of MULTISPECIES: asparagine--tRNA ligase [Bacillus subtilis group] (WP_013352650.1)	WP_013352650.1 [4]	49 kDa	INF	16	36
753.1	MULTISPECIES: asparagine--tRNA ligase [Bacillus]	WP_012117840.1	49 kDa	INF	15	24
753.2	MULTISPECIES: asparagine--tRNA ligase [Bacillus subtilis group]	WP_013352650.1 (+2)	49 kDa	INF	16	35
754	MULTISPECIES: UTP--glucose-1-phosphate uridylyltransferase [Bacillus subtilis group]	WP_013353804.1 (+1)	33 kDa	INF	4	9
755	Cluster of MULTISPECIES: peptidoglycan endopeptidase [Bacillus subtilis group] (WP_014469966.1)	WP_014469966.1 [4]	29 kDa	INF	43	99
755.1	MULTISPECIES: peptidoglycan endopeptidase [Bacillus subtilis group]	WP_014469966.1 (+1)	29 kDa	INF	43	99
756	MULTISPECIES: ATP--cob(I)alamin adenosyltransferase [Bacillus subtilis group]	WP_014471000.1 (+3)	21 kDa	INF	3	7
757	MULTISPECIES: hydrolase [Bacillus subtilis group]	WP_013351641.1	60 kDa	INF	31	73
758	Cluster of MULTISPECIES: glycine/betaine ABC transporter [Bacillus subtilis group] (WP_013350936.1)	WP_013350936.1 [3]	32 kDa	INF	19	45
758.1	MULTISPECIES: glycine/betaine ABC transporter [Bacillus subtilis group]	WP_013350936.1	32 kDa	INF	19	45
758.2	MULTISPECIES: glycine/betaine ABC transporter [Bacillus]	WP_014416846.1 (+1)	32 kDa	INF	11	27
759	Cluster of MULTISPECIES: N-acetylmuramoyl-L-alanine amidase [Bacillus subtilis group] (WP_014470491.1)	WP_014470491.1 [3]	32 kDa	INF	111	265
759.1	MULTISPECIES: N-acetylmuramoyl-L-alanine amidase [Bacillus subtilis group]	WP_014470491.1 (+1)	32 kDa	INF	111	265
760	MULTISPECIES: hypothetical protein [Bacillus subtilis group]	WP_013352626.1	11 kDa	INF	5	12
761	Cluster of beta-N-acetylglucosaminidase [Bacillus amyloliquefaciens] (WP_071347498.1)	WP_071347498.1 [10]	96 kDa	INF	31	75
761.1	MULTISPECIES: beta-N-acetylglucosaminidase [Bacillus]	WP_007614152.1	96 kDa	INF	4	0
761.2	beta-N-acetylglucosaminidase [Bacillus amyloliquefaciens]	WP_073982080.1	96 kDa	INF	4	0
761.3	beta-N-acetylglucosaminidase [Bacillus amyloliquefaciens]	WP_071347498.1	96 kDa	INF	31	75
762	MULTISPECIES: RNA-binding protein Hfq [Bacillus]	WP_003154064.1	8 kDa	INF	26	63
763	MULTISPECIES: TetR/AcrR family transcriptional regulator [Bacillus]	WP_003155219.1 (+8)	22 kDa	INF	2	5
764	MULTISPECIES: GTP pyrophosphokinase [Bacillus subtilis group]	WP_013354057.1	25 kDa	INF	8	20
765	Cluster of flagellar hook-associated protein FlgK [Bacillus amyloliquefaciens] (WP_013353779.1)	WP_013353779.1 [3]	54 kDa	INF	41	103
765.1	flagellar hook-associated protein FlgK [Bacillus amyloliquefaciens]	WP_013353779.1 (+1)	54 kDa	INF	41	97
765.2	flagellar hook-associated protein FlgK [Bacillus amyloliquefaciens]	WP_072177038.1	54 kDa	INF	27	79
766	Cluster of D-alanyl-D-alanine carboxypeptidase [Bacillus amyloliquefaciens] (WP_080735932.1)	WP_080735932.1 [4]	49 kDa	INF	98	249
766.1	D-alanyl-D-alanine carboxypeptidase [Bacillus amyloliquefaciens]	WP_080735932.1	49 kDa	INF	90	214
766.2	D-alanyl-D-alanine carboxypeptidase [Bacillus amyloliquefaciens]	WP_079005272.1	49 kDa	INF	96	237
766.3	D-alanyl-D-alanine carboxypeptidase [Bacillus amyloliquefaciens]	WP_081278243.1	49 kDa	INF	90	238
767	MULTISPECIES: malate dehydrogenase [Bacillus]	WP_003152455.1 (+2)	34 kDa	INF	457	1166
768	MULTISPECIES: hypothetical protein [Bacillus subtilis group]	WP_013352357.1 (+1)	23 kDa	INF	19	50
769	Cluster of MULTISPECIES: deferrochelatase/peroxidase EfeB [Bacillus subtilis group] (WP_013354041.1)	WP_013354041.1 [2]	46 kDa	INF	51	136
769.1	deferrochelatase/peroxidase EfeB [Bacillus amyloliquefaciens]	WP_061573612.1	46 kDa	INF	50	130
769.2	MULTISPECIES: deferrochelatase/peroxidase EfeB [Bacillus subtilis group]	WP_013354041.1	46 kDa	INF	51	136
770	hypothetical protein [Bacillus amyloliquefaciens]	WP_042635096.1	46 kDa	INF	3	8
771	Cluster of MULTISPECIES: serine protease [Bacillus subtilis group] (WP_013353555.1)	WP_013353555.1 [4]	48 kDa	INF	26	70
771.1	MULTISPECIES: serine protease [Bacillus subtilis group]	WP_013353555.1	48 kDa	INF	26	68
771.2	MULTISPECIES: serine protease [Bacillus amyloliquefaciens group]	WP_012118402.1	48 kDa	INF	11	30
771.3	serine protease [Bacillus amyloliquefaciens]	WP_065522196.1	48 kDa	INF	18	58
772	MULTISPECIES: N-acetyltransferase [Bacillus subtilis group]	WP_013353649.1	17 kDa	INF	17	46
773	Cluster of MULTISPECIES: hypothetical protein [Bacillus subtilis group] (WP_014470493.1)	WP_014470493.1 [3]	29 kDa	INF	36	98
773.1	MULTISPECIES: hypothetical protein [Bacillus subtilis group]	WP_014470493.1	29 kDa	INF	36	98
774	Cluster of MULTISPECIES: dihydrolipoyllysine-residue succinyltransferase [Bacillus subtilis group] (WP_013352532.1)	WP_013352532.1 [3]	45 kDa	INF	22	60
774.1	MULTISPECIES: dihydrolipoyllysine-residue succinyltransferase [Bacillus subtilis group]	WP_013352532.1	45 kDa	INF	22	60
775	Cluster of PTS sugar transporter subunit IIB [Bacillus amyloliquefaciens] (WP_014471222.1)	WP_014471222.1 [6]	11 kDa	INF	126	350
775.1	MULTISPECIES: PTS sugar transporter subunit IIB [Bacillus amyloliquefaciens group]	WP_014419221.1	11 kDa	INF	73	149
775.2	PTS sugar transporter subunit IIB [Bacillus amyloliquefaciens]	WP_014471222.1 (+1)	11 kDa	INF	124	348
776	MULTISPECIES: phage portal protein [Bacillus]	WP_003154837.1	16 kDa	INF	41	115
777	MULTISPECIES: hypothetical protein [Bacillus subtilis group]	WP_013352404.1 (+1)	20 kDa	INF	142	404
778	Cluster of MULTISPECIES: peptide deformylase [Bacillus subtilis group] (WP_013352215.1)	WP_013352215.1 [2]	18 kDa	INF	13	37
778.1	MULTISPECIES: peptide deformylase [Bacillus subtilis group]	WP_013352215.1	18 kDa	INF	12	37
778.2	MULTISPECIES: peptide deformylase [Bacillus]	WP_047475069.1	18 kDa	INF	6	20
779	Cluster of bifunctional murein DD-endopeptidase/murein LD-carboxypeptidase [Bacillus amyloliquefaciens] (WP_013353821.1)	WP_013353821.1 [2]	45 kDa	INF	18	52
779.1	bifunctional murein DD-endopeptidase/murein LD-carboxypeptidase [Bacillus amyloliquefaciens]	WP_013353821.1	45 kDa	INF	18	52
780	Cluster of MULTISPECIES: hypothetical protein [Bacillus subtilis group] (WP_014470496.1)	WP_014470496.1 [8]	66 kDa	INF	41	120
780.1	MULTISPECIES: hypothetical protein [Bacillus subtilis group]	WP_014470496.1	66 kDa	INF	41	120
781	MULTISPECIES: UDP-N-acetylglucosamine 1-carboxyvinyltransferase [Bacillus]	WP_003151185.1 (+3)	47 kDa	INF	2	6
782	MULTISPECIES: peptidoglycan-binding protein [Bacillus subtilis group]	WP_013352516.1	31 kDa	INF	2	6
783	MULTISPECIES: transcriptional repressor [Bacillus subtilis group]	WP_013352901.1	16 kDa	INF	3	9
784	MULTISPECIES: polysaccharide deacetylase [Bacillus subtilis group]	WP_014469976.1 (+1)	32 kDa	INF	1	3
785	MULTISPECIES: ribonuclease H [Bacillus subtilis group]	WP_014470262.1 (+4)	14 kDa	INF	2	6
786	MULTISPECIES: phage portal protein [Bacillus subtilis group]	WP_014470495.1	13 kDa	INF	6	18
787	Cluster of MULTISPECIES: subtilisin BPN' [Bacillus subtilis group] (WP_013351733.1)	WP_013351733.1 [3]	39 kDa	INF	346	1050
787.1	MULTISPECIES: peptidase S8 [Bacillus]	WP_016938318.1	39 kDa	INF	174	334
787.2	MULTISPECIES: peptidase S8 [Bacillus amyloliquefaciens group]	WP_017417394.1	39 kDa	INF	86	253
787.3	MULTISPECIES: subtilisin BPN' [Bacillus subtilis group]	WP_013351733.1	39 kDa	INF	343	1046
788	Cluster of MULTISPECIES: hypothetical protein [Bacillus subtilis group] (WP_013351244.1)	WP_013351244.1 [3]	84 kDa	INF	601	1866
788.1	hypothetical protein [Bacillus amyloliquefaciens]	WP_043866880.1	84 kDa	INF	376	1002
788.2	MULTISPECIES: hypothetical protein [Bacillus subtilis group]	WP_013351244.1	84 kDa	INF	601	1859
788.3	MULTISPECIES: hypothetical protein [Bacillus amyloliquefaciens group]	WP_012116968.1	84 kDa	INF	405	1326
789	Cluster of MULTISPECIES: cytochrome ubiquinol oxidase subunit I [Bacillus subtilis group] (WP_013354031.1)	WP_013354031.1 [4]	74 kDa	INF	23	73
789.1	MULTISPECIES: cytochrome ubiquinol oxidase subunit I [Bacillus subtilis group]	WP_013354031.1 (+2)	74 kDa	INF	23	73
790	MULTISPECIES: formate dehydrogenase subunit alpha [Bacillus subtilis group]	WP_014470513.1	110 kDa	INF	52	166
791	MULTISPECIES: hypothetical protein [Bacillus amyloliquefaciens group]	WP_017417299.1 (+3)	17 kDa	INF	5	16
792	MULTISPECIES: hypothetical protein [Bacillus subtilis group]	WP_014470518.1	48 kDa	INF	67	215
793	Cluster of MULTISPECIES: peroxiredoxin [Bacillus subtilis group] (WP_013351991.1)	WP_013351991.1 [4]	15 kDa	INF	9	29
793.1	MULTISPECIES: peroxiredoxin [Bacillus subtilis group]	WP_013351991.1	15 kDa	INF	8	28
793.2	Organic hydroperoxide resistance protein OhrA [Bacillus amyloliquefaciens]	WP_045506609.1 (+2)	15 kDa	INF	5	21
794	Cluster of MULTISPECIES: peptidoglycan endopeptidase [Bacillus subtilis group] (WP_013352537.1)	WP_013352537.1 [5]	45 kDa	INF	27	87
794.1	MULTISPECIES: peptidoglycan endopeptidase [Bacillus subtilis group]	WP_013352537.1	45 kDa	INF	27	87
794.3	peptidoglycan endopeptidase [Bacillus amyloliquefaciens]	WP_015388113.1	45 kDa	INF	0	27
795	Cluster of MULTISPECIES: hypothetical protein [Bacillus subtilis group] (WP_014470330.1)	WP_014470330.1 [3]	20 kDa	INF	72	237
795.1	MULTISPECIES: hypothetical protein [Bacillus amyloliquefaciens group]	WP_017417934.1	20 kDa	INF	45	111
795.2	MULTISPECIES: hypothetical protein [Bacillus subtilis group]	WP_014470330.1	20 kDa	INF	72	236
796	N-acetylmuramoyl-L-alanine amidase [Bacillus amyloliquefaciens]	WP_013353799.1	52 kDa	INF	17	56
797	MULTISPECIES: hypothetical protein [Bacillus subtilis group]	WP_013352414.1 (+1)	16 kDa	INF	23	79
798	Cluster of MULTISPECIES: NAD-dependent malic enzyme [Bacillus subtilis group] (WP_014470832.1)	WP_014470832.1 [3]	62 kDa	INF	9	31
798.1	MULTISPECIES: NAD-dependent malic enzyme [Bacillus subtilis group]	WP_014470832.1	62 kDa	INF	9	31
799	MULTISPECIES: Glu/Leu/Phe/Val dehydrogenase [Bacillus subtilis group]	WP_013352705.1 (+1)	47 kDa	INF	78	279
800	Cluster of peptidase G2 [Bacillus amyloliquefaciens] (WP_013351417.1)	WP_013351417.1 [4]	84 kDa	INF	28	108
800.1	peptidase G2 [Bacillus amyloliquefaciens]	WP_013351417.1 (+2)	84 kDa	INF	28	108
801	MULTISPECIES: 7-cyano-7-deazaguanine reductase [Bacillus]	WP_021493777.1	19 kDa	INF	9	35
802	Cluster of MULTISPECIES: methionine ABC transporter substrate-binding protein [Bacillus subtilis group] (WP_013353529.1)	WP_013353529.1 [4]	30 kDa	INF	35	138
802.1	MULTISPECIES: methionine ABC transporter substrate-binding protein [Bacillus]	WP_052586567.1	30 kDa	INF	19	66
802.2	MULTISPECIES: methionine ABC transporter substrate-binding protein [Bacillus subtilis group]	WP_013353529.1 (+1)	30 kDa	INF	34	138
803	Cluster of MULTISPECIES: amidase [Bacillus subtilis group] (WP_013353800.1)	WP_013353800.1 [2]	76 kDa	INF	73	302
803.1	MULTISPECIES: amidase [Bacillus subtilis group]	WP_013353800.1	76 kDa	INF	73	302
803.2	MULTISPECIES: amidase [Bacillus amyloliquefaciens group]	WP_021494105.1	76 kDa	INF	0	44
804	Cluster of hypothetical protein [Bacillus amyloliquefaciens] (WP_013351226.1)	WP_013351226.1 [2]	36 kDa	INF	43	180
804.1	hypothetical protein [Bacillus amyloliquefaciens]	WP_013351226.1	36 kDa	INF	42	180
804.2	coat protein [Bacillus amyloliquefaciens]	WP_088612277.1	36 kDa	INF	3	46
805	Cluster of MULTISPECIES: glycerophosphodiester phosphodiesterase [Bacillus subtilis group] (WP_014469663.1)	WP_014469663.1 [4]	33 kDa	INF	85	358
805.1	MULTISPECIES: glycerophosphodiester phosphodiesterase [Bacillus subtilis group]	WP_014469663.1	33 kDa	INF	83	329
805.2	MULTISPECIES: glycerophosphodiester phosphodiesterase [Bacillus]	WP_007408993.1 (+1)	33 kDa	INF	67	279
806	Cluster of MULTISPECIES: iron(3+)-hydroxamate-binding protein FhuD [Bacillus subtilis group] (WP_014471005.1)	WP_014471005.1 [2]	34 kDa	INF	17	72
806.1	MULTISPECIES: iron(3+)-hydroxamate-binding protein FhuD [Bacillus subtilis group]	WP_014471005.1	34 kDa	INF	17	72
807	MULTISPECIES: hypothetical protein [Bacillus]	WP_003155386.1 (+2)	19 kDa	INF	7	30
808	MULTISPECIES: pur operon repressor [Bacillus]	WP_004264666.1 (+5)	31 kDa	INF	3	13
809	MULTISPECIES: manganese catalase [Bacillus subtilis group]	WP_013351075.1	30 kDa	INF	45	201
810	Cluster of MULTISPECIES: hypothetical protein [Bacillus subtilis group] (WP_014471192.1)	WP_014471192.1 [5]	17 kDa	INF	5	23
810.1	MULTISPECIES: hypothetical protein [Bacillus subtilis group]	WP_014471192.1	17 kDa	INF	5	23
810.2	MULTISPECIES: member of the processed secretome [Bacillus]	WP_022537147.1 (+3)	17 kDa	INF	0	4
811	Cluster of MULTISPECIES: peptidase C40 [Bacillus] (WP_061860907.1)	WP_061860907.1 [3]	50 kDa	INF	15	69
811.1	peptidase C40 [Bacillus amyloliquefaciens]	WP_041481743.1	51 kDa	INF	6	12
811.2	MULTISPECIES: peptidase C40 [Bacillus]	WP_061860907.1	50 kDa	INF	15	68
811.3	peptidase C40 [Bacillus amyloliquefaciens]	WP_058906381.1	51 kDa	INF	6	68
812	Cluster of MULTISPECIES: ArsR family transcriptional regulator [Bacillus] (WP_012117736.1)	WP_012117736.1 [3]	13 kDa	INF	3	14
812.1	MULTISPECIES: ArsR family transcriptional regulator [Bacillus]	WP_012117736.1 (+1)	13 kDa	INF	3	14
813	foldase [Bacillus amyloliquefaciens]	WP_013351704.1 (+1)	32 kDa	INF	8	39
814	Cluster of MULTISPECIES: signal peptidase I [Bacillus] (WP_003154568.1)	WP_003154568.1 [5]	22 kDa	INF	7	35
814.1	MULTISPECIES: signal peptidase I [Bacillus]	WP_007611132.1	22 kDa	INF	6	20
814.2	MULTISPECIES: signal peptidase I [Bacillus]	WP_003154568.1 (+3)	22 kDa	INF	7	34
815	MULTISPECIES: DUF1641 domain-containing protein [Bacillus]	WP_003154908.1	15 kDa	INF	2	10
816	Cluster of transposase [Bacillus amyloliquefaciens] (WP_065522383.1)	WP_065522383.1 [7]	70 kDa	INF	6	33
816.1	MULTISPECIES: transposase [Bacillus]	WP_007614255.1	74 kDa	INF	1	6
816.2	transposase [Bacillus amyloliquefaciens]	WP_065522383.1	70 kDa	INF	4	27
816.3	transposase [Bacillus amyloliquefaciens]	WP_065118542.1	70 kDa	INF	1	24
816.4	transposase [Bacillus amyloliquefaciens]	WP_043867492.1	72 kDa	INF	0	1
816.7	transposase [Bacillus amyloliquefaciens]	WP_076983480.1	72 kDa	INF	0	1
817	MULTISPECIES: cytochrome aa3 quinol oxidase subunit III [Bacillus]	WP_003150930.1 (+1)	23 kDa	INF	6	34
818	MULTISPECIES: cytochrome aa3 quinol oxidase subunit II [Bacillus subtilis group]	WP_013354032.1 (+1)	36 kDa	INF	24	137
819	Cluster of MULTISPECIES: hypothetical protein [Bacillus subtilis group] (WP_013353465.1)	WP_013353465.1 [3]	16 kDa	INF	40	234
819.1	MULTISPECIES: hypothetical protein [Bacillus subtilis group]	WP_013353465.1	16 kDa	INF	40	234
820	MULTISPECIES: NAD kinase [Bacillus]	WP_016938580.1	30 kDa	INF	1	6
821	Cluster of MULTISPECIES: N-acetylmuramoyl-L-alanine amidase [Bacillus subtilis group] (WP_013352816.1)	WP_013352816.1 [2]	22 kDa	INF	22	134
821.1	MULTISPECIES: N-acetylmuramoyl-L-alanine amidase [Bacillus]	WP_047475651.1	22 kDa	INF	12	69
821.2	MULTISPECIES: N-acetylmuramoyl-L-alanine amidase [Bacillus subtilis group]	WP_013352816.1	22 kDa	INF	22	134
822	MULTISPECIES: hypothetical protein [Bacillus subtilis group]	WP_014470443.1 (+2)	22 kDa	INF	7	43
823	Cluster of iron-hydroxamate ABC transporter substrate-binding protein [Bacillus amyloliquefaciens] (WP_013354073.1)	WP_013354073.1 [4]	34 kDa	INF	16	99
823.1	iron-hydroxamate ABC transporter substrate-binding protein [Bacillus amyloliquefaciens]	WP_013354073.1	34 kDa	INF	16	99
824	MULTISPECIES: ABC transporter ATP-binding protein [Bacillus]	WP_003155037.1 (+8)	35 kDa	INF	3	19
825	Cluster of levanase [Bacillus amyloliquefaciens] (WP_013354240.1)	WP_013354240.1 [6]	58 kDa	INF	6	39
825.1	levanase [Bacillus amyloliquefaciens]	WP_013354240.1 (+1)	58 kDa	INF	6	39
826	MULTISPECIES: hypothetical protein [Bacillus]	WP_014470553.1	14 kDa	INF	2	13
827	Cluster of MULTISPECIES: DUF4309 domain-containing protein [Bacillus subtilis group] (WP_013351908.1)	WP_013351908.1 [3]	21 kDa	INF	190	1271
827.1	MULTISPECIES: DUF4309 domain-containing protein [Bacillus amyloliquefaciens group]	WP_012117342.1	21 kDa	INF	21	98
827.2	MULTISPECIES: DUF4309 domain-containing protein [Bacillus subtilis group]	WP_013351908.1	21 kDa	INF	190	1271
828	phage portal protein [Bacillus amyloliquefaciens]	WP_013351222.1	57 kDa	INF	6	43
829	Cluster of MULTISPECIES: carbamoyl-phosphate synthase (glutamine-hydrolyzing) large subunit [Bacillus subtilis group] (WP_013352196.1)	WP_013352196.1 [5]	118 kDa	INF	3	23
829.1	MULTISPECIES: carbamoyl-phosphate synthase (glutamine-hydrolyzing) large subunit [Bacillus subtilis group]	WP_013352196.1 (+2)	118 kDa	INF	3	22
829.3	MULTISPECIES: carbamoyl-phosphate synthase (glutamine-hydrolyzing) large subunit [Bacillus amyloliquefaciens group]	WP_012117517.1	118 kDa	INF	0	6
830	Cluster of peptidoglycan endopeptidase [Bacillus amyloliquefaciens] (WP_045507407.1)	WP_045507407.1 [11]	51 kDa	INF	8	65
830.1	peptidoglycan endopeptidase [Bacillus amyloliquefaciens]	WP_045507407.1	51 kDa	INF	8	65
830.3	MULTISPECIES: peptidoglycan endopeptidase [Bacillus]	WP_007610305.1 (+5)	52 kDa	INF	0	63
831	Cluster of MULTISPECIES: S26 family signal peptidase [Bacillus subtilis group] (WP_038462897.1)	WP_038462897.1 [3]	22 kDa	INF	4	34
831.1	MULTISPECIES: S26 family signal peptidase [Bacillus subtilis group]	WP_038462897.1	22 kDa	INF	4	34
831.3	signal peptidase I [Bacillus amyloliquefaciens]	WP_072177715.1	22 kDa	INF	0	10
832	MULTISPECIES: ribonuclease III [Bacillus]	WP_003154303.1 (+4)	28 kDa	INF	1	9
833	Cluster of phage portal protein [Bacillus amyloliquefaciens] (WP_065981238.1)	WP_065981238.1 [2]	54 kDa	INF	3	29
833.1	phage portal protein [Bacillus amyloliquefaciens]	WP_065981238.1	54 kDa	INF	3	29
833.2	MULTISPECIES: phage portal protein [Bacillus subtilis group]	WP_032874583.1	54 kDa	INF	0	13
834	fibronectin type III domain-containing protein [Bacillus amyloliquefaciens]	WP_013351233.1	11 kDa	INF	2	20
835	MULTISPECIES: MarR family transcriptional regulator [Bacillus subtilis group]	WP_013353962.1	16 kDa	INF	2	21
836	MULTISPECIES: MarR family transcriptional regulator [Bacillus subtilis group]	WP_013353097.1	17 kDa	INF	1	11
837	MULTISPECIES: hypothetical protein [Bacillus subtilis group]	WP_013353742.1 (+1)	27 kDa	INF	2	24
838	Cluster of MULTISPECIES: hypothetical protein [Bacillus subtilis group] (WP_013352632.1)	WP_013352632.1 [2]	16 kDa	INF	19	232
838.1	MULTISPECIES: hypothetical protein [Bacillus amyloliquefaciens group]	WP_003153543.1	17 kDa	INF	12	80
838.2	MULTISPECIES: hypothetical protein [Bacillus subtilis group]	WP_013352632.1	16 kDa	INF	19	227
839	Cluster of MULTISPECIES: polysaccharide deacetylase family protein [Bacillus subtilis group] (WP_013352124.1)	WP_013352124.1 [2]	31 kDa	INF	16	295
839.1	MULTISPECIES: polysaccharide deacetylase family protein [Bacillus subtilis group]	WP_013352124.1	31 kDa	INF	16	295
840	cell wall-binding protein [Bacillus amyloliquefaciens]	WP_013353836.1 (+1)	19 kDa	INF	12	246
841	MULTISPECIES: 7-cyano-7-deazaguanine reductase [Bacillus subtilis group]	WP_074534184.1	9 kDa	INF	1	26
842	Cluster of tRNA (adenine(22)-N(1))-methyltransferase TrmK [Bacillus amyloliquefaciens] (WP_088613872.1)	WP_088613872.1 [7]	26 kDa	INF	1	32
842.1	tRNA (adenine(22)-N(1))-methyltransferase TrmK [Bacillus amyloliquefaciens]	WP_088613872.1	26 kDa	INF	1	32
842.2	MULTISPECIES: tRNA (adenine(22)-N(1))-methyltransferase TrmK [Bacillus]	WP_007408291.1 (+3)	28 kDa	INF	0	23
843	hypothetical protein [Bacillus amyloliquefaciens]	WP_041481604.1	14 kDa	INF	1	37
844	Cluster of MULTISPECIES: serine protease [Bacillus subtilis group] (WP_013351973.1)	WP_013351973.1 [11]	47 kDa	INF	2	87
844.1	MULTISPECIES: serine protease [Bacillus subtilis group]	WP_013351973.1 (+4)	47 kDa	INF	2	87
845	Cluster of MULTISPECIES: amino acid ABC transporter substrate-binding protein [Bacillus subtilis group] (WP_013350995.1)	WP_013350995.1 [2]	29 kDa	INF	1	58
845.1	MULTISPECIES: amino acid ABC transporter substrate-binding protein [Bacillus subtilis group]	WP_013350995.1	29 kDa	INF	1	56
845.2	amino acid ABC transporter substrate-binding protein [Bacillus amyloliquefaciens]	WP_065980693.1	29 kDa	INF	0	36
846	MULTISPECIES: ATP synthase subunit gamma [Bacillus]	WP_003151172.1 (+3)	32 kDa	INF	0	3
847	MULTISPECIES: N utilization substance protein B [Bacillus]	WP_003153163.1	15 kDa	INF	0	3
848	MULTISPECIES: ABC transporter substrate-binding protein [Bacillus]	WP_003153224.1 (+10)	28 kDa	INF	0	15
849	MULTISPECIES: flagellar motor switch protein FliG [Bacillus]	WP_003154256.1 (+2)	38 kDa	INF	0	3
850	MULTISPECIES: 30S ribosomal protein S16 [Bacillus]	WP_003154296.1	10 kDa	INF	0	3
851	MULTISPECIES: heme A synthase [Bacillus]	WP_003154488.1 (+15)	34 kDa	INF	0	5
852	Cluster of MULTISPECIES: STAS domain-containing protein [Bacillus] (WP_003154749.1)	WP_003154749.1 [23]	32 kDa	INF	0	4
852.1	MULTISPECIES: STAS domain-containing protein [Bacillus]	WP_003154749.1 (+21)	32 kDa	INF	0	4
853	MULTISPECIES: ABC transporter permease [Bacillus]	WP_003155041.1 (+11)	34 kDa	INF	0	10
854	MULTISPECIES: holin [Bacillus subtilis group]	WP_003155834.1 (+2)	16 kDa	INF	0	6
855	MULTISPECIES: divalent metal cation transporter [Bacillus]	WP_003156289.1 (+6)	42 kDa	INF	0	5
856	MULTISPECIES: amino acid ABC transporter permease [Bacillus]	WP_003156375.1 (+7)	26 kDa	INF	0	14
857	MULTISPECIES: cell division protein FtsH [Bacillus]	WP_004264608.1 (+3)	71 kDa	INF	0	19
858	MULTISPECIES: OxaA precursor [Bacillus]	WP_004392952.1 (+4)	29 kDa	INF	0	19
859	MULTISPECIES: NupC/NupG family nucleoside CNT transporter [Bacillus]	WP_007408720.1 (+9)	42 kDa	INF	0	8
860	MULTISPECIES: rRNA pseudouridine synthase [Bacillus]	WP_007409432.1	28 kDa	INF	0	8
861	MULTISPECIES: zinc ABC transporter substrate-binding protein [Bacillus subtilis group]	WP_013350924.1 (+3)	35 kDa	INF	0	12
862	Cluster of MULTISPECIES: hypothetical protein [Bacillus amyloliquefaciens group] (WP_013351197.1)	WP_013351197.1 [3]	31 kDa	INF	0	15
862.1	MULTISPECIES: hypothetical protein [Bacillus amyloliquefaciens group]	WP_013351197.1 (+1)	31 kDa	INF	0	15
862.2	recombinase RecT [Bacillus amyloliquefaciens]	WP_073981967.1	31 kDa	INF	0	3
863	Cluster of scaffold protein [Bacillus amyloliquefaciens] (WP_013351225.1)	WP_013351225.1 [2]	25 kDa	INF	0	43
863.1	scaffold protein [Bacillus amyloliquefaciens]	WP_013351225.1	25 kDa	INF	0	43
864	MULTISPECIES: hypothetical protein [Bacillus subtilis group]	WP_013351245.1	14 kDa	INF	0	82
865	Cluster of MULTISPECIES: hypothetical protein [Bacillus subtilis group] (WP_013351259.1)	WP_013351259.1 [5]	39 kDa	INF	0	7
865.1	MULTISPECIES: hypothetical protein [Bacillus subtilis group]	WP_013351259.1 (+3)	39 kDa	INF	0	7
865.2	hypothetical protein [Bacillus amyloliquefaciens]	WP_065980849.1	39 kDa	INF	0	5
866	Cluster of MULTISPECIES: transposase [Bacillus subtilis group] (WP_013351308.1)	WP_013351308.1 [5]	27 kDa	INF	0	3
866.1	MULTISPECIES: transposase [Bacillus subtilis group]	WP_013351308.1	27 kDa	INF	0	3
867	MULTISPECIES: ABC transporter substrate-binding protein [Bacillus subtilis group]	WP_013351593.1 (+1)	64 kDa	INF	0	5
868	MULTISPECIES: zinc metalloprotease HtpX [Bacillus subtilis group]	WP_013352021.1	33 kDa	INF	0	8
869	MULTISPECIES: alanine:cation symporter family protein [Bacillus subtilis group]	WP_013352438.1 (+1)	52 kDa	INF	0	5
870	MULTISPECIES: protein translocase subunit SecDF [Bacillus subtilis group]	WP_013353035.1 (+1)	82 kDa	INF	0	6
871	MULTISPECIES: rod shape-determining protein [Bacillus subtilis group]	WP_013353062.1	36 kDa	INF	0	25
872	MULTISPECIES: asparagine synthetase B [Bacillus subtilis group]	WP_013353267.1	73 kDa	INF	0	7
873	penicillin-binding protein [Bacillus amyloliquefaciens]	WP_013353376.1 (+4)	70 kDa	INF	0	14
874	MULTISPECIES: imidazoleglycerol-phosphate dehydratase [Bacillus subtilis group]	WP_013353738.1	21 kDa	INF	0	9
875	MULTISPECIES: LytR family transcriptional regulator [Bacillus subtilis group]	WP_013353818.1 (+2)	37 kDa	INF	0	43
876	DUF5082 domain-containing protein [Bacillus amyloliquefaciens]	WP_013353859.1 (+2)	17 kDa	INF	0	16
877	MULTISPECIES: phosphoribosylformylglycinamidine cyclo-ligase [Bacillus subtilis group]	WP_014469859.1	37 kDa	INF	0	63
878	Cluster of MULTISPECIES: hypothetical protein [Bacillus subtilis group] (WP_014470758.1)	WP_014470758.1 [11]	40 kDa	INF	0	3
878.2	MULTISPECIES: hypothetical protein [Bacillus subtilis group]	WP_014470758.1 (+2)	40 kDa	INF	0	3
879	MULTISPECIES: hypothetical protein [Bacillus subtilis group]	WP_014471142.1	15 kDa	INF	0	31
880	Cluster of hypothetical protein [Bacillus amyloliquefaciens] (WP_014471509.1)	WP_014471509.1 [7]	15 kDa	INF	0	46
880.1	hypothetical protein [Bacillus amyloliquefaciens]	WP_014471509.1 (+2)	15 kDa	INF	0	45
880.3	hypothetical protein [Bacillus amyloliquefaciens]	WP_071347892.1	16 kDa	INF	0	26
881	Cluster of MULTISPECIES: phage portal protein [Bacillus subtilis group] (WP_014471720.1)	WP_014471720.1 [10]	38 kDa	INF	0	12
881.1	MULTISPECIES: phage portal protein [Bacillus]	WP_003154824.1 (+6)	38 kDa	INF	0	4
881.2	MULTISPECIES: phage portal protein [Bacillus subtilis group]	WP_014471720.1 (+2)	38 kDa	INF	0	12
882	Cluster of MULTISPECIES: esterase family protein [Bacillus amyloliquefaciens group] (WP_016938189.1)	WP_016938189.1 [5]	28 kDa	INF	0	10
882.2	MULTISPECIES: esterase family protein [Bacillus amyloliquefaciens group]	WP_016938189.1	28 kDa	INF	0	10
882.3	esterase family protein [Bacillus amyloliquefaciens]	WP_043866996.1	28 kDa	INF	0	4
883	Cluster of phage portal protein, partial [Bacillus amyloliquefaciens] (WP_021493831.1)	WP_021493831.1 [9]	140 kDa	INF	0	16
883.1	phage portal protein [Bacillus amyloliquefaciens]	WP_014470500.1 (+1)	185 kDa	INF	0	6
883.2	phage portal protein, partial [Bacillus amyloliquefaciens]	WP_021493831.1	140 kDa	INF	0	9
883.5	phage portal protein [Bacillus amyloliquefaciens]	WP_045506687.1	185 kDa	INF	0	6
883.7	phage portal protein [Bacillus amyloliquefaciens]	WP_053573487.1	181 kDa	INF	0	8
883.8	phage portal protein [Bacillus amyloliquefaciens]	WP_063095510.1	187 kDa	INF	0	6
884	MarR family transcriptional regulator [Bacillus amyloliquefaciens]	WP_021494007.1 (+1)	17 kDa	INF	0	5
885	Cluster of XRE family transcriptional regulator [Bacillus amyloliquefaciens] (WP_041481598.1)	WP_041481598.1 [4]	9 kDa	INF	0	8
885.1	XRE family transcriptional regulator [Bacillus amyloliquefaciens]	WP_041481598.1 (+1)	9 kDa	INF	0	8
886	Cluster of LytR family transcriptional regulator [Bacillus amyloliquefaciens] (WP_047475797.1)	WP_047475797.1 [11]	35 kDa	INF	0	14
886.1	MULTISPECIES: LytR family transcriptional regulator [Bacillus]	WP_003151369.1 (+9)	34 kDa	INF	0	6
886.2	LytR family transcriptional regulator [Bacillus amyloliquefaciens]	WP_047475797.1	35 kDa	INF	0	10
887	MULTISPECIES: NarK/NasA family nitrate transporter [Bacillus amyloliquefaciens group]	WP_047475886.1	43 kDa	INF	0	13
888	BMP family ABC transporter substrate-binding protein [Bacillus amyloliquefaciens]	WP_047477787.1	35 kDa	INF	0	11
889	MFS transporter [Bacillus amyloliquefaciens]	WP_065982277.1	57 kDa	INF	0	5
890	Cluster of penicillin-binding protein [Bacillus amyloliquefaciens] (WP_071346857.1)	WP_071346857.1 [2]	78 kDa	INF	0	124
890.2	penicillin-binding protein [Bacillus amyloliquefaciens]	WP_071346857.1	78 kDa	INF	0	124
891	Cluster of DUF4355 domain-containing protein [Bacillus amyloliquefaciens] (WP_071347902.1)	WP_071347902.1 [2]	27 kDa	INF	0	6
891.2	DUF4355 domain-containing protein [Bacillus amyloliquefaciens]	WP_071347902.1	27 kDa	INF	0	6

## Sheet: BA unique to 200 mM fold
#	Identified Proteins (1829)	Accession Number	Molecular Weight	Fold Change by Sample	0 mM NaCl	200 mM NaCl
711.6	2',3'-cyclic-nucleotide 2'-phosphodiesterase [Bacillus amyloliquefaciens]	WP_076984082.1	155 kDa	INF	0	200
711.7	2',3'-cyclic-nucleotide 2'-phosphodiesterase [Bacillus amyloliquefaciens]	WP_076984132.1	155 kDa	INF	0	361
711.8	2',3'-cyclic-nucleotide 2'-phosphodiesterase [Bacillus amyloliquefaciens]	WP_082189854.1	155 kDa	INF	0	320
720.2	thioredoxin [Bacillus amyloliquefaciens]	WP_013353606.1	25 kDa	INF	0	30
794.3	peptidoglycan endopeptidase [Bacillus amyloliquefaciens]	WP_015388113.1	45 kDa	INF	0	27
803.2	MULTISPECIES: amidase [Bacillus amyloliquefaciens group]	WP_021494105.1	76 kDa	INF	0	44
810.2	MULTISPECIES: member of the processed secretome [Bacillus]	WP_022537147.1 (+3)	17 kDa	INF	0	4
816.4	transposase [Bacillus amyloliquefaciens]	WP_043867492.1	72 kDa	INF	0	1
816.7	transposase [Bacillus amyloliquefaciens]	WP_076983480.1	72 kDa	INF	0	1
829.3	MULTISPECIES: carbamoyl-phosphate synthase (glutamine-hydrolyzing) large subunit [Bacillus amyloliquefaciens group]	WP_012117517.1	118 kDa	INF	0	6
830.3	MULTISPECIES: peptidoglycan endopeptidase [Bacillus]	WP_007610305.1 (+5)	52 kDa	INF	0	63
831.3	signal peptidase I [Bacillus amyloliquefaciens]	WP_072177715.1	22 kDa	INF	0	10
833.2	MULTISPECIES: phage portal protein [Bacillus subtilis group]	WP_032874583.1	54 kDa	INF	0	13
842.2	MULTISPECIES: tRNA (adenine(22)-N(1))-methyltransferase TrmK [Bacillus]	WP_007408291.1 (+3)	28 kDa	INF	0	23
845.2	amino acid ABC transporter substrate-binding protein [Bacillus amyloliquefaciens]	WP_065980693.1	29 kDa	INF	0	36
846	MULTISPECIES: ATP synthase subunit gamma [Bacillus]	WP_003151172.1 (+3)	32 kDa	INF	0	3
847	MULTISPECIES: N utilization substance protein B [Bacillus]	WP_003153163.1	15 kDa	INF	0	3
848	MULTISPECIES: ABC transporter substrate-binding protein [Bacillus]	WP_003153224.1 (+10)	28 kDa	INF	0	15
849	MULTISPECIES: flagellar motor switch protein FliG [Bacillus]	WP_003154256.1 (+2)	38 kDa	INF	0	3
850	MULTISPECIES: 30S ribosomal protein S16 [Bacillus]	WP_003154296.1	10 kDa	INF	0	3
851	MULTISPECIES: heme A synthase [Bacillus]	WP_003154488.1 (+15)	34 kDa	INF	0	5
852	Cluster of MULTISPECIES: STAS domain-containing protein [Bacillus] (WP_003154749.1)	WP_003154749.1 [23]	32 kDa	INF	0	4
852.1	MULTISPECIES: STAS domain-containing protein [Bacillus]	WP_003154749.1 (+21)	32 kDa	INF	0	4
853	MULTISPECIES: ABC transporter permease [Bacillus]	WP_003155041.1 (+11)	34 kDa	INF	0	10
854	MULTISPECIES: holin [Bacillus subtilis group]	WP_003155834.1 (+2)	16 kDa	INF	0	6
855	MULTISPECIES: divalent metal cation transporter [Bacillus]	WP_003156289.1 (+6)	42 kDa	INF	0	5
856	MULTISPECIES: amino acid ABC transporter permease [Bacillus]	WP_003156375.1 (+7)	26 kDa	INF	0	14
857	MULTISPECIES: cell division protein FtsH [Bacillus]	WP_004264608.1 (+3)	71 kDa	INF	0	19
858	MULTISPECIES: OxaA precursor [Bacillus]	WP_004392952.1 (+4)	29 kDa	INF	0	19
859	MULTISPECIES: NupC/NupG family nucleoside CNT transporter [Bacillus]	WP_007408720.1 (+9)	42 kDa	INF	0	8
860	MULTISPECIES: rRNA pseudouridine synthase [Bacillus]	WP_007409432.1	28 kDa	INF	0	8
861	MULTISPECIES: zinc ABC transporter substrate-binding protein [Bacillus subtilis group]	WP_013350924.1 (+3)	35 kDa	INF	0	12
862	Cluster of MULTISPECIES: hypothetical protein [Bacillus amyloliquefaciens group] (WP_013351197.1)	WP_013351197.1 [3]	31 kDa	INF	0	15
862.1	MULTISPECIES: hypothetical protein [Bacillus amyloliquefaciens group]	WP_013351197.1 (+1)	31 kDa	INF	0	15
862.2	recombinase RecT [Bacillus amyloliquefaciens]	WP_073981967.1	31 kDa	INF	0	3
863	Cluster of scaffold protein [Bacillus amyloliquefaciens] (WP_013351225.1)	WP_013351225.1 [2]	25 kDa	INF	0	43
863.1	scaffold protein [Bacillus amyloliquefaciens]	WP_013351225.1	25 kDa	INF	0	43
864	MULTISPECIES: hypothetical protein [Bacillus subtilis group]	WP_013351245.1	14 kDa	INF	0	82
865	Cluster of MULTISPECIES: hypothetical protein [Bacillus subtilis group] (WP_013351259.1)	WP_013351259.1 [5]	39 kDa	INF	0	7
865.1	MULTISPECIES: hypothetical protein [Bacillus subtilis group]	WP_013351259.1 (+3)	39 kDa	INF	0	7
865.2	hypothetical protein [Bacillus amyloliquefaciens]	WP_065980849.1	39 kDa	INF	0	5
866	Cluster of MULTISPECIES: transposase [Bacillus subtilis group] (WP_013351308.1)	WP_013351308.1 [5]	27 kDa	INF	0	3
866.1	MULTISPECIES: transposase [Bacillus subtilis group]	WP_013351308.1	27 kDa	INF	0	3
867	MULTISPECIES: ABC transporter substrate-binding protein [Bacillus subtilis group]	WP_013351593.1 (+1)	64 kDa	INF	0	5
868	MULTISPECIES: zinc metalloprotease HtpX [Bacillus subtilis group]	WP_013352021.1	33 kDa	INF	0	8
869	MULTISPECIES: alanine:cation symporter family protein [Bacillus subtilis group]	WP_013352438.1 (+1)	52 kDa	INF	0	5
870	MULTISPECIES: protein translocase subunit SecDF [Bacillus subtilis group]	WP_013353035.1 (+1)	82 kDa	INF	0	6
871	MULTISPECIES: rod shape-determining protein [Bacillus subtilis group]	WP_013353062.1	36 kDa	INF	0	25
872	MULTISPECIES: asparagine synthetase B [Bacillus subtilis group]	WP_013353267.1	73 kDa	INF	0	7
873	penicillin-binding protein [Bacillus amyloliquefaciens]	WP_013353376.1 (+4)	70 kDa	INF	0	14
874	MULTISPECIES: imidazoleglycerol-phosphate dehydratase [Bacillus subtilis group]	WP_013353738.1	21 kDa	INF	0	9
875	MULTISPECIES: LytR family transcriptional regulator [Bacillus subtilis group]	WP_013353818.1 (+2)	37 kDa	INF	0	43
876	DUF5082 domain-containing protein [Bacillus amyloliquefaciens]	WP_013353859.1 (+2)	17 kDa	INF	0	16
877	MULTISPECIES: phosphoribosylformylglycinamidine cyclo-ligase [Bacillus subtilis group]	WP_014469859.1	37 kDa	INF	0	63
878	Cluster of MULTISPECIES: hypothetical protein [Bacillus subtilis group] (WP_014470758.1)	WP_014470758.1 [11]	40 kDa	INF	0	3
878.2	MULTISPECIES: hypothetical protein [Bacillus subtilis group]	WP_014470758.1 (+2)	40 kDa	INF	0	3
879	MULTISPECIES: hypothetical protein [Bacillus subtilis group]	WP_014471142.1	15 kDa	INF	0	31
880	Cluster of hypothetical protein [Bacillus amyloliquefaciens] (WP_014471509.1)	WP_014471509.1 [7]	15 kDa	INF	0	46
880.1	hypothetical protein [Bacillus amyloliquefaciens]	WP_014471509.1 (+2)	15 kDa	INF	0	45
880.3	hypothetical protein [Bacillus amyloliquefaciens]	WP_071347892.1	16 kDa	INF	0	26
881	Cluster of MULTISPECIES: phage portal protein [Bacillus subtilis group] (WP_014471720.1)	WP_014471720.1 [10]	38 kDa	INF	0	12
881.1	MULTISPECIES: phage portal protein [Bacillus]	WP_003154824.1 (+6)	38 kDa	INF	0	4
881.2	MULTISPECIES: phage portal protein [Bacillus subtilis group]	WP_014471720.1 (+2)	38 kDa	INF	0	12
882	Cluster of MULTISPECIES: esterase family protein [Bacillus amyloliquefaciens group] (WP_016938189.1)	WP_016938189.1 [5]	28 kDa	INF	0	10
882.2	MULTISPECIES: esterase family protein [Bacillus amyloliquefaciens group]	WP_016938189.1	28 kDa	INF	0	10
882.3	esterase family protein [Bacillus amyloliquefaciens]	WP_043866996.1	28 kDa	INF	0	4
883	Cluster of phage portal protein, partial [Bacillus amyloliquefaciens] (WP_021493831.1)	WP_021493831.1 [9]	140 kDa	INF	0	16
883.1	phage portal protein [Bacillus amyloliquefaciens]	WP_014470500.1 (+1)	185 kDa	INF	0	6
883.2	phage portal protein, partial [Bacillus amyloliquefaciens]	WP_021493831.1	140 kDa	INF	0	9
883.5	phage portal protein [Bacillus amyloliquefaciens]	WP_045506687.1	185 kDa	INF	0	6
883.7	phage portal protein [Bacillus amyloliquefaciens]	WP_053573487.1	181 kDa	INF	0	8
883.8	phage portal protein [Bacillus amyloliquefaciens]	WP_063095510.1	187 kDa	INF	0	6
884	MarR family transcriptional regulator [Bacillus amyloliquefaciens]	WP_021494007.1 (+1)	17 kDa	INF	0	5
885	Cluster of XRE family transcriptional regulator [Bacillus amyloliquefaciens] (WP_041481598.1)	WP_041481598.1 [4]	9 kDa	INF	0	8
885.1	XRE family transcriptional regulator [Bacillus amyloliquefaciens]	WP_041481598.1 (+1)	9 kDa	INF	0	8
886	Cluster of LytR family transcriptional regulator [Bacillus amyloliquefaciens] (WP_047475797.1)	WP_047475797.1 [11]	35 kDa	INF	0	14
886.1	MULTISPECIES: LytR family transcriptional regulator [Bacillus]	WP_003151369.1 (+9)	34 kDa	INF	0	6
886.2	LytR family transcriptional regulator [Bacillus amyloliquefaciens]	WP_047475797.1	35 kDa	INF	0	10
887	MULTISPECIES: NarK/NasA family nitrate transporter [Bacillus amyloliquefaciens group]	WP_047475886.1	43 kDa	INF	0	13
888	BMP family ABC transporter substrate-binding protein [Bacillus amyloliquefaciens]	WP_047477787.1	35 kDa	INF	0	11
889	MFS transporter [Bacillus amyloliquefaciens]	WP_065982277.1	57 kDa	INF	0	5
890	Cluster of penicillin-binding protein [Bacillus amyloliquefaciens] (WP_071346857.1)	WP_071346857.1 [2]	78 kDa	INF	0	124
890.2	penicillin-binding protein [Bacillus amyloliquefaciens]	WP_071346857.1	78 kDa	INF	0	124
891	Cluster of DUF4355 domain-containing protein [Bacillus amyloliquefaciens] (WP_071347902.1)	WP_071347902.1 [2]	27 kDa	INF	0	6
891.2	DUF4355 domain-containing protein [Bacillus amyloliquefaciens]	WP_071347902.1	27 kDa	INF	0	6
