# Supplementary material for: Effect of NaCl stress on exoproteome profiles of Bacillus amyloliquefaciens EB2003A and Lactobacillus helveticus EL2006H
Source: Front Microbiol. 2023 Aug 28;14:1206152. doi: 10.3389/fmicb.2023.1206152 (PMC10493332; doi:10.3389/fmicb.2023.1206152)
Supplement: SUPPLEMENTARY TABLE S2 — Comparison of exoproteome for L. helveticus El2006H, at 0 and 200 mM NaCl. [file Table_2.XLSX]

## Sheet: LH 0 vs 200 mM NaCl fisher
#	Identified Proteins (434)	Accession Number	Molecular Weight	Fisher's Exact Test (p-value): *(p < 0.01935)	0 mM NaCl	200 Mm NaCl
1	Cluster of Major cell-surface adhesin PAc precursor [Lactobacillus helveticus] (AZK91620.1)	AZK91620.1 [23]	243 kDa	< 0.00010	5274	800
2	Cluster of S-layer protein precursor [Lactobacillus helveticus] (AZK91929.1)	AZK91929.1 [24]	55 kDa	< 0.00010	2196	948
4	Cluster of hypothetical protein GFB61_08465 [Lactobacillus helveticus] (QPB52219.1)	QPB52219.1 [3]	24 kDa	< 0.00010	1765	79
5	Cluster of S-layer protein precursor [Lactobacillus helveticus] (AZK91229.1)	AZK91229.1 [5]	38 kDa	< 0.00010	1382	381
6	Cluster of type I glyceraldehyde-3-phosphate dehydrogenase [Lactobacillus helveticus] (WP_173007391.1)	WP_173007391.1 [4]	37 kDa	< 0.00010	862	44
7	Cluster of cell division protein [Lactobacillus helveticus] (QPB51041.1)	QPB51041.1 [15]	49 kDa	< 0.00010	439	373
8	Cluster of SLAP domain-containing protein [Lactobacillus helveticus] (WP_110535314.1)	WP_110535314.1 [4]	39 kDa	< 0.00010	391	146
9	Cluster of hypothetical protein LHEY10_03940 [Lactobacillus helveticus] (GFP02465.1)	GFP02465.1 [4]	35 kDa	< 0.00010	353	108
10	Cluster of extracellular solute-binding protein [Lactobacillus helveticus] (QPB52496.1)	QPB52496.1 [6]	44 kDa	< 0.00010	158	153
11	Cluster of serine hydrolase [Lactobacillus helveticus] (QPB51781.1)	QPB51781.1 [2]	41 kDa	< 0.00010	341	12
13	hypothetical protein LHEJCM1007_19390 [Lactobacillus helveticus]	GFP11830.1	15 kDa	< 0.00010	333	16
14	Cluster of SLAP domain-containing protein [Lactobacillus helveticus] (WP_172997630.1)	WP_172997630.1 [2]	55 kDa	< 0.00010	25	241
15	Cluster of thioredoxin [Lactobacillus helveticus] (GFP02311.1)	GFP02311.1 [4]	12 kDa	< 0.00010	258	9
16	Cluster of M13 family peptidase [Lactobacillus helveticus] (QPB50988.1)	QPB50988.1 [4]	73 kDa	< 0.00010	238	0
18	thiol reductase thioredoxin [Lactobacillus helveticus]	GFP10060.1 (+1)	12 kDa	< 0.00010	264	1
19	phosphocarrier protein HPr [Lactobacillus helveticus]	GFP02142.1 (+2)	9 kDa	< 0.00010	183	6
21	aggregation promoting factor surface protein [Lactobacillus helveticus]	QPB52438.1 (+1)	13 kDa	< 0.00010	124	78
23	Cluster of extracellular solute-binding protein [Lactobacillus helveticus] (QPB52259.1)	QPB52259.1 [4]	48 kDa	< 0.00010	97	64
24	Cluster of oligopeptide ABC transporter substrate-binding protein [Lactobacillus helveticus] (QPB51519.1)	QPB51519.1 [18]	66 kDa	< 0.00010	57	38
25	Cluster of 4-methyl-5(B-hydroxyethyl)-thiazole monophosphate biosynthesis protein [Lactobacillus helveticus] (GFP14958.1)	GFP14958.1 [3]	22 kDa	< 0.00010	172	0
27	Cluster of N-acetylglucosamine kinase [Lactobacillus helveticus] (QPB51384.1)	QPB51384.1 [2]	33 kDa	< 0.00010	147	0
28	Cluster of MULTISPECIES: acetyl-CoA carboxylase biotin carboxyl carrier protein [Lactobacillus] (WP_013855208.1)	WP_013855208.1 [2]	17 kDa	< 0.00010	157	0
30	Cluster of bifunctional oligoribonuclease/PAP phosphatase NrnA [Lactobacillus helveticus] (QPB51226.1)	QPB51226.1 [2]	35 kDa	< 0.00010	170	0
31	MULTISPECIES: 50S ribosomal protein L7/L12 [Lactobacillus]	WP_003625909.1 (+2)	12 kDa	< 0.00010	147	2
32	Cluster of peptidylprolyl isomerase [Lactobacillus helveticus] (QPB51313.1)	QPB51313.1 [4]	33 kDa	< 0.00010	67	54
33	Cluster of PTS sorbitol transporter subunit IIA [Lactobacillus helveticus] (QPB52094.1)	QPB52094.1 [2]	14 kDa	< 0.00010	142	0
34	carboxylating nicotinate-nucleotide diphosphorylase [Lactobacillus helveticus]	QPB52476.1 (+1)	30 kDa	< 0.00010	131	0
35	Cluster of cold-shock protein [Lactobacillus helveticus] (QPB52189.1)	QPB52189.1 [2]	7 kDa	< 0.00010	96	1
36	Cluster of DUF1002 domain-containing protein [Lactobacillus helveticus] (QPB50953.1)	QPB50953.1 [6]	34 kDa	< 0.00010	118	4
37	NAD(P)/FAD-dependent oxidoreductase (plasmid) [Lactobacillus helveticus]	QPB52697.1	49 kDa	< 0.00010	121	0
38	serine hydrolase [Lactobacillus helveticus]	QPB50909.1	42 kDa	< 0.00010	106	2
39	Cluster of peptide ABC transporter substrate-binding protein [Lactobacillus helveticus] (WP_172997611.1)	WP_172997611.1 [6]	59 kDa	< 0.00010	14	67
40	Cluster of glucose-6-phosphate isomerase [Lactobacillus helveticus] (GFP03457.1)	GFP03457.1 [6]	50 kDa	< 0.00010	114	0
43	surface protein [Lactobacillus helveticus]	GFP08791.1	35 kDa	< 0.00010	13	78
44	50S ribosomal protein L6 [Lactobacillus helveticus]	WP_165708949.1	19 kDa	< 0.00010	76	1
45	phosphopyruvate hydratase [Lactobacillus helveticus]	QPB51884.1 (+2)	47 kDa	< 0.00010	81	0
46	transcription elongation factor GreA [Lactobacillus helveticus]	WP_014563252.1	17 kDa	< 0.00010	93	0
48	Cluster of 50S ribosomal protein L11 [Lactobacillus helveticus] (GFP11553.1)	GFP11553.1 [3]	15 kDa	< 0.00010	73	1
52	PTS sugar transporter subunit IIB [Lactobacillus helveticus]	GFP02387.1	12 kDa	< 0.00010	89	0
53	RecName: Full=50S ribosomal protein L24	RL24_LACH4 (+2)	8 kDa	< 0.00010	88	2
55	Cluster of elongation factor Tu [Lactobacillus helveticus] (QPB51914.1)	QPB51914.1 [4]	44 kDa	< 0.00010	75	0
56	Cluster of DUF4479 and tRNA-binding domain-containing protein [Lactobacillus helveticus] (WP_152724583.1)	WP_152724583.1 [3]	24 kDa	< 0.00010	78	0
57	single-stranded DNA-binding protein [Lactobacillus helveticus]	GFP10610.1 (+3)	19 kDa	< 0.00010	87	0
58	RecName: Full=30S ribosomal protein S6	RS6_LACH4	11 kDa	< 0.00010	68	0
60	Cluster of NlpC/P60 family protein [Lactobacillus helveticus] (QPB52371.1)	QPB52371.1 [3]	20 kDa	< 0.00010	31	27
63	Cluster of phosphoglycerate kinase [Lactobacillus helveticus] (WP_165724572.1)	WP_165724572.1 [2]	43 kDa	< 0.00010	59	0
65	Cluster of pyridoxamine 5'-phosphate oxidase family protein [Lactobacillus helveticus] (QPB51702.1)	QPB51702.1 [2]	13 kDa	< 0.00010	69	0
68	hypothetical protein LHEJCM1007_19300 [Lactobacillus helveticus]	GFP11821.1 (+1)	9 kDa	< 0.00010	68	0
69	Cluster of hypothetical protein GFB61_00895 [Lactobacillus helveticus] (QPB50992.1)	QPB50992.1 [3]	14 kDa	< 0.00010	31	22
78	hypothetical protein GFB61_02825 [Lactobacillus helveticus]	QPB51290.1	24 kDa	< 0.00010	16	17
81	30S ribosomal protein S19 [Lactobacillus helveticus]	GFP03018.1 (+1)	10 kDa	< 0.00010	60	0
82	hypothetical protein GFB61_03850 [Lactobacillus helveticus]	QPB51452.1	11 kDa	< 0.00010	57	0
85	Cluster of Stk1 family PASTA domain-containing Ser/Thr kinase [Lactobacillus helveticus] (QPB51502.1)	QPB51502.1 [5]	75 kDa	< 0.00010	3	15
130	fibronectin type III domain-containing protein [Lactobacillus helveticus]	QPB51011.1	52 kDa	< 0.00010	0	7
74	RecName: Full=30S ribosomal protein S5	RS5_LACH4	18 kDa	0.0001	54	0
83	Cluster of acylphosphatase [Lactobacillus helveticus] (GFP03078.1)	GFP03078.1 [2]	10 kDa	0.00012	53	0
93	MULTISPECIES: translation initiation factor IF-1 [Firmicutes]	WP_002878178.1 (+2)	8 kDa	0.00012	53	0
91	elongation factor P 2 [Lactobacillus helveticus]	GFP03141.1 (+3)	21 kDa	0.00014	52	0
47	trypsin-like peptidase domain-containing protein [Lactobacillus helveticus]	WP_065866685.1	43 kDa	0.00017	55	26
84	Cluster of 30S ribosomal protein S11 [Lactobacillus helveticus] (GFP05746.1)	GFP05746.1 [7]	14 kDa	0.00017	51	0
67	SLAP domain-containing protein [Lactobacillus helveticus]	WP_172988098.1 (+2)	71 kDa	0.0002	50	0
88	DUF1827 family protein [Lactobacillus helveticus]	QPB52110.1	11 kDa	0.0002	50	0
73	RecName: Full=Chaperone protein DnaK; AltName: Full=HSP70; AltName: Full=Heat shock 70 kDa protein; AltName: Full=Heat shock protein 70	DNAK_LACH4 (+5)	66 kDa	0.00028	48	0
76	Cluster of glycerol-3-phosphate dehydrogenase [NAD(P)+] [Lactobacillus helveticus] (GFP09715.1)	GFP09715.1 [5]	37 kDa	0.00028	48	0
87	Cluster of antibiotic biosynthesis monooxygenase [Lactobacillus helveticus] (TLQ22900.1)	TLQ22900.1 [7]	25 kDa	0.0004	46	0
66	Cluster of MMPL family transporter [Lactobacillus helveticus] (WP_172994397.1)	WP_172994397.1 [9]	130 kDa	0.00044	59	1
72	UPF0342 protein [Lactobacillus helveticus]	GFP15558.1	13 kDa	0.00047	45	0
90	Cluster of tRNA (adenosine(37)-N6)-threonylcarbamoyltransferase complex dimerization subunit type 1 TsaB [Lactobacillus helveticus] (WP_014918276.1)	WP_014918276.1 [2]	27 kDa	0.00056	44	0
95	Cluster of transcription termination/antitermination protein NusG [Lactobacillus helveticus] (GFP02935.1)	GFP02935.1 [3]	21 kDa	0.00066	43	0
70	Cluster of PASTA domain-containing protein [Lactobacillus helveticus] (QPB51955.1)	QPB51955.1 [9]	79 kDa	0.00079	42	0
163	Cluster of hypothetical protein GFB61_00500 [Lactobacillus helveticus] (QPB50922.1)	QPB50922.1 [4]	31 kDa	0.0008	3	6
62	hypothetical protein LHEY10_14080 [Lactobacillus helveticus]	GFP03479.1	11 kDa	0.00093	41	0
71	DNA starvation/stationary phase protection protein [Lactobacillus helveticus]	QPB51652.1	18 kDa	0.00096	54	1
89	RecName: Full=DNA-directed RNA polymerase subunit epsilon; Short=RNAP epsilon subunit; AltName: Full=RNA polymerase epsilon subunit; AltName: Full=Transcriptase subunit epsilon	RPOY_LACH4	9 kDa	0.0011	40	0
125	HU family DNA-binding protein [Lactobacillus helveticus]	WP_152723631.1	10 kDa	0.0011	40	0
96	hypothetical protein LH5_01693 [Lactobacillus helveticus]	AZK91924.1 (+1)	20 kDa	0.0013	39	0
101	Cluster of YbaB/EbfC family nucleoid-associated protein [Lactobacillus helveticus] (WP_110534613.1)	WP_110534613.1 [5]	12 kDa	0.0013	39	0
101.1	YbaB/EbfC family nucleoid-associated protein [Lactobacillus helveticus]	WP_110534613.1	12 kDa	0.0013	39	0
101.2	nucleoid-associated protein [Lactobacillus helveticus]	GFP02955.1	12 kDa	0.0013	39	0
80	Cluster of DNA polymerase III subunit beta [Lactobacillus helveticus] (GFP09505.1)	GFP09505.1 [6]	42 kDa	0.0016	38	0
92	triose-phosphate isomerase [Lactobacillus helveticus]	QPB52047.1	28 kDa	0.0016	38	0
127	Cluster of metal ABC transporter substrate-binding protein [Lactobacillus helveticus] (TLQ22781.1)	TLQ22781.1 [7]	34 kDa	0.0016	6	7
115	flavodoxin [Lactobacillus helveticus]	GFP03319.1 (+3)	17 kDa	0.0018	37	0
50	Cluster of MULTISPECIES: type B 50S ribosomal protein L31 [Lactobacillus] (WP_014918203.1)	WP_014918203.1 [2]	9 kDa	0.0023	59	2
49	Cluster of phosphate/phosphite/phosphonate ABC transporter substrate-binding protein [Lactobacillus helveticus] (WP_172984273.1)	WP_172984273.1 [3]	34 kDa	0.0025	58	23
112	Cluster of histidine kinase [Lactobacillus helveticus] (GFP10730.1)	GFP10730.1 [4]	17 kDa	0.0026	35	0
3	Cluster of SLAP domain-containing protein [Lactobacillus helveticus] (WP_138427164.1)	WP_138427164.1 [16]	43 kDa	0.0034	1674	261
101.3	YbaB/EbfC family nucleoid-associated protein [Lactobacillus helveticus]	WP_173005214.1	12 kDa	0.0036	33	0
101.4	YbaB/EbfC family nucleoid-associated protein [Lactobacillus helveticus]	WP_172981711.1 (+1)	12 kDa	0.0036	33	0
118	iron-sulfur cluster biosynthesis family protein [Lactobacillus helveticus]	QPB51383.1 (+1)	15 kDa	0.0036	33	0
29	Cluster of S8 family serine peptidase [Lactobacillus helveticus] (QPB51204.1)	QPB51204.1 [7]	181 kDa	0.0055	112	9
100	Asp-tRNA(Asn)/Glu-tRNA(Gln) amidotransferase subunit GatC [Lactobacillus helveticus]	WP_003626905.1 (+2)	13 kDa	0.0061	30	0
103	50S ribosomal protein L2 [Lactobacillus helveticus]	GFP03017.1	30 kDa	0.0061	30	0
105	Cluster of M13 family metallopeptidase [Lactobacillus helveticus] (WP_172993692.1)	WP_172993692.1 [3]	74 kDa	0.0061	30	0
107	aldose 1-epimerase [Lactobacillus helveticus]	GFP03547.1 (+5)	21 kDa	0.0061	30	0
117	ACT domain-containing protein [Lactobacillus helveticus]	AZA20333.1 (+3)	10 kDa	0.0061	30	0
64	cell shape-determining protein MreC [Lactobacillus helveticus]	GFP02336.1 (+3)	30 kDa	0.0082	50	19
99	gamma-glutamyl-gamma-aminobutyrate hydrolase family protein [Lactobacillus helveticus]	QPB52542.1 (+1)	27 kDa	0.0085	28	0
12	Cluster of DUF4430 domain-containing protein [Lactobacillus helveticus] (QPB52362.1)	QPB52362.1 [8]	84 kDa	0.0097	324	41
110	N utilization substance protein B [Lactobacillus helveticus]	GFP03139.1 (+3)	15 kDa	0.01	27	0
122	hypothetical protein DQL95_03010 [Lactobacillus helveticus]	AZA19525.1 (+2)	14 kDa	0.01	27	0
138	50S ribosomal protein L18 [Lactobacillus helveticus]	QPB51106.1 (+1)	13 kDa	0.01	27	0
114	DUF2969 family protein [Lactobacillus helveticus]	WP_172982142.1	9 kDa	0.012	26	0
119	30S ribosomal protein S9 [Lactobacillus helveticus]	WP_152723530.1	14 kDa	0.014	25	0
123	Cluster of hypothetical protein LHEJCM1120_00400 [Lactobacillus helveticus] (GFP14411.1)	GFP14411.1 [2]	27 kDa	0.014	8	6
139	DUF1831 domain-containing protein [Lactobacillus helveticus]	WP_065866337.1	13 kDa	0.014	25	0
124	30S ribosomal protein S1 [Lactobacillus helveticus]	GFP02356.1 (+2)	44 kDa	0.017	24	0
129	50S ribosomal protein L23 [Lactobacillus helveticus]	GFP03016.1	12 kDa	0.017	24	0
22	Cluster of SLAP domain-containing protein [Lactobacillus helveticus] (WP_172997832.1)	WP_172997832.1 [5]	45 kDa	0.024	179	21
113	Cluster of PTS glucose transporter subunit IIA [Lactobacillus helveticus] (QPB52138.1)	QPB52138.1 [2]	18 kDa	0.024	22	0
17	Cluster of hypothetical protein GFB61_03515 [Lactobacillus helveticus] (QPB51401.1)	QPB51401.1 [3]	29 kDa	0.025	198	24
59	RecName: Full=50S ribosomal protein L30	RL30_LACH4 (+1)	7 kDa	0.027	73	6
120	30S ribosomal protein S12 [Lactobacillus helveticus]	WP_012211375.1 (+2)	15 kDa	0.028	21	0
143	nucleoside 2-deoxyribosyltransferase [Lactobacillus helveticus]	WP_173003885.1 (+2)	19 kDa	0.028	21	0
151	1-phosphofructokinase [Lactobacillus helveticus]	QPB52398.1	33 kDa	0.028	21	0
152	RecName: Full=D-alanyl carrier protein; Short=DCP; AltName: Full=D-alanine--poly(phosphoribitol) ligase subunit 2	DLTC_LACH4 (+2)	9 kDa	0.028	21	0
150	tautomerase [Lactobacillus helveticus]	GFP10966.1 (+3)	7 kDa	0.033	20	0
132	Cluster of alpha/beta fold hydrolase [Lactobacillus helveticus] (WP_172996086.1)	WP_172996086.1 [8]	36 kDa	0.039	19	0
42	Cluster of hydrolase [Lactobacillus helveticus] (QPB52355.1)	QPB52355.1 [8]	33 kDa	0.041	66	20
135	hypothetical protein LHEJCM1005_19590 [Lactobacillus helveticus]	GFP07667.1 (+1)	18 kDa	0.047	18	0
149	Cluster of trigger factor [Lactobacillus helveticus] (WP_173004788.1)	WP_173004788.1 [2]	49 kDa	0.047	18	0

## Sheet: LH 0 vs 200 mM NaCl fold
#	Identified Proteins (434)	Accession Number	Alternate ID	Molecular Weight	Fold Change by Category	0 mM NaCl	200 mM NaCl
16	Cluster of M13 family peptidase [Lactobacillus helveticus] (QPB50988.1)	QPB50988.1 [4]		73 kDa	0	238	0
25	Cluster of 4-methyl-5(B-hydroxyethyl)-thiazole monophosphate biosynthesis protein [Lactobacillus helveticus] (GFP14958.1)	GFP14958.1 [3]		22 kDa	0	172	0
27	Cluster of N-acetylglucosamine kinase [Lactobacillus helveticus] (QPB51384.1)	QPB51384.1 [2]		33 kDa	0	147	0
28	Cluster of MULTISPECIES: acetyl-CoA carboxylase biotin carboxyl carrier protein [Lactobacillus] (WP_013855208.1)	WP_013855208.1 [2]		17 kDa	0	157	0
30	Cluster of bifunctional oligoribonuclease/PAP phosphatase NrnA [Lactobacillus helveticus] (QPB51226.1)	QPB51226.1 [2]		35 kDa	0	170	0
33	Cluster of PTS sorbitol transporter subunit IIA [Lactobacillus helveticus] (QPB52094.1)	QPB52094.1 [2]		14 kDa	0	142	0
34	carboxylating nicotinate-nucleotide diphosphorylase [Lactobacillus helveticus]	QPB52476.1 (+1)		30 kDa	0	131	0
37	NAD(P)/FAD-dependent oxidoreductase (plasmid) [Lactobacillus helveticus]	QPB52697.1		49 kDa	0	121	0
40	Cluster of glucose-6-phosphate isomerase [Lactobacillus helveticus] (GFP03457.1)	GFP03457.1 [6]		50 kDa	0	114	0
45	phosphopyruvate hydratase [Lactobacillus helveticus]	QPB51884.1 (+2)		47 kDa	0	81	0
46	transcription elongation factor GreA [Lactobacillus helveticus]	WP_014563252.1		17 kDa	0	93	0
52	PTS sugar transporter subunit IIB [Lactobacillus helveticus]	GFP02387.1		12 kDa	0	89	0
55	Cluster of elongation factor Tu [Lactobacillus helveticus] (QPB51914.1)	QPB51914.1 [4]		44 kDa	0	75	0
56	Cluster of DUF4479 and tRNA-binding domain-containing protein [Lactobacillus helveticus] (WP_152724583.1)	WP_152724583.1 [3]		24 kDa	0	78	0
57	single-stranded DNA-binding protein [Lactobacillus helveticus]	GFP10610.1 (+3)		19 kDa	0	87	0
58	RecName: Full=30S ribosomal protein S6	RS6_LACH4		11 kDa	0	68	0
62	hypothetical protein LHEY10_14080 [Lactobacillus helveticus]	GFP03479.1		11 kDa	0	41	0
63	Cluster of phosphoglycerate kinase [Lactobacillus helveticus] (WP_165724572.1)	WP_165724572.1 [2]		43 kDa	0	59	0
65	Cluster of pyridoxamine 5'-phosphate oxidase family protein [Lactobacillus helveticus] (QPB51702.1)	QPB51702.1 [2]		13 kDa	0	69	0
67	SLAP domain-containing protein [Lactobacillus helveticus]	WP_172988098.1 (+2)		71 kDa	0	50	0
68	hypothetical protein LHEJCM1007_19300 [Lactobacillus helveticus]	GFP11821.1 (+1)		9 kDa	0	68	0
70	Cluster of PASTA domain-containing protein [Lactobacillus helveticus] (QPB51955.1)	QPB51955.1 [9]		79 kDa	0	42	0
72	UPF0342 protein [Lactobacillus helveticus]	GFP15558.1		13 kDa	0	45	0
73	RecName: Full=Chaperone protein DnaK; AltName: Full=HSP70; AltName: Full=Heat shock 70 kDa protein; AltName: Full=Heat shock protein 70	DNAK_LACH4 (+5)		66 kDa	0	48	0
74	RecName: Full=30S ribosomal protein S5	RS5_LACH4		18 kDa	0	54	0
76	Cluster of glycerol-3-phosphate dehydrogenase [NAD(P)+] [Lactobacillus helveticus] (GFP09715.1)	GFP09715.1 [5]		37 kDa	0	48	0
80	Cluster of DNA polymerase III subunit beta [Lactobacillus helveticus] (GFP09505.1)	GFP09505.1 [6]		42 kDa	0	38	0
81	30S ribosomal protein S19 [Lactobacillus helveticus]	GFP03018.1 (+1)		10 kDa	0	60	0
82	hypothetical protein GFB61_03850 [Lactobacillus helveticus]	QPB51452.1		11 kDa	0	57	0
83	Cluster of acylphosphatase [Lactobacillus helveticus] (GFP03078.1)	GFP03078.1 [2]		10 kDa	0	53	0
84	Cluster of 30S ribosomal protein S11 [Lactobacillus helveticus] (GFP05746.1)	GFP05746.1 [7]		14 kDa	0	51	0
87	Cluster of antibiotic biosynthesis monooxygenase [Lactobacillus helveticus] (TLQ22900.1)	TLQ22900.1 [7]		25 kDa	0	46	0
88	DUF1827 family protein [Lactobacillus helveticus]	QPB52110.1		11 kDa	0	50	0
89	RecName: Full=DNA-directed RNA polymerase subunit epsilon; Short=RNAP epsilon subunit; AltName: Full=RNA polymerase epsilon subunit; AltName: Full=Transcriptase subunit epsilon	RPOY_LACH4		9 kDa	0	40	0
90	Cluster of tRNA (adenosine(37)-N6)-threonylcarbamoyltransferase complex dimerization subunit type 1 TsaB [Lactobacillus helveticus] (WP_014918276.1)	WP_014918276.1 [2]		27 kDa	0	44	0
91	elongation factor P 2 [Lactobacillus helveticus]	GFP03141.1 (+3)		21 kDa	0	52	0
92	triose-phosphate isomerase [Lactobacillus helveticus]	QPB52047.1		28 kDa	0	38	0
93	MULTISPECIES: translation initiation factor IF-1 [Firmicutes]	WP_002878178.1 (+2)		8 kDa	0	53	0
95	Cluster of transcription termination/antitermination protein NusG [Lactobacillus helveticus] (GFP02935.1)	GFP02935.1 [3]		21 kDa	0	43	0
96	hypothetical protein LH5_01693 [Lactobacillus helveticus]	AZK91924.1 (+1)		20 kDa	0	39	0
99	gamma-glutamyl-gamma-aminobutyrate hydrolase family protein [Lactobacillus helveticus]	QPB52542.1 (+1)		27 kDa	0	28	0
100	Asp-tRNA(Asn)/Glu-tRNA(Gln) amidotransferase subunit GatC [Lactobacillus helveticus]	WP_003626905.1 (+2)		13 kDa	0	30	0
101	Cluster of YbaB/EbfC family nucleoid-associated protein [Lactobacillus helveticus] (WP_110534613.1)	WP_110534613.1 [5]		12 kDa	0	39	0
101.1	YbaB/EbfC family nucleoid-associated protein [Lactobacillus helveticus]	WP_110534613.1		12 kDa	0	39	0
101.2	nucleoid-associated protein [Lactobacillus helveticus]	GFP02955.1		12 kDa	0	39	0
101.3	YbaB/EbfC family nucleoid-associated protein [Lactobacillus helveticus]	WP_173005214.1		12 kDa	0	33	0
101.4	YbaB/EbfC family nucleoid-associated protein [Lactobacillus helveticus]	WP_172981711.1 (+1)		12 kDa	0	33	0
103	50S ribosomal protein L2 [Lactobacillus helveticus]	GFP03017.1		30 kDa	0	30	0
105	Cluster of M13 family metallopeptidase [Lactobacillus helveticus] (WP_172993692.1)	WP_172993692.1 [3]		74 kDa	0	30	0
107	aldose 1-epimerase [Lactobacillus helveticus]	GFP03547.1 (+5)		21 kDa	0	30	0
110	N utilization substance protein B [Lactobacillus helveticus]	GFP03139.1 (+3)		15 kDa	0	27	0
112	Cluster of histidine kinase [Lactobacillus helveticus] (GFP10730.1)	GFP10730.1 [4]		17 kDa	0	35	0
113	Cluster of PTS glucose transporter subunit IIA [Lactobacillus helveticus] (QPB52138.1)	QPB52138.1 [2]		18 kDa	0	22	0
114	DUF2969 family protein [Lactobacillus helveticus]	WP_172982142.1		9 kDa	0	26	0
115	flavodoxin [Lactobacillus helveticus]	GFP03319.1 (+3)		17 kDa	0	37	0
116	Cluster of ABC transporter ATP-binding protein/permease [Lactobacillus helveticus] (WP_138427559.1)	WP_138427559.1 [4]		86 kDa	0	14	0
117	ACT domain-containing protein [Lactobacillus helveticus]	AZA20333.1 (+3)		10 kDa	0	30	0
118	iron-sulfur cluster biosynthesis family protein [Lactobacillus helveticus]	QPB51383.1 (+1)		15 kDa	0	33	0
119	30S ribosomal protein S9 [Lactobacillus helveticus]	WP_152723530.1		14 kDa	0	25	0
120	30S ribosomal protein S12 [Lactobacillus helveticus]	WP_012211375.1 (+2)		15 kDa	0	21	0
122	hypothetical protein DQL95_03010 [Lactobacillus helveticus]	AZA19525.1 (+2)		14 kDa	0	27	0
124	30S ribosomal protein S1 [Lactobacillus helveticus]	GFP02356.1 (+2)		44 kDa	0	24	0
125	HU family DNA-binding protein [Lactobacillus helveticus]	WP_152723631.1		10 kDa	0	40	0
128	Cluster of pyruvate kinase [Lactobacillus helveticus] (QPB51820.1)	QPB51820.1 [4]		63 kDa	0	17	0
129	50S ribosomal protein L23 [Lactobacillus helveticus]	GFP03016.1		12 kDa	0	24	0
131	metal ABC transporter substrate-binding protein [Lactobacillus helveticus]	GFP03697.1 (+8)		33 kDa	0	13	0
132	Cluster of alpha/beta fold hydrolase [Lactobacillus helveticus] (WP_172996086.1)	WP_172996086.1 [8]		36 kDa	0	19	0
133	Cluster of alkaline-shock protein [Lactobacillus helveticus] (GFP10974.1)	GFP10974.1 [5]		15 kDa	0	7	0
134	acyl carrier protein [Lactobacillus helveticus]	GFP02896.1 (+1)		9 kDa	0	17	0
135	hypothetical protein LHEJCM1005_19590 [Lactobacillus helveticus]	GFP07667.1 (+1)		18 kDa	0	18	0
136	hypothetical protein LHEJCM1007_06490 [Lactobacillus helveticus]	GFP10540.1 (+5)		14 kDa	0	13	0
137	hypothetical protein LHEJCM1120_01720 [Lactobacillus helveticus]	GFP14543.1		9 kDa	0	10	0
138	50S ribosomal protein L18 [Lactobacillus helveticus]	QPB51106.1 (+1)		13 kDa	0	27	0
139	DUF1831 domain-containing protein [Lactobacillus helveticus]	WP_065866337.1		13 kDa	0	25	0
141	Cluster of 30S ribosomal protein S16 [Lactobacillus helveticus] (WP_120357312.1)	WP_120357312.1 [3]		10 kDa	0	17	0
142	DNA nuclease [Lactobacillus helveticus]	GFP02500.1 (+1)		32 kDa	0	12	0
143	nucleoside 2-deoxyribosyltransferase [Lactobacillus helveticus]	WP_173003885.1 (+2)		19 kDa	0	21	0
144	Cluster of transcriptional regulator [Lactobacillus helveticus] (GFP06079.1)	GFP06079.1 [11]		42 kDa	0	13	0
145	Cluster of PTS sugar transporter subunit IIB [Lactobacillus helveticus] (WP_023191062.1)	WP_023191062.1 [3]		36 kDa	0	8	0
147	Cluster of 30S ribosomal protein S13 [Lactobacillus helveticus] (GFP10545.1)	GFP10545.1 [4]		13 kDa	0	12	0
149	Cluster of trigger factor [Lactobacillus helveticus] (WP_173004788.1)	WP_173004788.1 [2]		49 kDa	0	18	0
150	tautomerase [Lactobacillus helveticus]	GFP10966.1 (+3)		7 kDa	0	20	0
151	1-phosphofructokinase [Lactobacillus helveticus]	QPB52398.1		33 kDa	0	21	0
152	RecName: Full=D-alanyl carrier protein; Short=DCP; AltName: Full=D-alanine--poly(phosphoribitol) ligase subunit 2	DLTC_LACH4 (+2)		9 kDa	0	21	0
153	Cluster of thioredoxin-disulfide reductase [Lactobacillus helveticus] (WP_110535414.1)	WP_110535414.1 [2]		34 kDa	0	15	0
154	hypothetical protein LHEY10_14400 [Lactobacillus helveticus]	GFP03511.1 (+2)		11 kDa	0	11	0
156	Cluster of penicillin-binding protein [Lactobacillus helveticus] (AZA19855.1)	AZA19855.1 [4]		84 kDa	0	8	0
157	RecName: Full=30S ribosomal protein S10	RS10_LACH4		11 kDa	0	10	0
158	Cluster of M1 family metallopeptidase [Lactobacillus helveticus] (WP_065866569.1)	WP_065866569.1 [7]		57 kDa	0	13	0
159	50S ribosomal protein L3 [Lactobacillus helveticus]	AZA21123.1 (+6)		23 kDa	0	10	0
160	peptide-methionine (S)-S-oxide reductase MsrA [Lactobacillus helveticus]	WP_103659005.1 (+3)		21 kDa	0	15	0
161	RecName: Full=50S ribosomal protein L22	RL22_LACH4 (+1)		13 kDa	0	11	0
164	Cluster of chaperonin GroEL [Lactobacillus helveticus] (WP_172981957.1)	WP_172981957.1 [9]		58 kDa	0	16	0
165	Cluster of MULTISPECIES: 50S ribosomal protein L15 [Lactobacillus] (WP_003625809.1)	WP_003625809.1 [3]		16 kDa	0	13	0
166	peptide ABC transporter substrate-binding protein [Lactobacillus helveticus]	QPB50900.1		35 kDa	0	8	0
167	sulfatase-like hydrolase/transferase [Lactobacillus helveticus]	QPB51255.1 (+2)		78 kDa	0	10	0
168	50S ribosomal protein L4 [Lactobacillus helveticus]	GFP03015.1		23 kDa	0	10	0
169	acyl carrier protein [Lactobacillus helveticus]	GFP03805.1		9 kDa	0	16	0
170	Cluster of D-alanyl-lipoteichoic acid biosynthesis protein DltD [Lactobacillus helveticus] (WP_172985026.1)	WP_172985026.1 [3]		50 kDa	0	9	0
171	Cluster of ATP-dependent zinc metalloprotease FtsH [Lactobacillus helveticus] (WP_052540658.1)	WP_052540658.1 [4]		79 kDa	0	13	0
172	Cluster of matrixin family metalloprotease [Lactobacillus helveticus] (WP_012212222.1)	WP_012212222.1 [15]		26 kDa	0	11	0
173	4-hydroxy-tetrahydrodipicolinate synthase [Lactobacillus helveticus]	AZA20079.1 (+1)		34 kDa	0	9	0
174	YlxR family protein [Lactobacillus helveticus]	AZA20773.1 (+7)		11 kDa	0	13	0
175	ribosome-recycling factor [Lactobacillus helveticus]	GFP10629.1 (+4)		21 kDa	0	13	0
176	RNA-binding protein [Lactobacillus helveticus]	GFP02773.1 (+4)		8 kDa	0	14	0
177	hypothetical protein LH5_01444 [Lactobacillus helveticus]	AZK91684.1 (+1)		17 kDa	0	14	0
178	peptidoglycan endopeptidase [Lactobacillus helveticus]	AZA20518.1 (+6)		28 kDa	0	13	0
179	MULTISPECIES: cysteine synthase family protein [Lactobacillaceae]	WP_014919551.1 (+2)		32 kDa	0	8	0
180	glycosyltransferase family 8 protein [Lactobacillus helveticus]	WP_138427498.1		37 kDa	0	6	0
181	Cluster of PBP1A family penicillin-binding protein [Lactobacillus helveticus] (WP_173003671.1)	WP_173003671.1 [5]		76 kDa	0	10	0
182	Cluster of L-lactate dehydrogenase 1 [Lactobacillus helveticus] (GFP02667.1)	GFP02667.1 [9]		35 kDa	0	10	0
183	type I glutamate--ammonia ligase [Lactobacillus helveticus]	WP_172985489.1 (+1)		50 kDa	0	9	0
184	hypothetical protein LHEJCM1007_19410 [Lactobacillus helveticus]	GFP11832.1 (+3)		5 kDa	0	9	0
185	lactate dehydrogenase [Lactobacillus helveticus]	GFP02719.1 (+1)		38 kDa	0	4	0
186	acyl-CoA thioesterase [Lactobacillus helveticus]	GFP03378.1 (+2)		31 kDa	0	7	0
187	dihydroxyacetone kinase [Lactobacillus helveticus]	GFP03802.1 (+13)		60 kDa	0	8	0
188	DUF1694 domain-containing protein [Lactobacillus helveticus]	QPB51982.1 (+2)		18 kDa	0	9	0
189	DNA-directed RNA polymerase subunit omega [Lactobacillus helveticus]	GFP03880.1 (+3)		8 kDa	0	5	0
190	peptide methionine sulfoxide reductase MsrB [Lactobacillus helveticus]	GFP09437.1 (+2)		16 kDa	0	9	0
191	Cluster of NAD(P)H-dependent oxidoreductase [Lactobacillus helveticus] (WP_172997749.1)	WP_172997749.1 [4]		20 kDa	0	8	0
193	30S ribosomal protein S4 [Lactobacillus helveticus]	GFP02153.1 (+7)		23 kDa	0	7	0
194	amino acid ABC transporter substrate-binding protein [Lactobacillus helveticus]	GFP09632.1 (+3)		30 kDa	0	8	0
195	iron-sulfur cluster biosynthesis family protein [Lactobacillus helveticus]	AZA20411.1 (+5)		15 kDa	0	5	0
196	50S ribosomal protein L10 [Lactobacillus helveticus]	WP_014563045.1		19 kDa	0	8	0
197	30S ribosomal protein S21 [Lactobacillus helveticus]	GFP14898.1 (+2)		7 kDa	0	8	0
198	nucleoside hydrolase [Lactobacillus helveticus]	AZA20328.1 (+4)		34 kDa	0	7	0
199	septation inhibitor protein [Lactobacillus helveticus]	GFP02671.1 (+1)		15 kDa	0	7	0
200	Cluster of hypothetical protein LHEY10_17080 [Lactobacillus helveticus] (GFP03779.1)	GFP03779.1 [4]		8 kDa	0	7	0
201	surface layer protein [Lactobacillus helveticus]	GFP02136.1 (+17)		44 kDa	0	6	0
202	hypothetical protein LMG22465_01000 [Lactobacillus helveticus]	GFP04087.1 (+2)		24 kDa	0	6	0
203	signal peptidase I [Lactobacillus helveticus]	GFP03579.1 (+2)		25 kDa	0	6	0
204	Cluster of M1 family metallopeptidase [Lactobacillus helveticus] (WP_052541594.1)	WP_052541594.1 [8]		96 kDa	0	3	0
205	50S ribosomal protein L21 [Lactobacillus helveticus]	GFP10970.1 (+1)		11 kDa	0	6	0
206	PTS trehalose transporter subunit IIBC [Lactobacillus helveticus]	GFP15078.1 (+4)		68 kDa	0	4	0
207	transcriptional regulator [Lactobacillus helveticus]	GFP11332.1		10 kDa	0	17	0
208	50S ribosomal protein L13 [Lactobacillus helveticus]	WP_003625830.1 (+6)		17 kDa	0	3	0
18	thiol reductase thioredoxin [Lactobacillus helveticus]	GFP10060.1 (+1)		12 kDa	0.004	264	1
31	MULTISPECIES: 50S ribosomal protein L7/L12 [Lactobacillus]	WP_003625909.1 (+2)		12 kDa	0.01	147	2
35	Cluster of cold-shock protein [Lactobacillus helveticus] (QPB52189.1)	QPB52189.1 [2]		7 kDa	0.01	96	1
44	50S ribosomal protein L6 [Lactobacillus helveticus]	WP_165708949.1		19 kDa	0.01	76	1
48	Cluster of 50S ribosomal protein L11 [Lactobacillus helveticus] (GFP11553.1)	GFP11553.1 [3]		15 kDa	0.01	73	1
38	serine hydrolase [Lactobacillus helveticus]	QPB50909.1		42 kDa	0.02	106	2
53	RecName: Full=50S ribosomal protein L24	RL24_LACH4 (+2)		8 kDa	0.02	88	2
66	Cluster of MMPL family transporter [Lactobacillus helveticus] (WP_172994397.1)	WP_172994397.1 [9]		130 kDa	0.02	59	1
71	DNA starvation/stationary phase protection protein [Lactobacillus helveticus]	QPB51652.1		18 kDa	0.02	54	1
15	Cluster of thioredoxin [Lactobacillus helveticus] (GFP02311.1)	GFP02311.1 [4]		12 kDa	0.03	258	9
19	phosphocarrier protein HPr [Lactobacillus helveticus]	GFP02142.1 (+2)		9 kDa	0.03	183	6
36	Cluster of DUF1002 domain-containing protein [Lactobacillus helveticus] (QPB50953.1)	QPB50953.1 [6]		34 kDa	0.03	118	4
50	Cluster of MULTISPECIES: type B 50S ribosomal protein L31 [Lactobacillus] (WP_014918203.1)	WP_014918203.1 [2]		9 kDa	0.03	59	2
4	Cluster of hypothetical protein GFB61_08465 [Lactobacillus helveticus] (QPB52219.1)	QPB52219.1 [3]		24 kDa	0.04	1765	79
11	Cluster of serine hydrolase [Lactobacillus helveticus] (QPB51781.1)	QPB51781.1 [2]		41 kDa	0.04	341	12
111	Cluster of fucose-binding lectin II [Lactobacillus helveticus] (WP_111193974.1)	WP_111193974.1 [3]		38 kDa	0.04	26	1
6	Cluster of type I glyceraldehyde-3-phosphate dehydrogenase [Lactobacillus helveticus] (WP_173007391.1)	WP_173007391.1 [4]		37 kDa	0.05	862	44
13	hypothetical protein LHEJCM1007_19390 [Lactobacillus helveticus]	GFP11830.1		15 kDa	0.05	333	16
140	Cluster of sortase [Lactobacillus helveticus] (WP_172981893.1)	WP_172981893.1 [5]		25 kDa	0.06	18	1
146	hypothetical protein LH5_01156 [Lactobacillus helveticus]	AZK91398.1		9 kDa	0.07	14	1
29	Cluster of S8 family serine peptidase [Lactobacillus helveticus] (QPB51204.1)	QPB51204.1 [7]		181 kDa	0.08	112	9
59	RecName: Full=50S ribosomal protein L30	RL30_LACH4 (+1)		7 kDa	0.08	73	6
98	hypothetical protein LH5_00223 [Lactobacillus helveticus]	AZK90484.1		14 kDa	0.08	26	2
75	Cluster of DUF5052 family protein [Lactobacillus helveticus] (QPB51640.1)	QPB51640.1 [2]		23 kDa	0.09	44	4
79	RecName: Full=50S ribosomal protein L32	RL32_LACH4		7 kDa	0.09	45	4
104	Cluster of DUF3290 family protein [Lactobacillus helveticus] (QPB52269.1)	QPB52269.1 [5]		17 kDa	0.09	33	3
148	Cluster of beta-N-acetylhexosaminidase [Lactobacillus helveticus] (QPB51203.1)	QPB51203.1 [5]		64 kDa	0.09	11	1
12	Cluster of DUF4430 domain-containing protein [Lactobacillus helveticus] (QPB52362.1)	QPB52362.1 [8]		84 kDa	0.1	324	41
17	Cluster of hypothetical protein GFB61_03515 [Lactobacillus helveticus] (QPB51401.1)	QPB51401.1 [3]		29 kDa	0.1	198	24
22	Cluster of SLAP domain-containing protein [Lactobacillus helveticus] (WP_172997832.1)	WP_172997832.1 [5]		45 kDa	0.1	179	21
26	Cluster of helix-turn-helix domain-containing protein [Lactobacillus helveticus] (QPB52086.1)	QPB52086.1 [2]		40 kDa	0.1	137	20
61	Cluster of hypothetical protein LHEJCM1007_12010 [Lactobacillus helveticus] (GFP11092.1)	GFP11092.1 [3]		92 kDa	0.1	57	6
77	RecName: Full=10 kDa chaperonin; AltName: Full=GroES protein; AltName: Full=Protein Cpn10	CH10_LACH4		10 kDa	0.1	35	4
94	Cluster of serine hydrolase [Lactobacillus helveticus] (QPB51274.1)	QPB51274.1 [3]		47 kDa	0.1	38	4
97	50S ribosomal protein L27 [Lactobacillus helveticus]	GFP03143.1 (+1)		10 kDa	0.1	36	4
108	extracellular solute-binding protein [Lactobacillus helveticus]	WP_110535222.1		48 kDa	0.1	15	2
109	Cluster of L,D-transpeptidase family protein [Lactobacillus helveticus] (QPB51276.1)	QPB51276.1 [2]		25 kDa	0.1	20	2
1	Cluster of Major cell-surface adhesin PAc precursor [Lactobacillus helveticus] (AZK91620.1)	AZK91620.1 [23]		243 kDa	0.2	5274	800
3	Cluster of SLAP domain-containing protein [Lactobacillus helveticus] (WP_138427164.1)	WP_138427164.1 [16]		43 kDa	0.2	1674	261
20	Cluster of penicillin-binding protein 2 [Lactobacillus helveticus] (WP_172997816.1)	WP_172997816.1 [4]		76 kDa	0.2	189	32
41	Cluster of transporter substrate-binding domain-containing protein [Lactobacillus helveticus] (WP_172982164.1)	WP_172982164.1 [4]		30 kDa	0.2	76	14
86	Cluster of LysM peptidoglycan-binding domain-containing protein [Lactobacillus helveticus] (WP_023062114.1)	WP_023062114.1 [6]		17 kDa	0.2	37	9
121	Cluster of transcriptional regulator [Lactobacillus helveticus] (GFP03548.1)	GFP03548.1 [5]		41 kDa	0.2	10	2
155	membrane protein [Lactobacillus helveticus]	GFP02734.1 (+4)		15 kDa	0.2	12	3
162	hypothetical protein LHEJCM1006_12170 [Lactobacillus helveticus]	GFP09071.1 (+9)		45 kDa	0.2	6	1
5	Cluster of S-layer protein precursor [Lactobacillus helveticus] (AZK91229.1)	AZK91229.1 [5]		38 kDa	0.3	1382	381
9	Cluster of hypothetical protein LHEY10_03940 [Lactobacillus helveticus] (GFP02465.1)	GFP02465.1 [4]		35 kDa	0.3	353	108
42	Cluster of hydrolase [Lactobacillus helveticus] (QPB52355.1)	QPB52355.1 [8]		33 kDa	0.3	66	20
51	Cluster of hypothetical protein GFB61_03680 [Lactobacillus helveticus] (QPB51425.1)	QPB51425.1 [6]		28 kDa	0.3	65	17
54	Cluster of NlpC/P60 family protein [Lactobacillus helveticus] (QPB52515.1)	QPB52515.1 [10]		16 kDa	0.3	48	15
102	ABC transporter [Lactobacillus helveticus]	GFP02938.1 (+2)		31 kDa	0.3	18	5
106	Cluster of SH3-like domain-containing protein [Lactobacillus helveticus] (WP_120357581.1)	WP_120357581.1 [2]		61 kDa	0.3	20	6
2	Cluster of S-layer protein precursor [Lactobacillus helveticus] (AZK91929.1)	AZK91929.1 [24]		55 kDa	0.4	2196	948
8	Cluster of SLAP domain-containing protein [Lactobacillus helveticus] (WP_110535314.1)	WP_110535314.1 [4]		39 kDa	0.4	391	146
49	Cluster of phosphate/phosphite/phosphonate ABC transporter substrate-binding protein [Lactobacillus helveticus] (WP_172984273.1)	WP_172984273.1 [3]		34 kDa	0.4	58	23
64	cell shape-determining protein MreC [Lactobacillus helveticus]	GFP02336.1 (+3)		30 kDa	0.4	50	19
47	trypsin-like peptidase domain-containing protein [Lactobacillus helveticus]	WP_065866685.1		43 kDa	0.5	55	26
126	Cluster of CamS family sex pheromone protein [Lactobacillus helveticus] (WP_172982068.1)	WP_172982068.1 [3]		42 kDa	0.5	13	6
192	Cluster of acyltransferase [Lactobacillus helveticus] (GFP03577.1)	GFP03577.1 [4]		35 kDa	0.5	2	1
21	aggregation promoting factor surface protein [Lactobacillus helveticus]	QPB52438.1 (+1)		13 kDa	0.6	124	78
23	Cluster of extracellular solute-binding protein [Lactobacillus helveticus] (QPB52259.1)	QPB52259.1 [4]		48 kDa	0.7	97	64
24	Cluster of oligopeptide ABC transporter substrate-binding protein [Lactobacillus helveticus] (QPB51519.1)	QPB51519.1 [18]		66 kDa	0.7	57	38
69	Cluster of hypothetical protein GFB61_00895 [Lactobacillus helveticus] (QPB50992.1)	QPB50992.1 [3]		14 kDa	0.7	31	22
7	Cluster of cell division protein [Lactobacillus helveticus] (QPB51041.1)	QPB51041.1 [15]		49 kDa	0.8	439	373
32	Cluster of peptidylprolyl isomerase [Lactobacillus helveticus] (QPB51313.1)	QPB51313.1 [4]		33 kDa	0.8	67	54
123	Cluster of hypothetical protein LHEJCM1120_00400 [Lactobacillus helveticus] (GFP14411.1)	GFP14411.1 [2]		27 kDa	0.8	8	6
60	Cluster of NlpC/P60 family protein [Lactobacillus helveticus] (QPB52371.1)	QPB52371.1 [3]		20 kDa	0.9	31	27
10	Cluster of extracellular solute-binding protein [Lactobacillus helveticus] (QPB52496.1)	QPB52496.1 [6]		44 kDa	1	158	153
78	hypothetical protein GFB61_02825 [Lactobacillus helveticus]	QPB51290.1		24 kDa	1.1	16	17
127	Cluster of metal ABC transporter substrate-binding protein [Lactobacillus helveticus] (TLQ22781.1)	TLQ22781.1 [7]		34 kDa	1.2	6	7
130	fibronectin type III domain-containing protein [Lactobacillus helveticus]	QPB51011.1		52 kDa	INF	0	7
