# Supplementary material for: Effect of NaCl stress on exoproteome profiles of Bacillus amyloliquefaciens EB2003A and Lactobacillus helveticus EL2006H
Source: Front Microbiol. 2023 Aug 28;14:1206152. doi: 10.3389/fmicb.2023.1206152 (PMC10493332; doi:10.3389/fmicb.2023.1206152)
Supplement: SUPPLEMENTARY TABLE S3 — B. amyloliquefaciens EB2003A OmicsBox data. [file Table_3.XLSX]

## Sheet: BA 0 mM NaCl rep 1
Nr	Tags	SeqName	Description	Length	#Hits	e-value	sim mean	#GO	GO IDs	GO Names	Enzyme Codes	Enzyme Names	InterPro IDs	InterPro GO IDs	InterPro GO Names
TRUE	INTERPRO, BLASTED, MAPPED, ANNOTATED	WP_003150700.1	MULTISPECIES: YbaB/EbfC family nucleoid-associated protein	107	9	6.94487e-71	99.69	3	F:GO:0003677; C:GO:0005737; C:GO:0043590	F:DNA binding; C:cytoplasm; C:bacterial nucleoid			Coil (COILS); IPR004401 (PFAM); IPR004401 (PIRSF); IPR036894 (G3DSA:3.30.1310.GENE3D); IPR004401 (TIGRFAM); mobidb-lite (MOBIDB_LITE); IPR004401 (PANTHER); PTHR33449:SF1 (PANTHER); IPR004401 (HAMAP); IPR036894 (SUPERFAMILY)	F:GO:0003677	F:DNA binding
TRUE	INTERPRO, BLASTED, MAPPED, ANNOTATED	WP_003150714.1	MULTISPECIES: pyridoxal 5'-phosphate synthase lyase subunit PdxS	294	8	0	99.74	2	P:GO:0042823; F:GO:0036381	P:pyridoxal phosphate biosynthetic process; F:pyridoxal 5'-phosphate synthase (glutamine hydrolysing) activity	EC:4.3.3.6	Pyridoxal 5'-phosphate synthase (glutamine hydrolyzing)	IPR033755 (PFAM); IPR001852 (PIRSF); IPR001852 (TIGRFAM); IPR013785 (G3DSA:3.20.20.GENE3D); IPR001852 (PANTHER); PTHR31829:SF0 (PANTHER); IPR001852 (PROSITE_PATTERNS); IPR001852 (HAMAP); IPR001852 (PROSITE_PROFILES); IPR001852 (CDD); IPR011060 (SUPERFAMILY)	P:GO:0042819; P:GO:0042823; F:GO:0003824	P:vitamin B6 biosynthetic process; P:pyridoxal phosphate biosynthetic process; F:catalytic activity
TRUE	INTERPRO, BLASTED, MAPPED, ANNOTATED	WP_003150717.1	IMP dehydrogenase	488	20	0	79.19	4	P:GO:0006177; F:GO:0000166; F:GO:0003938; F:GO:0046872	P:GMP biosynthetic process; F:nucleotide binding; F:IMP dehydrogenase activity; F:metal ion binding	EC:1.1.1.205	IMP dehydrogenase	IPR001093 (PFAM); IPR005990 (PIRSF); IPR005990 (TIGRFAM); IPR000644 (PFAM); IPR013785 (G3DSA:3.20.20.GENE3D); PTHR11911:SF111 (PANTHER); IPR005990 (PANTHER); IPR015875 (PROSITE_PATTERNS); IPR000644 (PROSITE_PROFILES); IPR005990 (HAMAP); IPR000644 (PROSITE_PROFILES); cd04601 (CDD); IPR001093 (CDD); SSF51412 (SUPERFAMILY); SSF54631 (SUPERFAMILY)	P:GO:0006164; F:GO:0003824; F:GO:0003938; F:GO:0016491	P:purine nucleotide biosynthetic process; F:catalytic activity; F:IMP dehydrogenase activity; F:oxidoreductase activity
TRUE	INTERPRO, BLASTED, MAPPED, ANNOTATED	WP_003150810.1	peptidase T	410	20	0	99.77	6	P:GO:0006508; P:GO:0043171; F:GO:0008237; F:GO:0008270; F:GO:0045148; C:GO:0005737	P:proteolysis; P:peptide catabolic process; F:metallopeptidase activity; F:zinc ion binding; F:tripeptide aminopeptidase activity; C:cytoplasm	EC:3.4.13; EC:3.4.11.4	Acting on peptide bonds (peptidases); Tripeptide aminopeptidase	IPR011650 (PFAM); IPR010161 (TIGRFAM); G3DSA:3.30.70.360 (GENE3D); IPR002933 (PFAM); IPR010161 (PIRSF); G3DSA:3.40.630.10 (GENE3D); PTHR42994 (PANTHER); IPR010161 (PTHR42994:PANTHER); IPR001261 (PROSITE_PATTERNS); IPR001261 (PROSITE_PATTERNS); IPR010161 (HAMAP); cd03892 (CDD); SSF53187 (SUPERFAMILY); IPR036264 (SUPERFAMILY)	P:GO:0006518; F:GO:0008270; F:GO:0016787; F:GO:0045148	P:peptide metabolic process; F:zinc ion binding; F:hydrolase activity; F:tripeptide aminopeptidase activity
TRUE	INTERPRO, BLASTED, MAPPED, ANNOTATED	WP_003150927.1	quinol oxidase subunit 2	318	20	0	99.4	9	P:GO:0022900; P:GO:1902600; F:GO:0004129; F:GO:0005507; F:GO:0009486; F:GO:0016682; C:GO:0005886; C:GO:0016021; C:GO:0070469	P:electron transport chain; P:proton transmembrane transport; F:cytochrome-c oxidase activity; F:copper ion binding; F:cytochrome bo3 ubiquinol oxidase activity; F:oxidoreductase activity, acting on diphenols and related substances as donors, oxygen as acceptor; C:plasma membrane; C:integral component of membrane; C:respirasome	EC:7.1.1.3; EC:1.9; EC:7.1.1.9; EC:1.10.3	Ubiquinol oxidase (H(+)-transporting); Acting on a heme group of donors; Cytochrome-c oxidase; Acting on diphenols and related substances as donors	IPR036257 (G3DSA:1.10.287.GENE3D); IPR006332 (TIGRFAM); IPR006333 (PIRSF); IPR008972 (G3DSA:2.60.40.GENE3D); IPR011759 (PFAM); IPR002429 (PFAM); mobidb-lite (MOBIDB_LITE); mobidb-lite (MOBIDB_LITE); IPR045187 (PANTHER); PTHR22888:SF18 (PANTHER); IPR002429 (PROSITE_PROFILES); IPR011759 (PROSITE_PROFILES); PS51257 (PROSITE_PROFILES); IPR034227 (CDD); IPR036257 (SUPERFAMILY); IPR008972 (SUPERFAMILY)	P:GO:0022900; F:GO:0004129; F:GO:0005507; F:GO:0009486; F:GO:0016682; C:GO:0016020; C:GO:0016021	P:electron transport chain; F:cytochrome-c oxidase activity; F:copper ion binding; F:cytochrome bo3 ubiquinol oxidase activity; F:oxidoreductase activity, acting on diphenols and related substances as donors, oxygen as acceptor; C:membrane; C:integral component of membrane
TRUE	INTERPRO, BLASTED, MAPPED, ANNOTATED	WP_003150959.1	bifunctional hydroxymethylpyrimidine kinase/phosphomethylpyrimidine kinase	270	20	0	99.76	4	P:GO:0009228; P:GO:0016310; F:GO:0008478; F:GO:0008972	P:thiamine biosynthetic process; P:phosphorylation; F:pyridoxal kinase activity; F:phosphomethylpyrimidine kinase activity	EC:2.7.4.7; EC:2.7.1.35	Phosphooxymethylpyrimidine kinase; Pyridoxal kinase	IPR013749 (PFAM); IPR029056 (G3DSA:3.40.1190.GENE3D); IPR004399 (TIGRFAM); PTHR20858:SF19 (PANTHER); IPR045029 (PANTHER); IPR004399 (CDD); IPR029056 (SUPERFAMILY)	P:GO:0009228; F:GO:0008972	P:thiamine biosynthetic process; F:phosphomethylpyrimidine kinase activity
TRUE	INTERPRO, BLASTED, MAPPED, ANNOTATED	WP_003151042.1	4-oxalocrotonate tautomerase	62	9	1.43167e-38	90.49	2	P:GO:0006725; F:GO:0016853	P:cellular aromatic compound metabolic process; F:isomerase activity	EC:5	Isomerases	IPR018191 (TIGRFAM); IPR014347 (G3DSA:3.30.429.GENE3D); IPR004370 (PFAM); PTHR35530 (PANTHER); PTHR35530:SF1 (PANTHER); IPR018191 (CDD); IPR014347 (SUPERFAMILY)	P:GO:0006725; F:GO:0016853	P:cellular aromatic compound metabolic process; F:isomerase activity
TRUE	INTERPRO, BLASTED, MAPPED, ANNOTATED	WP_003151052.1	spermidine synthase	276	10	0	99.46	2	P:GO:0008295; F:GO:0004766	P:spermidine biosynthetic process; F:spermidine synthase activity	EC:2.5.1.16	Spermidine synthase	PF01564 (PFAM); G3DSA:3.40.50.150 (GENE3D); IPR001045 (TIGRFAM); IPR035246 (PFAM); IPR037163 (G3DSA:2.30.140.GENE3D); PTHR11558:SF11 (PANTHER); IPR001045 (PANTHER); IPR030373 (PROSITE_PATTERNS); IPR001045 (HAMAP); IPR030374 (PROSITE_PROFILES); cd02440 (CDD); IPR029063 (SUPERFAMILY)	F:GO:0003824	F:catalytic activity
TRUE	INTERPRO, BLASTED, MAPPED, ANNOTATED	WP_003151101.1	chemotaxis protein CheY	123	20	4.29145e-86	67.73	3	P:GO:0000160; P:GO:0018106; F:GO:0004673	P:phosphorelay signal transduction system; P:peptidyl-histidine phosphorylation; F:protein histidine kinase activity	EC:2.7.3; EC:2.7.13.3	Transferring phosphorus-containing groups; Histidine kinase	IPR001789 (PFAM); G3DSA:3.40.50.2300 (GENE3D); PTHR44591:SF3 (PANTHER); PTHR44591 (PANTHER); IPR001789 (PROSITE_PROFILES); cd17553 (CDD); IPR011006 (SUPERFAMILY)	P:GO:0000160	P:phosphorelay signal transduction system
TRUE	INTERPRO, BLASTED, MAPPED, ANNOTATED	WP_003151102.1	fructose-bisphosphate aldolase	285	20	0	79.67	4	P:GO:0006096; P:GO:0030388; F:GO:0004332; F:GO:0008270	P:glycolytic process; P:fructose 1,6-bisphosphate metabolic process; F:fructose-bisphosphate aldolase activity; F:zinc ion binding	EC:4.1.2.13	Fructose-bisphosphate aldolase	IPR011289 (TIGRFAM); IPR000771 (TIGRFAM); IPR000771 (PIRSF); IPR013785 (G3DSA:3.20.20.GENE3D); IPR000771 (PFAM); PTHR30304:SF0 (PANTHER); PTHR30304 (PANTHER); IPR000771 (PROSITE_PATTERNS); IPR000771 (PROSITE_PATTERNS); IPR000771 (CDD); SSF51569 (SUPERFAMILY)	P:GO:0005975; P:GO:0006096; P:GO:0030388; F:GO:0003824; F:GO:0004332; F:GO:0008270; F:GO:0016832	P:carbohydrate metabolic process; P:glycolytic process; P:fructose 1,6-bisphosphate metabolic process; F:catalytic activity; F:fructose-bisphosphate aldolase activity; F:zinc ion binding; F:aldehyde-lyase activity
TRUE	INTERPRO, BLASTED, MAPPED, ANNOTATED	WP_003151132.1	MULTISPECIES: type B 50S ribosomal protein L31	66	8	1.39834e-44	56.88	3	P:GO:0006412; F:GO:0003735; C:GO:0005840	P:translation; F:structural constituent of ribosome; C:ribosome			IPR002150 (PRINTS); IPR042105 (G3DSA:4.10.830.GENE3D); IPR002150 (TIGRFAM); IPR002150 (PFAM); IPR002150 (PANTHER); PTHR33280:SF6 (PANTHER); IPR002150 (PROSITE_PATTERNS); IPR027491 (HAMAP); IPR034704 (SUPERFAMILY)	P:GO:0006412; F:GO:0003735; C:GO:0005840	P:translation; F:structural constituent of ribosome; C:ribosome
TRUE	INTERPRO, BLASTED, ANNOTATED	WP_003151170.1	flagellar protein export ATPase FliI	502	20	0	63.83	4	P:GO:0015986; F:GO:0005524; F:GO:0046933; C:GO:0045261	P:ATP synthesis coupled proton transport; F:ATP binding; F:proton-transporting ATP synthase activity, rotational mechanism; C:proton-transporting ATP synthase complex, catalytic core F(1)			Coil (COILS); IPR004100 (PFAM); IPR000194 (PFAM); IPR023366 (G3DSA:2.40.30.GENE3D); IPR000793 (PFAM); IPR005294 (TIGRFAM); IPR038376 (G3DSA:1.20.150.GENE3D); IPR027417 (G3DSA:3.40.50.GENE3D); IPR005294 (PIRSF); PTHR48082 (PANTHER); PTHR48082:SF2 (PANTHER); IPR020003 (PROSITE_PATTERNS); IPR005294 (HAMAP); cd18116 (CDD); IPR000793 (CDD); IPR033732 (CDD); IPR036121 (SUPERFAMILY); IPR027417 (SUPERFAM…	P:GO:0015986; P:GO:0046034; P:GO:1902600; F:GO:0005524; F:GO:0032559; F:GO:0046933; C:GO:0045261	P:ATP synthesis coupled proton transport; P:ATP metabolic process; P:proton transmembrane transport; F:ATP binding; F:adenyl ribonucleotide binding; F:proton-transporting ATP synthase activity, rotational mechanism; C:proton-transporting ATP synthase complex, catalytic core F(1)
TRUE	INTERPRO, BLASTED, MAPPED, ANNOTATED	WP_003151199.1	urease subunit beta	124	18	3.16543e-88	97.49	3	P:GO:0043419; F:GO:0009039; C:GO:0035550	P:urea catabolic process; F:urease activity; C:urease complex	EC:3.5.1.5	Urease	IPR036461 (G3DSA:2.10.150.GENE3D); IPR002019 (TIGRFAM); IPR002019 (PFAM); PTHR33569 (PANTHER); IPR002019 (HAMAP); IPR002019 (CDD); IPR036461 (SUPERFAMILY)	P:GO:0043419; C:GO:0035550	P:urea catabolic process; C:urease complex
TRUE	INTERPRO, BLASTED, MAPPED, ANNOTATED	WP_003151242.1	beta-hydroxyacyl-ACP dehydratase	141	20	9.28886e-101	72.44	7	P:GO:0006633; P:GO:0009245; F:GO:0004317; F:GO:0008659; F:GO:0008693; F:GO:0047451; C:GO:0005737	P:fatty acid biosynthetic process; P:lipid A biosynthetic process; F:3-hydroxypalmitoyl-[acyl-carrier-protein] dehydratase activity; F:(3R)-hydroxymyristoyl-[acyl-carrier-protein] dehydratase activity; F:3-hydroxydecanoyl-[acyl-carrier-protein] dehydratase activity; F:3-hydroxyoctanoyl-[acyl-carrier-protein] dehydratase activity; C:cytoplasm	EC:2.3.1.85; EC:4.2.1.59	Fatty-acid synthase system; 3-hydroxyacyl-[acyl-carrier-protein] dehydratase	G3DSA:3.10.129.10 (GENE3D); IPR010084 (TIGRFAM); IPR013114 (PFAM); IPR013114 (PANTHER); IPR010084 (HAMAP); cd01288 (CDD); IPR029069 (SUPERFAMILY)	P:GO:0006633; F:GO:0016836	P:fatty acid biosynthetic process; F:hydro-lyase activity
TRUE	INTERPRO, BLASTED, ANNOTATED	WP_003151357.1	MULTISPECIES: N-acetylglucosaminidase	881	20	0	99.42	2	F:GO:0004040; F:GO:0042834	F:amidase activity; F:peptidoglycan binding			IPR007730 (PFAM); G3DSA:2.30.30.40 (GENE3D); IPR002901 (PFAM); IPR003646 (PFAM); G3DSA:1.10.530.10 (GENE3D); IPR003646 (PROSITE_PROFILES); IPR007730 (PROSITE_PROFILES); IPR007730 (PROSITE_PROFILES)	F:GO:0004040; F:GO:0042834	F:amidase activity; F:peptidoglycan binding
TRUE	INTERPRO, BLASTED, ANNOTATED	WP_003151441.1	MULTISPECIES: excinuclease ABC subunit UvrA	957	20	0	99.88	5	P:GO:0006289; F:GO:0003677; F:GO:0005524; F:GO:0016887; C:GO:0009380	P:nucleotide-excision repair; F:DNA binding; F:ATP binding; F:ATP hydrolysis activity; C:excinuclease repair complex			G3DSA:1.20.1580.10 (GENE3D); IPR041552 (PFAM); IPR027417 (G3DSA:3.40.50.GENE3D); IPR013815 (G3DSA:3.30.1490.GENE3D); IPR041102 (PFAM); IPR003439 (PFAM); IPR027417 (G3DSA:3.40.50.GENE3D); IPR004602 (TIGRFAM); G3DSA:1.10.8.280 (GENE3D); G3DSA:1.20.1580.10 (GENE3D); PTHR43152:SF3 (PANTHER); PTHR43152 (PANTHER); IPR017871 (PROSITE_PATTERNS); IPR017871 (PROSITE_PATTERNS); IPR004602 (HAMAP); IPR003439 …	P:GO:0006289; F:GO:0003677; F:GO:0005524; F:GO:0016887; C:GO:0009380	P:nucleotide-excision repair; F:DNA binding; F:ATP binding; F:ATP hydrolysis activity; C:excinuclease repair complex
TRUE	INTERPRO, BLASTED	WP_003151446.1	MULTISPECIES: DUF4097 domain-containing protein	365	20	0	99.77						Coil (COILS); Coil (COILS); IPR016599 (PIRSF); IPR025164 (PFAM); G3DSA:2.160.20.120 (GENE3D); PTHR33885:SF4 (PANTHER); PTHR33885:SF4 (PANTHER); PTHR33885 (PANTHER); PTHR33885 (PANTHER)	no GO terms	no GO terms
TRUE	INTERPRO, BLASTED, MAPPED, ANNOTATED	WP_003151497.1	ribonuclease	157	20	1.97553e-116	98.95	4	P:GO:0090502; F:GO:0003723; F:GO:0004521; C:GO:0005576	P:RNA phosphodiester bond hydrolysis, endonucleolytic; F:RNA binding; F:endoribonuclease activity; C:extracellular region	EC:3.1	Acting on ester bonds	IPR001887 (PRINTS); G3DSA:3.40.20.20 (GENE3D); IPR001887 (PIRSF); IPR000026 (PFAM); IPR001887 (CDD); IPR016191 (SUPERFAMILY)	F:GO:0003723; F:GO:0004521; F:GO:0004540	F:RNA binding; F:endoribonuclease activity; F:ribonuclease activity
TRUE	INTERPRO, BLASTED, ANNOTATED	WP_003151540.1	MULTISPECIES: carboxylesterase/lipase family protein	482	20	0	99.53	1	F:GO:0004104	F:cholinesterase activity			IPR000997 (PRINTS); IPR029058 (G3DSA:3.40.50.GENE3D); IPR002018 (PFAM); PTHR43142 (PANTHER); IPR019819 (PROSITE_PATTERNS); IPR019826 (PROSITE_PATTERNS); cd00312 (CDD); IPR029058 (SUPERFAMILY)	F:GO:0004104	F:cholinesterase activity
TRUE	INTERPRO, BLASTED, MAPPED, ANNOTATED	WP_003151611.1	glyceraldehyde-3-phosphate dehydrogenase	335	20	0	82.63	4	P:GO:0006006; F:GO:0016620; F:GO:0050661; F:GO:0051287	P:glucose metabolic process; F:oxidoreductase activity, acting on the aldehyde or oxo group of donors, NAD or NADP as acceptor; F:NADP binding; F:NAD binding	EC:1.2.1	Acting on the aldehyde or oxo group of donors	IPR020831 (PRINTS); G3DSA:3.40.50.720 (GENE3D); IPR006424 (TIGRFAM); IPR020829 (PFAM); G3DSA:3.30.360.10 (GENE3D); IPR020828 (PFAM); IPR020831 (PIRSF); IPR020831 (PANTHER); PTHR43148:SF11 (PANTHER); IPR020830 (PROSITE_PATTERNS); IPR036291 (SUPERFAMILY); SSF55347 (SUPERFAMILY)	P:GO:0006006; F:GO:0016620; F:GO:0050661; F:GO:0051287	P:glucose metabolic process; F:oxidoreductase activity, acting on the aldehyde or oxo group of donors, NAD or NADP as acceptor; F:NADP binding; F:NAD binding
TRUE	INTERPRO, BLASTED, ANNOTATED	WP_003151625.1	phosphopyruvate hydratase	430	7	0	99.73	4	P:GO:0006096; F:GO:0000287; F:GO:0004634; C:GO:0000015	P:glycolytic process; F:magnesium ion binding; F:phosphopyruvate hydratase activity; C:phosphopyruvate hydratase complex			IPR000941 (PRINTS); IPR020811 (PFAM); IPR000941 (TIGRFAM); IPR000941 (PIRSF); IPR036849 (G3DSA:3.20.20.GENE3D); IPR020810 (PFAM); IPR029017 (G3DSA:3.30.390.GENE3D); SFLDS00001 (SFLD); IPR000941 (SFLD); IPR000941 (PANTHER); PTHR11902:SF1 (PANTHER); IPR020809 (PROSITE_PATTERNS); IPR000941 (HAMAP); IPR000941 (CDD); IPR036849 (SUPERFAMILY); IPR029017 (SUPERFAMILY)	P:GO:0006096; F:GO:0000287; F:GO:0004634; C:GO:0000015	P:glycolytic process; F:magnesium ion binding; F:phosphopyruvate hydratase activity; C:phosphopyruvate hydratase complex
TRUE	INTERPRO, BLASTED, MAPPED, ANNOTATED	WP_003151684.1	ribonuclease R	777	20	0	99.81	4	P:GO:0090503; F:GO:0003723; F:GO:0008859; C:GO:0005737	P:RNA phosphodiester bond hydrolysis, exonucleolytic; F:RNA binding; F:exoribonuclease II activity; C:cytoplasm	EC:3.1.15; EC:3.1.13.1	Acting on ester bonds; Exoribonuclease II	IPR011805 (TIGRFAM); IPR040476 (PFAM); G3DSA:2.40.50.140 (GENE3D); IPR001900 (PFAM); IPR003029 (PFAM); G3DSA:2.40.50.140 (GENE3D); IPR004476 (TIGRFAM); IPR013223 (PFAM); mobidb-lite (MOBIDB_LITE); mobidb-lite (MOBIDB_LITE); mobidb-lite (MOBIDB_LITE); PTHR23355:SF9 (PANTHER); PTHR23355 (PANTHER); IPR022966 (PROSITE_PATTERNS); IPR011805 (HAMAP); IPR003029 (PROSITE_PROFILES); cd04471 (CDD); IPR01234…	P:GO:0016070; F:GO:0003676; F:GO:0003723; F:GO:0004518; F:GO:0004540	P:RNA metabolic process; F:nucleic acid binding; F:RNA binding; F:nuclease activity; F:ribonuclease activity
TRUE	INTERPRO, BLASTED, MAPPED, ANNOTATED	WP_003151697.1	SDR family oxidoreductase	264	20	0	99.51	1	F:GO:0004316	F:3-oxoacyl-[acyl-carrier-protein] reductase (NADPH) activity	EC:2.3.1.85; EC:1.1.1.100	Fatty-acid synthase system; 3-oxoacyl-[acyl-carrier-protein] reductase	IPR002347 (PRINTS); IPR002347 (PRINTS); IPR002347 (PFAM); G3DSA:3.40.50.720 (GENE3D); PTHR42879 (PANTHER); PTHR42879:SF2 (PANTHER); cd05233 (CDD); IPR036291 (SUPERFAMILY)	F:GO:0016491	F:oxidoreductase activity
TRUE	INTERPRO, BLASTED, MAPPED, ANNOTATED	WP_003151719.1	FMN-dependent NADH-azoreductase	211	20	2.06416e-158	99.79	5	P:GO:0022900; F:GO:0009055; F:GO:0010181; F:GO:0016652; F:GO:0016655	P:electron transport chain; F:electron transfer activity; F:FMN binding; F:oxidoreductase activity, acting on NAD(P)H, NAD(P) as acceptor; F:oxidoreductase activity, acting on NAD(P)H, quinone or similar compound as acceptor	EC:1.6.1; EC:1.6.5	Acting on NADH or NADPH; Acting on NADH or NADPH	IPR029039 (G3DSA:3.40.50.GENE3D); IPR003680 (PFAM); PTHR43741:SF7 (PANTHER); PTHR43741 (PANTHER); IPR023048 (HAMAP); IPR029039 (SUPERFAMILY)	F:GO:0010181; F:GO:0016655	F:FMN binding; F:oxidoreductase activity, acting on NAD(P)H, quinone or similar compound as acceptor
TRUE	INTERPRO, BLASTED	WP_003151740.1	stress protein	161	20	5.48617e-119	95.03						no IPS match	no IPS match	no IPS match
TRUE	INTERPRO, BLASTED, MAPPED, ANNOTATED	WP_003151814.1	serine protease	453	20	0	99.34	3	P:GO:0006508; F:GO:0004252; F:GO:0005515	P:proteolysis; F:serine-type endopeptidase activity; F:protein binding	EC:3.4	Acting on peptide bonds (peptidases)	IPR001940 (PRINTS); IPR043504 (G3DSA:2.40.10.GENE3D); IPR001478 (PFAM); PF13365 (PFAM); IPR036034 (G3DSA:2.30.42.GENE3D); IPR043504 (G3DSA:2.40.10.GENE3D); mobidb-lite (MOBIDB_LITE); mobidb-lite (MOBIDB_LITE); mobidb-lite (MOBIDB_LITE); PTHR43019 (PANTHER); PTHR43019:SF23 (PANTHER); IPR001478 (PROSITE_PROFILES); cd00987 (CDD); IPR036034 (SUPERFAMILY); IPR009003 (SUPERFAMILY)	P:GO:0006508; F:GO:0004252; F:GO:0005515	P:proteolysis; F:serine-type endopeptidase activity; F:protein binding
TRUE	INTERPRO, BLASTED, MAPPED, ANNOTATED	WP_003151843.1	arsenate reductase family protein	118	20	3.21059e-84	80.08	1	F:GO:0008794	F:arsenate reductase (glutaredoxin) activity	EC:1.20.4.1	Arsenate reductase (glutathione/glutaredoxin)	IPR006660 (PFAM); G3DSA:3.40.30.10 (GENE3D); IPR006504 (TIGRFAM); IPR006660 (PANTHER); PTHR30041:SF4 (PANTHER); IPR006660 (PROSITE_PROFILES); cd03036 (CDD); IPR036249 (SUPERFAMILY)	no GO terms	no GO terms
TRUE	INTERPRO, BLASTED, MAPPED, ANNOTATED	WP_003151874.1	Fe-S cluster assembly protein SufD	437	20	0	81.88	1	P:GO:0016226	P:iron-sulfur cluster assembly			Coil (COILS); IPR045595 (PFAM); IPR011542 (TIGRFAM); IPR000825 (PFAM); PTHR30508:SF1 (PANTHER); PTHR30508 (PANTHER); IPR037284 (SUPERFAMILY)	P:GO:0016226	P:iron-sulfur cluster assembly
TRUE	INTERPRO, BLASTED, MAPPED, ANNOTATED	WP_003151878.1	Fe-S cluster assembly protein SufD	465	20	0	71.77	1	P:GO:0016226	P:iron-sulfur cluster assembly			IPR045595 (PFAM); IPR000825 (PFAM); IPR010231 (TIGRFAM); PTHR30508:SF1 (PANTHER); PTHR30508 (PANTHER); IPR037284 (SUPERFAMILY)	P:GO:0016226	P:iron-sulfur cluster assembly
TRUE	INTERPRO, BLASTED, MAPPED, ANNOTATED	WP_003151879.1	chitosanase	278	20	0	99.71	3	P:GO:0005975; F:GO:0016977; C:GO:0005576	P:carbohydrate metabolic process; F:chitosanase activity; C:extracellular region	EC:3.2.1.132	Chitosanase	G3DSA:1.20.141.10 (GENE3D); IPR023099 (G3DSA:3.30.386.GENE3D); IPR000400 (PFAM); IPR000400 (PIRSF); IPR000400 (PROSITE_PATTERNS); IPR000400 (CDD); IPR023346 (SUPERFAMILY)	P:GO:0005975; F:GO:0016977; C:GO:0005576	P:carbohydrate metabolic process; F:chitosanase activity; C:extracellular region
TRUE	INTERPRO, BLASTED, ANNOTATED	WP_003151923.1	lipoyl synthase	298	4	0	86.16	3	P:GO:0009107; F:GO:0016992; F:GO:0051539	P:lipoate biosynthetic process; F:lipoate synthase activity; F:4 iron, 4 sulfur cluster binding			IPR031691 (PFAM); IPR007197 (PFAM); IPR003698 (PIRSF); IPR013785 (G3DSA:3.20.20.GENE3D); IPR003698 (TIGRFAM); IPR003698 (SFLD); IPR007197 (SFLD); PTHR10949:SF0 (PANTHER); IPR003698 (PANTHER); IPR007197 (PROSITE_PROFILES); IPR003698 (HAMAP); cd01335 (CDD); SSF102114 (SUPERFAMILY)	P:GO:0009107; F:GO:0003824; F:GO:0016992; F:GO:0051536; F:GO:0051539	P:lipoate biosynthetic process; F:catalytic activity; F:lipoate synthase activity; F:iron-sulfur cluster binding; F:4 iron, 4 sulfur cluster binding
TRUE	INTERPRO, BLASTED	WP_003151928.1	YutD family protein	91	5	1.87597e-63	94.07						IPR038141 (G3DSA:3.50.4.GENE3D); IPR009370 (PIRSF); IPR009370 (PFAM)	no GO terms	no GO terms
TRUE	INTERPRO, BLASTED, MAPPED, ANNOTATED	WP_003151938.1	homoserine dehydrogenase	433	20	0	99.83	5	P:GO:0009086; P:GO:0009088; P:GO:0009097; F:GO:0004412; F:GO:0050661	P:methionine biosynthetic process; P:threonine biosynthetic process; P:isoleucine biosynthetic process; F:homoserine dehydrogenase activity; F:NADP binding	EC:1.1.1.3	Homoserine dehydrogenase	G3DSA:3.40.50.720 (GENE3D); G3DSA:3.30.70.260 (GENE3D); G3DSA:3.30.360.10 (GENE3D); IPR005106 (PFAM); IPR002912 (PFAM); IPR001342 (PFAM); IPR016204 (PIRSF); PTHR43331 (PANTHER); IPR019811 (PROSITE_PATTERNS); IPR002912 (PROSITE_PROFILES); cd04881 (CDD); IPR045865 (SUPERFAMILY); IPR036291 (SUPERFAMILY); SSF55347 (SUPERFAMILY)	P:GO:0006520; F:GO:0004412; F:GO:0016491; F:GO:0050661	P:cellular amino acid metabolic process; F:homoserine dehydrogenase activity; F:oxidoreductase activity; F:NADP binding
TRUE	INTERPRO, BLASTED, MAPPED, ANNOTATED	WP_003152102.1	30S ribosomal protein S1	130	20	2.80202e-92	77.91	1	F:GO:0003676	F:nucleic acid binding			IPR035104 (PRINTS); IPR003029 (PFAM); G3DSA:2.40.50.140 (GENE3D); mobidb-lite (MOBIDB_LITE); mobidb-lite (MOBIDB_LITE); PTHR10724 (PANTHER); IPR035104 (PTHR10724:PANTHER); IPR003029 (PROSITE_PROFILES); IPR012340 (SUPERFAMILY)	F:GO:0003676	F:nucleic acid binding
TRUE	INTERPRO, BLASTED, MAPPED, ANNOTATED	WP_003152143.1	MULTISPECIES: type 1 glutamine amidotransferase	174	20	6.44065e-127	85.55	3	P:GO:0006508; F:GO:0008233; F:GO:0016798	P:proteolysis; F:peptidase activity; F:hydrolase activity, acting on glycosyl bonds	EC:3.2; EC:3.4	Glycosylases; Acting on peptide bonds (peptidases)	IPR006286 (TIGRFAM); IPR029062 (G3DSA:3.40.50.GENE3D); IPR002818 (PFAM); IPR006286 (PANTHER); PTHR42733:SF3 (PANTHER); IPR006286 (PROSITE_PROFILES); cd03134 (CDD); IPR029062 (SUPERFAMILY)	no GO terms	no GO terms
TRUE	INTERPRO, BLASTED	WP_003152178.1	MULTISPECIES: DUF1016 domain-containing protein	179	20	3.7965e-132	90.91						IPR038480 (G3DSA:2.60.40.GENE3D); IPR034650 (PFAM); IPR034650 (CDD)	no GO terms	no GO terms
TRUE	INTERPRO, BLASTED, MAPPED, ANNOTATED	WP_003152233.1	carbonic anhydrase	189	20	4.00176e-140	87.34	2	F:GO:0004089; F:GO:0008270	F:carbonate dehydratase activity; F:zinc ion binding	EC:4.2.1.1	Carbonic anhydrase	IPR001765 (PFAM); IPR036874 (G3DSA:3.40.1050.GENE3D); IPR001765 (PANTHER); cd03379 (CDD); IPR036874 (SUPERFAMILY)	F:GO:0004089; F:GO:0008270	F:carbonate dehydratase activity; F:zinc ion binding
TRUE	INTERPRO, BLASTED, MAPPED, ANNOTATED	WP_003152237.1	S-ribosylhomocysteine lyase	157	8	1.88609e-117	99.28	3	P:GO:0009372; F:GO:0005506; F:GO:0043768	P:quorum sensing; F:iron ion binding; F:S-ribosylhomocysteine lyase activity	EC:4.4.1.21	S-ribosylhomocysteine lyase	IPR003815 (PRINTS); IPR003815 (PFAM); IPR003815 (PIRSF); IPR037005 (G3DSA:3.30.1360.GENE3D); IPR003815 (PANTHER); IPR003815 (HAMAP); IPR011249 (SUPERFAMILY)	P:GO:0009372; F:GO:0005506; F:GO:0043768; F:GO:0046872	P:quorum sensing; F:iron ion binding; F:S-ribosylhomocysteine lyase activity; F:metal ion binding
TRUE	INTERPRO, BLASTED, MAPPED, ANNOTATED	WP_003152242.1	DNA starvation/stationary phase protection protein	145	20	9.04609e-105	78.76	3	F:GO:0003677; F:GO:0008199; F:GO:0016722	F:DNA binding; F:ferric iron binding; F:oxidoreductase activity, acting on metal ions	EC:1.16	Oxidizing metal ions	IPR002177 (PRINTS); IPR012347 (G3DSA:1.20.1260.GENE3D); IPR002177 (PIRSF); IPR008331 (PFAM); IPR002177 (PANTHER); PTHR42932:SF1 (PANTHER); IPR023188 (PROSITE_PATTERNS); IPR023188 (PROSITE_PATTERNS); IPR002177 (CDD); IPR009078 (SUPERFAMILY)	F:GO:0008199; F:GO:0016722	F:ferric iron binding; F:oxidoreductase activity, acting on metal ions
TRUE	INTERPRO, BLASTED, MAPPED, ANNOTATED	WP_003152299.1	rhodanese-like domain-containing protein	103	20	3.51419e-72	92.92	1	F:GO:0004792	F:thiosulfate sulfurtransferase activity	EC:2.8.1.1	Thiosulfate sulfurtransferase	IPR001763 (PFAM); IPR036873 (G3DSA:3.40.250.GENE3D); PTHR43031:SF8 (PANTHER); PTHR43031 (PANTHER); IPR001763 (PROSITE_PROFILES); cd00158 (CDD); IPR036873 (SUPERFAMILY)	no GO terms	no GO terms
TRUE	INTERPRO, BLASTED, MAPPED, ANNOTATED	WP_003152349.1	RNA 2',3'-cyclic phosphodiesterase	183	20	4.25997e-134	99.34	2	F:GO:0004113; F:GO:0008664	F:2',3'-cyclic-nucleotide 3'-phosphodiesterase activity; F:2'-5'-RNA ligase activity	EC:3.1.4.37; EC:6.5	2',3'-cyclic-nucleotide 3'-phosphodiesterase; Forming phosphoric ester bonds	PF13563 (PFAM); G3DSA:3.90.1140.10 (GENE3D); IPR004175 (TIGRFAM); IPR004175 (PANTHER); IPR004175 (HAMAP); IPR009097 (SUPERFAMILY)	F:GO:0004113; F:GO:0008664	F:2',3'-cyclic-nucleotide 3'-phosphodiesterase activity; F:2'-5'-RNA ligase activity
TRUE	INTERPRO, BLASTED, MAPPED, ANNOTATED	WP_003152383.1	bifunctional 3-deoxy-7-phosphoheptulonate synthase/chorismate mutase	358	9	0	99.53	5	P:GO:0009073; P:GO:0046417; F:GO:0003849; F:GO:0004106; F:GO:0016832	P:aromatic amino acid family biosynthetic process; P:chorismate metabolic process; F:3-deoxy-7-phosphoheptulonate synthase activity; F:chorismate mutase activity; F:aldehyde-lyase activity	EC:4.1.2; EC:2.5.1.54; EC:5.4.99.5	Carbon-carbon lyases; 3-deoxy-7-phosphoheptulonate synthase; Chorismate mutase	Coil (COILS); IPR006218 (PFAM); IPR013785 (G3DSA:3.20.20.GENE3D); IPR002701 (PFAM); IPR010954 (TIGRFAM); IPR036979 (G3DSA:1.20.59.GENE3D); IPR006268 (TIGRFAM); PTHR43018 (PANTHER); PTHR43018:SF1 (PANTHER); IPR002701 (PROSITE_PROFILES); SSF51569 (SUPERFAMILY)	P:GO:0009058; P:GO:0009073; P:GO:0046417; F:GO:0003824; F:GO:0016832	P:biosynthetic process; P:aromatic amino acid family biosynthetic process; P:chorismate metabolic process; F:catalytic activity; F:aldehyde-lyase activity
TRUE	INTERPRO, BLASTED, MAPPED, ANNOTATED	WP_003152392.1	tyrosine--tRNA ligase	421	20	0	99.83	5	P:GO:0006437; F:GO:0003723; F:GO:0004831; F:GO:0005524; C:GO:0005737	P:tyrosyl-tRNA aminoacylation; F:RNA binding; F:tyrosine-tRNA ligase activity; F:ATP binding; C:cytoplasm	EC:6.1.1.1	Tyrosine--tRNA ligase	IPR002307 (PRINTS); IPR002305 (PFAM); G3DSA:1.10.240.10 (GENE3D); IPR036986 (G3DSA:3.10.290.GENE3D); IPR014729 (G3DSA:3.40.50.GENE3D); IPR002307 (TIGRFAM); IPR002942 (PFAM); PTHR11766:SF0 (PANTHER); IPR024088 (PANTHER); IPR001412 (PROSITE_PATTERNS); PS50889 (PROSITE_PROFILES); IPR024107 (HAMAP); cd00395 (CDD); IPR002942 (CDD); SSF52374 (SUPERFAMILY); SSF55174 (SUPERFAMILY)	P:GO:0006418; P:GO:0006437; F:GO:0000166; F:GO:0003723; F:GO:0004812; F:GO:0004831; F:GO:0005524	P:tRNA aminoacylation for protein translation; P:tyrosyl-tRNA aminoacylation; F:nucleotide binding; F:RNA binding; F:aminoacyl-tRNA ligase activity; F:tyrosine-tRNA ligase activity; F:ATP binding
TRUE	INTERPRO, BLASTED, MAPPED, ANNOTATED	WP_003152440.1	NAD-dependent malic enzyme	410	20	0	96.93	4	F:GO:0004471; F:GO:0008948; F:GO:0046872; F:GO:0051287	F:malate dehydrogenase (decarboxylating) (NAD+) activity; F:oxaloacetate decarboxylase activity; F:metal ion binding; F:NAD binding	EC:4.1.1.112; EC:1.1.1.38; EC:1.1.1.39; EC:1.1.1.40	Oxaloacetate decarboxylase; Malate dehydrogenase (oxaloacetate-decarboxylating); Malate dehydrogenase (decarboxylating); Malate dehydrogenase (oxaloacetate-decarboxylating) (NADP(+))	IPR001891 (PRINTS); IPR012301 (PFAM); G3DSA:3.40.50.720 (GENE3D); IPR037062 (G3DSA:3.40.50.GENE3D); IPR001891 (PIRSF); IPR012302 (PFAM); PTHR43237 (PANTHER); IPR015884 (PROSITE_PATTERNS); IPR045213 (CDD); SSF53223 (SUPERFAMILY); IPR036291 (SUPERFAMILY)	F:GO:0004470; F:GO:0004471; F:GO:0051287	F:malic enzyme activity; F:malate dehydrogenase (decarboxylating) (NAD+) activity; F:NAD binding
TRUE	INTERPRO, BLASTED, MAPPED, ANNOTATED	WP_003152455.1	L-lactate dehydrogenase	312	20	0	70.78	4	P:GO:0005975; P:GO:0006099; P:GO:0019752; F:GO:0030060	P:carbohydrate metabolic process; P:tricarboxylic acid cycle; P:carboxylic acid metabolic process; F:L-malate dehydrogenase activity	EC:1.1.1.37	Malate dehydrogenase	IPR001557 (PRINTS); IPR022383 (PFAM); IPR001236 (PFAM); G3DSA:3.40.50.720 (GENE3D); IPR001557 (PIRSF); IPR011275 (TIGRFAM); IPR015955 (G3DSA:3.90.110.GENE3D); PTHR43128 (PANTHER); PTHR43128:SF7 (PANTHER); IPR011275 (HAMAP); IPR011275 (CDD); IPR015955 (SUPERFAMILY); IPR036291 (SUPERFAMILY)	P:GO:0019752; F:GO:0003824; F:GO:0016491; F:GO:0016616	P:carboxylic acid metabolic process; F:catalytic activity; F:oxidoreductase activity; F:oxidoreductase activity, acting on the CH-OH group of donors, NAD or NADP as acceptor
TRUE	INTERPRO, BLASTED, ANNOTATED	WP_003152473.1	transcriptional regulator NrdR	152	5	1.89406e-108	94.08	2	P:GO:0045892; F:GO:0008270	P:negative regulation of transcription, DNA-templated; F:zinc ion binding			IPR005144 (PFAM); IPR003796 (TIGRFAM); IPR003796 (PANTHER); IPR005144 (PROSITE_PROFILES); IPR003796 (HAMAP)	P:GO:0045892; F:GO:0008270	P:negative regulation of transcription, DNA-templated; F:zinc ion binding
TRUE	INTERPRO, BLASTED, MAPPED, ANNOTATED	WP_003152560.1	thiol reductase thioredoxin	104	20	5.14364e-72	63.13	1	F:GO:0015035	F:protein-disulfide reductase activity			PR00421 (PRINTS); IPR005746 (PIRSF); IPR005746 (TIGRFAM); IPR013766 (PFAM); G3DSA:3.40.30.10 (GENE3D); PTHR45663 (PANTHER); IPR017937 (PROSITE_PATTERNS); IPR013766 (PROSITE_PROFILES); cd02947 (CDD); IPR036249 (SUPERFAMILY)	F:GO:0015035	F:protein-disulfide reductase activity
TRUE	INTERPRO, BLASTED, MAPPED, ANNOTATED	WP_003152624.1	endopeptidase La	774	20	0	99.57	8	P:GO:0006515; P:GO:0034605; F:GO:0004176; F:GO:0004252; F:GO:0005524; F:GO:0016887; F:GO:0043565; C:GO:0005737	P:protein quality control for misfolded or incompletely synthesized proteins; P:cellular response to heat; F:ATP-dependent peptidase activity; F:serine-type endopeptidase activity; F:ATP binding; F:ATP hydrolysis activity; F:sequence-specific DNA binding; C:cytoplasm	EC:3.4.21; EC:3.6.1	Acting on peptide bonds (peptidases); Acting on acid anhydrides	Coil (COILS); PR00830 (PRINTS); IPR003959 (PFAM); IPR003111 (PFAM); G3DSA:1.10.8.60 (GENE3D); IPR004815 (TIGRFAM); IPR004815 (PIRSF); IPR014721 (G3DSA:3.30.230.GENE3D); G3DSA:1.20.5.5270 (GENE3D); IPR008269 (PFAM); G3DSA:2.30.130.40 (GENE3D); IPR027417 (G3DSA:3.40.50.GENE3D); G3DSA:1.20.58.1480 (GENE3D); IPR027065 (PANTHER); PTHR10046:SF56 (PANTHER); IPR008268 (PROSITE_PATTERNS); IPR008269 (PROSI…	P:GO:0006508; P:GO:0030163; F:GO:0004176; F:GO:0004252; F:GO:0005524; F:GO:0016887; F:GO:0043565	P:proteolysis; P:protein catabolic process; F:ATP-dependent peptidase activity; F:serine-type endopeptidase activity; F:ATP binding; F:ATP hydrolysis activity; F:sequence-specific DNA binding
TRUE	INTERPRO, BLASTED, MAPPED, ANNOTATED	WP_003152757.1	U32 family peptidase	309	20	0	99.1	2	P:GO:0006508; F:GO:0008233	P:proteolysis; F:peptidase activity	EC:3.4	Acting on peptide bonds (peptidases)	IPR001539 (PFAM); PTHR30217 (PANTHER); PTHR30217:SF7 (PANTHER)	no GO terms	no GO terms
TRUE	INTERPRO, BLASTED, MAPPED, ANNOTATED	WP_003152766.1	transcription elongation factor GreA	157	7	1.00285e-110	86.65	5	P:GO:0006414; P:GO:0032784; F:GO:0003677; F:GO:0003746; F:GO:0070063	P:translational elongation; P:regulation of DNA-templated transcription, elongation; F:DNA binding; F:translation elongation factor activity; F:RNA polymerase binding			Coil (COILS); IPR006359 (TIGRFAM); IPR036805 (G3DSA:1.10.287.GENE3D); IPR022691 (PFAM); IPR023459 (PIRSF); IPR036953 (G3DSA:3.10.50.GENE3D); IPR001437 (PFAM); IPR023459 (PANTHER); PTHR30437:SF4 (PANTHER); IPR018151 (PROSITE_PATTERNS); IPR018151 (PROSITE_PATTERNS); IPR028624 (HAMAP); IPR036805 (SUPERFAMILY); SSF54534 (SUPERFAMILY)	P:GO:0032784; F:GO:0003677; F:GO:0070063	P:regulation of DNA-templated transcription, elongation; F:DNA binding; F:RNA polymerase binding
TRUE	INTERPRO, BLASTED, MAPPED, ANNOTATED	WP_003152863.1	MULTISPECIES: bis(5'-nucleosyl)-tetraphosphatase (symmetrical) YqeK	193	20	9.89669e-145	99.6	1	F:GO:0004515	F:nicotinate-nucleotide adenylyltransferase activity	EC:2.7.7.18	Nicotinate-nucleotide adenylyltransferase	G3DSA:1.10.3210.10 (GENE3D); IPR005249 (TIGRFAM); IPR006674 (PFAM); PTHR35795 (PANTHER); IPR006674 (PROSITE_PROFILES); IPR003607 (CDD); SSF109604 (SUPERFAMILY)	no GO terms	no GO terms
TRUE	INTERPRO, BLASTED, MAPPED, ANNOTATED	WP_003152892.1	nucleotide exchange factor GrpE	191	17	4.1017e-135	97.18	5	P:GO:0006457; F:GO:0000774; F:GO:0042803; F:GO:0051087; C:GO:0005737	P:protein folding; F:adenyl-nucleotide exchange factor activity; F:protein homodimerization activity; F:chaperone binding; C:cytoplasm			Coil (COILS); Coil (COILS); IPR000740 (PRINTS); IPR000740 (PFAM); IPR009012 (G3DSA:2.30.22.GENE3D); IPR013805 (G3DSA:3.90.20.GENE3D); mobidb-lite (MOBIDB_LITE); PTHR21237:SF23 (PANTHER); IPR000740 (PANTHER); IPR000740 (PROSITE_PATTERNS); IPR000740 (HAMAP); IPR000740 (CDD); IPR013805 (SUPERFAMILY); IPR009012 (SUPERFAMILY)	P:GO:0006457; F:GO:0000774; F:GO:0042803; F:GO:0051087	P:protein folding; F:adenyl-nucleotide exchange factor activity; F:protein homodimerization activity; F:chaperone binding
TRUE	INTERPRO, BLASTED, MAPPED, ANNOTATED	WP_003152895.1	molecular chaperone DnaJ	375	14	0	97.11	8	P:GO:0006260; P:GO:0006457; P:GO:0009408; F:GO:0005524; F:GO:0008270; F:GO:0031072; F:GO:0051082; C:GO:0005737	P:DNA replication; P:protein folding; P:response to heat; F:ATP binding; F:zinc ion binding; F:heat shock protein binding; F:unfolded protein binding; C:cytoplasm			IPR001623 (PRINTS); IPR001623 (PFAM); IPR001305 (PFAM); G3DSA:2.10.230.10 (GENE3D); G3DSA:2.60.260.20 (GENE3D); G3DSA:2.60.260.20 (GENE3D); IPR036869 (G3DSA:1.10.287.GENE3D); IPR002939 (PFAM); IPR012724 (TIGRFAM); PTHR43096 (PANTHER); PTHR43096:SF48 (PANTHER); IPR018253 (PROSITE_PATTERNS); IPR001305 (PROSITE_PROFILES); IPR012724 (HAMAP); IPR001623 (PROSITE_PROFILES); IPR001305 (CDD); IPR001623 (C…	P:GO:0006457; P:GO:0009408; F:GO:0005524; F:GO:0031072; F:GO:0051082	P:protein folding; P:response to heat; F:ATP binding; F:heat shock protein binding; F:unfolded protein binding
TRUE	INTERPRO, BLASTED, MAPPED, ANNOTATED	WP_003152970.1	PhoH family protein	319	20	0	82.33	1	F:GO:0005524	F:ATP binding			IPR003714 (PFAM); IPR027417 (G3DSA:3.40.50.GENE3D); PTHR30473 (PANTHER); PTHR30473:SF1 (PANTHER); IPR027417 (SUPERFAMILY)	F:GO:0005524	F:ATP binding
TRUE	INTERPRO, BLASTED, MAPPED, ANNOTATED	WP_003152976.1	cytidine deaminase	136	9	2.06869e-99	94.46	4	P:GO:0009972; F:GO:0004126; F:GO:0008270; F:GO:0047844	P:cytidine deamination; F:cytidine deaminase activity; F:zinc ion binding; F:deoxycytidine deaminase activity	EC:3.5.4.14; EC:3.5.4.5	Acting on carbon-nitrogen bonds, other than peptide bonds; Cytidine deaminase	IPR006262 (TIGRFAM); G3DSA:3.40.140.10 (GENE3D); IPR002125 (PFAM); PTHR11644:SF24 (PANTHER); PTHR11644 (PANTHER); IPR016192 (PROSITE_PATTERNS); IPR002125 (PROSITE_PROFILES); cd01283 (CDD); IPR016193 (SUPERFAMILY)	P:GO:0009972; F:GO:0003824; F:GO:0004126; F:GO:0008270; F:GO:0016787	P:cytidine deamination; F:catalytic activity; F:cytidine deaminase activity; F:zinc ion binding; F:hydrolase activity
TRUE	INTERPRO, BLASTED, MAPPED, ANNOTATED	WP_003153123.1	elongation factor P	185	4	6.70957e-137	94.86	3	P:GO:0006414; F:GO:0003746; C:GO:0005737	P:translational elongation; F:translation elongation factor activity; C:cytoplasm			Coil (COILS); G3DSA:2.40.50.140 (GENE3D); IPR011768 (TIGRFAM); IPR001059 (PFAM); IPR015365 (PFAM); IPR014722 (G3DSA:2.30.30.GENE3D); G3DSA:2.40.50.140 (GENE3D); IPR020599 (PIRSF); IPR013185 (PFAM); IPR020599 (PANTHER); PTHR30053:SF1 (PANTHER); IPR013852 (PROSITE_PATTERNS); IPR011768 (HAMAP); IPR001059 (CDD); IPR015365 (CDD); IPR008991 (SUPERFAMILY); IPR012340 (SUPERFAMILY); IPR012340 (SUPERFAMILY)	P:GO:0006414; P:GO:0043043; F:GO:0003746; C:GO:0005737	P:translational elongation; P:peptide biosynthetic process; F:translation elongation factor activity; C:cytoplasm
TRUE	INTERPRO, BLASTED, MAPPED, ANNOTATED	WP_003153152.1	MULTISPECIES: acetyl-CoA carboxylase biotin carboxyl carrier protein	159	16	3.4817e-112	93.34	3	P:GO:0006633; F:GO:0003989; C:GO:0009317	P:fatty acid biosynthetic process; F:acetyl-CoA carboxylase activity; C:acetyl-CoA carboxylase complex	EC:6.4.1.2	Acetyl-CoA carboxylase	IPR001249 (PRINTS); G3DSA:2.40.50.100 (GENE3D); IPR001249 (TIGRFAM); IPR000089 (PFAM); mobidb-lite (MOBIDB_LITE); PTHR43416 (PANTHER); PTHR43416:SF4 (PANTHER); IPR001882 (PROSITE_PATTERNS); IPR000089 (PROSITE_PROFILES); cd06850 (CDD); IPR011053 (SUPERFAMILY)	P:GO:0006633; F:GO:0003989; C:GO:0009317	P:fatty acid biosynthetic process; F:acetyl-CoA carboxylase activity; C:acetyl-CoA carboxylase complex
TRUE	INTERPRO, BLASTED	WP_003153223.1	BrxA/BrxB family bacilliredoxin	145	19	2.06778e-107	81.87						G3DSA:3.40.30.10 (GENE3D); IPR009474 (TIGRFAM); IPR009474 (PFAM); IPR009474 (PANTHER); PTHR40052:SF1 (PANTHER)	no GO terms	no GO terms
TRUE	INTERPRO, BLASTED, MAPPED, ANNOTATED	WP_003153321.1	type I asparaginase	329	20	0	72.12	2	P:GO:0006520; F:GO:0004067	P:cellular amino acid metabolic process; F:asparaginase activity	EC:3.5.1.1	Asparaginase	IPR006034 (PRINTS); IPR027473 (G3DSA:3.40.50.GENE3D); PIRSF500176 (PIRSF); IPR006033 (TIGRFAM); IPR037152 (G3DSA:3.40.50.GENE3D); IPR006034 (PIRSF); IPR027474 (PFAM); IPR040919 (PFAM); SFLDS00057 (SFLD); PTHR11707 (PANTHER); IPR020827 (PROSITE_PATTERNS); IPR027475 (PROSITE_PATTERNS); IPR006034 (PROSITE_PROFILES); IPR041725 (CDD); IPR036152 (SUPERFAMILY)	P:GO:0006520; F:GO:0004067	P:cellular amino acid metabolic process; F:asparaginase activity
TRUE	INTERPRO, BLASTED, MAPPED, ANNOTATED	WP_003153322.1	Aspartate ammonia-lyase	475	20	0	81.32	3	P:GO:0006099; P:GO:0006531; F:GO:0008797	P:tricarboxylic acid cycle; P:aspartate metabolic process; F:aspartate ammonia-lyase activity			PR00145 (PRINTS); IPR000362 (PRINTS); IPR022761 (PFAM); IPR018951 (PFAM); G3DSA:1.20.200.10 (GENE3D); G3DSA:1.10.40.30 (GENE3D); IPR024083 (G3DSA:1.10.275.GENE3D); IPR004708 (TIGRFAM); PTHR42696 (PANTHER); IPR020557 (PROSITE_PATTERNS); cd01357 (CDD); IPR008948 (SUPERFAMILY)	P:GO:0006099; P:GO:0006531; F:GO:0003824; F:GO:0008797; F:GO:0016829	P:tricarboxylic acid cycle; P:aspartate metabolic process; F:catalytic activity; F:aspartate ammonia-lyase activity; F:lyase activity
TRUE	INTERPRO, BLASTED, MAPPED, ANNOTATED	WP_003153363.1	peptidylprolyl isomerase	143	9	3.70969e-104	92.76	3	P:GO:0000413; P:GO:0006457; F:GO:0003755	P:protein peptidyl-prolyl isomerization; P:protein folding; F:peptidyl-prolyl cis-trans isomerase activity	EC:5.2.1.8	Peptidylprolyl isomerase	IPR002130 (PRINTS); IPR002130 (PFAM); IPR029000 (G3DSA:2.40.100.GENE3D); IPR024936 (PIRSF); IPR044666 (PANTHER); PTHR45625:SF11 (PANTHER); IPR020892 (PROSITE_PATTERNS); IPR002130 (PROSITE_PROFILES); cd00317 (CDD); IPR029000 (SUPERFAMILY)	P:GO:0000413; P:GO:0006457; F:GO:0003755	P:protein peptidyl-prolyl isomerization; P:protein folding; F:peptidyl-prolyl cis-trans isomerase activity
TRUE	INTERPRO, BLASTED, MAPPED, ANNOTATED	WP_003153372.1	6,7-dimethyl-8-ribityllumazine synthase	154	6	1.23964e-110	99.68	3	P:GO:0009231; F:GO:0000906; C:GO:0009349	P:riboflavin biosynthetic process; F:6,7-dimethyl-8-ribityllumazine synthase activity; C:riboflavin synthase complex	EC:2.5.1.78	6,7-dimethyl-8-ribityllumazine synthase	IPR002180 (PFAM); IPR036467 (G3DSA:3.40.50.GENE3D); IPR034964 (TIGRFAM); IPR034964 (PANTHER); IPR034964 (HAMAP); IPR034964 (CDD); IPR036467 (SUPERFAMILY)	P:GO:0009231; F:GO:0000906; C:GO:0009349	P:riboflavin biosynthetic process; F:6,7-dimethyl-8-ribityllumazine synthase activity; C:riboflavin synthase complex
TRUE	INTERPRO, BLASTED, MAPPED, ANNOTATED	WP_003153397.1	MULTISPECIES: response regulator transcription factor	240	20	7.74914e-179	70.93	4	P:GO:0000160; P:GO:0006355; F:GO:0003677; C:GO:0005737	P:phosphorelay signal transduction system; P:regulation of transcription, DNA-templated; F:DNA binding; C:cytoplasm			IPR036388 (G3DSA:1.10.10.GENE3D); IPR001867 (PFAM); IPR001789 (PFAM); G3DSA:6.10.250.690 (GENE3D); G3DSA:3.40.50.2300 (GENE3D); PTHR48111:SF44 (PANTHER); IPR039420 (PANTHER); IPR001789 (PROSITE_PROFILES); IPR001867 (PROSITE_PROFILES); IPR001867 (CDD); cd17574 (CDD); IPR011006 (SUPERFAMILY)	P:GO:0000160; P:GO:0006355; F:GO:0003677	P:phosphorelay signal transduction system; P:regulation of transcription, DNA-templated; F:DNA binding
TRUE	INTERPRO, BLASTED, ANNOTATED	WP_003153403.1	MULTISPECIES: ferredoxin	82	4	1.42736e-53	93.6	2	F:GO:0005506; F:GO:0009055	F:iron ion binding; F:electron transfer activity			IPR001080 (PRINTS); PF13370 (PFAM); G3DSA:3.30.70.20 (GENE3D); PTHR39163 (PANTHER); IPR017896 (PROSITE_PROFILES); SSF54862 (SUPERFAMILY)	F:GO:0005506; F:GO:0009055	F:iron ion binding; F:electron transfer activity
TRUE	INTERPRO, BLASTED, MAPPED, ANNOTATED	WP_003153447.1	MULTISPECIES: HU family DNA-binding protein	92	14	1.88088e-61	80.2	2	P:GO:0030261; F:GO:0003677	P:chromosome condensation; F:DNA binding			IPR000119 (PRINTS); IPR010992 (G3DSA:4.10.520.GENE3D); IPR000119 (PFAM); IPR000119 (PANTHER); PTHR33175:SF3 (PANTHER); IPR020816 (PROSITE_PATTERNS); cd13831 (CDD); IPR010992 (SUPERFAMILY)	F:GO:0003677	F:DNA binding
TRUE	INTERPRO, BLASTED, ANNOTATED	WP_003153448.1	GTP cyclohydrolase I	190	4	1.99626e-139	99.07	2	P:GO:0046654; F:GO:0003934	P:tetrahydrofolate biosynthetic process; F:GTP cyclohydrolase I activity			IPR020602 (PFAM); IPR043133 (G3DSA:3.30.1130.GENE3D); IPR043134 (G3DSA:1.10.286.GENE3D); IPR001474 (TIGRFAM); IPR001474 (PANTHER); IPR018234 (PROSITE_PATTERNS); IPR018234 (PROSITE_PATTERNS); IPR001474 (HAMAP); cd00642 (CDD); SSF55620 (SUPERFAMILY)	P:GO:0046654; F:GO:0003934	P:tetrahydrofolate biosynthetic process; F:GTP cyclohydrolase I activity
TRUE	INTERPRO, BLASTED, ANNOTATED	WP_003153449.1	transcription attenuation protein MtrB	75	5	4.50174e-50	97.33	3	P:GO:0006353; P:GO:0006355; F:GO:0003723	P:DNA-templated transcription, termination; P:regulation of transcription, DNA-templated; F:RNA binding			IPR000824 (PRINTS); IPR016031 (G3DSA:2.60.40.GENE3D); IPR023558 (PFAM); IPR000824 (HAMAP); IPR016031 (SUPERFAMILY)	P:GO:0006353; P:GO:0006355; F:GO:0003723	P:DNA-templated transcription, termination; P:regulation of transcription, DNA-templated; F:RNA binding
TRUE	INTERPRO, BLASTED, MAPPED, ANNOTATED	WP_003153463.1	chorismate mutase	127	11	3.48183e-91	97.81	5	P:GO:0008652; P:GO:0009073; P:GO:0046417; F:GO:0004106; C:GO:0005737	P:cellular amino acid biosynthetic process; P:aromatic amino acid family biosynthetic process; P:chorismate metabolic process; F:chorismate mutase activity; C:cytoplasm	EC:5.4.99.5	Chorismate mutase	IPR008243 (TIGRFAM); IPR035959 (G3DSA:3.30.1330.GENE3D); IPR008243 (PFAM); IPR008243 (PIRSF); IPR008243 (PANTHER); IPR008243 (PROSITE_PROFILES); IPR008243 (CDD); IPR035959 (SUPERFAMILY)	no GO terms	no GO terms
TRUE	INTERPRO, BLASTED, MAPPED, ANNOTATED	WP_003153510.1	aspartate 1-decarboxylase	127	7	3.33225e-91	98.88	4	P:GO:0006523; P:GO:0015940; F:GO:0004068; C:GO:0005737	P:alanine biosynthetic process; P:pantothenate biosynthetic process; F:aspartate 1-decarboxylase activity; C:cytoplasm	EC:4.1.1.11	Aspartate 1-decarboxylase	IPR003190 (PFAM); IPR003190 (PIRSF); G3DSA:2.40.40.20 (GENE3D); IPR003190 (TIGRFAM); IPR003190 (PANTHER); IPR003190 (HAMAP); IPR003190 (CDD); IPR009010 (SUPERFAMILY)	P:GO:0006523; F:GO:0004068	P:alanine biosynthetic process; F:aspartate 1-decarboxylase activity
TRUE	INTERPRO, BLASTED	WP_003153543.1	Cell wall-binding protein YqgA	148	20	4.61892e-109	64.03						no IPS match	no IPS match	no IPS match
TRUE	INTERPRO, BLASTED, MAPPED, ANNOTATED	WP_003153604.1	cold-shock protein	66	11	8.93135e-42	91.15	2	F:GO:0003676; C:GO:0005737	F:nucleic acid binding; C:cytoplasm			IPR002059 (PRINTS); G3DSA:6.20.370.130 (GENE3D); IPR012156 (PIRSF); G3DSA:2.40.50.140 (GENE3D); IPR002059 (PFAM); PTHR11544:SF104 (PANTHER); PTHR11544 (PANTHER); IPR019844 (PROSITE_PATTERNS); IPR002059 (PROSITE_PROFILES); IPR002059 (CDD); IPR012340 (SUPERFAMILY)	F:GO:0003676	F:nucleic acid binding
TRUE	INTERPRO, BLASTED, MAPPED, ANNOTATED	WP_003153622.1	thymidylate synthase	264	20	0	91.72	5	P:GO:0006231; P:GO:0006235; P:GO:0032259; F:GO:0004799; C:GO:0005737	P:dTMP biosynthetic process; P:dTTP biosynthetic process; P:methylation; F:thymidylate synthase activity; C:cytoplasm	EC:2.1.1.45	Thymidylate synthase	IPR000398 (PRINTS); IPR023451 (PFAM); IPR000398 (TIGRFAM); IPR036926 (G3DSA:3.30.572.GENE3D); IPR045097 (PANTHER); PTHR11548:SF9 (PANTHER); IPR020940 (PROSITE_PATTERNS); IPR000398 (HAMAP); IPR023451 (CDD); IPR036926 (SUPERFAMILY)	P:GO:0006231; F:GO:0004799; F:GO:0016741	P:dTMP biosynthetic process; F:thymidylate synthase activity; F:transferase activity, transferring one-carbon groups
TRUE	INTERPRO, BLASTED, MAPPED, ANNOTATED	WP_003153623.1	dihydrofolate reductase	161	20	1.40333e-120	97.86	5	P:GO:0006545; P:GO:0006730; P:GO:0046654; F:GO:0004146; F:GO:0050661	P:glycine biosynthetic process; P:one-carbon metabolic process; P:tetrahydrofolate biosynthetic process; F:dihydrofolate reductase activity; F:NADP binding	EC:1.5.1.3	Dihydrofolate reductase	PR00070 (PRINTS); IPR001796 (PFAM); IPR012259 (PIRSF); IPR024072 (G3DSA:3.40.430.GENE3D); PTHR48069:SF3 (PANTHER); IPR012259 (PANTHER); IPR017925 (PROSITE_PATTERNS); IPR001796 (PROSITE_PROFILES); IPR001796 (CDD); IPR024072 (SUPERFAMILY)	P:GO:0006545; P:GO:0046654; F:GO:0004146; F:GO:0050661	P:glycine biosynthetic process; P:tetrahydrofolate biosynthetic process; F:dihydrofolate reductase activity; F:NADP binding
TRUE	INTERPRO, BLASTED	WP_003153743.1	MULTISPECIES: YojF family protein	116	3	3.34432e-83	100						IPR036492 (G3DSA:2.70.180.GENE3D); IPR014934 (PFAM); IPR036492 (SUPERFAMILY)	no GO terms	no GO terms
TRUE	INTERPRO, BLASTED, MAPPED, ANNOTATED	WP_003153959.1	MULTISPECIES: DNA topoisomerase IV subunit A	807	20	0	99.71	7	P:GO:0006265; P:GO:0007059; F:GO:0003677; F:GO:0003918; F:GO:0005524; C:GO:0005694; C:GO:0019897	P:DNA topological change; P:chromosome segregation; F:DNA binding; F:DNA topoisomerase type II (double strand cut, ATP-hydrolyzing) activity; F:ATP binding; C:chromosome; C:extrinsic component of plasma membrane	EC:5.6.2.2	DNA topoisomerase (ATP-hydrolyzing)	Coil (COILS); IPR002205 (PFAM); G3DSA:3.30.1360.40 (GENE3D); IPR035516 (G3DSA:2.120.10.GENE3D); TIGR01063 (TIGRFAM); IPR006691 (PFAM); IPR013757 (G3DSA:1.10.268.GENE3D); IPR005741 (TIGRFAM); IPR013758 (G3DSA:3.90.199.GENE3D); IPR005741 (PTHR43493:PANTHER); PTHR43493 (PANTHER); IPR005741 (HAMAP); IPR002205 (CDD); IPR013760 (SUPERFAMILY); IPR035516 (SUPERFAMILY)	P:GO:0006259; P:GO:0006265; F:GO:0003677; F:GO:0003916; F:GO:0003918; F:GO:0005524; C:GO:0005694	P:DNA metabolic process; P:DNA topological change; F:DNA binding; F:DNA topoisomerase activity; F:DNA topoisomerase type II (double strand cut, ATP-hydrolyzing) activity; F:ATP binding; C:chromosome
TRUE	INTERPRO, BLASTED, MAPPED, ANNOTATED	WP_003154017.1	dUTP diphosphatase	144	20	1.72671e-105	98.85	4	P:GO:0006226; P:GO:0046081; F:GO:0000287; F:GO:0004170	P:dUMP biosynthetic process; P:dUTP catabolic process; F:magnesium ion binding; F:dUTP diphosphatase activity	EC:3.6.1.23; EC:3.6.1.9	dUTP diphosphatase; Nucleotide diphosphatase	IPR036157 (G3DSA:2.70.40.GENE3D); IPR029054 (PFAM); PTHR11241:SF0 (PANTHER); IPR008181 (PANTHER); IPR033704 (CDD); IPR036157 (SUPERFAMILY)	P:GO:0006226; P:GO:0046081; F:GO:0000287; F:GO:0004170	P:dUMP biosynthetic process; P:dUTP catabolic process; F:magnesium ion binding; F:dUTP diphosphatase activity
TRUE	INTERPRO, BLASTED	WP_003154020.1	stress protein	178	20	5.87843e-133	98.59						no IPS match	no IPS match	no IPS match
TRUE	INTERPRO, BLASTED, MAPPED, ANNOTATED	WP_003154059.1	class 1b ribonucleoside-diphosphate reductase subunit beta	329	20	0	96.42	5	P:GO:0006260; P:GO:0009263; F:GO:0004748; F:GO:0046872; C:GO:0005971	P:DNA replication; P:deoxyribonucleotide biosynthetic process; F:ribonucleoside-diphosphate reductase activity, thioredoxin disulfide as acceptor; F:metal ion binding; C:ribonucleoside-diphosphate reductase complex	EC:1.17.4.1	Ribonucleoside-diphosphate reductase	Coil (COILS); IPR026494 (TIGRFAM); IPR012348 (G3DSA:1.10.620.GENE3D); IPR000358 (PIRSF); IPR000358 (PFAM); IPR000358 (PANTHER); PTHR23409:SF18 (PANTHER); IPR030475 (PROSITE_PATTERNS); IPR033909 (CDD); IPR009078 (SUPERFAMILY)	P:GO:0009263; F:GO:0016491; C:GO:0005971	P:deoxyribonucleotide biosynthetic process; F:oxidoreductase activity; C:ribonucleoside-diphosphate reductase complex
TRUE	INTERPRO, BLASTED, ANNOTATED	WP_003154064.1	RNA-binding protein Hfq	73	4	5.59726e-48	84.86	2	P:GO:0006355; F:GO:0003723	P:regulation of transcription, DNA-templated; F:RNA binding			IPR005001 (TIGRFAM); IPR005001 (PFAM); G3DSA:2.30.30.100 (GENE3D); IPR005001 (PANTHER); IPR005001 (HAMAP); IPR005001 (CDD); IPR010920 (SUPERFAMILY)	P:GO:0006355; F:GO:0003723	P:regulation of transcription, DNA-templated; F:RNA binding
TRUE	INTERPRO, BLASTED, MAPPED, ANNOTATED	WP_003154137.1	TIGR00282 family metallophosphoesterase	264	12	0	96.69	2	F:GO:0008663; F:GO:0046872	F:2',3'-cyclic-nucleotide 2'-phosphodiesterase activity; F:metal ion binding	EC:3.1.4.16	2',3'-cyclic-nucleotide 2'-phosphodiesterase	IPR005235 (PIRSF); IPR005235 (PFAM); IPR029052 (G3DSA:3.60.21.GENE3D); IPR005235 (TIGRFAM); IPR005235 (PANTHER); cd07382 (CDD); IPR029052 (SUPERFAMILY)	no GO terms	no GO terms
TRUE	INTERPRO, BLASTED, MAPPED, ANNOTATED	WP_003154166.1	dihydrodipicolinate synthase	289	20	0	63.79	4	P:GO:0009089; P:GO:0019877; F:GO:0008840; C:GO:0005737	P:lysine biosynthetic process via diaminopimelate; P:diaminopimelate biosynthetic process; F:4-hydroxy-tetrahydrodipicolinate synthase activity; C:cytoplasm	EC:4.2.1; EC:4.3.3.7	Carbon-oxygen lyases; 4-hydroxy-tetrahydrodipicolinate synthase	IPR002220 (PRINTS); IPR005263 (TIGRFAM); IPR002220 (PIRSF); IPR002220 (PFAM); IPR013785 (G3DSA:3.20.20.GENE3D); PTHR12128:SF15 (PANTHER); IPR002220 (PANTHER); IPR020624 (PROSITE_PATTERNS); IPR020625 (PROSITE_PATTERNS); IPR005263 (HAMAP); IPR005263 (CDD); SSF51569 (SUPERFAMILY)	P:GO:0009089; F:GO:0003824; F:GO:0008840; F:GO:0016829	P:lysine biosynthetic process via diaminopimelate; F:catalytic activity; F:4-hydroxy-tetrahydrodipicolinate synthase activity; F:lyase activity
TRUE	INTERPRO, BLASTED, MAPPED, ANNOTATED	WP_003154169.1	aspartate-semialdehyde dehydrogenase	346	20	0	99.65	9	P:GO:0009088; P:GO:0009089; P:GO:0009097; P:GO:0019877; P:GO:0071266; F:GO:0004073; F:GO:0046983; F:GO:0050661; F:GO:0051287	P:threonine biosynthetic process; P:lysine biosynthetic process via diaminopimelate; P:isoleucine biosynthetic process; P:diaminopimelate biosynthetic process; P:'de novo' L-methionine biosynthetic process; F:aspartate-semialdehyde dehydrogenase activity; F:protein dimerization activity; F:NADP binding; F:NAD binding	EC:1.2.1.11	Aspartate-semialdehyde dehydrogenase	G3DSA:3.30.360.10 (GENE3D); G3DSA:3.40.50.720 (GENE3D); PIRSF000148 (PIRSF); IPR005986 (TIGRFAM); IPR000534 (PFAM); IPR012280 (PFAM); PTHR46278:SF2 (PANTHER); PTHR46278 (PANTHER); IPR000319 (PROSITE_PATTERNS); IPR012080 (HAMAP); SSF55347 (SUPERFAMILY); IPR036291 (SUPERFAMILY)	P:GO:0006520; P:GO:0008652; P:GO:0009086; P:GO:0009088; P:GO:0009089; P:GO:0009097; F:GO:0004073; F:GO:0016620; F:GO:0046983; F:GO:0050661; F:GO:0051287	P:cellular amino acid metabolic process; P:cellular amino acid biosynthetic process; P:methionine biosynthetic process; P:threonine biosynthetic process; P:lysine biosynthetic process via diaminopimelate; P:isoleucine biosynthetic process; F:aspartate-semialdehyde dehydrogenase activity; F:oxidoreductase activity, acting on the aldehyde or oxo group of donors, NAD or NADP as acceptor; F:protein d…
TRUE	INTERPRO, BLASTED, MAPPED, ANNOTATED	WP_003154181.1	polyribonucleotide nucleotidyltransferase	707	20	0	99.65	6	P:GO:0006396; P:GO:0006402; F:GO:0000287; F:GO:0003723; F:GO:0004654; C:GO:0005737	P:RNA processing; P:mRNA catabolic process; F:magnesium ion binding; F:RNA binding; F:polyribonucleotide nucleotidyltransferase activity; C:cytoplasm	EC:2.7.7.8	Polyribonucleotide nucleotidyltransferase	Coil (COILS); IPR027408 (G3DSA:3.30.230.GENE3D); IPR036612 (G3DSA:3.30.1370.GENE3D); IPR012162 (PIRSF); IPR001247 (PFAM); IPR015848 (PFAM); IPR012162 (TIGRFAM); G3DSA:2.40.50.140 (GENE3D); IPR015847 (PFAM); IPR027408 (G3DSA:3.30.230.GENE3D); IPR003029 (PFAM); IPR004088 (PFAM); IPR012162 (PANTHER); IPR003029 (PROSITE_PROFILES); IPR012162 (HAMAP); PS50084 (PROSITE_PROFILES); cd11364 (CDD); cd04472 …	P:GO:0006396; P:GO:0006402; F:GO:0003676; F:GO:0003723; F:GO:0004654	P:RNA processing; P:mRNA catabolic process; F:nucleic acid binding; F:RNA binding; F:polyribonucleotide nucleotidyltransferase activity
TRUE	INTERPRO, BLASTED, MAPPED, ANNOTATED	WP_003154197.1	ribosome maturation factor RimP	156	12	5.96765e-113	92.6	2	P:GO:0042274; C:GO:0005737	P:ribosomal small subunit biogenesis; C:cytoplasm			G3DSA:2.30.30.180 (GENE3D); IPR035956 (G3DSA:3.30.300.GENE3D); IPR028989 (PFAM); IPR028998 (PFAM); IPR003728 (PANTHER); IPR003728 (HAMAP); IPR028998 (CDD); IPR036847 (SUPERFAMILY); IPR035956 (SUPERFAMILY)	P:GO:0042274	P:ribosomal small subunit biogenesis
TRUE	INTERPRO, BLASTED, MAPPED, ANNOTATED	WP_003154214.1	elongation factor Ts	293	9	0	95.76	4	P:GO:0006414; F:GO:0003746; F:GO:0005515; C:GO:0005737	P:translational elongation; F:translation elongation factor activity; F:protein binding; C:cytoplasm			IPR036402 (G3DSA:3.30.479.GENE3D); IPR014039 (PFAM); IPR036402 (G3DSA:3.30.479.GENE3D); G3DSA:1.10.286.20 (GENE3D); IPR001816 (TIGRFAM); G3DSA:1.10.8.10 (GENE3D); PTHR11741:SF0 (PANTHER); IPR001816 (PANTHER); IPR018101 (PROSITE_PATTERNS); IPR018101 (PROSITE_PATTERNS); IPR001816 (HAMAP); cd14275 (CDD); IPR036402 (SUPERFAMILY); IPR009060 (SUPERFAMILY); IPR036402 (SUPERFAMILY)	P:GO:0006414; F:GO:0003746; F:GO:0005515	P:translational elongation; F:translation elongation factor activity; F:protein binding
TRUE	INTERPRO, BLASTED, MAPPED, ANNOTATED	WP_003154263.1	GTP-sensing pleiotropic transcriptional regulator CodY	259	9	0	95.39	5	P:GO:0045892; F:GO:0003677; F:GO:0003700; F:GO:0005525; C:GO:0005737	P:negative regulation of transcription, DNA-templated; F:DNA binding; F:DNA-binding transcription factor activity; F:GTP binding; C:cytoplasm			Coil (COILS); Coil (COILS); IPR036388 (G3DSA:1.10.10.GENE3D); IPR029016 (G3DSA:3.30.450.GENE3D); IPR010312 (PFAM); IPR014154 (TIGRFAM); IPR014154 (PIRSF); IPR013198 (PFAM); IPR014154 (PANTHER); IPR014154 (HAMAP); IPR036390 (SUPERFAMILY)	P:GO:0045892; F:GO:0003677; F:GO:0003700; F:GO:0005525	P:negative regulation of transcription, DNA-templated; F:DNA binding; F:DNA-binding transcription factor activity; F:GTP binding
TRUE	INTERPRO, BLASTED, ANNOTATED	WP_003154310.1	acyl carrier protein	77	4	4.58275e-48	87.91	1	P:GO:0006633	P:fatty acid biosynthetic process			IPR003231 (TIGRFAM); IPR009081 (PFAM); IPR036736 (G3DSA:1.10.1200.GENE3D); IPR003231 (PANTHER); PTHR20863:SF28 (PANTHER); IPR006162 (PROSITE_PATTERNS); IPR003231 (HAMAP); IPR009081 (PROSITE_PROFILES); IPR036736 (SUPERFAMILY)	P:GO:0006633	P:fatty acid biosynthetic process
TRUE	INTERPRO, BLASTED, MAPPED, ANNOTATED	WP_003154331.1	ribulose-phosphate 3-epimerase	217	20	6.81482e-158	99.54	4	P:GO:0006098; P:GO:0019323; F:GO:0004750; F:GO:0046872	P:pentose-phosphate shunt; P:pentose catabolic process; F:ribulose-phosphate 3-epimerase activity; F:metal ion binding	EC:5.1.3.1	Ribulose-phosphate 3-epimerase	IPR013785 (G3DSA:3.20.20.GENE3D); IPR000056 (PFAM); IPR026019 (TIGRFAM); IPR026019 (PIRSF); PTHR11749:SF11 (PANTHER); IPR000056 (PANTHER); IPR000056 (PROSITE_PATTERNS); IPR000056 (PROSITE_PATTERNS); IPR026019 (HAMAP); IPR000056 (CDD); IPR011060 (SUPERFAMILY)	P:GO:0005975; P:GO:0006098; F:GO:0003824; F:GO:0004750; F:GO:0016857	P:carbohydrate metabolic process; P:pentose-phosphate shunt; F:catalytic activity; F:ribulose-phosphate 3-epimerase activity; F:racemase and epimerase activity, acting on carbohydrates and derivatives
TRUE	INTERPRO, BLASTED, MAPPED, ANNOTATED	WP_003154369.1	phosphoadenosine phosphosulfate reductase	233	12	3.12561e-177	96.71	7	P:GO:0019344; P:GO:0019379; F:GO:0004604; F:GO:0043866; F:GO:0046872; F:GO:0051539; C:GO:0005737	P:cysteine biosynthetic process; P:sulfate assimilation, phosphoadenylyl sulfate reduction by phosphoadenylyl-sulfate reductase (thioredoxin); F:phosphoadenylyl-sulfate reductase (thioredoxin) activity; F:adenylyl-sulfate reductase (thioredoxin) activity; F:metal ion binding; F:4 iron, 4 sulfur cluster binding; C:cytoplasm	EC:1.8.4.8; EC:1.8.4.10	Phosphoadenylyl-sulfate reductase (thioredoxin); Adenylyl-sulfate reductase (thioredoxin)	IPR002500 (PFAM); IPR011798 (TIGRFAM); IPR004511 (TIGRFAM); IPR014729 (G3DSA:3.40.50.GENE3D); IPR004511 (PIRSF); PTHR46509 (PANTHER); IPR004511 (HAMAP); IPR002500 (CDD); SSF52402 (SUPERFAMILY)	P:GO:0019344; P:GO:0019379; F:GO:0003824; F:GO:0004604	P:cysteine biosynthetic process; P:sulfate assimilation, phosphoadenylyl sulfate reduction by phosphoadenylyl-sulfate reductase (thioredoxin); F:catalytic activity; F:phosphoadenylyl-sulfate reductase (thioredoxin) activity
TRUE	INTERPRO, BLASTED, MAPPED, ANNOTATED	WP_003154502.1	elongation factor 4	612	20	0	78.41	7	P:GO:0000027; F:GO:0000049; F:GO:0003924; F:GO:0005525; F:GO:0019843; F:GO:0043022; C:GO:0005737	P:ribosomal large subunit assembly; F:tRNA binding; F:GTPase activity; F:GTP binding; F:rRNA binding; F:ribosome binding; C:cytoplasm	EC:3.6.1	Acting on acid anhydrides	IPR000795 (PRINTS); IPR000640 (PFAM); IPR000795 (PFAM); IPR041095 (PFAM); G3DSA:3.30.70.240 (GENE3D); G3DSA:2.40.30.10 (GENE3D); IPR004161 (PFAM); IPR006298 (TIGRFAM); IPR027417 (G3DSA:3.40.50.GENE3D); IPR005225 (TIGRFAM); IPR042116 (G3DSA:2.40.50.GENE3D); G3DSA:3.30.70.870 (GENE3D); PTHR42908 (PANTHER); IPR006298 (PTHR42908:PANTHER); IPR031157 (PROSITE_PATTERNS); IPR006298 (HAMAP); IPR000795 (PR…	F:GO:0003924; F:GO:0005525	F:GTPase activity; F:GTP binding
TRUE	INTERPRO, BLASTED	WP_003154514.1	DUF1054 domain-containing protein	210	17	2.91727e-159	96.08						IPR009403 (PIRSF); IPR009403 (PFAM); G3DSA:3.30.930.20 (GENE3D); IPR009403 (HAMAP); SSF142913 (SUPERFAMILY)	no GO terms	no GO terms
TRUE	INTERPRO, BLASTED, MAPPED, ANNOTATED	WP_003154568.1	Signal peptidase I	193	20	1.83705e-142	91.27	4	P:GO:0006465; F:GO:0004252; C:GO:0005886; C:GO:0016021	P:signal peptide processing; F:serine-type endopeptidase activity; C:plasma membrane; C:integral component of membrane	EC:3.4.21	Acting on peptide bonds (peptidases)	IPR000223 (PRINTS); IPR000223 (TIGRFAM); IPR019533 (PFAM); G3DSA:2.10.109.10 (GENE3D); IPR000223 (PANTHER); PTHR43390:SF8 (PANTHER); IPR019758 (PROSITE_PATTERNS); IPR019757 (PROSITE_PATTERNS); IPR019756 (PROSITE_PATTERNS); IPR019533 (CDD); IPR036286 (SUPERFAMILY)	P:GO:0006465; P:GO:0006508; F:GO:0004252; F:GO:0008236; C:GO:0016020; C:GO:0016021	P:signal peptide processing; P:proteolysis; F:serine-type endopeptidase activity; F:serine-type peptidase activity; C:membrane; C:integral component of membrane
TRUE	INTERPRO, BLASTED, MAPPED, ANNOTATED	WP_003154570.1	MULTISPECIES: PTS fructose transporter subunit IIABC	634	20	0	99.77	8	P:GO:0009401; P:GO:0015755; P:GO:1902600; F:GO:0005351; F:GO:0022877; F:GO:0103111; C:GO:0005886; C:GO:0016021	P:phosphoenolpyruvate-dependent sugar phosphotransferase system; P:fructose transmembrane transport; P:proton transmembrane transport; F:carbohydrate:proton symporter activity; F:protein-N(PI)-phosphohistidine-fructose phosphotransferase system transporter activity; F:D-glucosamine PTS permease activity; C:plasma membrane; C:integral component of membrane	EC:7; EC:2.7.1.69	Translocases; Transferring phosphorus-containing groups	Coil (COILS); IPR003353 (TIGRFAM); IPR002178 (PFAM); IPR006327 (TIGRFAM); G3DSA:3.40.50.2300 (GENE3D); IPR003501 (PFAM); IPR004715 (TIGRFAM); IPR016152 (G3DSA:3.40.930.GENE3D); mobidb-lite (MOBIDB_LITE); mobidb-lite (MOBIDB_LITE); mobidb-lite (MOBIDB_LITE); PTHR30505:SF28 (PANTHER); PTHR30505 (PANTHER); IPR002178 (PROSITE_PATTERNS); IPR013011 (PROSITE_PROFILES); IPR002178 (PROSITE_PROFILES); IPR0…	P:GO:0009401; F:GO:0005351; F:GO:0008982; F:GO:0022877; C:GO:0016021	P:phosphoenolpyruvate-dependent sugar phosphotransferase system; F:carbohydrate:proton symporter activity; F:protein-N(PI)-phosphohistidine-sugar phosphotransferase activity; F:protein-N(PI)-phosphohistidine-fructose phosphotransferase system transporter activity; C:integral component of membrane
TRUE	INTERPRO, BLASTED, MAPPED, ANNOTATED	WP_003154648.1	MULTISPECIES: phosphoenolpyruvate--protein phosphotransferase	571	20	0	99.64	6	P:GO:0009401; P:GO:0016310; F:GO:0008965; F:GO:0016301; F:GO:0046872; C:GO:0005737	P:phosphoenolpyruvate-dependent sugar phosphotransferase system; P:phosphorylation; F:phosphoenolpyruvate-protein phosphotransferase activity; F:kinase activity; F:metal ion binding; C:cytoplasm	EC:2.7.3.9	Phosphoenolpyruvate--protein phosphotransferase	Coil (COILS); PR01736 (PRINTS); IPR000121 (PFAM); IPR040442 (G3DSA:3.20.20.GENE3D); IPR024692 (PIRSF); G3DSA:3.50.30.10 (GENE3D); IPR006318 (TIGRFAM); IPR008731 (PFAM); IPR008279 (PFAM); IPR036618 (G3DSA:1.10.274.GENE3D); PTHR46244 (PANTHER); PTHR46244:SF3 (PANTHER); IPR018274 (PROSITE_PATTERNS); IPR023151 (PROSITE_PATTERNS); IPR036637 (SUPERFAMILY); IPR036618 (SUPERFAMILY); IPR015813 (SUPERFAMIL…	P:GO:0009401; P:GO:0016310; F:GO:0003824; F:GO:0008965; F:GO:0016772	P:phosphoenolpyruvate-dependent sugar phosphotransferase system; P:phosphorylation; F:catalytic activity; F:phosphoenolpyruvate-protein phosphotransferase activity; F:transferase activity, transferring phosphorus-containing groups
TRUE	INTERPRO, BLASTED	WP_003154654.1	MULTISPECIES: HPr family phosphocarrier protein	88	9	2.10478e-59	76.3						IPR000032 (PRINTS); IPR035895 (G3DSA:3.30.1340.GENE3D); IPR000032 (PFAM); IPR000032 (TIGRFAM); PTHR33705:SF2 (PANTHER); PTHR33705 (PANTHER); IPR001020 (PROSITE_PATTERNS); IPR002114 (PROSITE_PATTERNS); IPR000032 (PROSITE_PROFILES); IPR000032 (CDD); IPR035895 (SUPERFAMILY)	no GO terms	no GO terms
TRUE	INTERPRO, BLASTED, ANNOTATED	WP_003154673.1	7-cyano-7-deazaguanine reductase	164	15	3.73436e-123	98.99	4	P:GO:0008616; F:GO:0033739; F:GO:0046857; C:GO:0005737	P:queuosine biosynthetic process; F:preQ1 synthase activity; F:oxidoreductase activity, acting on other nitrogenous compounds as donors, with NAD or NADP as acceptor; C:cytoplasm			IPR016856 (PIRSF); IPR043133 (G3DSA:3.30.1130.GENE3D); IPR016856 (TIGRFAM); IPR029500 (PFAM); PTHR34354 (PANTHER); IPR016856 (HAMAP); SSF55620 (SUPERFAMILY)	P:GO:0008616; F:GO:0033739; F:GO:0046857; C:GO:0005737	P:queuosine biosynthetic process; F:preQ1 synthase activity; F:oxidoreductase activity, acting on other nitrogenous compounds as donors, with NAD or NADP as acceptor; C:cytoplasm
TRUE	INTERPRO, BLASTED, MAPPED, ANNOTATED	WP_003154678.1	6-carboxytetrahydropterin synthase QueD	146	14	1.12636e-108	98.65	3	P:GO:0008616; F:GO:0046872; F:GO:0070497	P:queuosine biosynthetic process; F:metal ion binding; F:6-carboxy-5,6,7,8-tetrahydropterin synthase activity	EC:4.2.1; EC:4.1.2.50	Carbon-oxygen lyases; 6-carboxytetrahydropterin synthase	IPR038418 (G3DSA:3.30.479.GENE3D); IPR007115 (TIGRFAM); IPR007115 (TIGRFAM); IPR007115 (PFAM); IPR007115 (PIRSF); IPR007115 (PANTHER); SSF55620 (SUPERFAMILY)	no GO terms	no GO terms
TRUE	INTERPRO, BLASTED, MAPPED, ANNOTATED	WP_003154764.1	formyltetrahydrofolate deformylase	300	20	0	94.62	4	P:GO:0006189; P:GO:0006730; F:GO:0008864; F:GO:0016742	P:'de novo' IMP biosynthetic process; P:one-carbon metabolic process; F:formyltetrahydrofolate deformylase activity; F:hydroxymethyl-, formyl- and related transferase activity	EC:3.5.1.10; EC:2.1.2	Formyltetrahydrofolate deformylase; Transferring one-carbon groups	IPR004810 (PRINTS); G3DSA:3.40.50.170 (GENE3D); IPR002376 (PFAM); G3DSA:3.30.70.260 (GENE3D); IPR002912 (PFAM); IPR004810 (TIGRFAM); PIRSF036480 (PIRSF); PTHR42706:SF1 (PANTHER); IPR004810 (PANTHER); IPR002912 (PROSITE_PROFILES); IPR004810 (HAMAP); IPR044074 (CDD); IPR041729 (CDD); IPR045865 (SUPERFAMILY); IPR036477 (SUPERFAMILY)	P:GO:0006189; P:GO:0009058; F:GO:0008864; F:GO:0016742	P:'de novo' IMP biosynthetic process; P:biosynthetic process; F:formyltetrahydrofolate deformylase activity; F:hydroxymethyl-, formyl- and related transferase activity
TRUE	INTERPRO, BLASTED, MAPPED, ANNOTATED	WP_003154772.1	MULTISPECIES: acyl-CoA thioesterase	172	8	7.32269e-129	97.86	1	F:GO:0016790	F:thiolester hydrolase activity	EC:3.1.2	Acting on ester bonds	G3DSA:3.10.129.10 (GENE3D); IPR006683 (PFAM); PTHR11049:SF24 (PANTHER); IPR040170 (PANTHER); IPR033120 (PROSITE_PROFILES); cd03442 (CDD); IPR029069 (SUPERFAMILY)	F:GO:0016790	F:thiolester hydrolase activity
TRUE	INTERPRO, BLASTED	WP_003154837.1	phage portal protein	147	8	4.22035e-106	96.86						IPR018989 (PFAM); IPR038628 (G3DSA:2.30.110.GENE3D); SSF69279 (SUPERFAMILY)	no GO terms	no GO terms
TRUE	INTERPRO, BLASTED, MAPPED, ANNOTATED	WP_003155001.1	enoyl-ACP reductase FabI	258	20	0	78.32	3	P:GO:0006633; F:GO:0004318; F:GO:0016631	P:fatty acid biosynthetic process; F:enoyl-[acyl-carrier-protein] reductase (NADH) activity; F:enoyl-[acyl-carrier-protein] reductase activity	EC:2.3.1.85; EC:1.3.1.9	Fatty-acid synthase system; Enoyl-[acyl-carrier-protein] reductase (NADH)	IPR002347 (PRINTS); IPR014358 (PIRSF); PF13561 (PFAM); G3DSA:3.40.50.720 (GENE3D); IPR014358 (PANTHER); PTHR43159:SF2 (PANTHER); IPR014358 (CDD); IPR036291 (SUPERFAMILY)	P:GO:0006633; F:GO:0004318; F:GO:0016491	P:fatty acid biosynthetic process; F:enoyl-[acyl-carrier-protein] reductase (NADH) activity; F:oxidoreductase activity
TRUE	INTERPRO, BLASTED	WP_003155166.1	YbjQ family protein	105	14	2.70709e-70	99.16						IPR002765 (PFAM); G3DSA:3.30.110.70 (GENE3D); IPR002765 (PANTHER); IPR002765 (HAMAP); IPR035439 (SUPERFAMILY)	no GO terms	no GO terms
TRUE	INTERPRO, BLASTED, MAPPED, ANNOTATED	WP_003155195.1	MULTISPECIES: S8 family peptidase	382	20	0	99.55	7	P:GO:0006508; P:GO:0030435; P:GO:0042730; F:GO:0004252; F:GO:0005515; F:GO:0046872; C:GO:0005576	P:proteolysis; P:sporulation resulting in formation of a cellular spore; P:fibrinolysis; F:serine-type endopeptidase activity; F:protein binding; F:metal ion binding; C:extracellular region	EC:3.4.21	Acting on peptide bonds (peptidases)	IPR015500 (PRINTS); IPR036852 (G3DSA:3.40.50.GENE3D); IPR000209 (PFAM); IPR037045 (G3DSA:3.30.70.GENE3D); IPR010259 (PFAM); mobidb-lite (MOBIDB_LITE); PTHR43399:SF4 (PANTHER); PTHR43399 (PANTHER); IPR023827 (PROSITE_PATTERNS); IPR022398 (PROSITE_PATTERNS); IPR023828 (PROSITE_PATTERNS); PS51892 (PROSITE_PROFILES); IPR034202 (CDD); IPR036852 (SUPERFAMILY); SSF54897 (SUPERFAMILY)	P:GO:0006508; F:GO:0004252; F:GO:0008236	P:proteolysis; F:serine-type endopeptidase activity; F:serine-type peptidase activity
TRUE	INTERPRO, BLASTED, MAPPED, ANNOTATED	WP_003155232.1	MULTISPECIES: HIT family protein	145	12	2.11368e-107	99.43	1	F:GO:0003824	F:catalytic activity			IPR001310 (PRINTS); IPR036265 (G3DSA:3.30.428.GENE3D); IPR011146 (PFAM); G3DSA:1.20.5.1170 (GENE3D); PTHR46648:SF1 (PANTHER); IPR001310 (PANTHER); IPR019808 (PROSITE_PATTERNS); IPR011146 (PROSITE_PROFILES); IPR039384 (CDD); IPR036265 (SUPERFAMILY)	F:GO:0003824	F:catalytic activity
TRUE	INTERPRO, BLASTED, MAPPED, ANNOTATED	WP_003155249.1	peptidylprolyl isomerase	283	20	0	99.56	5	P:GO:0000413; P:GO:0006457; P:GO:0015031; F:GO:0003755; C:GO:0005886	P:protein peptidyl-prolyl isomerization; P:protein folding; P:protein transport; F:peptidyl-prolyl cis-trans isomerase activity; C:plasma membrane	EC:5.2.1.8	Peptidylprolyl isomerase	IPR008880 (PFAM); G3DSA:3.10.50.40 (GENE3D); PF13616 (PFAM); PTHR47245 (PANTHER); PTHR47245:SF1 (PANTHER); IPR023058 (PROSITE_PATTERNS); IPR023059 (HAMAP); IPR000297 (PROSITE_PROFILES); PS51257 (PROSITE_PROFILES); SSF54534 (SUPERFAMILY); IPR027304 (SUPERFAMILY)	P:GO:0006457; P:GO:0015031; F:GO:0003755	P:protein folding; P:protein transport; F:peptidyl-prolyl cis-trans isomerase activity
TRUE	INTERPRO, BLASTED, MAPPED, ANNOTATED	WP_003155321.1	MULTISPECIES: C40 family peptidase	274	20	0	92.66	1	F:GO:0016787	F:hydrolase activity	EC:3	Hydrolases	IPR036779 (G3DSA:3.10.350.GENE3D); IPR000064 (PFAM); G3DSA:3.90.1720.10 (GENE3D); IPR018392 (PFAM); PTHR33734 (PANTHER); PTHR33734:SF11 (PANTHER); PTHR33734:SF11 (PANTHER); PTHR33734 (PANTHER); IPR018392 (PROSITE_PROFILES); IPR018392 (PROSITE_PROFILES); IPR000064 (PROSITE_PROFILES); IPR018392 (CDD); IPR018392 (CDD); IPR038765 (SUPERFAMILY); IPR036779 (SUPERFAMILY); IPR036779 (SUPERFAMILY)	no GO terms	no GO terms
TRUE	INTERPRO, BLASTED, MAPPED, ANNOTATED	WP_003155346.1	MULTISPECIES: bifunctional GNAT family N-acetyltransferase/carbon-nitrogen hydrolase family protein	512	20	0	80.57	3	P:GO:0006807; F:GO:0008080; F:GO:0016787	P:nitrogen compound metabolic process; F:N-acetyltransferase activity; F:hydrolase activity	EC:3; EC:2.3.1	Hydrolases; Acyltransferases	G3DSA:3.40.630.30 (GENE3D); IPR036526 (G3DSA:3.60.110.GENE3D); IPR000182 (PFAM); IPR003010 (PFAM); PTHR23088 (PANTHER); PTHR23088:SF50 (PANTHER); IPR001110 (PROSITE_PATTERNS); IPR003010 (PROSITE_PROFILES); IPR000182 (PROSITE_PROFILES); cd07574 (CDD); cd04301 (CDD); IPR016181 (SUPERFAMILY); IPR036526 (SUPERFAMILY)	P:GO:0006807; F:GO:0008080	P:nitrogen compound metabolic process; F:N-acetyltransferase activity
TRUE	INTERPRO, BLASTED, MAPPED, ANNOTATED	WP_003155347.1	MULTISPECIES: HAD family hydrolase	229	20	2.07633e-169	78.74	1	F:GO:0016787	F:hydrolase activity	EC:3	Hydrolases	IPR006439 (PRINTS); IPR023198 (G3DSA:1.10.150.GENE3D); IPR041492 (PFAM); IPR023214 (G3DSA:3.40.50.GENE3D); IPR006439 (TIGRFAM); SFLDS00003 (SFLD); SFLDG01135 (SFLD); PTHR18901 (PANTHER); cd16423 (CDD); IPR036412 (SUPERFAMILY)	no GO terms	no GO terms
TRUE	INTERPRO, BLASTED, MAPPED, ANNOTATED	WP_003155376.1	cold-shock protein	66	11	4.37337e-42	90.2	2	F:GO:0003676; C:GO:0005737	F:nucleic acid binding; C:cytoplasm			IPR002059 (PRINTS); IPR002059 (PFAM); G3DSA:6.20.370.130 (GENE3D); IPR012156 (PIRSF); G3DSA:2.40.50.140 (GENE3D); PTHR11544:SF127 (PANTHER); PTHR11544 (PANTHER); IPR019844 (PROSITE_PATTERNS); IPR002059 (PROSITE_PROFILES); IPR002059 (CDD); IPR012340 (SUPERFAMILY)	F:GO:0003676	F:nucleic acid binding
TRUE	INTERPRO, BLASTED, MAPPED, ANNOTATED	WP_003155466.1	thioredoxin-dependent thiol peroxidase	157	20	1.33386e-115	86.5	2	P:GO:0098869; F:GO:0004601	P:cellular oxidant detoxification; F:peroxidase activity	EC:1.11.1	Acting on a peroxide as acceptor	G3DSA:3.40.30.10 (GENE3D); IPR000866 (PFAM); IPR024706 (PIRSF); PTHR42801 (PANTHER); PTHR42801:SF4 (PANTHER); IPR013766 (PROSITE_PROFILES); cd03017 (CDD); IPR036249 (SUPERFAMILY)	F:GO:0016209; F:GO:0016491	F:antioxidant activity; F:oxidoreductase activity
TRUE	INTERPRO, BLASTED	WP_003155475.1	DUF402 domain-containing protein	176	4	4.47058e-133	98.55						IPR016882 (PIRSF); IPR007295 (PFAM); IPR035930 (G3DSA:2.40.380.GENE3D); PTHR39159 (PANTHER); IPR016882 (HAMAP); IPR035930 (SUPERFAMILY)	no GO terms	no GO terms
TRUE	INTERPRO, BLASTED, MAPPED, ANNOTATED	WP_003155486.1	alpha/beta hydrolase	286	20	0	99.53	1	F:GO:0016787	F:hydrolase activity	EC:3	Hydrolases	IPR000073 (PRINTS); IPR000639 (PRINTS); IPR000073 (PFAM); IPR029058 (G3DSA:3.40.50.GENE3D); PTHR43329:SF17 (PANTHER); PTHR43329 (PANTHER); IPR029058 (SUPERFAMILY)	F:GO:0003824	F:catalytic activity
TRUE	INTERPRO, BLASTED, MAPPED, ANNOTATED	WP_003155588.1	NAD(P)H-dependent oxidoreductase	221	20	6.57147e-167	99.66	1	F:GO:0016491	F:oxidoreductase activity	EC:1	Oxidoreductases	IPR029479 (PFAM); IPR000415 (G3DSA:3.40.109.GENE3D); PTHR23026:SF101 (PANTHER); PTHR23026 (PANTHER); IPR033878 (CDD); IPR000415 (SUPERFAMILY)	F:GO:0016491	F:oxidoreductase activity
TRUE	INTERPRO, BLASTED, MAPPED, ANNOTATED	WP_003155656.1	MULTISPECIES: ATP-binding cassette domain-containing protein	518	20	0	99.68	1	F:GO:0005524	F:ATP binding			Coil (COILS); IPR003439 (PFAM); IPR027417 (G3DSA:3.40.50.GENE3D); IPR032781 (PFAM); IPR027417 (G3DSA:3.40.50.GENE3D); IPR003439 (PFAM); PTHR19211 (PANTHER); PTHR19211:SF65 (PANTHER); IPR017871 (PROSITE_PATTERNS); IPR017871 (PROSITE_PATTERNS); IPR003439 (PROSITE_PROFILES); IPR003439 (PROSITE_PROFILES); cd03221 (CDD); cd03221 (CDD); IPR027417 (SUPERFAMILY); IPR027417 (SUPERFAMILY)	F:GO:0005524	F:ATP binding
TRUE	INTERPRO, BLASTED, MAPPED, ANNOTATED	WP_003155667.1	MULTISPECIES: aldehyde dehydrogenase family protein	485	20	0	99.7	2	F:GO:0004029; F:GO:0043878	F:aldehyde dehydrogenase (NAD+) activity; F:glyceraldehyde-3-phosphate dehydrogenase (NAD+) (non-phosphorylating) activity	EC:1.2.1.5; EC:1.2.1.3	Aldehyde dehydrogenase (NAD(P)(+)); Aldehyde dehydrogenase (NAD(+))	IPR015590 (PFAM); IPR016163 (G3DSA:3.40.309.GENE3D); IPR016162 (G3DSA:3.40.605.GENE3D); PTHR42986 (PANTHER); IPR029510 (PROSITE_PATTERNS); cd07151 (CDD); IPR016161 (SUPERFAMILY)	F:GO:0016491; F:GO:0016620	F:oxidoreductase activity; F:oxidoreductase activity, acting on the aldehyde or oxo group of donors, NAD or NADP as acceptor
TRUE	INTERPRO, BLASTED, MAPPED, ANNOTATED	WP_003155696.1	heme-degrading oxygenase HmoA	108	19	6.62088e-75	96.91	1	F:GO:0004497	F:monooxygenase activity	EC:1	Oxidoreductases	G3DSA:3.30.70.100 (GENE3D); IPR007138 (PFAM); PTHR34474 (PANTHER); PTHR34474:SF1 (PANTHER); IPR007138 (PROSITE_PROFILES); IPR011008 (SUPERFAMILY)	no GO terms	no GO terms
TRUE	INTERPRO, BLASTED, MAPPED, ANNOTATED	WP_003155730.1	aspartyl/glutamyl-tRNA amidotransferase subunit B	476	13	0	99.69	7	P:GO:0006412; F:GO:0005524; F:GO:0016740; F:GO:0050566; F:GO:0050567; C:GO:0005737; C:GO:0043231	P:translation; F:ATP binding; F:transferase activity; F:asparaginyl-tRNA synthase (glutamine-hydrolyzing) activity; F:glutaminyl-tRNA synthase (glutamine-hydrolyzing) activity; C:cytoplasm; C:intracellular membrane-bounded organelle	EC:6.3.5.6; EC:6.3.5.7; EC:2	Asparaginyl-tRNA synthase (glutamine-hydrolyzing); Glutaminyl-tRNA synthase (glutamine-hydrolyzing); Transferases	IPR023168 (G3DSA:1.10.10.GENE3D); IPR018027 (PFAM); IPR004413 (TIGRFAM); IPR006075 (PFAM); IPR042114 (G3DSA:1.10.150.GENE3D); PTHR11659:SF0 (PANTHER); IPR017959 (PANTHER); IPR017958 (PROSITE_PATTERNS); IPR004413 (HAMAP); IPR003789 (SUPERFAMILY); IPR014746 (SUPERFAMILY)	F:GO:0003824; F:GO:0016874; F:GO:0016884	F:catalytic activity; F:ligase activity; F:carbon-nitrogen ligase activity, with glutamine as amido-N-donor
TRUE	INTERPRO, BLASTED, MAPPED, ANNOTATED	WP_003155731.1	MULTISPECIES: Asp-tRNA(Asn)/Glu-tRNA(Gln) amidotransferase subunit GatA	485	20	0	99.46	7	P:GO:0006412; F:GO:0005524; F:GO:0016740; F:GO:0050567; C:GO:0005737; C:GO:0030956; C:GO:0043231	P:translation; F:ATP binding; F:transferase activity; F:glutaminyl-tRNA synthase (glutamine-hydrolyzing) activity; C:cytoplasm; C:glutamyl-tRNA(Gln) amidotransferase complex; C:intracellular membrane-bounded organelle	EC:6.3.5.7; EC:2	Glutaminyl-tRNA synthase (glutamine-hydrolyzing); Transferases	Coil (COILS); IPR023631 (PFAM); IPR036928 (G3DSA:3.90.1300.GENE3D); IPR004412 (TIGRFAM); PTHR11895:SF151 (PANTHER); IPR000120 (PANTHER); IPR020556 (PROSITE_PATTERNS); IPR004412 (HAMAP); IPR036928 (SUPERFAMILY)	P:GO:0006412; F:GO:0003824; F:GO:0050567; C:GO:0030956	P:translation; F:catalytic activity; F:glutaminyl-tRNA synthase (glutamine-hydrolyzing) activity; C:glutamyl-tRNA(Gln) amidotransferase complex
TRUE	INTERPRO, BLASTED	WP_003155737.1	MULTISPECIES: CamS family sex pheromone protein	398	16	0	98.9						IPR011426 (PIRSF); IPR011426 (PFAM); G3DSA:3.10.570.10 (GENE3D); PS51257 (PROSITE_PROFILES); cd13440 (CDD); cd13441 (CDD)	no GO terms	no GO terms
TRUE	INTERPRO, BLASTED, MAPPED, ANNOTATED	WP_003156056.1	glycerol dehydrogenase	377	20	0	99.58	2	F:GO:0008888; F:GO:0046872	F:glycerol dehydrogenase [NAD+] activity; F:metal ion binding	EC:1.1.1.6	Glycerol dehydrogenase	G3DSA:3.40.50.1970 (GENE3D); IPR001670 (PFAM); IPR016205 (PIRSF); G3DSA:1.20.1090.10 (GENE3D); IPR016205 (PANTHER); IPR018211 (PROSITE_PATTERNS); IPR018211 (PROSITE_PATTERNS); cd08170 (CDD); SSF56796 (SUPERFAMILY)	F:GO:0016491; F:GO:0016614; F:GO:0046872	F:oxidoreductase activity; F:oxidoreductase activity, acting on CH-OH group of donors; F:metal ion binding
TRUE	INTERPRO, BLASTED, MAPPED, ANNOTATED	WP_003156187.1	MULTISPECIES: type II toxin-antitoxin system endoribonuclease NdoA	116	4	8.93616e-81	100	1	F:GO:0003677	F:DNA binding			IPR003477 (PFAM); IPR011067 (G3DSA:2.30.30.GENE3D); IPR003477 (PIRSF); IPR003477 (PANTHER); PTHR33988:SF2 (PANTHER); SSF50118 (SUPERFAMILY)	F:GO:0003677	F:DNA binding
TRUE	INTERPRO, BLASTED, MAPPED, ANNOTATED	WP_003156199.1	D-alanine--D-alanine ligase	361	20	0	99.27	6	P:GO:0008360; P:GO:0071555; F:GO:0005524; F:GO:0008716; F:GO:0046872; C:GO:0005737	P:regulation of cell shape; P:cell wall organization; F:ATP binding; F:D-alanine-D-alanine ligase activity; F:metal ion binding; C:cytoplasm	EC:6.3.2.4	D-alanine--D-alanine ligase	IPR005905 (PIRSF); IPR013815 (G3DSA:3.30.1490.GENE3D); G3DSA:3.40.50.20 (GENE3D); IPR011127 (PFAM); IPR005905 (TIGRFAM); G3DSA:3.30.470.20 (GENE3D); IPR011095 (PFAM); PTHR23132:SF8 (PANTHER); PTHR23132 (PANTHER); IPR000291 (PROSITE_PATTERNS); IPR000291 (PROSITE_PATTERNS); IPR005905 (HAMAP); IPR011761 (PROSITE_PROFILES); SSF56059 (SUPERFAMILY); IPR016185 (SUPERFAMILY)	F:GO:0005524; F:GO:0008716; F:GO:0046872; C:GO:0005737	F:ATP binding; F:D-alanine-D-alanine ligase activity; F:metal ion binding; C:cytoplasm
TRUE	INTERPRO, BLASTED, MAPPED, ANNOTATED	WP_003156200.1	MULTISPECIES: thioredoxin family protein	105	20	3.05483e-76	76.1	2	P:GO:0006662; F:GO:0015035	P:glycerol ether metabolic process; F:protein-disulfide reductase activity	EC:1.8	Acting on a sulfur group of donors	IPR013766 (PFAM); G3DSA:3.40.30.10 (GENE3D); IPR005746 (PIRSF); PTHR45663:SF6 (PANTHER); PTHR45663 (PANTHER); IPR013766 (PROSITE_PROFILES); cd02947 (CDD); IPR036249 (SUPERFAMILY)	F:GO:0015035	F:protein-disulfide reductase activity
TRUE	INTERPRO, BLASTED, MAPPED, ANNOTATED	WP_003156312.1	MULTISPECIES: DUF1775 domain-containing protein	203	20	1.40001e-146	99.38	1	C:GO:0016021	C:integral component of membrane			IPR038507 (G3DSA:2.60.40.GENE3D); IPR012533 (PFAM); IPR012533 (CDD)	no GO terms	no GO terms
TRUE	INTERPRO, BLASTED, MAPPED, ANNOTATED	WP_003156373.1	L-cystine-binding protein TcyA	265	20	0	99.08	1	C:GO:0005886	C:plasma membrane			IPR001638 (PFAM); G3DSA:3.40.190.10 (GENE3D); G3DSA:3.40.190.10 (GENE3D); PTHR35936 (PANTHER); PTHR35936:SF11 (PANTHER); IPR018313 (PROSITE_PATTERNS); PS51257 (PROSITE_PROFILES); cd13711 (CDD); SSF53850 (SUPERFAMILY)	no GO terms	no GO terms
TRUE	INTERPRO, BLASTED, MAPPED, ANNOTATED	WP_003156398.1	MULTISPECIES: protein arginine kinase	363	9	0	99.11	5	P:GO:0006468; P:GO:0046314; F:GO:0004111; F:GO:0004672; F:GO:0005524	P:protein phosphorylation; P:phosphocreatine biosynthetic process; F:creatine kinase activity; F:protein kinase activity; F:ATP binding	EC:2.7.1; EC:2.7.3.2	Transferring phosphorus-containing groups; Creatine kinase	G3DSA:3.30.590.10 (GENE3D); IPR022414 (PFAM); IPR000749 (PANTHER); PTHR11547:SF38 (PANTHER); IPR022415 (PROSITE_PATTERNS); IPR022414 (PROSITE_PROFILES); IPR023660 (HAMAP); IPR023660 (CDD); IPR014746 (SUPERFAMILY)	P:GO:0046314; F:GO:0003824; F:GO:0004111; F:GO:0016301; F:GO:0016772; F:GO:0016775	P:phosphocreatine biosynthetic process; F:catalytic activity; F:creatine kinase activity; F:kinase activity; F:transferase activity, transferring phosphorus-containing groups; F:phosphotransferase activity, nitrogenous group as acceptor
TRUE	INTERPRO, BLASTED, MAPPED, ANNOTATED	WP_003156423.1	transcription antiterminator	177	20	4.19085e-127	68.86	2	P:GO:0031564; P:GO:0032784	P:transcription antitermination; P:regulation of DNA-templated transcription, elongation			IPR001062 (PRINTS); IPR005824 (PFAM); IPR006645 (PFAM); IPR001062 (TIGRFAM); IPR036735 (G3DSA:3.30.70.GENE3D); IPR014722 (G3DSA:2.30.30.GENE3D); IPR043425 (PANTHER); IPR001062 (PTHR30265:PANTHER); IPR015869 (PROSITE_PATTERNS); IPR001062 (HAMAP); cd06091 (CDD); cd09891 (CDD); IPR008991 (SUPERFAMILY); IPR036735 (SUPERFAMILY)	P:GO:0006355; P:GO:0032784	P:regulation of transcription, DNA-templated; P:regulation of DNA-templated transcription, elongation
TRUE	INTERPRO, BLASTED, MAPPED, ANNOTATED	WP_003156436.1	MULTISPECIES: 50S ribosomal protein L7/L12	123	4	2.95192e-77	94.85	3	P:GO:0006412; F:GO:0003735; C:GO:0005840	P:translation; F:structural constituent of ribosome; C:ribosome			Coil (COILS); IPR014719 (G3DSA:3.30.1390.GENE3D); IPR000206 (TIGRFAM); IPR013823 (PFAM); IPR036235 (G3DSA:1.20.5.GENE3D); IPR008932 (PFAM); PTHR45987:SF16 (PANTHER); IPR000206 (PANTHER); IPR000206 (HAMAP); IPR000206 (CDD); IPR014719 (SUPERFAMILY); IPR036235 (SUPERFAMILY)	P:GO:0006412; F:GO:0003735; C:GO:0005840	P:translation; F:structural constituent of ribosome; C:ribosome
TRUE	INTERPRO, BLASTED, MAPPED, ANNOTATED	WP_003156451.1	elongation factor Tu	396	20	0	75.76	5	P:GO:0006414; F:GO:0003746; F:GO:0003924; F:GO:0005525; C:GO:0005737	P:translational elongation; F:translation elongation factor activity; F:GTPase activity; F:GTP binding; C:cytoplasm	EC:3.6.1	Acting on acid anhydrides	IPR000795 (PRINTS); IPR004541 (TIGRFAM); IPR000795 (PFAM); G3DSA:2.40.30.10 (GENE3D); IPR027417 (G3DSA:3.40.50.GENE3D); G3DSA:2.40.30.10 (GENE3D); IPR005225 (TIGRFAM); IPR004160 (PFAM); IPR004161 (PFAM); PTHR43721 (PANTHER); PTHR43721:SF5 (PANTHER); IPR031157 (PROSITE_PATTERNS); IPR000795 (PROSITE_PROFILES); IPR004541 (HAMAP); IPR041709 (CDD); cd03707 (CDD); IPR033720 (CDD); IPR009001 (SUPERFAMIL…	P:GO:0006414; F:GO:0003746; F:GO:0003924; F:GO:0005525	P:translational elongation; F:translation elongation factor activity; F:GTPase activity; F:GTP binding
TRUE	INTERPRO, BLASTED, ANNOTATED	WP_003156476.1	30S ribosomal protein S3	218	3	2.42195e-160	100	3	P:GO:0006412; F:GO:0003723; F:GO:0003735	P:translation; F:RNA binding; F:structural constituent of ribosome			Coil (COILS); IPR001351 (PFAM); IPR036419 (G3DSA:3.30.1140.GENE3D); IPR004044 (PFAM); IPR005704 (TIGRFAM); IPR015946 (G3DSA:3.30.300.GENE3D); PTHR11760:SF19 (PANTHER); PTHR11760 (PANTHER); IPR018280 (PROSITE_PATTERNS); PS50084 (PROSITE_PROFILES); IPR004044 (PROSITE_PROFILES); IPR005704 (HAMAP); cd02412 (CDD); IPR009019 (SUPERFAMILY); IPR036419 (SUPERFAMILY)	P:GO:0006412; F:GO:0003723; F:GO:0003735	P:translation; F:RNA binding; F:structural constituent of ribosome
TRUE	INTERPRO, BLASTED, ANNOTATED	WP_003156508.1	MULTISPECIES: translation initiation factor IF-1	72	2	2.28821e-48	100	2	P:GO:0006413; F:GO:0003743	P:translational initiation; F:translation initiation factor activity			G3DSA:2.40.50.140 (GENE3D); IPR006196 (PFAM); IPR004368 (TIGRFAM); IPR004368 (PANTHER); PTHR33370:SF1 (PANTHER); IPR006196 (PROSITE_PROFILES); IPR004368 (HAMAP); IPR004368 (CDD); IPR012340 (SUPERFAMILY)	P:GO:0006413; F:GO:0003723; F:GO:0003743	P:translational initiation; F:RNA binding; F:translation initiation factor activity
TRUE	INTERPRO, BLASTED, MAPPED, ANNOTATED	WP_003156545.1	30S ribosomal protein S13	121	4	9.19008e-82	100	4	P:GO:0006412; F:GO:0003723; F:GO:0003735; C:GO:0005840	P:translation; F:RNA binding; F:structural constituent of ribosome; C:ribosome			Coil (COILS); IPR027437 (G3DSA:4.10.910.GENE3D); IPR001892 (PIRSF); IPR019980 (TIGRFAM); G3DSA:1.10.8.50 (GENE3D); IPR001892 (PFAM); mobidb-lite (MOBIDB_LITE); mobidb-lite (MOBIDB_LITE); PTHR10871 (PANTHER); IPR019980 (PTHR10871:PANTHER); IPR018269 (PROSITE_PATTERNS); IPR001892 (PROSITE_PROFILES); IPR001892 (HAMAP); IPR010979 (SUPERFAMILY)	P:GO:0006412; F:GO:0003676; F:GO:0003723; F:GO:0003735; C:GO:0005840	P:translation; F:nucleic acid binding; F:RNA binding; F:structural constituent of ribosome; C:ribosome
TRUE	INTERPRO, BLASTED, MAPPED, ANNOTATED	WP_003156549.1	DNA-directed RNA polymerase subunit alpha	314	5	0	99.81	4	P:GO:0006351; F:GO:0003677; F:GO:0003899; F:GO:0046983	P:transcription, DNA-templated; F:DNA binding; F:DNA-directed 5'-3' RNA polymerase activity; F:protein dimerization activity	EC:2.7.7.6	DNA-directed RNA polymerase	Coil (COILS); IPR011262 (PFAM); IPR011260 (PFAM); IPR011773 (TIGRFAM); IPR036643 (G3DSA:2.170.120.GENE3D); IPR011263 (PFAM); G3DSA:1.10.150.20 (GENE3D); IPR036603 (G3DSA:3.30.1360.GENE3D); IPR011773 (PANTHER); PTHR32108:SF0 (PANTHER); IPR011773 (HAMAP); cd06928 (CDD); IPR036643 (SUPERFAMILY); IPR036603 (SUPERFAMILY); SSF47789 (SUPERFAMILY)	P:GO:0006351; F:GO:0003677; F:GO:0003899; F:GO:0046983	P:transcription, DNA-templated; F:DNA binding; F:DNA-directed 5'-3' RNA polymerase activity; F:protein dimerization activity
TRUE	INTERPRO, BLASTED, MAPPED, ANNOTATED	WP_003156679.1	pyroglutamyl-peptidase I	215	20	2.88447e-160	99.07	3	P:GO:0006508; F:GO:0016920; C:GO:0005829	P:proteolysis; F:pyroglutamyl-peptidase activity; C:cytosol	EC:3	Hydrolases	IPR000816 (PRINTS); IPR016125 (PFAM); IPR000816 (PIRSF); IPR036440 (G3DSA:3.40.630.GENE3D); IPR029762 (TIGRFAM); IPR016125 (PANTHER); PTHR23402:SF1 (PANTHER); IPR033694 (PROSITE_PATTERNS); IPR033693 (PROSITE_PATTERNS); IPR029762 (HAMAP); IPR000816 (CDD); IPR036440 (SUPERFAMILY)	P:GO:0006508; F:GO:0008234; F:GO:0016920; C:GO:0005829	P:proteolysis; F:cysteine-type peptidase activity; F:pyroglutamyl-peptidase activity; C:cytosol
TRUE	INTERPRO, BLASTED, MAPPED, ANNOTATED	WP_003156708.1	MULTISPECIES: rhodanese-related sulfurtransferase	322	20	0	96.54	3	P:GO:0006400; F:GO:0016705; F:GO:0016740	P:tRNA modification; F:oxidoreductase activity, acting on paired donors, with incorporation or reduction of molecular oxygen; F:transferase activity	EC:1.14; EC:2	Acting on paired donors, with incorporation or reduction of molecular oxygen. The oxygen incorporated need not be derived from O(2); Transferases	Coil (COILS); IPR040503 (PFAM); IPR001763 (PFAM); IPR036873 (G3DSA:3.40.250.GENE3D); G3DSA:3.30.70.100 (GENE3D); IPR022111 (PFAM); IPR020936 (PANTHER); PTHR43268:SF3 (PANTHER); IPR001763 (PROSITE_PROFILES); IPR020936 (HAMAP); cd01518 (CDD); IPR036873 (SUPERFAMILY)	no GO terms	no GO terms
TRUE	INTERPRO, BLASTED, MAPPED, ANNOTATED	WP_003156784.1	alcohol dehydrogenase	348	20	0	99.89	1	F:GO:0016491	F:oxidoreductase activity	EC:1	Oxidoreductases	IPR013149 (PFAM); G3DSA:3.90.180.10 (GENE3D); G3DSA:3.40.50.720 (GENE3D); IPR013154 (PFAM); PTHR43161 (PANTHER); PTHR43161:SF14 (PANTHER); IPR011032 (SUPERFAMILY); IPR036291 (SUPERFAMILY)	no GO terms	no GO terms
TRUE	INTERPRO, BLASTED, MAPPED, ANNOTATED	WP_003219701.1	response regulator transcription factor	229	20	1.62829e-170	71.44	4	P:GO:0000160; P:GO:0006355; F:GO:0003677; C:GO:0005737	P:phosphorelay signal transduction system; P:regulation of transcription, DNA-templated; F:DNA binding; C:cytoplasm			IPR000792 (PRINTS); G3DSA:3.40.50.2300 (GENE3D); IPR001789 (PFAM); IPR000792 (PFAM); PTHR43214 (PANTHER); PTHR43214:SF35 (PANTHER); IPR000792 (PROSITE_PATTERNS); IPR000792 (PROSITE_PROFILES); IPR001789 (PROSITE_PROFILES); IPR000792 (CDD); cd17535 (CDD); IPR016032 (SUPERFAMILY); IPR011006 (SUPERFAMILY)	P:GO:0000160; P:GO:0006355; F:GO:0003677	P:phosphorelay signal transduction system; P:regulation of transcription, DNA-templated; F:DNA binding
TRUE	INTERPRO, BLASTED, MAPPED, ANNOTATED	WP_004264603.1	cysteine synthase	308	20	0	91.95	2	P:GO:0006535; F:GO:0004124	P:cysteine biosynthetic process from serine; F:cysteine synthase activity	EC:2.5.1.47	Cysteine synthase	IPR036052 (G3DSA:3.40.50.GENE3D); IPR005856 (TIGRFAM); IPR005859 (TIGRFAM); IPR036052 (G3DSA:3.40.50.GENE3D); IPR001926 (PFAM); PTHR10314:SF102 (PANTHER); PTHR10314 (PANTHER); IPR001216 (PROSITE_PATTERNS); cd01561 (CDD); IPR036052 (SUPERFAMILY)	P:GO:0006535; F:GO:0004124	P:cysteine biosynthetic process from serine; F:cysteine synthase activity
TRUE	INTERPRO, BLASTED, MAPPED, ANNOTATED	WP_004264660.1	MULTISPECIES: septation regulator SpoVG	97	2	1.07844e-67	100	2	P:GO:0000917; P:GO:0030435	P:division septum assembly; P:sporulation resulting in formation of a cellular spore			IPR007170 (PFAM); IPR036751 (G3DSA:3.30.1120.GENE3D); IPR007170 (PANTHER); IPR007170 (HAMAP); IPR036751 (SUPERFAMILY)	P:GO:0030435	P:sporulation resulting in formation of a cellular spore
TRUE	INTERPRO, BLASTED	WP_004264734.1	MULTISPECIES: cyclic di-AMP receptor DarA	109	5	1.25017e-77	99.45						IPR015867 (G3DSA:3.30.70.GENE3D); IPR010375 (PFAM); IPR010375 (PANTHER); IPR011322 (SUPERFAMILY)	no GO terms	no GO terms
TRUE	INTERPRO, BLASTED, MAPPED, ANNOTATED	WP_004392910.1	MULTISPECIES: ribosome maturation protein RlbA	71	4	2.51406e-48	97.86	1	F:GO:0003723	F:RNA binding			PF13275 (PFAM); IPR014330 (TIGRFAM); IPR036986 (G3DSA:3.10.290.GENE3D); PS50889 (PROSITE_PROFILES); SSF55174 (SUPERFAMILY)	F:GO:0003723	F:RNA binding
TRUE	INTERPRO, BLASTED	WP_004393099.1	MULTISPECIES: DUF2188 domain-containing protein	65	11	1.38384e-43	97.48						IPR018691 (PFAM)	no GO terms	no GO terms
TRUE	INTERPRO, BLASTED, MAPPED, ANNOTATED	WP_004393102.1	adenylosuccinate synthase	430	14	0	99.77	5	P:GO:0044208; F:GO:0000287; F:GO:0004019; F:GO:0005525; C:GO:0005737	P:'de novo' AMP biosynthetic process; F:magnesium ion binding; F:adenylosuccinate synthase activity; F:GTP binding; C:cytoplasm	EC:6.3.4.4	Adenylosuccinate synthase	Coil (COILS); IPR042110 (G3DSA:1.10.300.GENE3D); IPR042109 (G3DSA:3.40.440.GENE3D); IPR042111 (G3DSA:3.90.170.GENE3D); IPR001114 (PFAM); IPR001114 (TIGRFAM); PTHR11846:SF0 (PANTHER); IPR001114 (PANTHER); IPR033128 (PROSITE_PATTERNS); IPR018220 (PROSITE_PATTERNS); IPR001114 (HAMAP); IPR001114 (CDD); IPR027417 (SUPERFAMILY)	P:GO:0006164; F:GO:0004019; F:GO:0005525	P:purine nucleotide biosynthetic process; F:adenylosuccinate synthase activity; F:GTP binding
TRUE	INTERPRO, BLASTED, MAPPED, ANNOTATED	WP_004393104.1	MULTISPECIES: response regulator transcription factor	235	20	1.0121e-174	74.44	4	P:GO:0000160; P:GO:0006355; F:GO:0003677; C:GO:0005737	P:phosphorelay signal transduction system; P:regulation of transcription, DNA-templated; F:DNA binding; C:cytoplasm			IPR001867 (PFAM); G3DSA:6.10.250.690 (GENE3D); IPR001789 (PFAM); G3DSA:3.40.50.2300 (GENE3D); IPR036388 (G3DSA:1.10.10.GENE3D); PTHR48111:SF33 (PANTHER); IPR039420 (PANTHER); IPR001867 (PROSITE_PROFILES); IPR001789 (PROSITE_PROFILES); IPR001867 (CDD); cd17614 (CDD); IPR011006 (SUPERFAMILY); IPR016032 (SUPERFAMILY)	P:GO:0000160; P:GO:0006355; F:GO:0003677	P:phosphorelay signal transduction system; P:regulation of transcription, DNA-templated; F:DNA binding
TRUE	INTERPRO, BLASTED, MAPPED, ANNOTATED	WP_004393188.1	peroxiredoxin	187	20	2.57086e-139	63.43	6	P:GO:0006979; P:GO:0098869; F:GO:0004601; F:GO:0051920; F:GO:0102039; C:GO:0005737	P:response to oxidative stress; P:cellular oxidant detoxification; F:peroxidase activity; F:peroxiredoxin activity; F:alkylhydroperoxide reductase activity; C:cytoplasm	EC:1.8.1; EC:1.11.1.24; EC:1.11.1.26	Acting on a sulfur group of donors; Thioredoxin-dependent peroxiredoxin; NADH-dependent peroxiredoxin	IPR024706 (PIRSF); IPR017559 (TIGRFAM); IPR000866 (PFAM); IPR019479 (PFAM); G3DSA:3.40.30.10 (GENE3D); PTHR10681 (PANTHER); IPR017559 (PTHR10681:PANTHER); IPR013766 (PROSITE_PROFILES); cd03015 (CDD); IPR036249 (SUPERFAMILY)	P:GO:0006979; F:GO:0016209; F:GO:0016491; F:GO:0051920	P:response to oxidative stress; F:antioxidant activity; F:oxidoreductase activity; F:peroxiredoxin activity
TRUE	INTERPRO, BLASTED, MAPPED, ANNOTATED	WP_004393216.1	MULTISPECIES: molecular chaperone HtpG	626	20	0	99.97	5	P:GO:0006457; F:GO:0005524; F:GO:0016887; F:GO:0051082; C:GO:0005737	P:protein folding; F:ATP binding; F:ATP hydrolysis activity; F:unfolded protein binding; C:cytoplasm	EC:3.6.1	Acting on acid anhydrides	IPR020575 (PRINTS); IPR001404 (PFAM); G3DSA:3.30.230.80 (GENE3D); IPR003594 (PFAM); G3DSA:3.40.50.11260 (GENE3D); IPR036890 (G3DSA:3.30.565.GENE3D); IPR001404 (PIRSF); IPR037196 (G3DSA:1.20.120.GENE3D); IPR001404 (PANTHER); PTHR11528:SF97 (PANTHER); IPR019805 (PROSITE_PATTERNS); IPR001404 (HAMAP); cd16927 (CDD); IPR037196 (SUPERFAMILY); IPR020568 (SUPERFAMILY); IPR036890 (SUPERFAMILY)	P:GO:0006457; F:GO:0005524; F:GO:0016887; F:GO:0051082	P:protein folding; F:ATP binding; F:ATP hydrolysis activity; F:unfolded protein binding
TRUE	INTERPRO, BLASTED, MAPPED, ANNOTATED	WP_004393277.1	deoxyribose-phosphate aldolase	222	20	1.90973e-158	99.37	5	P:GO:0009264; P:GO:0016052; P:GO:0046386; F:GO:0004139; C:GO:0005737	P:deoxyribonucleotide catabolic process; P:carbohydrate catabolic process; P:deoxyribose phosphate catabolic process; F:deoxyribose-phosphate aldolase activity; C:cytoplasm	EC:4.1.2.4	Deoxyribose-phosphate aldolase	IPR011343 (TIGRFAM); IPR002915 (PFAM); IPR013785 (G3DSA:3.20.20.GENE3D); IPR011343 (PIRSF); IPR011343 (PANTHER); IPR028581 (PTHR10889:PANTHER); IPR028581 (HAMAP); IPR011343 (CDD); SSF51569 (SUPERFAMILY)	P:GO:0009264; F:GO:0003824; F:GO:0004139; F:GO:0016829; C:GO:0005737	P:deoxyribonucleotide catabolic process; F:catalytic activity; F:deoxyribose-phosphate aldolase activity; F:lyase activity; C:cytoplasm
TRUE	INTERPRO, BLASTED, MAPPED, ANNOTATED	WP_007407234.1	formyltetrahydrofolate deformylase	300	20	0	94.6	4	P:GO:0006189; P:GO:0006730; F:GO:0008864; F:GO:0016742	P:'de novo' IMP biosynthetic process; P:one-carbon metabolic process; F:formyltetrahydrofolate deformylase activity; F:hydroxymethyl-, formyl- and related transferase activity	EC:3.5.1.10; EC:2.1.2	Formyltetrahydrofolate deformylase; Transferring one-carbon groups	IPR004810 (PRINTS); IPR004810 (TIGRFAM); G3DSA:3.30.70.260 (GENE3D); G3DSA:3.40.50.170 (GENE3D); IPR002376 (PFAM); IPR002912 (PFAM); PIRSF036480 (PIRSF); PTHR42706:SF1 (PANTHER); IPR004810 (PANTHER); IPR002912 (PROSITE_PROFILES); IPR004810 (HAMAP); IPR044074 (CDD); IPR041729 (CDD); IPR045865 (SUPERFAMILY); IPR036477 (SUPERFAMILY)	P:GO:0006189; P:GO:0009058; F:GO:0008864; F:GO:0016742	P:'de novo' IMP biosynthetic process; P:biosynthetic process; F:formyltetrahydrofolate deformylase activity; F:hydroxymethyl-, formyl- and related transferase activity
TRUE	INTERPRO, BLASTED, MAPPED, ANNOTATED	WP_007407238.1	MULTISPECIES: acyl-CoA thioesterase	172	8	6.41906e-129	97.86	1	F:GO:0016790	F:thiolester hydrolase activity	EC:3.1.2	Acting on ester bonds	G3DSA:3.10.129.10 (GENE3D); IPR006683 (PFAM); PTHR11049:SF24 (PANTHER); IPR040170 (PANTHER); IPR033120 (PROSITE_PROFILES); cd03442 (CDD); IPR029069 (SUPERFAMILY)	F:GO:0016790	F:thiolester hydrolase activity
TRUE	INTERPRO, BLASTED	WP_007407448.1	MULTISPECIES: DUF4097 domain-containing protein	365	20	0	99.77						Coil (COILS); Coil (COILS); IPR016599 (PIRSF); G3DSA:2.160.20.120 (GENE3D); IPR025164 (PFAM); PTHR33885:SF4 (PANTHER); PTHR33885 (PANTHER); PTHR33885 (PANTHER); PTHR33885:SF4 (PANTHER)	no GO terms	no GO terms
TRUE	INTERPRO, BLASTED, MAPPED, ANNOTATED	WP_007407615.1	CTP synthetase	535	16	0	97.97	5	P:GO:0006541; P:GO:0044210; F:GO:0003883; F:GO:0005524; F:GO:0046872	P:glutamine metabolic process; P:'de novo' CTP biosynthetic process; F:CTP synthase activity; F:ATP binding; F:metal ion binding	EC:6.3.4.2	CTP synthase (glutamine hydrolyzing)	Coil (COILS); IPR004468 (TIGRFAM); IPR029062 (G3DSA:3.40.50.GENE3D); IPR017926 (PFAM); IPR027417 (G3DSA:3.40.50.GENE3D); IPR017456 (PFAM); PTHR11550:SF0 (PANTHER); IPR004468 (PANTHER); PS51273 (PROSITE_PROFILES); IPR004468 (HAMAP); IPR017456 (CDD); IPR033828 (CDD); IPR029062 (SUPERFAMILY); IPR027417 (SUPERFAMILY)	P:GO:0006221; P:GO:0006241; F:GO:0003883	P:pyrimidine nucleotide biosynthetic process; P:CTP biosynthetic process; F:CTP synthase activity
TRUE	INTERPRO, BLASTED, MAPPED, ANNOTATED	WP_007407616.1	DNA-directed RNA polymerase subunit delta	175	20	9.69303e-119	99.45	2	P:GO:0006355; F:GO:0003899	P:regulation of transcription, DNA-templated; F:DNA-directed 5'-3' RNA polymerase activity	EC:2.7.7.6	DNA-directed RNA polymerase	Coil (COILS); IPR029757 (TIGRFAM); IPR007759 (PFAM); IPR038087 (G3DSA:1.10.10.GENE3D); mobidb-lite (MOBIDB_LITE); IPR007759 (PROSITE_PROFILES); IPR029757 (HAMAP)	P:GO:0006351; P:GO:0006355	P:transcription, DNA-templated; P:regulation of transcription, DNA-templated
TRUE	INTERPRO, BLASTED, MAPPED, ANNOTATED	WP_007407701.1	bifunctional hydroxymethylpyrimidine kinase/phosphomethylpyrimidine kinase	270	20	0	99.76	4	P:GO:0009228; P:GO:0016310; F:GO:0008478; F:GO:0008972	P:thiamine biosynthetic process; P:phosphorylation; F:pyridoxal kinase activity; F:phosphomethylpyrimidine kinase activity	EC:2.7.4.7; EC:2.7.1.35	Phosphooxymethylpyrimidine kinase; Pyridoxal kinase	IPR013749 (PFAM); IPR004399 (TIGRFAM); IPR029056 (G3DSA:3.40.1190.GENE3D); PTHR20858:SF19 (PANTHER); IPR045029 (PANTHER); IPR004399 (CDD); IPR029056 (SUPERFAMILY)	P:GO:0009228; F:GO:0008972	P:thiamine biosynthetic process; F:phosphomethylpyrimidine kinase activity
TRUE	INTERPRO, BLASTED, MAPPED, ANNOTATED	WP_007407712.1	quinol oxidase subunit 2	318	20	0	99.4	9	P:GO:0022900; P:GO:1902600; F:GO:0004129; F:GO:0005507; F:GO:0009486; F:GO:0016682; C:GO:0005886; C:GO:0016021; C:GO:0070469	P:electron transport chain; P:proton transmembrane transport; F:cytochrome-c oxidase activity; F:copper ion binding; F:cytochrome bo3 ubiquinol oxidase activity; F:oxidoreductase activity, acting on diphenols and related substances as donors, oxygen as acceptor; C:plasma membrane; C:integral component of membrane; C:respirasome	EC:7.1.1.3; EC:1.9; EC:7.1.1.9; EC:1.10.3	Ubiquinol oxidase (H(+)-transporting); Acting on a heme group of donors; Cytochrome-c oxidase; Acting on diphenols and related substances as donors	IPR036257 (G3DSA:1.10.287.GENE3D); IPR006332 (TIGRFAM); IPR008972 (G3DSA:2.60.40.GENE3D); IPR006333 (PIRSF); IPR011759 (PFAM); IPR002429 (PFAM); mobidb-lite (MOBIDB_LITE); mobidb-lite (MOBIDB_LITE); PTHR22888:SF18 (PANTHER); IPR045187 (PANTHER); IPR002429 (PROSITE_PROFILES); IPR011759 (PROSITE_PROFILES); PS51257 (PROSITE_PROFILES); IPR034227 (CDD); IPR036257 (SUPERFAMILY); IPR008972 (SUPERFAMILY)	P:GO:0022900; F:GO:0004129; F:GO:0005507; F:GO:0009486; F:GO:0016682; C:GO:0016020; C:GO:0016021	P:electron transport chain; F:cytochrome-c oxidase activity; F:copper ion binding; F:cytochrome bo3 ubiquinol oxidase activity; F:oxidoreductase activity, acting on diphenols and related substances as donors, oxygen as acceptor; C:membrane; C:integral component of membrane
TRUE	INTERPRO, BLASTED, MAPPED, ANNOTATED	WP_007407845.1	molecular chaperone HtpG	626	20	0	99.97	5	P:GO:0006457; F:GO:0005524; F:GO:0016887; F:GO:0051082; C:GO:0005737	P:protein folding; F:ATP binding; F:ATP hydrolysis activity; F:unfolded protein binding; C:cytoplasm	EC:3.6.1	Acting on acid anhydrides	IPR020575 (PRINTS); IPR037196 (G3DSA:1.20.120.GENE3D); G3DSA:3.30.230.80 (GENE3D); IPR001404 (PIRSF); IPR003594 (PFAM); IPR001404 (PFAM); G3DSA:3.40.50.11260 (GENE3D); IPR036890 (G3DSA:3.30.565.GENE3D); IPR001404 (PANTHER); PTHR11528:SF97 (PANTHER); IPR019805 (PROSITE_PATTERNS); IPR001404 (HAMAP); cd16927 (CDD); IPR037196 (SUPERFAMILY); IPR020568 (SUPERFAMILY); IPR036890 (SUPERFAMILY)	P:GO:0006457; F:GO:0005524; F:GO:0016887; F:GO:0051082	P:protein folding; F:ATP binding; F:ATP hydrolysis activity; F:unfolded protein binding
TRUE	INTERPRO, BLASTED	WP_007407960.1	MULTISPECIES: YojF family protein	116	3	1.62038e-83	100						IPR036492 (G3DSA:2.70.180.GENE3D); IPR014934 (PFAM); IPR036492 (SUPERFAMILY)	no GO terms	no GO terms
TRUE	INTERPRO, BLASTED, MAPPED, ANNOTATED	WP_007407961.1	bacillithiol biosynthesis deacetylase BshB1	221	20	1.61786e-165	72.14	1	F:GO:0000225	F:N-acetylglucosaminylphosphatidylinositol deacetylase activity	EC:3.5.1.89	N-acetylglucosaminylphosphatidylinositol deacetylase	Coil (COILS); IPR024078 (G3DSA:3.40.50.GENE3D); IPR023841 (TIGRFAM); IPR003737 (PFAM); IPR003737 (PANTHER); PTHR12993:SF20 (PANTHER); IPR024078 (SUPERFAMILY)	no GO terms	no GO terms
TRUE	INTERPRO, BLASTED, MAPPED, ANNOTATED	WP_007408028.1	MULTISPECIES: inorganic polyphosphate kinase	316	20	0	99.83	6	P:GO:0016310; P:GO:0046855; F:GO:0008934; F:GO:0016301; F:GO:0052832; F:GO:0052833	P:phosphorylation; P:inositol phosphate dephosphorylation; F:inositol monophosphate 1-phosphatase activity; F:kinase activity; F:inositol monophosphate 3-phosphatase activity; F:inositol monophosphate 4-phosphatase activity	EC:3.1.3.25; EC:2.7	Inositol-phosphate phosphatase; Transferring phosphorus-containing groups	IPR000760 (PRINTS); G3DSA:3.30.540.10 (GENE3D); IPR000760 (PFAM); G3DSA:3.40.190.80 (GENE3D); PTHR20854:SF42 (PANTHER); PTHR20854 (PANTHER); SSF56655 (SUPERFAMILY)	P:GO:0046855	P:inositol phosphate dephosphorylation
TRUE	INTERPRO, BLASTED, MAPPED, ANNOTATED	WP_007408050.1	thiol peroxidase	167	20	6.04131e-123	75.76	2	P:GO:0098869; F:GO:0008379	P:cellular oxidant detoxification; F:thioredoxin peroxidase activity	EC:1.11.1.24	Thioredoxin-dependent peroxiredoxin	IPR013740 (PFAM); G3DSA:3.40.30.10 (GENE3D); PTHR43110 (PANTHER); IPR018219 (PROSITE_PATTERNS); IPR013766 (PROSITE_PROFILES); IPR002065 (HAMAP); IPR002065 (CDD); IPR036249 (SUPERFAMILY)	F:GO:0008379; F:GO:0016209; F:GO:0016491; F:GO:0016684	F:thioredoxin peroxidase activity; F:antioxidant activity; F:oxidoreductase activity; F:oxidoreductase activity, acting on peroxide as acceptor
TRUE	INTERPRO, BLASTED, MAPPED, ANNOTATED	WP_007408142.1	ketol-acid reductoisomerase	342	11	0	95.37	6	P:GO:0009097; P:GO:0009099; F:GO:0000287; F:GO:0004455; F:GO:0016853; F:GO:0050661	P:isoleucine biosynthetic process; P:valine biosynthetic process; F:magnesium ion binding; F:ketol-acid reductoisomerase activity; F:isomerase activity; F:NADP binding	EC:1.1.1.86; EC:5	Ketol-acid reductoisomerase (NADP(+)); Isomerases	G3DSA:6.10.240.10 (GENE3D); IPR013116 (PFAM); IPR000506 (PFAM); IPR013023 (TIGRFAM); IPR014359 (PIRSF); G3DSA:3.40.50.720 (GENE3D); IPR013023 (PANTHER); PTHR21371:SF1 (PANTHER); IPR000506 (PROSITE_PROFILES); IPR013023 (HAMAP); IPR013116 (PROSITE_PROFILES); IPR008927 (SUPERFAMILY); IPR036291 (SUPERFAMILY)	P:GO:0009082; F:GO:0004455; F:GO:0016491; F:GO:0050661	P:branched-chain amino acid biosynthetic process; F:ketol-acid reductoisomerase activity; F:oxidoreductase activity; F:NADP binding
TRUE	INTERPRO, BLASTED, MAPPED, ANNOTATED	WP_007408214.1	U32 family peptidase	309	20	0	99.08	2	P:GO:0006508; F:GO:0008233	P:proteolysis; F:peptidase activity	EC:3.4	Acting on peptide bonds (peptidases)	IPR001539 (PFAM); PTHR30217 (PANTHER); PTHR30217:SF7 (PANTHER)	no GO terms	no GO terms
TRUE	INTERPRO, BLASTED, MAPPED, ANNOTATED	WP_007408283.1	PhoH family protein	319	20	0	82.33	1	F:GO:0005524	F:ATP binding			IPR027417 (G3DSA:3.40.50.GENE3D); IPR003714 (PFAM); PTHR30473:SF1 (PANTHER); PTHR30473 (PANTHER); IPR027417 (SUPERFAMILY)	F:GO:0005524	F:ATP binding
TRUE	INTERPRO, BLASTED, MAPPED, ANNOTATED	WP_007408347.1	MULTISPECIES: acetyl-CoA carboxylase biotin carboxyl carrier protein	159	16	1.02064e-111	93.32	3	P:GO:0006633; F:GO:0003989; C:GO:0009317	P:fatty acid biosynthetic process; F:acetyl-CoA carboxylase activity; C:acetyl-CoA carboxylase complex	EC:6.4.1.2	Acetyl-CoA carboxylase	IPR001249 (PRINTS); IPR001249 (TIGRFAM); IPR000089 (PFAM); G3DSA:2.40.50.100 (GENE3D); mobidb-lite (MOBIDB_LITE); PTHR43416:SF4 (PANTHER); PTHR43416 (PANTHER); IPR001882 (PROSITE_PATTERNS); IPR000089 (PROSITE_PROFILES); cd06850 (CDD); IPR011053 (SUPERFAMILY)	P:GO:0006633; F:GO:0003989; C:GO:0009317	P:fatty acid biosynthetic process; F:acetyl-CoA carboxylase activity; C:acetyl-CoA carboxylase complex
TRUE	INTERPRO, BLASTED, MAPPED, ANNOTATED	WP_007408450.1	MULTISPECIES: HAD family hydrolase	229	20	1.4142e-169	78.54	1	F:GO:0016787	F:hydrolase activity	EC:3	Hydrolases	IPR006439 (PRINTS); IPR023198 (G3DSA:1.10.150.GENE3D); IPR041492 (PFAM); IPR023214 (G3DSA:3.40.50.GENE3D); IPR006439 (TIGRFAM); SFLDG01129 (SFLD); SFLDG01135 (SFLD); PTHR18901 (PANTHER); cd16423 (CDD); IPR036412 (SUPERFAMILY)	no GO terms	no GO terms
TRUE	INTERPRO, BLASTED, MAPPED, ANNOTATED	WP_007408455.1	6-carboxytetrahydropterin synthase QueD	147	14	1.54283e-109	98.27	3	P:GO:0008616; F:GO:0046872; F:GO:0070497	P:queuosine biosynthetic process; F:metal ion binding; F:6-carboxy-5,6,7,8-tetrahydropterin synthase activity	EC:4.2.1; EC:4.1.2.50	Carbon-oxygen lyases; 6-carboxytetrahydropterin synthase	IPR007115 (TIGRFAM); IPR007115 (PFAM); IPR007115 (TIGRFAM); IPR007115 (PIRSF); IPR038418 (G3DSA:3.30.479.GENE3D); IPR007115 (PANTHER); SSF55620 (SUPERFAMILY)	no GO terms	no GO terms
TRUE	INTERPRO, BLASTED, MAPPED, ANNOTATED	WP_007408559.1	MULTISPECIES: alpha/beta hydrolase	286	20	0	99.77	1	F:GO:0016787	F:hydrolase activity	EC:3	Hydrolases	IPR000639 (PRINTS); IPR000073 (PRINTS); IPR029058 (G3DSA:3.40.50.GENE3D); IPR000073 (PFAM); PTHR43329:SF17 (PANTHER); PTHR43329 (PANTHER); IPR029058 (SUPERFAMILY)	F:GO:0003824	F:catalytic activity
TRUE	INTERPRO, BLASTED, MAPPED, ANNOTATED	WP_007408653.1	30S ribosomal protein S1	130	20	2.48331e-92	77.79	1	F:GO:0003676	F:nucleic acid binding			IPR035104 (PRINTS); G3DSA:2.40.50.140 (GENE3D); IPR003029 (PFAM); mobidb-lite (MOBIDB_LITE); mobidb-lite (MOBIDB_LITE); PTHR10724 (PANTHER); IPR035104 (PTHR10724:PANTHER); IPR003029 (PROSITE_PROFILES); IPR012340 (SUPERFAMILY)	F:GO:0003676	F:nucleic acid binding
TRUE	INTERPRO, BLASTED, MAPPED, ANNOTATED	WP_007408728.1	TIGR01457 family HAD-type hydrolase	256	20	0	99.51	2	F:GO:0016787; F:GO:0046872	F:hydrolase activity; F:metal ion binding	EC:3	Hydrolases	IPR023214 (G3DSA:3.40.50.GENE3D); IPR006357 (TIGRFAM); IPR006357 (PFAM); IPR006357 (PIRSF); IPR006354 (TIGRFAM); IPR023214 (G3DSA:3.40.50.GENE3D); PF13242 (PFAM); SFLDG01139 (SFLD); SFLDS00003 (SFLD); PTHR19288:SF81 (PANTHER); PTHR19288 (PANTHER); cd07530 (CDD); IPR036412 (SUPERFAMILY)	no GO terms	no GO terms
TRUE	INTERPRO, BLASTED, MAPPED, ANNOTATED	WP_007408741.1	IMP dehydrogenase	488	20	0	79.15	4	P:GO:0006177; F:GO:0000166; F:GO:0003938; F:GO:0046872	P:GMP biosynthetic process; F:nucleotide binding; F:IMP dehydrogenase activity; F:metal ion binding	EC:1.1.1.205	IMP dehydrogenase	IPR005990 (PIRSF); IPR013785 (G3DSA:3.20.20.GENE3D); IPR005990 (TIGRFAM); IPR001093 (PFAM); IPR000644 (PFAM); IPR005990 (PANTHER); PTHR11911:SF111 (PANTHER); IPR015875 (PROSITE_PATTERNS); IPR000644 (PROSITE_PROFILES); IPR005990 (HAMAP); IPR000644 (PROSITE_PROFILES); cd04601 (CDD); IPR001093 (CDD); SSF51412 (SUPERFAMILY); SSF54631 (SUPERFAMILY)	P:GO:0006164; F:GO:0003824; F:GO:0003938; F:GO:0016491	P:purine nucleotide biosynthetic process; F:catalytic activity; F:IMP dehydrogenase activity; F:oxidoreductase activity
TRUE	INTERPRO, BLASTED, MAPPED, ANNOTATED	WP_007408778.1	MULTISPECIES: UDP-N-acetylmuramate--L-alanine ligase	432	20	0	99.7	8	P:GO:0007049; P:GO:0008360; P:GO:0009058; P:GO:0051301; P:GO:0071555; F:GO:0005524; F:GO:0008763; C:GO:0005737	P:cell cycle; P:regulation of cell shape; P:biosynthetic process; P:cell division; P:cell wall organization; F:ATP binding; F:UDP-N-acetylmuramate-L-alanine ligase activity; C:cytoplasm	EC:6.3.2.8	UDP-N-acetylmuramate--L-alanine ligase	IPR004101 (PFAM); IPR000713 (PFAM); IPR036565 (G3DSA:3.40.1190.GENE3D); G3DSA:3.40.50.720 (GENE3D); IPR005758 (TIGRFAM); IPR013221 (PFAM); IPR036615 (G3DSA:3.90.190.GENE3D); PTHR43445:SF3 (PANTHER); PTHR43445 (PANTHER); IPR005758 (HAMAP); IPR036615 (SUPERFAMILY); SSF51984 (SUPERFAMILY); IPR036565 (SUPERFAMILY)	P:GO:0009058; F:GO:0005524; F:GO:0008763; F:GO:0016874	P:biosynthetic process; F:ATP binding; F:UDP-N-acetylmuramate-L-alanine ligase activity; F:ligase activity
TRUE	INTERPRO, BLASTED	WP_007408879.1	cold-shock protein	69	7	1.11834e-47	100						IPR025916 (PFAM)	no GO terms	no GO terms
TRUE	INTERPRO, BLASTED	WP_007408912.1	MULTISPECIES: CamS family sex pheromone protein	398	16	0	98.93						IPR011426 (PFAM); G3DSA:3.10.570.10 (GENE3D); IPR011426 (PIRSF); PS51257 (PROSITE_PROFILES); cd13440 (CDD); cd13441 (CDD)	no GO terms	no GO terms
TRUE	INTERPRO, BLASTED, MAPPED, ANNOTATED	WP_007408954.1	MULTISPECIES: aldehyde dehydrogenase family protein	485	20	0	99.81	2	F:GO:0004029; F:GO:0043878	F:aldehyde dehydrogenase (NAD+) activity; F:glyceraldehyde-3-phosphate dehydrogenase (NAD+) (non-phosphorylating) activity	EC:1.2.1.5; EC:1.2.1.3	Aldehyde dehydrogenase (NAD(P)(+)); Aldehyde dehydrogenase (NAD(+))	IPR016162 (G3DSA:3.40.605.GENE3D); IPR015590 (PFAM); IPR016163 (G3DSA:3.40.309.GENE3D); PTHR42986 (PANTHER); IPR029510 (PROSITE_PATTERNS); cd07151 (CDD); IPR016161 (SUPERFAMILY)	F:GO:0016491; F:GO:0016620	F:oxidoreductase activity; F:oxidoreductase activity, acting on the aldehyde or oxo group of donors, NAD or NADP as acceptor
TRUE	INTERPRO, BLASTED, MAPPED, ANNOTATED	WP_007408960.1	MULTISPECIES: ATP-binding cassette domain-containing protein	518	20	0	99.68	1	F:GO:0005524	F:ATP binding			Coil (COILS); IPR003439 (PFAM); IPR003439 (PFAM); IPR032781 (PFAM); IPR027417 (G3DSA:3.40.50.GENE3D); IPR027417 (G3DSA:3.40.50.GENE3D); PTHR19211 (PANTHER); PTHR19211:SF65 (PANTHER); IPR017871 (PROSITE_PATTERNS); IPR017871 (PROSITE_PATTERNS); IPR003439 (PROSITE_PROFILES); IPR003439 (PROSITE_PROFILES); cd03221 (CDD); cd03221 (CDD); IPR027417 (SUPERFAMILY); IPR027417 (SUPERFAMILY)	F:GO:0005524	F:ATP binding
TRUE	INTERPRO, BLASTED, MAPPED, ANNOTATED	WP_007409220.1	MULTISPECIES: HIT family protein	145	12	2.49199e-107	99.43	1	F:GO:0003824	F:catalytic activity			IPR001310 (PRINTS); IPR011146 (PFAM); G3DSA:1.20.5.1170 (GENE3D); IPR036265 (G3DSA:3.30.428.GENE3D); IPR001310 (PANTHER); PTHR46648:SF1 (PANTHER); IPR019808 (PROSITE_PATTERNS); IPR011146 (PROSITE_PROFILES); IPR039384 (CDD); IPR036265 (SUPERFAMILY)	F:GO:0003824	F:catalytic activity
TRUE	INTERPRO, BLASTED, MAPPED, ANNOTATED	WP_007409226.1	peptidylprolyl isomerase	283	20	0	99.52	5	P:GO:0000413; P:GO:0006457; P:GO:0015031; F:GO:0003755; C:GO:0005886	P:protein peptidyl-prolyl isomerization; P:protein folding; P:protein transport; F:peptidyl-prolyl cis-trans isomerase activity; C:plasma membrane	EC:5.2.1.8	Peptidylprolyl isomerase	PF13616 (PFAM); G3DSA:3.10.50.40 (GENE3D); IPR008880 (PFAM); PTHR47245 (PANTHER); PTHR47245:SF1 (PANTHER); IPR023058 (PROSITE_PATTERNS); IPR023059 (HAMAP); PS51257 (PROSITE_PROFILES); IPR000297 (PROSITE_PROFILES); SSF54534 (SUPERFAMILY); IPR027304 (SUPERFAMILY)	P:GO:0006457; P:GO:0015031; F:GO:0003755	P:protein folding; P:protein transport; F:peptidyl-prolyl cis-trans isomerase activity
TRUE	INTERPRO, BLASTED, MAPPED, ANNOTATED	WP_007409400.1	Aspartate ammonia-lyase	475	20	0	81.32	3	P:GO:0006099; P:GO:0006531; F:GO:0008797	P:tricarboxylic acid cycle; P:aspartate metabolic process; F:aspartate ammonia-lyase activity			PR00145 (PRINTS); IPR000362 (PRINTS); IPR022761 (PFAM); IPR018951 (PFAM); IPR004708 (TIGRFAM); G3DSA:1.20.200.10 (GENE3D); G3DSA:1.10.40.30 (GENE3D); IPR024083 (G3DSA:1.10.275.GENE3D); PTHR42696 (PANTHER); IPR020557 (PROSITE_PATTERNS); cd01357 (CDD); IPR008948 (SUPERFAMILY)	P:GO:0006099; P:GO:0006531; F:GO:0003824; F:GO:0008797; F:GO:0016829	P:tricarboxylic acid cycle; P:aspartate metabolic process; F:catalytic activity; F:aspartate ammonia-lyase activity; F:lyase activity
TRUE	INTERPRO, BLASTED, MAPPED, ANNOTATED	WP_007409600.1	MULTISPECIES: phosphoenolpyruvate--protein phosphotransferase	571	20	0	99.8	6	P:GO:0009401; P:GO:0016310; F:GO:0008965; F:GO:0016301; F:GO:0046872; C:GO:0005737	P:phosphoenolpyruvate-dependent sugar phosphotransferase system; P:phosphorylation; F:phosphoenolpyruvate-protein phosphotransferase activity; F:kinase activity; F:metal ion binding; C:cytoplasm	EC:2.7.3.9	Phosphoenolpyruvate--protein phosphotransferase	Coil (COILS); PR01736 (PRINTS); IPR036618 (G3DSA:1.10.274.GENE3D); IPR006318 (TIGRFAM); IPR000121 (PFAM); IPR040442 (G3DSA:3.20.20.GENE3D); IPR008279 (PFAM); IPR024692 (PIRSF); G3DSA:3.50.30.10 (GENE3D); IPR008731 (PFAM); PTHR46244:SF3 (PANTHER); PTHR46244 (PANTHER); IPR018274 (PROSITE_PATTERNS); IPR023151 (PROSITE_PATTERNS); IPR036637 (SUPERFAMILY); IPR036618 (SUPERFAMILY); IPR015813 (SUPERFAMIL…	P:GO:0009401; P:GO:0016310; F:GO:0003824; F:GO:0008965; F:GO:0016772	P:phosphoenolpyruvate-dependent sugar phosphotransferase system; P:phosphorylation; F:catalytic activity; F:phosphoenolpyruvate-protein phosphotransferase activity; F:transferase activity, transferring phosphorus-containing groups
TRUE	INTERPRO, BLASTED, MAPPED, ANNOTATED	WP_007409640.1	MULTISPECIES: PTS fructose transporter subunit IIABC	634	20	0	99.66	8	P:GO:0009401; P:GO:0015755; P:GO:1902600; F:GO:0005351; F:GO:0022877; F:GO:0103111; C:GO:0005886; C:GO:0016021	P:phosphoenolpyruvate-dependent sugar phosphotransferase system; P:fructose transmembrane transport; P:proton transmembrane transport; F:carbohydrate:proton symporter activity; F:protein-N(PI)-phosphohistidine-fructose phosphotransferase system transporter activity; F:D-glucosamine PTS permease activity; C:plasma membrane; C:integral component of membrane	EC:7; EC:2.7.1.69	Translocases; Transferring phosphorus-containing groups	Coil (COILS); IPR016152 (G3DSA:3.40.930.GENE3D); IPR003353 (TIGRFAM); IPR002178 (PFAM); IPR006327 (TIGRFAM); IPR003501 (PFAM); G3DSA:3.40.50.2300 (GENE3D); IPR004715 (TIGRFAM); mobidb-lite (MOBIDB_LITE); mobidb-lite (MOBIDB_LITE); PTHR30505:SF28 (PANTHER); PTHR30505 (PANTHER); IPR002178 (PROSITE_PATTERNS); IPR013011 (PROSITE_PROFILES); IPR002178 (PROSITE_PROFILES); IPR013014 (PROSITE_PROFILES); I…	P:GO:0009401; F:GO:0005351; F:GO:0008982; F:GO:0022877; C:GO:0016021	P:phosphoenolpyruvate-dependent sugar phosphotransferase system; F:carbohydrate:proton symporter activity; F:protein-N(PI)-phosphohistidine-sugar phosphotransferase activity; F:protein-N(PI)-phosphohistidine-fructose phosphotransferase system transporter activity; C:integral component of membrane
TRUE	INTERPRO, BLASTED, MAPPED, ANNOTATED	WP_007409663.1	dihydrolipoyl dehydrogenase	470	20	0	82.36	3	P:GO:0045454; F:GO:0004148; F:GO:0050660	P:cell redox homeostasis; F:dihydrolipoyl dehydrogenase activity; F:flavin adenine dinucleotide binding	EC:1.8.1.4	Dihydrolipoyl dehydrogenase	PR00368 (PRINTS); PR00411 (PRINTS); IPR016156 (G3DSA:3.30.390.GENE3D); IPR023753 (PFAM); IPR036188 (G3DSA:3.50.50.GENE3D); IPR004099 (PFAM); IPR006258 (TIGRFAM); IPR001100 (PIRSF); IPR036188 (G3DSA:3.50.50.GENE3D); PTHR22912 (PANTHER); PTHR22912:SF160 (PANTHER); IPR012999 (PROSITE_PATTERNS); IPR036188 (SUPERFAMILY); IPR016156 (SUPERFAMILY)	P:GO:0045454; F:GO:0004148; F:GO:0016491; F:GO:0016668; F:GO:0050660	P:cell redox homeostasis; F:dihydrolipoyl dehydrogenase activity; F:oxidoreductase activity; F:oxidoreductase activity, acting on a sulfur group of donors, NAD(P) as acceptor; F:flavin adenine dinucleotide binding
TRUE	INTERPRO, BLASTED	WP_007409668.1	DUF1054 domain-containing protein	210	17	2.98201e-159	96.08						IPR009403 (PIRSF); G3DSA:3.30.930.20 (GENE3D); IPR009403 (PFAM); IPR009403 (HAMAP); SSF142913 (SUPERFAMILY)	no GO terms	no GO terms
TRUE	INTERPRO, BLASTED, MAPPED, ANNOTATED	WP_007409672.1	MULTISPECIES: M4 family metallopeptidase	521	20	0	99.78	4	P:GO:0006508; F:GO:0004222; F:GO:0046872; C:GO:0005576	P:proteolysis; F:metalloendopeptidase activity; F:metal ion binding; C:extracellular region	EC:3.4.24	Acting on peptide bonds (peptidases)	IPR023612 (PRINTS); IPR001570 (PFAM); G3DSA:3.10.170.10 (GENE3D); IPR027268 (G3DSA:1.10.390.GENE3D); IPR025711 (PFAM); G3DSA:3.10.450.490 (GENE3D); IPR013856 (PFAM); G3DSA:3.10.450.40 (GENE3D); IPR011096 (PFAM); PTHR33794 (PANTHER); cd09597 (CDD); SSF55486 (SUPERFAMILY)	P:GO:0006508; F:GO:0004222	P:proteolysis; F:metalloendopeptidase activity
TRUE	INTERPRO, BLASTED, MAPPED, ANNOTATED	WP_007409675.1	elongation factor 4	612	20	0	78.41	7	P:GO:0000027; F:GO:0000049; F:GO:0003924; F:GO:0005525; F:GO:0019843; F:GO:0043022; C:GO:0005737	P:ribosomal large subunit assembly; F:tRNA binding; F:GTPase activity; F:GTP binding; F:rRNA binding; F:ribosome binding; C:cytoplasm	EC:3.6.1	Acting on acid anhydrides	IPR000795 (PRINTS); G3DSA:3.30.70.870 (GENE3D); IPR000640 (PFAM); IPR027417 (G3DSA:3.40.50.GENE3D); IPR005225 (TIGRFAM); IPR000795 (PFAM); IPR041095 (PFAM); G3DSA:3.30.70.240 (GENE3D); G3DSA:2.40.30.10 (GENE3D); IPR004161 (PFAM); IPR042116 (G3DSA:2.40.50.GENE3D); IPR006298 (TIGRFAM); PTHR42908 (PANTHER); IPR006298 (PTHR42908:PANTHER); IPR031157 (PROSITE_PATTERNS); IPR000795 (PROSITE_PROFILES); IP…	F:GO:0003924; F:GO:0005525	F:GTPase activity; F:GTP binding
TRUE	INTERPRO, BLASTED, MAPPED, ANNOTATED	WP_007409794.1	elongation factor Ts	293	9	0	95.76	4	P:GO:0006414; F:GO:0003746; F:GO:0005515; C:GO:0005737	P:translational elongation; F:translation elongation factor activity; F:protein binding; C:cytoplasm			IPR001816 (TIGRFAM); IPR036402 (G3DSA:3.30.479.GENE3D); G3DSA:1.10.286.20 (GENE3D); G3DSA:1.10.8.10 (GENE3D); IPR036402 (G3DSA:3.30.479.GENE3D); IPR014039 (PFAM); PTHR11741:SF0 (PANTHER); IPR001816 (PANTHER); IPR018101 (PROSITE_PATTERNS); IPR018101 (PROSITE_PATTERNS); IPR001816 (HAMAP); cd14275 (CDD); IPR036402 (SUPERFAMILY); IPR036402 (SUPERFAMILY); IPR009060 (SUPERFAMILY)	P:GO:0006414; F:GO:0003746; F:GO:0005515	P:translational elongation; F:translation elongation factor activity; F:protein binding
TRUE	INTERPRO, BLASTED, MAPPED, ANNOTATED	WP_007409801.1	ribosome maturation factor RimP	156	12	9.88704e-113	92.88	2	P:GO:0042274; C:GO:0005737	P:ribosomal small subunit biogenesis; C:cytoplasm			IPR028989 (PFAM); G3DSA:2.30.30.180 (GENE3D); IPR035956 (G3DSA:3.30.300.GENE3D); IPR028998 (PFAM); IPR003728 (PANTHER); IPR003728 (HAMAP); IPR028998 (CDD); IPR036847 (SUPERFAMILY); IPR035956 (SUPERFAMILY)	P:GO:0042274	P:ribosomal small subunit biogenesis
TRUE	INTERPRO, BLASTED, ANNOTATED	WP_007409956.1	phosphopyruvate hydratase	430	7	0	99.73	4	P:GO:0006096; F:GO:0000287; F:GO:0004634; C:GO:0000015	P:glycolytic process; F:magnesium ion binding; F:phosphopyruvate hydratase activity; C:phosphopyruvate hydratase complex			IPR000941 (PRINTS); IPR029017 (G3DSA:3.30.390.GENE3D); IPR000941 (TIGRFAM); IPR020811 (PFAM); IPR036849 (G3DSA:3.20.20.GENE3D); IPR020810 (PFAM); IPR000941 (PIRSF); IPR000941 (SFLD); SFLDG00178 (SFLD); PTHR11902:SF1 (PANTHER); IPR000941 (PANTHER); IPR020809 (PROSITE_PATTERNS); IPR000941 (HAMAP); IPR000941 (CDD); IPR036849 (SUPERFAMILY); IPR029017 (SUPERFAMILY)	P:GO:0006096; F:GO:0000287; F:GO:0004634; C:GO:0000015	P:glycolytic process; F:magnesium ion binding; F:phosphopyruvate hydratase activity; C:phosphopyruvate hydratase complex
TRUE	INTERPRO, BLASTED, ANNOTATED	WP_007409959.1	MULTISPECIES: DegT/DnrJ/EryC1/StrS family aminotransferase	376	20	0	99.59	1	F:GO:0003824	F:catalytic activity			IPR015421 (G3DSA:3.40.640.GENE3D); IPR000653 (PFAM); IPR000653 (PIRSF); IPR015422 (G3DSA:3.90.1150.GENE3D); IPR000653 (PANTHER); PTHR30244:SF3 (PANTHER); IPR000653 (CDD); IPR015424 (SUPERFAMILY)	F:GO:0003824	F:catalytic activity
TRUE	INTERPRO, BLASTED, MAPPED, ANNOTATED	WP_007409986.1	carboxylesterase	246	18	0	96.56	1	F:GO:0080030	F:methyl indole-3-acetate esterase activity	EC:3.1.1.1	Carboxylesterase	IPR012354 (PIRSF); IPR022742 (PFAM); IPR029058 (G3DSA:3.40.50.GENE3D); PTHR11614:SF121 (PANTHER); PTHR11614 (PANTHER); IPR029058 (SUPERFAMILY)	F:GO:0052689	F:carboxylic ester hydrolase activity
TRUE	INTERPRO, BLASTED, MAPPED, ANNOTATED	WP_007410070.1	serine protease	453	20	0	99.66	3	P:GO:0006508; F:GO:0004252; F:GO:0005515	P:proteolysis; F:serine-type endopeptidase activity; F:protein binding	EC:3.4	Acting on peptide bonds (peptidases)	IPR001940 (PRINTS); IPR001478 (PFAM); IPR043504 (G3DSA:2.40.10.GENE3D); PF13365 (PFAM); IPR043504 (G3DSA:2.40.10.GENE3D); IPR036034 (G3DSA:2.30.42.GENE3D); mobidb-lite (MOBIDB_LITE); mobidb-lite (MOBIDB_LITE); PTHR43019:SF23 (PANTHER); PTHR43019 (PANTHER); IPR001478 (PROSITE_PROFILES); cd00987 (CDD); IPR036034 (SUPERFAMILY); IPR009003 (SUPERFAMILY)	P:GO:0006508; F:GO:0004252; F:GO:0005515	P:proteolysis; F:serine-type endopeptidase activity; F:protein binding
TRUE	INTERPRO, BLASTED, MAPPED, ANNOTATED	WP_007410087.1	MULTISPECIES: methionine ABC transporter substrate-binding lipoprotein MetQ	271	20	0	98.52	1	C:GO:0016020	C:membrane			IPR004872 (PFAM); IPR004872 (PIRSF); G3DSA:3.40.190.10 (GENE3D); G3DSA:3.40.190.10 (GENE3D); IPR004872 (PANTHER); PTHR30429:SF0 (PANTHER); PS51257 (PROSITE_PROFILES); cd13597 (CDD); SSF53850 (SUPERFAMILY)	no GO terms	no GO terms
TRUE	INTERPRO, BLASTED, MAPPED, ANNOTATED	WP_007410090.1	Fe-S cluster assembly protein SufD	465	20	0	71.86	1	P:GO:0016226	P:iron-sulfur cluster assembly			IPR000825 (PFAM); IPR010231 (TIGRFAM); IPR045595 (PFAM); PTHR30508:SF1 (PANTHER); PTHR30508 (PANTHER); IPR037284 (SUPERFAMILY)	P:GO:0016226	P:iron-sulfur cluster assembly
TRUE	INTERPRO, BLASTED, MAPPED, ANNOTATED	WP_007410222.1	D-alanine--D-alanine ligase	361	20	0	99.1	6	P:GO:0008360; P:GO:0071555; F:GO:0005524; F:GO:0008716; F:GO:0046872; C:GO:0005737	P:regulation of cell shape; P:cell wall organization; F:ATP binding; F:D-alanine-D-alanine ligase activity; F:metal ion binding; C:cytoplasm	EC:6.3.2.4	D-alanine--D-alanine ligase	G3DSA:3.30.470.20 (GENE3D); IPR005905 (TIGRFAM); IPR011095 (PFAM); IPR011127 (PFAM); IPR005905 (PIRSF); IPR013815 (G3DSA:3.30.1490.GENE3D); G3DSA:3.40.50.20 (GENE3D); PTHR23132 (PANTHER); PTHR23132:SF8 (PANTHER); IPR000291 (PROSITE_PATTERNS); IPR000291 (PROSITE_PATTERNS); IPR005905 (HAMAP); IPR011761 (PROSITE_PROFILES); SSF56059 (SUPERFAMILY); IPR016185 (SUPERFAMILY)	F:GO:0005524; F:GO:0008716; F:GO:0046872; C:GO:0005737	F:ATP binding; F:D-alanine-D-alanine ligase activity; F:metal ion binding; C:cytoplasm
TRUE	INTERPRO, BLASTED, MAPPED, ANNOTATED	WP_007410249.1	MULTISPECIES: phenolic acid decarboxylase BsdC	473	20	0	99.7	4	P:GO:0009636; P:GO:0019439; F:GO:0016831; F:GO:0046872	P:response to toxic substance; P:aromatic compound catabolic process; F:carboxy-lyase activity; F:metal ion binding	EC:4.1.1	Carbon-carbon lyases	IPR002830 (PFAM); G3DSA:3.40.1670.10 (GENE3D); IPR002830 (TIGRFAM); PTHR30108:SF17 (PANTHER); IPR002830 (PANTHER); IPR032902 (HAMAP); SSF143968 (SUPERFAMILY); SSF50475 (SUPERFAMILY)	F:GO:0016831	F:carboxy-lyase activity
TRUE	INTERPRO, BLASTED, MAPPED, ANNOTATED	WP_007410287.1	MULTISPECIES: DUF1775 domain-containing protein	203	20	8.08837e-147	99.31	1	C:GO:0016021	C:integral component of membrane			IPR038507 (G3DSA:2.60.40.GENE3D); IPR012533 (PFAM); IPR012533 (CDD)	no GO terms	no GO terms
TRUE	INTERPRO, BLASTED, MAPPED, ANNOTATED	WP_007410314.1	DNA topoisomerase IV subunit A	807	20	0	99.87	7	P:GO:0006265; P:GO:0007059; F:GO:0003677; F:GO:0003918; F:GO:0005524; C:GO:0005694; C:GO:0019897	P:DNA topological change; P:chromosome segregation; F:DNA binding; F:DNA topoisomerase type II (double strand cut, ATP-hydrolyzing) activity; F:ATP binding; C:chromosome; C:extrinsic component of plasma membrane	EC:5.6.2.2	DNA topoisomerase (ATP-hydrolyzing)	Coil (COILS); IPR035516 (G3DSA:2.120.10.GENE3D); G3DSA:3.30.1360.40 (GENE3D); TIGR01063 (TIGRFAM); IPR006691 (PFAM); IPR002205 (PFAM); IPR013758 (G3DSA:3.90.199.GENE3D); IPR013757 (G3DSA:1.10.268.GENE3D); IPR005741 (TIGRFAM); PTHR43493 (PANTHER); IPR005741 (PTHR43493:PANTHER); IPR005741 (HAMAP); IPR002205 (CDD); IPR013760 (SUPERFAMILY); IPR035516 (SUPERFAMILY)	P:GO:0006259; P:GO:0006265; F:GO:0003677; F:GO:0003916; F:GO:0003918; F:GO:0005524; C:GO:0005694	P:DNA metabolic process; P:DNA topological change; F:DNA binding; F:DNA topoisomerase activity; F:DNA topoisomerase type II (double strand cut, ATP-hydrolyzing) activity; F:ATP binding; C:chromosome
TRUE	INTERPRO, BLASTED	WP_007410338.1	stress protein	178	20	3.91655e-133	99.35						no IPS match	no IPS match	no IPS match
TRUE	INTERPRO, BLASTED, MAPPED, ANNOTATED	WP_007410399.1	elongation factor G	692	20	0	90.53	5	P:GO:0006414; F:GO:0003746; F:GO:0003924; F:GO:0005525; C:GO:0005737	P:translational elongation; F:translation elongation factor activity; F:GTPase activity; F:GTP binding; C:cytoplasm	EC:3.6.1	Acting on acid anhydrides	Coil (COILS); IPR000795 (PRINTS); IPR014721 (G3DSA:3.30.230.GENE3D); IPR004161 (PFAM); IPR027417 (G3DSA:3.40.50.GENE3D); G3DSA:3.30.70.870 (GENE3D); G3DSA:2.40.30.10 (GENE3D); IPR041095 (PFAM); G3DSA:3.30.70.240 (GENE3D); IPR000640 (PFAM); IPR000795 (PFAM); IPR004540 (TIGRFAM); IPR005225 (TIGRFAM); IPR005517 (PFAM); PTHR43261:SF1 (PANTHER); PTHR43261 (PANTHER); IPR031157 (PROSITE_PATTERNS); IPR00…	P:GO:0006414; F:GO:0003746; F:GO:0003924; F:GO:0005525	P:translational elongation; F:translation elongation factor activity; F:GTPase activity; F:GTP binding
TRUE	INTERPRO, BLASTED, MAPPED, ANNOTATED	WP_007609039.1	alcohol dehydrogenase	348	20	0	99.43	1	F:GO:0016491	F:oxidoreductase activity	EC:1	Oxidoreductases	IPR013154 (PFAM); G3DSA:3.40.50.720 (GENE3D); G3DSA:3.90.180.10 (GENE3D); IPR013149 (PFAM); PTHR43161:SF14 (PANTHER); PTHR43161 (PANTHER); IPR011032 (SUPERFAMILY); IPR036291 (SUPERFAMILY)	no GO terms	no GO terms
TRUE	INTERPRO, BLASTED, MAPPED, ANNOTATED	WP_007609165.1	MULTISPECIES: rhodanese-related sulfurtransferase	322	20	0	96.54	3	P:GO:0006400; F:GO:0016705; F:GO:0016740	P:tRNA modification; F:oxidoreductase activity, acting on paired donors, with incorporation or reduction of molecular oxygen; F:transferase activity	EC:1.14; EC:2	Acting on paired donors, with incorporation or reduction of molecular oxygen. The oxygen incorporated need not be derived from O(2); Transferases	Coil (COILS); IPR036873 (G3DSA:3.40.250.GENE3D); IPR040503 (PFAM); IPR022111 (PFAM); G3DSA:3.30.70.100 (GENE3D); IPR001763 (PFAM); IPR020936 (PANTHER); PTHR43268:SF3 (PANTHER); IPR001763 (PROSITE_PROFILES); IPR020936 (HAMAP); cd01518 (CDD); IPR036873 (SUPERFAMILY)	no GO terms	no GO terms
TRUE	INTERPRO, BLASTED, ANNOTATED	WP_007609279.1	MULTISPECIES: NADPH-nitrite reductase	805	20	0	99.89	6	P:GO:0042128; F:GO:0008942; F:GO:0020037; F:GO:0050660; F:GO:0050661; F:GO:0051536	P:nitrate assimilation; F:nitrite reductase [NAD(P)H] activity; F:heme binding; F:flavin adenine dinucleotide binding; F:NADP binding; F:iron-sulfur cluster binding			PR00411 (PRINTS); IPR006066 (PRINTS); PR00368 (PRINTS); IPR017121 (PIRSF); IPR036188 (G3DSA:3.50.50.GENE3D); IPR041854 (G3DSA:1.10.10.GENE3D); IPR006067 (PFAM); IPR005117 (PFAM); IPR007419 (PFAM); IPR036188 (G3DSA:3.50.50.GENE3D); IPR041575 (PFAM); IPR012744 (TIGRFAM); IPR045854 (G3DSA:3.30.413.GENE3D); G3DSA:3.90.480.10 (GENE3D); IPR016156 (G3DSA:3.30.390.GENE3D); IPR023753 (PFAM); PTHR43809 (PA…	P:GO:0042128; F:GO:0008942; F:GO:0016491; F:GO:0020037; F:GO:0050660; F:GO:0050661; F:GO:0051536	P:nitrate assimilation; F:nitrite reductase [NAD(P)H] activity; F:oxidoreductase activity; F:heme binding; F:flavin adenine dinucleotide binding; F:NADP binding; F:iron-sulfur cluster binding
TRUE	INTERPRO, BLASTED, MAPPED, ANNOTATED	WP_007609846.1	MULTISPECIES: 5-(carboxyamino)imidazole ribonucleotide mutase	162	12	6.42072e-117	94.25	3	P:GO:0006189; F:GO:0016829; F:GO:0034023	P:'de novo' IMP biosynthetic process; F:lyase activity; F:5-(carboxyamino)imidazole ribonucleotide mutase activity	EC:5.4.99.18; EC:4	5-(carboxyamino)imidazole ribonucleotide mutase; Lyases	IPR024694 (PIRSF); G3DSA:3.40.50.1970 (GENE3D); IPR000031 (PFAM); IPR000031 (TIGRFAM); PTHR23046 (PANTHER); IPR033747 (HAMAP); SSF52255 (SUPERFAMILY)	P:GO:0006189	P:'de novo' IMP biosynthetic process
TRUE	INTERPRO, BLASTED	WP_007609871.1	MULTISPECIES: CamS family sex pheromone protein	398	16	0	98.93						IPR011426 (PIRSF); IPR011426 (PFAM); G3DSA:3.10.570.10 (GENE3D); PS51257 (PROSITE_PROFILES); cd13440 (CDD); cd13441 (CDD)	no GO terms	no GO terms
TRUE	INTERPRO, BLASTED, MAPPED, ANNOTATED	WP_007610192.1	thioredoxin-dependent thiol peroxidase	157	20	5.07728e-116	85.98	2	P:GO:0098869; F:GO:0004601	P:cellular oxidant detoxification; F:peroxidase activity	EC:1.11.1	Acting on a peroxide as acceptor	Coil (COILS); G3DSA:3.40.30.10 (GENE3D); IPR024706 (PIRSF); IPR000866 (PFAM); PTHR42801:SF4 (PANTHER); PTHR42801 (PANTHER); IPR013766 (PROSITE_PROFILES); cd03017 (CDD); IPR036249 (SUPERFAMILY)	F:GO:0016209; F:GO:0016491	F:antioxidant activity; F:oxidoreductase activity
TRUE	INTERPRO, BLASTED, MAPPED, ANNOTATED	WP_007610390.1	peptidylprolyl isomerase	285	20	0	99.38	5	P:GO:0000413; P:GO:0006457; P:GO:0015031; F:GO:0003755; C:GO:0005886	P:protein peptidyl-prolyl isomerization; P:protein folding; P:protein transport; F:peptidyl-prolyl cis-trans isomerase activity; C:plasma membrane	EC:5.2.1.8	Peptidylprolyl isomerase	G3DSA:3.10.50.40 (GENE3D); PF13616 (PFAM); IPR008880 (PFAM); PTHR47245:SF1 (PANTHER); PTHR47245 (PANTHER); IPR023058 (PROSITE_PATTERNS); IPR023059 (HAMAP); PS51257 (PROSITE_PROFILES); IPR000297 (PROSITE_PROFILES); IPR027304 (SUPERFAMILY); SSF54534 (SUPERFAMILY)	P:GO:0006457; P:GO:0015031; F:GO:0003755	P:protein folding; P:protein transport; F:peptidyl-prolyl cis-trans isomerase activity
TRUE	INTERPRO, BLASTED, MAPPED, ANNOTATED	WP_007610875.1	formyltetrahydrofolate deformylase	300	20	0	94.41	4	P:GO:0006189; P:GO:0006730; F:GO:0008864; F:GO:0016742	P:'de novo' IMP biosynthetic process; P:one-carbon metabolic process; F:formyltetrahydrofolate deformylase activity; F:hydroxymethyl-, formyl- and related transferase activity	EC:3.5.1.10; EC:2.1.2	Formyltetrahydrofolate deformylase; Transferring one-carbon groups	IPR004810 (PRINTS); IPR002376 (PFAM); PIRSF036480 (PIRSF); G3DSA:3.40.50.170 (GENE3D); IPR004810 (TIGRFAM); IPR002912 (PFAM); G3DSA:3.30.70.260 (GENE3D); PTHR42706:SF1 (PANTHER); IPR004810 (PANTHER); IPR002912 (PROSITE_PROFILES); IPR004810 (HAMAP); IPR044074 (CDD); IPR041729 (CDD); IPR036477 (SUPERFAMILY); IPR045865 (SUPERFAMILY)	P:GO:0006189; P:GO:0009058; F:GO:0008864; F:GO:0016742	P:'de novo' IMP biosynthetic process; P:biosynthetic process; F:formyltetrahydrofolate deformylase activity; F:hydroxymethyl-, formyl- and related transferase activity
TRUE	INTERPRO, BLASTED, MAPPED, ANNOTATED	WP_007611020.1	6-carboxytetrahydropterin synthase QueD	146	14	8.94467e-109	98.63	3	P:GO:0008616; F:GO:0046872; F:GO:0070497	P:queuosine biosynthetic process; F:metal ion binding; F:6-carboxy-5,6,7,8-tetrahydropterin synthase activity	EC:4.2.1; EC:4.1.2.50	Carbon-oxygen lyases; 6-carboxytetrahydropterin synthase	IPR038418 (G3DSA:3.30.479.GENE3D); IPR007115 (PIRSF); IPR007115 (PFAM); IPR007115 (TIGRFAM); IPR007115 (TIGRFAM); IPR007115 (PANTHER); SSF55620 (SUPERFAMILY)	no GO terms	no GO terms
TRUE	INTERPRO, BLASTED, MAPPED, ANNOTATED	WP_007611131.1	MULTISPECIES: PTS fructose transporter subunit IIABC	634	20	0	99.78	8	P:GO:0009401; P:GO:0015755; P:GO:1902600; F:GO:0005351; F:GO:0022877; F:GO:0103111; C:GO:0005886; C:GO:0016021	P:phosphoenolpyruvate-dependent sugar phosphotransferase system; P:fructose transmembrane transport; P:proton transmembrane transport; F:carbohydrate:proton symporter activity; F:protein-N(PI)-phosphohistidine-fructose phosphotransferase system transporter activity; F:D-glucosamine PTS permease activity; C:plasma membrane; C:integral component of membrane	EC:7; EC:2.7.1.69	Translocases; Transferring phosphorus-containing groups	Coil (COILS); IPR003353 (TIGRFAM); IPR002178 (PFAM); IPR003501 (PFAM); G3DSA:3.40.50.2300 (GENE3D); IPR004715 (TIGRFAM); IPR016152 (G3DSA:3.40.930.GENE3D); IPR006327 (TIGRFAM); mobidb-lite (MOBIDB_LITE); mobidb-lite (MOBIDB_LITE); PTHR30505 (PANTHER); PTHR30505:SF28 (PANTHER); IPR002178 (PROSITE_PATTERNS); IPR013011 (PROSITE_PROFILES); IPR013014 (PROSITE_PROFILES); IPR002178 (PROSITE_PROFILES); I…	P:GO:0009401; F:GO:0005351; F:GO:0008982; F:GO:0022877; C:GO:0016021	P:phosphoenolpyruvate-dependent sugar phosphotransferase system; F:carbohydrate:proton symporter activity; F:protein-N(PI)-phosphohistidine-sugar phosphotransferase activity; F:protein-N(PI)-phosphohistidine-fructose phosphotransferase system transporter activity; C:integral component of membrane
TRUE	INTERPRO, BLASTED, MAPPED, ANNOTATED	WP_007611132.1	Signal peptidase I	193	20	2.33868e-142	90.81	4	P:GO:0006465; F:GO:0004252; C:GO:0005886; C:GO:0016021	P:signal peptide processing; F:serine-type endopeptidase activity; C:plasma membrane; C:integral component of membrane	EC:3.4.21	Acting on peptide bonds (peptidases)	IPR000223 (PRINTS); G3DSA:2.10.109.10 (GENE3D); IPR000223 (TIGRFAM); IPR019533 (PFAM); PTHR43390:SF8 (PANTHER); IPR000223 (PANTHER); IPR019756 (PROSITE_PATTERNS); IPR019758 (PROSITE_PATTERNS); IPR019757 (PROSITE_PATTERNS); IPR019533 (CDD); IPR036286 (SUPERFAMILY)	P:GO:0006465; P:GO:0006508; F:GO:0004252; F:GO:0008236; C:GO:0016020; C:GO:0016021	P:signal peptide processing; P:proteolysis; F:serine-type endopeptidase activity; F:serine-type peptidase activity; C:membrane; C:integral component of membrane
TRUE	INTERPRO, BLASTED	WP_007611178.1	DUF1054 domain-containing protein	210	17	3.55439e-159	95.71						IPR009403 (PIRSF); IPR009403 (PFAM); G3DSA:3.30.930.20 (GENE3D); IPR009403 (HAMAP); SSF142913 (SUPERFAMILY)	no GO terms	no GO terms
TRUE	INTERPRO, BLASTED, MAPPED, ANNOTATED	WP_007611289.1	MULTISPECIES: S8 family serine peptidase	1431	20	0	99.17	2	P:GO:0006508; F:GO:0004252	P:proteolysis; F:serine-type endopeptidase activity	EC:3.4.21	Acting on peptide bonds (peptidases)	Coil (COILS); IPR015500 (PRINTS); IPR000209 (PFAM); G3DSA:2.60.120.200 (GENE3D); IPR008757 (PFAM); PF13715 (PFAM); IPR012103 (PIRSF); IPR013783 (G3DSA:2.60.40.GENE3D); G3DSA:2.60.40.1120 (GENE3D); PF09136 (PFAM); IPR010259 (PFAM); IPR036852 (G3DSA:3.40.50.GENE3D); mobidb-lite (MOBIDB_LITE); mobidb-lite (MOBIDB_LITE); mobidb-lite (MOBIDB_LITE); PTHR43399:SF4 (PANTHER); PTHR43399 (PANTHER); IPR0223…	P:GO:0006508; F:GO:0004252; F:GO:0008233; F:GO:0008236	P:proteolysis; F:serine-type endopeptidase activity; F:peptidase activity; F:serine-type peptidase activity
TRUE	INTERPRO, BLASTED, MAPPED, ANNOTATED	WP_007611355.1	ribulose-phosphate 3-epimerase	216	20	5.9176e-157	99.56	4	P:GO:0006098; P:GO:0019323; F:GO:0004750; F:GO:0046872	P:pentose-phosphate shunt; P:pentose catabolic process; F:ribulose-phosphate 3-epimerase activity; F:metal ion binding	EC:5.1.3.1	Ribulose-phosphate 3-epimerase	IPR000056 (PFAM); IPR013785 (G3DSA:3.20.20.GENE3D); IPR026019 (TIGRFAM); IPR026019 (PIRSF); PTHR11749:SF11 (PANTHER); IPR000056 (PANTHER); IPR000056 (PROSITE_PATTERNS); IPR000056 (PROSITE_PATTERNS); IPR026019 (HAMAP); IPR000056 (CDD); IPR011060 (SUPERFAMILY)	P:GO:0005975; P:GO:0006098; F:GO:0003824; F:GO:0004750; F:GO:0016857	P:carbohydrate metabolic process; P:pentose-phosphate shunt; F:catalytic activity; F:ribulose-phosphate 3-epimerase activity; F:racemase and epimerase activity, acting on carbohydrates and derivatives
TRUE	INTERPRO, BLASTED, MAPPED, ANNOTATED	WP_007611455.1	elongation factor Ts	293	9	0	95.76	4	P:GO:0006414; F:GO:0003746; F:GO:0005515; C:GO:0005737	P:translational elongation; F:translation elongation factor activity; F:protein binding; C:cytoplasm			IPR036402 (G3DSA:3.30.479.GENE3D); G3DSA:1.10.286.20 (GENE3D); IPR001816 (TIGRFAM); G3DSA:1.10.8.10 (GENE3D); IPR036402 (G3DSA:3.30.479.GENE3D); IPR014039 (PFAM); PTHR11741:SF0 (PANTHER); IPR001816 (PANTHER); IPR018101 (PROSITE_PATTERNS); IPR018101 (PROSITE_PATTERNS); IPR001816 (HAMAP); cd14275 (CDD); IPR036402 (SUPERFAMILY); IPR036402 (SUPERFAMILY); IPR009060 (SUPERFAMILY)	P:GO:0006414; F:GO:0003746; F:GO:0005515	P:translational elongation; F:translation elongation factor activity; F:protein binding
TRUE	INTERPRO, BLASTED, MAPPED, ANNOTATED	WP_007611460.1	proline--tRNA ligase	564	20	0	99.86	6	P:GO:0006433; P:GO:0106074; F:GO:0002161; F:GO:0004827; F:GO:0005524; C:GO:0005737	P:prolyl-tRNA aminoacylation; P:aminoacyl-tRNA metabolism involved in translational fidelity; F:aminoacyl-tRNA editing activity; F:proline-tRNA ligase activity; F:ATP binding; C:cytoplasm	EC:6.1.1.15; EC:3.1.1.1	Proline--tRNA ligase; Carboxylesterase	IPR002316 (PRINTS); IPR004500 (TIGRFAM); IPR045864 (G3DSA:3.30.930.GENE3D); IPR004154 (PFAM); IPR036621 (G3DSA:3.40.50.GENE3D); IPR002314 (PFAM); IPR023717 (PIRSF); IPR045864 (G3DSA:3.30.930.GENE3D); IPR007214 (PFAM); PTHR42753:SF2 (PANTHER); PTHR42753 (PANTHER); IPR023717 (HAMAP); IPR006195 (PROSITE_PROFILES); IPR044140 (CDD); cd04334 (CDD); IPR033730 (CDD); IPR045864 (SUPERFAMILY); IPR036754 (S…	P:GO:0006418; P:GO:0006433; F:GO:0000166; F:GO:0002161; F:GO:0004812; F:GO:0004827; F:GO:0005524; C:GO:0005737	P:tRNA aminoacylation for protein translation; P:prolyl-tRNA aminoacylation; F:nucleotide binding; F:aminoacyl-tRNA editing activity; F:aminoacyl-tRNA ligase activity; F:proline-tRNA ligase activity; F:ATP binding; C:cytoplasm
TRUE	INTERPRO, BLASTED, ANNOTATED	WP_007611559.1	ACP S-malonyltransferase	746	20	0	99.76	1	F:GO:0004314	F:[acyl-carrier-protein] S-malonyltransferase activity			IPR001227 (G3DSA:3.40.366.GENE3D); IPR013785 (G3DSA:3.20.20.GENE3D); IPR014179 (TIGRFAM); IPR004410 (TIGRFAM); IPR014043 (PFAM); G3DSA:3.30.70.250 (GENE3D); PTHR42681 (PANTHER); IPR014179 (CDD); IPR016036 (SUPERFAMILY); SSF51395 (SUPERFAMILY); IPR016035 (SUPERFAMILY)	F:GO:0003824; F:GO:0004314; F:GO:0016740	F:catalytic activity; F:[acyl-carrier-protein] S-malonyltransferase activity; F:transferase activity
TRUE	INTERPRO, BLASTED	WP_007611706.1	stress protein	178	20	4.93172e-133	99.35						no IPS match	no IPS match	no IPS match
TRUE	INTERPRO, BLASTED, MAPPED, ANNOTATED	WP_007611711.1	dUTP diphosphatase	144	20	1.16306e-105	98.85	4	P:GO:0006226; P:GO:0046081; F:GO:0000287; F:GO:0004170	P:dUMP biosynthetic process; P:dUTP catabolic process; F:magnesium ion binding; F:dUTP diphosphatase activity	EC:3.6.1.23; EC:3.6.1.9	dUTP diphosphatase; Nucleotide diphosphatase	IPR029054 (PFAM); IPR036157 (G3DSA:2.70.40.GENE3D); IPR008181 (PANTHER); PTHR11241:SF0 (PANTHER); IPR033704 (CDD); IPR036157 (SUPERFAMILY)	P:GO:0006226; P:GO:0046081; F:GO:0000287; F:GO:0004170	P:dUMP biosynthetic process; P:dUTP catabolic process; F:magnesium ion binding; F:dUTP diphosphatase activity
TRUE	INTERPRO, BLASTED, MAPPED, ANNOTATED	WP_007611775.1	DNA topoisomerase IV subunit A	807	20	0	99.67	7	P:GO:0006265; P:GO:0007059; F:GO:0003677; F:GO:0003918; F:GO:0005524; C:GO:0005694; C:GO:0019897	P:DNA topological change; P:chromosome segregation; F:DNA binding; F:DNA topoisomerase type II (double strand cut, ATP-hydrolyzing) activity; F:ATP binding; C:chromosome; C:extrinsic component of plasma membrane	EC:5.6.2.2	DNA topoisomerase (ATP-hydrolyzing)	Coil (COILS); G3DSA:3.30.1360.40 (GENE3D); IPR006691 (PFAM); IPR035516 (G3DSA:2.120.10.GENE3D); IPR013758 (G3DSA:3.90.199.GENE3D); TIGR01063 (TIGRFAM); IPR013757 (G3DSA:1.10.268.GENE3D); IPR005741 (TIGRFAM); IPR002205 (PFAM); IPR005741 (PTHR43493:PANTHER); PTHR43493 (PANTHER); IPR005741 (HAMAP); IPR002205 (CDD); IPR035516 (SUPERFAMILY); IPR013760 (SUPERFAMILY)	P:GO:0006259; P:GO:0006265; F:GO:0003677; F:GO:0003916; F:GO:0003918; F:GO:0005524; C:GO:0005694	P:DNA metabolic process; P:DNA topological change; F:DNA binding; F:DNA topoisomerase activity; F:DNA topoisomerase type II (double strand cut, ATP-hydrolyzing) activity; F:ATP binding; C:chromosome
TRUE	INTERPRO, BLASTED	WP_007611980.1	MULTISPECIES: YojF family protein	116	3	1.80841e-83	100						IPR036492 (G3DSA:2.70.180.GENE3D); IPR014934 (PFAM); IPR036492 (SUPERFAMILY)	no GO terms	no GO terms
TRUE	INTERPRO, BLASTED, MAPPED, ANNOTATED	WP_007612094.1	Thymidylate synthase	264	20	0	91.64	5	P:GO:0006231; P:GO:0006235; P:GO:0032259; F:GO:0004799; C:GO:0005737	P:dTMP biosynthetic process; P:dTTP biosynthetic process; P:methylation; F:thymidylate synthase activity; C:cytoplasm	EC:2.1.1.45	Thymidylate synthase	IPR000398 (PRINTS); IPR000398 (TIGRFAM); IPR036926 (G3DSA:3.30.572.GENE3D); IPR023451 (PFAM); IPR045097 (PANTHER); PTHR11548:SF9 (PANTHER); IPR020940 (PROSITE_PATTERNS); IPR000398 (HAMAP); IPR023451 (CDD); IPR036926 (SUPERFAMILY)	P:GO:0006231; F:GO:0004799; F:GO:0016741	P:dTMP biosynthetic process; F:thymidylate synthase activity; F:transferase activity, transferring one-carbon groups
TRUE	INTERPRO, BLASTED, MAPPED, ANNOTATED	WP_007612510.1	MULTISPECIES: acetyl-CoA carboxylase biotin carboxyl carrier protein	159	16	4.10472e-112	93.62	3	P:GO:0006633; F:GO:0003989; C:GO:0009317	P:fatty acid biosynthetic process; F:acetyl-CoA carboxylase activity; C:acetyl-CoA carboxylase complex	EC:6.4.1.2	Acetyl-CoA carboxylase	IPR001249 (PRINTS); IPR001249 (TIGRFAM); IPR000089 (PFAM); G3DSA:2.40.50.100 (GENE3D); mobidb-lite (MOBIDB_LITE); PTHR43416:SF4 (PANTHER); PTHR43416 (PANTHER); IPR001882 (PROSITE_PATTERNS); IPR000089 (PROSITE_PROFILES); cd06850 (CDD); IPR011053 (SUPERFAMILY)	P:GO:0006633; F:GO:0003989; C:GO:0009317	P:fatty acid biosynthetic process; F:acetyl-CoA carboxylase activity; C:acetyl-CoA carboxylase complex
TRUE	INTERPRO, BLASTED, MAPPED, ANNOTATED	WP_007612669.1	nucleotide exchange factor GrpE	191	17	1.8012e-135	97.15	5	P:GO:0006457; F:GO:0000774; F:GO:0042803; F:GO:0051087; C:GO:0005737	P:protein folding; F:adenyl-nucleotide exchange factor activity; F:protein homodimerization activity; F:chaperone binding; C:cytoplasm			Coil (COILS); Coil (COILS); IPR000740 (PRINTS); IPR009012 (G3DSA:2.30.22.GENE3D); IPR013805 (G3DSA:3.90.20.GENE3D); IPR000740 (PFAM); mobidb-lite (MOBIDB_LITE); PTHR21237:SF23 (PANTHER); IPR000740 (PANTHER); IPR000740 (PROSITE_PATTERNS); IPR000740 (HAMAP); IPR000740 (CDD); IPR013805 (SUPERFAMILY); IPR009012 (SUPERFAMILY)	P:GO:0006457; F:GO:0000774; F:GO:0042803; F:GO:0051087	P:protein folding; F:adenyl-nucleotide exchange factor activity; F:protein homodimerization activity; F:chaperone binding
TRUE	INTERPRO, BLASTED, MAPPED, ANNOTATED	WP_007612791.1	U32 family peptidase	309	20	0	98.78	2	P:GO:0006508; F:GO:0008233	P:proteolysis; F:peptidase activity	EC:3.4	Acting on peptide bonds (peptidases)	IPR001539 (PFAM); PTHR30217 (PANTHER); PTHR30217:SF7 (PANTHER)	no GO terms	no GO terms
TRUE	INTERPRO, BLASTED, MAPPED, ANNOTATED	WP_007612896.1	endopeptidase La	774	20	0	99.77	8	P:GO:0006515; P:GO:0034605; F:GO:0004176; F:GO:0004252; F:GO:0005524; F:GO:0016887; F:GO:0043565; C:GO:0005737	P:protein quality control for misfolded or incompletely synthesized proteins; P:cellular response to heat; F:ATP-dependent peptidase activity; F:serine-type endopeptidase activity; F:ATP binding; F:ATP hydrolysis activity; F:sequence-specific DNA binding; C:cytoplasm	EC:3.4.21; EC:3.6.1	Acting on peptide bonds (peptidases); Acting on acid anhydrides	Coil (COILS); PR00830 (PRINTS); IPR003959 (PFAM); IPR003111 (PFAM); IPR014721 (G3DSA:3.30.230.GENE3D); G3DSA:1.10.8.60 (GENE3D); IPR004815 (PIRSF); G3DSA:1.20.5.5270 (GENE3D); IPR027417 (G3DSA:3.40.50.GENE3D); IPR008269 (PFAM); G3DSA:2.30.130.40 (GENE3D); G3DSA:1.20.58.1480 (GENE3D); IPR004815 (TIGRFAM); IPR027065 (PANTHER); PTHR10046:SF56 (PANTHER); IPR008268 (PROSITE_PATTERNS); IPR003111 (PROSI…	P:GO:0006508; P:GO:0030163; F:GO:0004176; F:GO:0004252; F:GO:0005524; F:GO:0016887; F:GO:0043565	P:proteolysis; P:protein catabolic process; F:ATP-dependent peptidase activity; F:serine-type endopeptidase activity; F:ATP binding; F:ATP hydrolysis activity; F:sequence-specific DNA binding
TRUE	INTERPRO, BLASTED, MAPPED, ANNOTATED	WP_007613076.1	pyruvate kinase	585	20	0	93.96	6	P:GO:0006096; F:GO:0000287; F:GO:0004743; F:GO:0005524; F:GO:0016301; F:GO:0030955	P:glycolytic process; F:magnesium ion binding; F:pyruvate kinase activity; F:ATP binding; F:kinase activity; F:potassium ion binding	EC:2.7.1.40	Pyruvate kinase	IPR001697 (PRINTS); G3DSA:3.50.30.10 (GENE3D); IPR001697 (TIGRFAM); IPR015795 (PFAM); IPR040442 (G3DSA:3.20.20.GENE3D); IPR036918 (G3DSA:3.40.1380.GENE3D); IPR015793 (PFAM); IPR015806 (G3DSA:2.40.33.GENE3D); IPR008279 (PFAM); PTHR11817:SF3 (PANTHER); IPR001697 (PANTHER); IPR018209 (PROSITE_PATTERNS); IPR001697 (CDD); IPR036918 (SUPERFAMILY); IPR011037 (SUPERFAMILY); IPR015813 (SUPERFAMILY); IPR03…	P:GO:0006096; P:GO:0016310; F:GO:0000287; F:GO:0003824; F:GO:0004743; F:GO:0016772; F:GO:0030955	P:glycolytic process; P:phosphorylation; F:magnesium ion binding; F:catalytic activity; F:pyruvate kinase activity; F:transferase activity, transferring phosphorus-containing groups; F:potassium ion binding
TRUE	INTERPRO, BLASTED, MAPPED, ANNOTATED	WP_007613079.1	NAD-dependent malic enzyme	410	20	0	97	4	F:GO:0004471; F:GO:0008948; F:GO:0046872; F:GO:0051287	F:malate dehydrogenase (decarboxylating) (NAD+) activity; F:oxaloacetate decarboxylase activity; F:metal ion binding; F:NAD binding	EC:4.1.1.112; EC:1.1.1.38; EC:1.1.1.39; EC:1.1.1.40	Oxaloacetate decarboxylase; Malate dehydrogenase (oxaloacetate-decarboxylating); Malate dehydrogenase (decarboxylating); Malate dehydrogenase (oxaloacetate-decarboxylating) (NADP(+))	IPR001891 (PRINTS); IPR001891 (PIRSF); IPR012301 (PFAM); G3DSA:3.40.50.720 (GENE3D); IPR012302 (PFAM); IPR037062 (G3DSA:3.40.50.GENE3D); PTHR43237 (PANTHER); IPR015884 (PROSITE_PATTERNS); IPR045213 (CDD); IPR036291 (SUPERFAMILY); SSF53223 (SUPERFAMILY)	F:GO:0004470; F:GO:0004471; F:GO:0051287	F:malic enzyme activity; F:malate dehydrogenase (decarboxylating) (NAD+) activity; F:NAD binding
TRUE	INTERPRO, BLASTED, MAPPED, ANNOTATED	WP_007613091.1	thiol peroxidase	167	20	3.6867e-123	75.47	2	P:GO:0098869; F:GO:0008379	P:cellular oxidant detoxification; F:thioredoxin peroxidase activity	EC:1.11.1.24	Thioredoxin-dependent peroxiredoxin	G3DSA:3.40.30.10 (GENE3D); IPR013740 (PFAM); PTHR43110 (PANTHER); IPR018219 (PROSITE_PATTERNS); IPR013766 (PROSITE_PROFILES); IPR002065 (HAMAP); IPR002065 (CDD); IPR036249 (SUPERFAMILY)	F:GO:0008379; F:GO:0016209; F:GO:0016491; F:GO:0016684	F:thioredoxin peroxidase activity; F:antioxidant activity; F:oxidoreductase activity; F:oxidoreductase activity, acting on peroxide as acceptor
TRUE	INTERPRO, BLASTED, MAPPED, ANNOTATED	WP_007613147.1	tyrosine--tRNA ligase	421	20	0	99.83	5	P:GO:0006437; F:GO:0003723; F:GO:0004831; F:GO:0005524; C:GO:0005737	P:tyrosyl-tRNA aminoacylation; F:RNA binding; F:tyrosine-tRNA ligase activity; F:ATP binding; C:cytoplasm	EC:6.1.1.1	Tyrosine--tRNA ligase	IPR002307 (PRINTS); IPR014729 (G3DSA:3.40.50.GENE3D); IPR002942 (PFAM); G3DSA:1.10.240.10 (GENE3D); IPR002307 (TIGRFAM); IPR002305 (PFAM); IPR036986 (G3DSA:3.10.290.GENE3D); PTHR11766:SF0 (PANTHER); IPR024088 (PANTHER); IPR001412 (PROSITE_PATTERNS); PS50889 (PROSITE_PROFILES); IPR024107 (HAMAP); cd00395 (CDD); IPR002942 (CDD); SSF52374 (SUPERFAMILY); SSF55174 (SUPERFAMILY)	P:GO:0006418; P:GO:0006437; F:GO:0000166; F:GO:0003723; F:GO:0004812; F:GO:0004831; F:GO:0005524	P:tRNA aminoacylation for protein translation; P:tyrosyl-tRNA aminoacylation; F:nucleotide binding; F:RNA binding; F:aminoacyl-tRNA ligase activity; F:tyrosine-tRNA ligase activity; F:ATP binding
TRUE	INTERPRO, BLASTED, MAPPED, ANNOTATED	WP_007613182.1	dipeptidase PepV	463	20	0	99.47	4	P:GO:0006508; F:GO:0008270; F:GO:0009014; F:GO:0016805	P:proteolysis; F:zinc ion binding; F:succinyl-diaminopimelate desuccinylase activity; F:dipeptidase activity	EC:3.4.13; EC:3.5.1.18	Acting on peptide bonds (peptidases); Succinyl-diaminopimelate desuccinylase	G3DSA:3.40.630.10 (GENE3D); IPR010964 (TIGRFAM); IPR002933 (PFAM); G3DSA:3.30.70.360 (GENE3D); G3DSA:3.30.70.360 (GENE3D); PTHR43808:SF3 (PANTHER); PTHR43808 (PANTHER); IPR001261 (PROSITE_PATTERNS); cd03888 (CDD); SSF53187 (SUPERFAMILY); IPR036264 (SUPERFAMILY)	F:GO:0008270; F:GO:0016787; F:GO:0016805	F:zinc ion binding; F:hydrolase activity; F:dipeptidase activity
TRUE	INTERPRO, BLASTED, MAPPED, ANNOTATED	WP_007613212.1	rhodanese-like domain-containing protein	103	20	1.30815e-72	92.92	1	F:GO:0004792	F:thiosulfate sulfurtransferase activity	EC:2.8.1.1	Thiosulfate sulfurtransferase	IPR036873 (G3DSA:3.40.250.GENE3D); IPR001763 (PFAM); PTHR43031:SF8 (PANTHER); PTHR43031 (PANTHER); IPR001763 (PROSITE_PROFILES); cd00158 (CDD); IPR036873 (SUPERFAMILY)	no GO terms	no GO terms
TRUE	INTERPRO, BLASTED, MAPPED, ANNOTATED	WP_007613394.1	30S ribosomal protein S1	130	20	1.95052e-92	77.76	1	F:GO:0003676	F:nucleic acid binding			IPR035104 (PRINTS); G3DSA:2.40.50.140 (GENE3D); IPR003029 (PFAM); mobidb-lite (MOBIDB_LITE); mobidb-lite (MOBIDB_LITE); PTHR10724 (PANTHER); IPR035104 (PTHR10724:PANTHER); IPR003029 (PROSITE_PROFILES); IPR012340 (SUPERFAMILY)	F:GO:0003676	F:nucleic acid binding
TRUE	INTERPRO, BLASTED, MAPPED, ANNOTATED	WP_007613551.1	homoserine dehydrogenase	433	20	0	99.83	5	P:GO:0009086; P:GO:0009088; P:GO:0009097; F:GO:0004412; F:GO:0050661	P:methionine biosynthetic process; P:threonine biosynthetic process; P:isoleucine biosynthetic process; F:homoserine dehydrogenase activity; F:NADP binding	EC:1.1.1.3	Homoserine dehydrogenase	G3DSA:3.40.50.720 (GENE3D); IPR001342 (PFAM); G3DSA:3.30.360.10 (GENE3D); G3DSA:3.30.70.260 (GENE3D); IPR002912 (PFAM); IPR016204 (PIRSF); IPR005106 (PFAM); PTHR43331 (PANTHER); IPR019811 (PROSITE_PATTERNS); IPR002912 (PROSITE_PROFILES); cd04881 (CDD); IPR045865 (SUPERFAMILY); SSF55347 (SUPERFAMILY); IPR036291 (SUPERFAMILY)	P:GO:0006520; F:GO:0004412; F:GO:0016491; F:GO:0050661	P:cellular amino acid metabolic process; F:homoserine dehydrogenase activity; F:oxidoreductase activity; F:NADP binding
TRUE	INTERPRO, BLASTED, MAPPED, ANNOTATED	WP_007613603.1	Fe-S cluster assembly protein SufD	437	20	0	81.88	1	P:GO:0016226	P:iron-sulfur cluster assembly			Coil (COILS); IPR045595 (PFAM); IPR000825 (PFAM); IPR011542 (TIGRFAM); PTHR30508 (PANTHER); PTHR30508:SF1 (PANTHER); IPR037284 (SUPERFAMILY)	P:GO:0016226	P:iron-sulfur cluster assembly
TRUE	INTERPRO, BLASTED, MAPPED, ANNOTATED	WP_007613608.1	MULTISPECIES: methionine ABC transporter substrate-binding lipoprotein MetQ	271	20	0	98.52	1	C:GO:0016020	C:membrane			IPR004872 (PIRSF); G3DSA:3.40.190.10 (GENE3D); IPR004872 (PFAM); G3DSA:3.40.190.10 (GENE3D); PTHR30429:SF0 (PANTHER); IPR004872 (PANTHER); PS51257 (PROSITE_PROFILES); cd13597 (CDD); SSF53850 (SUPERFAMILY)	no GO terms	no GO terms
TRUE	INTERPRO, BLASTED, MAPPED, ANNOTATED	WP_007613612.1	acyl-CoA dehydrogenase family protein	594	20	0	99.9	2	F:GO:0003995; F:GO:0050660	F:acyl-CoA dehydrogenase activity; F:flavin adenine dinucleotide binding	EC:1.3.99.3	Acting on the CH-CH group of donors	IPR006091 (PFAM); IPR009075 (PFAM); G3DSA:2.40.110.10 (GENE3D); IPR013786 (PFAM); G3DSA:1.20.140.10 (GENE3D); IPR037069 (G3DSA:1.10.540.GENE3D); G3DSA:1.20.140.10 (GENE3D); PTHR43884 (PANTHER); PTHR43884:SF11 (PANTHER); IPR006089 (PROSITE_PATTERNS); IPR006089 (PROSITE_PATTERNS); IPR036250 (SUPERFAMILY); IPR009100 (SUPERFAMILY)	F:GO:0003995; F:GO:0016627; F:GO:0050660	F:acyl-CoA dehydrogenase activity; F:oxidoreductase activity, acting on the CH-CH group of donors; F:flavin adenine dinucleotide binding
TRUE	INTERPRO, BLASTED	WP_007613720.1	MULTISPECIES: iron-hydroxamate ABC transporter substrate-binding protein	312	20	0	99.2						G3DSA:3.40.50.1980 (GENE3D); G3DSA:3.40.50.1980 (GENE3D); IPR002491 (PFAM); PTHR30532:SF1 (PANTHER); PTHR30532 (PANTHER); IPR002491 (PROSITE_PROFILES); PS51257 (PROSITE_PROFILES); cd01138 (CDD); SSF53807 (SUPERFAMILY)	no GO terms	no GO terms
TRUE	INTERPRO, BLASTED	WP_007613741.1	stress protein	161	20	8.89209e-119	95.59						no IPS match	no IPS match	no IPS match
TRUE	INTERPRO, BLASTED, MAPPED, ANNOTATED	WP_007613861.1	endonuclease	306	20	0	99.44	2	P:GO:0090305; F:GO:0004519	P:nucleic acid phosphodiester bond hydrolysis; F:endonuclease activity	EC:3.1	Acting on ester bonds	IPR013022 (PFAM); G3DSA:3.20.20.150 (GENE3D); IPR036237 (SUPERFAMILY)	no GO terms	no GO terms
TRUE	INTERPRO, BLASTED, MAPPED, ANNOTATED	WP_007614061.1	Excinuclease ABC subunit A	957	20	0	99.74	10	P:GO:0006289; P:GO:0009432; P:GO:0090305; F:GO:0003677; F:GO:0005524; F:GO:0008270; F:GO:0009381; F:GO:0016887; C:GO:0005737; C:GO:0009380	P:nucleotide-excision repair; P:SOS response; P:nucleic acid phosphodiester bond hydrolysis; F:DNA binding; F:ATP binding; F:zinc ion binding; F:excinuclease ABC activity; F:ATP hydrolysis activity; C:cytoplasm; C:excinuclease repair complex	EC:3.6.1; EC:3.1	Acting on acid anhydrides; Acting on ester bonds	G3DSA:1.10.8.280 (GENE3D); IPR041552 (PFAM); IPR027417 (G3DSA:3.40.50.GENE3D); IPR027417 (G3DSA:3.40.50.GENE3D); IPR041102 (PFAM); IPR004602 (TIGRFAM); IPR013815 (G3DSA:3.30.1490.GENE3D); G3DSA:1.20.1580.10 (GENE3D); G3DSA:1.20.1580.10 (GENE3D); IPR003439 (PFAM); PTHR43152:SF3 (PANTHER); PTHR43152 (PANTHER); IPR017871 (PROSITE_PATTERNS); IPR017871 (PROSITE_PATTERNS); IPR004602 (HAMAP); IPR003439 …	P:GO:0006289; F:GO:0003677; F:GO:0005524; F:GO:0016887; C:GO:0009380	P:nucleotide-excision repair; F:DNA binding; F:ATP binding; F:ATP hydrolysis activity; C:excinuclease repair complex
TRUE	INTERPRO, BLASTED	WP_007614255.1	MULTISPECIES: ribonuclease YeeF family protein	679	20	0	97.82						Coil (COILS); Coil (COILS); IPR006829 (PFAM); PF12639 (PFAM); IPR027797 (PFAM); PTHR34976:SF2 (PANTHER); PTHR34976 (PANTHER); IPR006829 (PROSITE_PROFILES)	no GO terms	no GO terms
TRUE	INTERPRO, BLASTED	WP_007614305.1	MULTISPECIES: YwpF-like family protein	136	12	3.63971e-97	96.75						IPR025573 (PFAM)	no GO terms	no GO terms
TRUE	INTERPRO, BLASTED, MAPPED, ANNOTATED	WP_007614337.1	endo-1,4-beta-xylanase XynA	213	20	1.43222e-152	96.65	2	P:GO:0045493; F:GO:0031176	P:xylan catabolic process; F:endo-1,4-beta-xylanase activity	EC:3.2.1.8	Endo-1,4-beta-xylanase	IPR001137 (PRINTS); IPR013319 (G3DSA:2.60.120.GENE3D); IPR033123 (PFAM); PTHR46828 (PANTHER); PTHR46828:SF2 (PANTHER); IPR018208 (PROSITE_PATTERNS); IPR033123 (PROSITE_PROFILES); IPR013320 (SUPERFAMILY)	P:GO:0005975; F:GO:0004553	P:carbohydrate metabolic process; F:hydrolase activity, hydrolyzing O-glycosyl compounds
TRUE	INTERPRO, BLASTED, MAPPED, ANNOTATED	WP_007614395.1	DNA-directed RNA polymerase subunit delta	175	20	8.7816e-119	99.42	2	P:GO:0006355; F:GO:0003899	P:regulation of transcription, DNA-templated; F:DNA-directed 5'-3' RNA polymerase activity	EC:2.7.7.6	DNA-directed RNA polymerase	Coil (COILS); IPR029757 (TIGRFAM); IPR038087 (G3DSA:1.10.10.GENE3D); IPR007759 (PFAM); mobidb-lite (MOBIDB_LITE); IPR007759 (PROSITE_PROFILES); IPR029757 (HAMAP)	P:GO:0006351; P:GO:0006355	P:transcription, DNA-templated; P:regulation of transcription, DNA-templated
TRUE	INTERPRO, BLASTED, ANNOTATED	WP_007614477.1	MULTISPECIES: SDR family oxidoreductase	259	20	0	98.86	1	F:GO:0016491	F:oxidoreductase activity			IPR002347 (PRINTS); G3DSA:3.40.50.720 (GENE3D); PF13561 (PFAM); PTHR42750 (PANTHER); cd05344 (CDD); IPR036291 (SUPERFAMILY)	F:GO:0016491	F:oxidoreductase activity
TRUE	INTERPRO, BLASTED, MAPPED, ANNOTATED	WP_007614580.1	quinol oxidase subunit 2	318	20	0	99.4	9	P:GO:0022900; P:GO:1902600; F:GO:0004129; F:GO:0005507; F:GO:0009486; F:GO:0016682; C:GO:0005886; C:GO:0016021; C:GO:0070469	P:electron transport chain; P:proton transmembrane transport; F:cytochrome-c oxidase activity; F:copper ion binding; F:cytochrome bo3 ubiquinol oxidase activity; F:oxidoreductase activity, acting on diphenols and related substances as donors, oxygen as acceptor; C:plasma membrane; C:integral component of membrane; C:respirasome	EC:7.1.1.3; EC:1.9; EC:7.1.1.9; EC:1.10.3	Ubiquinol oxidase (H(+)-transporting); Acting on a heme group of donors; Cytochrome-c oxidase; Acting on diphenols and related substances as donors	IPR011759 (PFAM); IPR036257 (G3DSA:1.10.287.GENE3D); IPR008972 (G3DSA:2.60.40.GENE3D); IPR002429 (PFAM); IPR006332 (TIGRFAM); IPR006333 (PIRSF); mobidb-lite (MOBIDB_LITE); mobidb-lite (MOBIDB_LITE); IPR045187 (PANTHER); PTHR22888:SF18 (PANTHER); IPR002429 (PROSITE_PROFILES); IPR011759 (PROSITE_PROFILES); PS51257 (PROSITE_PROFILES); IPR034227 (CDD); IPR036257 (SUPERFAMILY); IPR008972 (SUPERFAMILY)	P:GO:0022900; F:GO:0004129; F:GO:0005507; F:GO:0009486; F:GO:0016682; C:GO:0016020; C:GO:0016021	P:electron transport chain; F:cytochrome-c oxidase activity; F:copper ion binding; F:cytochrome bo3 ubiquinol oxidase activity; F:oxidoreductase activity, acting on diphenols and related substances as donors, oxygen as acceptor; C:membrane; C:integral component of membrane
TRUE	INTERPRO, BLASTED, MAPPED, ANNOTATED	WP_007614670.1	PTS sugar transporter subunit IIB	103	20	4.72687e-72	95.63	6	P:GO:0009401; P:GO:0016310; P:GO:0034219; F:GO:0008982; F:GO:0016301; F:GO:0103111	P:phosphoenolpyruvate-dependent sugar phosphotransferase system; P:phosphorylation; P:carbohydrate transmembrane transport; F:protein-N(PI)-phosphohistidine-sugar phosphotransferase activity; F:kinase activity; F:D-glucosamine PTS permease activity	EC:7; EC:2.7.1.69	Translocases; Transferring phosphorus-containing groups	IPR003501 (PFAM); G3DSA:3.40.50.2300 (GENE3D); PTHR34581 (PANTHER); IPR013012 (PROSITE_PROFILES); cd05564 (CDD); IPR036095 (SUPERFAMILY)	P:GO:0009401; F:GO:0008982	P:phosphoenolpyruvate-dependent sugar phosphotransferase system; F:protein-N(PI)-phosphohistidine-sugar phosphotransferase activity
TRUE	INTERPRO, BLASTED	WP_007614732.1	MULTISPECIES: DUF3298 and DUF4163 domain-containing protein	224	20	4.11898e-165	98.35						IPR021729 (PFAM); IPR037126 (G3DSA:3.90.640.GENE3D); IPR025303 (PFAM); G3DSA:3.30.565.40 (GENE3D)	no GO terms	no GO terms
TRUE	INTERPRO, BLASTED, MAPPED, ANNOTATED	WP_007614881.1	MULTISPECIES: molecular chaperone HtpG	626	20	0	99.98	5	P:GO:0006457; F:GO:0005524; F:GO:0016887; F:GO:0051082; C:GO:0005737	P:protein folding; F:ATP binding; F:ATP hydrolysis activity; F:unfolded protein binding; C:cytoplasm	EC:3.6.1	Acting on acid anhydrides	IPR020575 (PRINTS); IPR037196 (G3DSA:1.20.120.GENE3D); G3DSA:3.30.230.80 (GENE3D); IPR003594 (PFAM); IPR036890 (G3DSA:3.30.565.GENE3D); IPR001404 (PIRSF); IPR001404 (PFAM); G3DSA:3.40.50.11260 (GENE3D); PTHR11528:SF97 (PANTHER); IPR001404 (PANTHER); IPR019805 (PROSITE_PATTERNS); IPR001404 (HAMAP); cd16927 (CDD); IPR037196 (SUPERFAMILY); IPR020568 (SUPERFAMILY); IPR036890 (SUPERFAMILY)	P:GO:0006457; F:GO:0005524; F:GO:0016887; F:GO:0051082	P:protein folding; F:ATP binding; F:ATP hydrolysis activity; F:unfolded protein binding
TRUE	INTERPRO, BLASTED, MAPPED, ANNOTATED	WP_007615121.1	IMP dehydrogenase	488	20	0	79.13	4	P:GO:0006177; F:GO:0000166; F:GO:0003938; F:GO:0046872	P:GMP biosynthetic process; F:nucleotide binding; F:IMP dehydrogenase activity; F:metal ion binding	EC:1.1.1.205	IMP dehydrogenase	IPR000644 (PFAM); IPR005990 (PIRSF); IPR013785 (G3DSA:3.20.20.GENE3D); IPR005990 (TIGRFAM); IPR001093 (PFAM); PTHR11911:SF111 (PANTHER); IPR005990 (PANTHER); IPR015875 (PROSITE_PATTERNS); IPR005990 (HAMAP); IPR000644 (PROSITE_PROFILES); IPR000644 (PROSITE_PROFILES); cd04601 (CDD); IPR001093 (CDD); SSF51412 (SUPERFAMILY); SSF54631 (SUPERFAMILY)	P:GO:0006164; F:GO:0003824; F:GO:0003938; F:GO:0016491	P:purine nucleotide biosynthetic process; F:catalytic activity; F:IMP dehydrogenase activity; F:oxidoreductase activity
TRUE	INTERPRO, BLASTED, MAPPED, ANNOTATED	WP_007615216.1	lysine--tRNA ligase	499	20	0	99.87	6	P:GO:0006430; F:GO:0000287; F:GO:0003676; F:GO:0004824; F:GO:0005524; C:GO:0005737	P:lysyl-tRNA aminoacylation; F:magnesium ion binding; F:nucleic acid binding; F:lysine-tRNA ligase activity; F:ATP binding; C:cytoplasm	EC:6.1.1.6	Lysine--tRNA ligase	Coil (COILS); IPR018149 (PRINTS); G3DSA:2.40.50.140 (GENE3D); IPR034762 (PIRSF); IPR004364 (PFAM); IPR004365 (PFAM); IPR002313 (TIGRFAM); IPR045864 (G3DSA:3.30.930.GENE3D); mobidb-lite (MOBIDB_LITE); PTHR42918:SF9 (PANTHER); PTHR42918 (PANTHER); IPR002313 (HAMAP); IPR006195 (PROSITE_PROFILES); IPR018149 (CDD); IPR044136 (CDD); IPR045864 (SUPERFAMILY); IPR012340 (SUPERFAMILY)	P:GO:0006418; P:GO:0006430; F:GO:0000166; F:GO:0003676; F:GO:0004812; F:GO:0004824; F:GO:0005524; C:GO:0005737	P:tRNA aminoacylation for protein translation; P:lysyl-tRNA aminoacylation; F:nucleotide binding; F:nucleic acid binding; F:aminoacyl-tRNA ligase activity; F:lysine-tRNA ligase activity; F:ATP binding; C:cytoplasm
TRUE	INTERPRO, BLASTED, MAPPED, ANNOTATED	WP_007615222.1	MULTISPECIES: protein arginine kinase	363	9	0	98.9	5	P:GO:0006468; P:GO:0046314; F:GO:0004111; F:GO:0004672; F:GO:0005524	P:protein phosphorylation; P:phosphocreatine biosynthetic process; F:creatine kinase activity; F:protein kinase activity; F:ATP binding	EC:2.7.1; EC:2.7.3.2	Transferring phosphorus-containing groups; Creatine kinase	IPR022414 (PFAM); G3DSA:3.30.590.10 (GENE3D); IPR000749 (PANTHER); PTHR11547:SF38 (PANTHER); IPR022415 (PROSITE_PATTERNS); IPR023660 (HAMAP); IPR022414 (PROSITE_PROFILES); IPR023660 (CDD); IPR014746 (SUPERFAMILY)	P:GO:0046314; F:GO:0003824; F:GO:0004111; F:GO:0016301; F:GO:0016772; F:GO:0016775	P:phosphocreatine biosynthetic process; F:catalytic activity; F:creatine kinase activity; F:kinase activity; F:transferase activity, transferring phosphorus-containing groups; F:phosphotransferase activity, nitrogenous group as acceptor
TRUE	INTERPRO, BLASTED, MAPPED, ANNOTATED	WP_007615223.1	MULTISPECIES: ATP-dependent protease ATP-binding subunit ClpC	811	20	0	89.93	5	P:GO:0006508; F:GO:0005515; F:GO:0005524; F:GO:0008233; F:GO:0016887	P:proteolysis; F:protein binding; F:ATP binding; F:peptidase activity; F:ATP hydrolysis activity	EC:3.6.1; EC:3.4	Acting on acid anhydrides; Acting on peptide bonds (peptidases)	Coil (COILS); Coil (COILS); IPR001270 (PRINTS); IPR041546 (PFAM); IPR019489 (PFAM); G3DSA:1.10.8.60 (GENE3D); IPR003959 (PFAM); IPR027417 (G3DSA:3.40.50.GENE3D); G3DSA:4.10.860.10 (GENE3D); IPR004176 (PFAM); IPR003959 (PFAM); G3DSA:1.10.8.60 (GENE3D); IPR036628 (G3DSA:1.10.1780.GENE3D); IPR027417 (G3DSA:3.40.50.GENE3D); PTHR11638 (PANTHER); PTHR11638:SF156 (PANTHER); IPR018368 (PROSITE_PATTERNS);…	F:GO:0005515; F:GO:0005524; F:GO:0016887	F:protein binding; F:ATP binding; F:ATP hydrolysis activity
TRUE	INTERPRO, BLASTED, MAPPED, ANNOTATED	WP_007615231.1	50S ribosomal protein L11	158	4	2.61468e-113	100	4	P:GO:0006412; F:GO:0003735; F:GO:0070180; C:GO:0005840	P:translation; F:structural constituent of ribosome; F:large ribosomal subunit rRNA binding; C:ribosome			IPR020784 (PFAM); IPR036769 (G3DSA:1.10.10.GENE3D); IPR036796 (G3DSA:3.30.1550.GENE3D); IPR020783 (PFAM); IPR006519 (TIGRFAM); PTHR11661:SF10 (PANTHER); IPR000911 (PANTHER); IPR020785 (PROSITE_PATTERNS); IPR000911 (HAMAP); IPR000911 (CDD); IPR036769 (SUPERFAMILY); IPR036796 (SUPERFAMILY)	P:GO:0006412; F:GO:0003735; C:GO:0005840	P:translation; F:structural constituent of ribosome; C:ribosome
TRUE	INTERPRO, BLASTED, MAPPED, ANNOTATED	WP_011996207.1	MULTISPECIES: inorganic polyphosphate kinase	316	20	0	99.83	6	P:GO:0016310; P:GO:0046855; F:GO:0008934; F:GO:0016301; F:GO:0052832; F:GO:0052833	P:phosphorylation; P:inositol phosphate dephosphorylation; F:inositol monophosphate 1-phosphatase activity; F:kinase activity; F:inositol monophosphate 3-phosphatase activity; F:inositol monophosphate 4-phosphatase activity	EC:3.1.3.25; EC:2.7	Inositol-phosphate phosphatase; Transferring phosphorus-containing groups	IPR000760 (PRINTS); G3DSA:3.30.540.10 (GENE3D); IPR000760 (PFAM); G3DSA:3.40.190.80 (GENE3D); PTHR20854:SF42 (PANTHER); PTHR20854 (PANTHER); SSF56655 (SUPERFAMILY)	P:GO:0046855	P:inositol phosphate dephosphorylation
TRUE	INTERPRO, BLASTED, MAPPED, ANNOTATED	WP_011996208.1	alcohol dehydrogenase	348	20	0	99.89	1	F:GO:0016491	F:oxidoreductase activity	EC:1	Oxidoreductases	G3DSA:3.90.180.10 (GENE3D); IPR013149 (PFAM); G3DSA:3.40.50.720 (GENE3D); IPR013154 (PFAM); PTHR43161 (PANTHER); PTHR43161:SF14 (PANTHER); IPR011032 (SUPERFAMILY); IPR036291 (SUPERFAMILY)	no GO terms	no GO terms
TRUE	INTERPRO, BLASTED, MAPPED, ANNOTATED	WP_011996306.1	MULTISPECIES: NADPH-nitrite reductase	805	20	0	99.92	7	P:GO:0042128; F:GO:0008942; F:GO:0020037; F:GO:0046872; F:GO:0050660; F:GO:0050661; F:GO:0051539	P:nitrate assimilation; F:nitrite reductase [NAD(P)H] activity; F:heme binding; F:metal ion binding; F:flavin adenine dinucleotide binding; F:NADP binding; F:4 iron, 4 sulfur cluster binding	EC:1.7.1.4	Nitrite reductase (NAD(P)H)	PR00411 (PRINTS); IPR006066 (PRINTS); PR00368 (PRINTS); IPR041575 (PFAM); IPR045854 (G3DSA:3.30.413.GENE3D); IPR041854 (G3DSA:1.10.10.GENE3D); IPR006067 (PFAM); IPR012744 (TIGRFAM); IPR005117 (PFAM); IPR007419 (PFAM); IPR023753 (PFAM); IPR016156 (G3DSA:3.30.390.GENE3D); G3DSA:3.90.480.10 (GENE3D); IPR017121 (PIRSF); IPR036188 (G3DSA:3.50.50.GENE3D); IPR036188 (G3DSA:3.50.50.GENE3D); PTHR43809 (PA…	P:GO:0042128; F:GO:0008942; F:GO:0016491; F:GO:0020037; F:GO:0050660; F:GO:0050661; F:GO:0051536	P:nitrate assimilation; F:nitrite reductase [NAD(P)H] activity; F:oxidoreductase activity; F:heme binding; F:flavin adenine dinucleotide binding; F:NADP binding; F:iron-sulfur cluster binding
TRUE	INTERPRO, BLASTED, MAPPED, ANNOTATED	WP_012116813.1	MULTISPECIES: DUF1775 domain-containing protein	203	20	1.14909e-146	99.36	1	C:GO:0016021	C:integral component of membrane			IPR038507 (G3DSA:2.60.40.GENE3D); IPR012533 (PFAM); IPR012533 (CDD)	no GO terms	no GO terms
TRUE	INTERPRO, BLASTED, MAPPED, ANNOTATED	WP_012117047.1	MULTISPECIES: aldehyde dehydrogenase family protein	485	20	0	99.63	2	F:GO:0004029; F:GO:0043878	F:aldehyde dehydrogenase (NAD+) activity; F:glyceraldehyde-3-phosphate dehydrogenase (NAD+) (non-phosphorylating) activity	EC:1.2.1.5; EC:1.2.1.3	Aldehyde dehydrogenase (NAD(P)(+)); Aldehyde dehydrogenase (NAD(+))	IPR015590 (PFAM); IPR016162 (G3DSA:3.40.605.GENE3D); IPR016163 (G3DSA:3.40.309.GENE3D); PTHR42986 (PANTHER); IPR029510 (PROSITE_PATTERNS); cd07151 (CDD); IPR016161 (SUPERFAMILY)	F:GO:0016491; F:GO:0016620	F:oxidoreductase activity; F:oxidoreductase activity, acting on the aldehyde or oxo group of donors, NAD or NADP as acceptor
TRUE	INTERPRO, BLASTED, MAPPED, ANNOTATED	WP_012117051.1	MULTISPECIES: ATP-binding cassette domain-containing protein	518	20	0	99.68	1	F:GO:0005524	F:ATP binding			Coil (COILS); IPR027417 (G3DSA:3.40.50.GENE3D); IPR027417 (G3DSA:3.40.50.GENE3D); IPR003439 (PFAM); IPR003439 (PFAM); IPR032781 (PFAM); PTHR19211:SF65 (PANTHER); PTHR19211 (PANTHER); IPR017871 (PROSITE_PATTERNS); IPR017871 (PROSITE_PATTERNS); IPR003439 (PROSITE_PROFILES); IPR003439 (PROSITE_PROFILES); cd03221 (CDD); cd03221 (CDD); IPR027417 (SUPERFAMILY); IPR027417 (SUPERFAMILY)	F:GO:0005524	F:ATP binding
TRUE	INTERPRO, BLASTED, MAPPED, ANNOTATED	WP_012117121.1	alpha/beta hydrolase	286	20	0	99.76	1	F:GO:0033961	F:cis-stilbene-oxide hydrolase activity	EC:3.3.2.9	Microsomal epoxide hydrolase	IPR000639 (PRINTS); IPR000073 (PRINTS); IPR000073 (PFAM); IPR029058 (G3DSA:3.40.50.GENE3D); PTHR43329:SF17 (PANTHER); PTHR43329 (PANTHER); IPR029058 (SUPERFAMILY)	F:GO:0003824	F:catalytic activity
TRUE	INTERPRO, BLASTED, MAPPED, ANNOTATED	WP_012117127.1	thioredoxin-dependent thiol peroxidase	157	20	1.44038e-115	86.47	2	P:GO:0098869; F:GO:0004601	P:cellular oxidant detoxification; F:peroxidase activity	EC:1.11.1	Acting on a peroxide as acceptor	G3DSA:3.40.30.10 (GENE3D); IPR024706 (PIRSF); IPR000866 (PFAM); PTHR42801 (PANTHER); PTHR42801:SF4 (PANTHER); IPR013766 (PROSITE_PROFILES); cd03017 (CDD); IPR036249 (SUPERFAMILY)	F:GO:0016209; F:GO:0016491	F:antioxidant activity; F:oxidoreductase activity
TRUE	INTERPRO, BLASTED, MAPPED, ANNOTATED	WP_012117163.1	MULTISPECIES: bifunctional GNAT family N-acetyltransferase/carbon-nitrogen hydrolase family protein	512	20	0	80.57	3	P:GO:0006807; F:GO:0008080; F:GO:0016787	P:nitrogen compound metabolic process; F:N-acetyltransferase activity; F:hydrolase activity	EC:3; EC:2.3.1	Hydrolases; Acyltransferases	G3DSA:3.40.630.30 (GENE3D); IPR036526 (G3DSA:3.60.110.GENE3D); IPR000182 (PFAM); IPR003010 (PFAM); PTHR23088:SF50 (PANTHER); PTHR23088 (PANTHER); IPR001110 (PROSITE_PATTERNS); IPR003010 (PROSITE_PROFILES); IPR000182 (PROSITE_PROFILES); cd07574 (CDD); cd04301 (CDD); IPR016181 (SUPERFAMILY); IPR036526 (SUPERFAMILY)	P:GO:0006807; F:GO:0008080	P:nitrogen compound metabolic process; F:N-acetyltransferase activity
TRUE	INTERPRO, BLASTED, MAPPED, ANNOTATED	WP_012117174.1	MULTISPECIES: C40 family peptidase	274	20	0	92.54	1	F:GO:0016787	F:hydrolase activity	EC:3	Hydrolases	IPR018392 (PFAM); G3DSA:3.90.1720.10 (GENE3D); IPR036779 (G3DSA:3.10.350.GENE3D); IPR000064 (PFAM); IPR036779 (G3DSA:3.10.350.GENE3D); mobidb-lite (MOBIDB_LITE); PTHR47053:SF1 (PANTHER); PTHR47053 (PANTHER); IPR018392 (PROSITE_PROFILES); IPR018392 (PROSITE_PROFILES); IPR000064 (PROSITE_PROFILES); IPR018392 (CDD); IPR018392 (CDD); IPR038765 (SUPERFAMILY); IPR036779 (SUPERFAMILY); IPR036779 (SUPERF…	no GO terms	no GO terms
TRUE	INTERPRO, BLASTED, MAPPED, ANNOTATED	WP_012117427.1	MULTISPECIES: phosphoenolpyruvate--protein phosphotransferase	571	20	0	99.8	6	P:GO:0009401; P:GO:0016310; F:GO:0008965; F:GO:0016301; F:GO:0046872; C:GO:0005737	P:phosphoenolpyruvate-dependent sugar phosphotransferase system; P:phosphorylation; F:phosphoenolpyruvate-protein phosphotransferase activity; F:kinase activity; F:metal ion binding; C:cytoplasm	EC:2.7.3.9	Phosphoenolpyruvate--protein phosphotransferase	Coil (COILS); PR01736 (PRINTS); IPR036618 (G3DSA:1.10.274.GENE3D); IPR008279 (PFAM); IPR024692 (PIRSF); G3DSA:3.50.30.10 (GENE3D); IPR000121 (PFAM); IPR008731 (PFAM); IPR040442 (G3DSA:3.20.20.GENE3D); IPR006318 (TIGRFAM); PTHR46244:SF3 (PANTHER); PTHR46244 (PANTHER); IPR023151 (PROSITE_PATTERNS); IPR018274 (PROSITE_PATTERNS); IPR036637 (SUPERFAMILY); IPR036618 (SUPERFAMILY); IPR015813 (SUPERFAMIL…	P:GO:0009401; P:GO:0016310; F:GO:0003824; F:GO:0008965; F:GO:0016772	P:phosphoenolpyruvate-dependent sugar phosphotransferase system; P:phosphorylation; F:catalytic activity; F:phosphoenolpyruvate-protein phosphotransferase activity; F:transferase activity, transferring phosphorus-containing groups
TRUE	INTERPRO, BLASTED, MAPPED, ANNOTATED	WP_012117450.1	MULTISPECIES: molybdopterin molybdotransferase MoeA	430	20	0	99.2	4	P:GO:0006777; P:GO:0032324; F:GO:0046872; F:GO:0061599	P:Mo-molybdopterin cofactor biosynthetic process; P:molybdopterin cofactor biosynthetic process; F:metal ion binding; F:molybdopterin molybdotransferase activity	EC:2.10.1.1	Molybdopterin molybdotransferase	G3DSA:3.90.105.10 (GENE3D); G3DSA:2.170.190.11 (GENE3D); IPR036688 (G3DSA:2.40.340.GENE3D); IPR036425 (G3DSA:3.40.980.GENE3D); IPR005111 (PFAM); IPR005110 (PFAM); IPR001453 (PFAM); IPR001453 (TIGRFAM); IPR038987 (PANTHER); PTHR10192:SF5 (PANTHER); IPR038987 (CDD); IPR036688 (SUPERFAMILY); IPR036135 (SUPERFAMILY); IPR036425 (SUPERFAMILY)	P:GO:0032324	P:molybdopterin cofactor biosynthetic process
TRUE	INTERPRO, BLASTED, MAPPED, ANNOTATED	WP_012117454.1	MULTISPECIES: PTS fructose transporter subunit IIABC	633	20	0	99.67	8	P:GO:0009401; P:GO:0015755; P:GO:1902600; F:GO:0005351; F:GO:0022877; F:GO:0103111; C:GO:0005886; C:GO:0016021	P:phosphoenolpyruvate-dependent sugar phosphotransferase system; P:fructose transmembrane transport; P:proton transmembrane transport; F:carbohydrate:proton symporter activity; F:protein-N(PI)-phosphohistidine-fructose phosphotransferase system transporter activity; F:D-glucosamine PTS permease activity; C:plasma membrane; C:integral component of membrane	EC:7; EC:2.7.1.69	Translocases; Transferring phosphorus-containing groups	Coil (COILS); G3DSA:3.40.50.2300 (GENE3D); IPR003353 (TIGRFAM); IPR016152 (G3DSA:3.40.930.GENE3D); IPR003501 (PFAM); IPR002178 (PFAM); IPR006327 (TIGRFAM); IPR004715 (TIGRFAM); mobidb-lite (MOBIDB_LITE); mobidb-lite (MOBIDB_LITE); PTHR30505:SF28 (PANTHER); PTHR30505 (PANTHER); IPR002178 (PROSITE_PATTERNS); IPR002178 (PROSITE_PROFILES); IPR013014 (PROSITE_PROFILES); IPR013011 (PROSITE_PROFILES); I…	P:GO:0009401; F:GO:0005351; F:GO:0008982; F:GO:0022877; C:GO:0016021	P:phosphoenolpyruvate-dependent sugar phosphotransferase system; F:carbohydrate:proton symporter activity; F:protein-N(PI)-phosphohistidine-sugar phosphotransferase activity; F:protein-N(PI)-phosphohistidine-fructose phosphotransferase system transporter activity; C:integral component of membrane
TRUE	INTERPRO, BLASTED, ANNOTATED	WP_012117516.1	dihydroorotase	428	20	0	99.39	3	P:GO:0006221; F:GO:0004151; F:GO:0046872	P:pyrimidine nucleotide biosynthetic process; F:dihydroorotase activity; F:metal ion binding			G3DSA:3.20.20.140 (GENE3D); IPR011059 (G3DSA:2.30.40.GENE3D); TIGR00857 (TIGRFAM); IPR006680 (PFAM); PTHR43668:SF1 (PANTHER); PTHR43668 (PANTHER); IPR002195 (PROSITE_PATTERNS); IPR002195 (PROSITE_PATTERNS); IPR004722 (HAMAP); IPR004722 (CDD); IPR011059 (SUPERFAMILY); IPR032466 (SUPERFAMILY)	P:GO:0006221; F:GO:0004151; F:GO:0016787; F:GO:0016810; F:GO:0016812; F:GO:0046872	P:pyrimidine nucleotide biosynthetic process; F:dihydroorotase activity; F:hydrolase activity; F:hydrolase activity, acting on carbon-nitrogen (but not peptide) bonds; F:hydrolase activity, acting on carbon-nitrogen (but not peptide) bonds, in cyclic amides; F:metal ion binding
TRUE	INTERPRO, BLASTED, MAPPED, ANNOTATED	WP_012117585.1	tRNA (N6-isopentenyl adenosine(37)-C2)-methylthiotransferase MiaB	509	20	0	93.78	6	P:GO:0006400; F:GO:0016491; F:GO:0035596; F:GO:0046872; F:GO:0051539; C:GO:0005737	P:tRNA modification; F:oxidoreductase activity; F:methylthiotransferase activity; F:metal ion binding; F:4 iron, 4 sulfur cluster binding; C:cytoplasm	EC:2.8.4; EC:1	Transferring sulfur-containing groups; Oxidoreductases	Coil (COILS); IPR013848 (PFAM); IPR007197 (PFAM); IPR038135 (G3DSA:3.40.50.GENE3D); TIGR01574 (TIGRFAM); IPR002792 (PFAM); IPR023404 (G3DSA:3.80.30.GENE3D); IPR005839 (TIGRFAM); IPR006463 (SFLD); SFLDG01082 (SFLD); IPR005839 (SFLD); mobidb-lite (MOBIDB_LITE); mobidb-lite (MOBIDB_LITE); PTHR43020 (PANTHER); IPR020612 (PROSITE_PATTERNS); IPR002792 (PROSITE_PROFILES); IPR007197 (PROSITE_PROFILES); I…	P:GO:0006400; F:GO:0003824; F:GO:0016740; F:GO:0035596; F:GO:0051536; F:GO:0051539	P:tRNA modification; F:catalytic activity; F:transferase activity; F:methylthiotransferase activity; F:iron-sulfur cluster binding; F:4 iron, 4 sulfur cluster binding
TRUE	INTERPRO, BLASTED, MAPPED, ANNOTATED	WP_012117608.1	class 1b ribonucleoside-diphosphate reductase subunit beta	329	20	0	96.4	5	P:GO:0006260; P:GO:0009263; F:GO:0004748; F:GO:0046872; C:GO:0005971	P:DNA replication; P:deoxyribonucleotide biosynthetic process; F:ribonucleoside-diphosphate reductase activity, thioredoxin disulfide as acceptor; F:metal ion binding; C:ribonucleoside-diphosphate reductase complex	EC:1.17.4.1	Ribonucleoside-diphosphate reductase	IPR000358 (PFAM); IPR012348 (G3DSA:1.10.620.GENE3D); IPR026494 (TIGRFAM); IPR000358 (PIRSF); PTHR23409:SF18 (PANTHER); IPR000358 (PANTHER); IPR030475 (PROSITE_PATTERNS); IPR033909 (CDD); IPR009078 (SUPERFAMILY)	P:GO:0009263; F:GO:0016491; C:GO:0005971	P:deoxyribonucleotide biosynthetic process; F:oxidoreductase activity; C:ribonucleoside-diphosphate reductase complex
TRUE	INTERPRO, BLASTED	WP_012117641.1	stress protein	178	20	8.72673e-133	98.85						no IPS match	no IPS match	no IPS match
TRUE	INTERPRO, BLASTED, MAPPED, ANNOTATED	WP_012117653.1	DNA topoisomerase IV subunit A	807	20	0	99.81	7	P:GO:0006265; P:GO:0007059; F:GO:0003677; F:GO:0003918; F:GO:0005524; C:GO:0005694; C:GO:0019897	P:DNA topological change; P:chromosome segregation; F:DNA binding; F:DNA topoisomerase type II (double strand cut, ATP-hydrolyzing) activity; F:ATP binding; C:chromosome; C:extrinsic component of plasma membrane	EC:5.6.2.2	DNA topoisomerase (ATP-hydrolyzing)	Coil (COILS); IPR013758 (G3DSA:3.90.199.GENE3D); IPR013757 (G3DSA:1.10.268.GENE3D); G3DSA:3.30.1360.40 (GENE3D); TIGR01063 (TIGRFAM); IPR006691 (PFAM); IPR002205 (PFAM); IPR035516 (G3DSA:2.120.10.GENE3D); IPR005741 (TIGRFAM); IPR005741 (PTHR43493:PANTHER); PTHR43493 (PANTHER); IPR005741 (HAMAP); IPR002205 (CDD); IPR013760 (SUPERFAMILY); IPR035516 (SUPERFAMILY)	P:GO:0006259; P:GO:0006265; F:GO:0003677; F:GO:0003916; F:GO:0003918; F:GO:0005524; C:GO:0005694	P:DNA metabolic process; P:DNA topological change; F:DNA binding; F:DNA topoisomerase activity; F:DNA topoisomerase type II (double strand cut, ATP-hydrolyzing) activity; F:ATP binding; C:chromosome
TRUE	INTERPRO, BLASTED, ANNOTATED	WP_012117676.1	carbohydrate-binding protein	512	20	0	98.98	3	P:GO:0005975; F:GO:0004553; F:GO:0030246	P:carbohydrate metabolic process; F:hydrolase activity, hydrolyzing O-glycosyl compounds; F:carbohydrate binding			IPR023296 (G3DSA:2.115.10.GENE3D); G3DSA:2.60.120.260 (GENE3D); IPR006710 (PFAM); IPR005084 (PFAM); PTHR43772 (PANTHER); IPR005084 (PROSITE_PROFILES); PS51257 (PROSITE_PROFILES); cd04084 (CDD); cd09003 (CDD); IPR023296 (SUPERFAMILY); IPR008979 (SUPERFAMILY)	P:GO:0005975; F:GO:0004553; F:GO:0030246	P:carbohydrate metabolic process; F:hydrolase activity, hydrolyzing O-glycosyl compounds; F:carbohydrate binding
TRUE	INTERPRO, BLASTED, MAPPED, ANNOTATED	WP_012117707.1	MULTISPECIES: gamma-glutamyltransferase	591	20	0	99.84	6	P:GO:0006508; P:GO:0006750; P:GO:0006751; F:GO:0036374; F:GO:0102953; F:GO:0103068	P:proteolysis; P:glutathione biosynthetic process; P:glutathione catabolic process; F:glutathione hydrolase activity; F:hypoglycin A gamma-glutamyl transpeptidase activity; F:leukotriene C4 gamma-glutamyl transferase activity	EC:2.3.2.2; EC:3.4.19.13	Gamma-glutamyltransferase; Glutathione gamma-glutamate hydrolase	PR01210 (PRINTS); PF01019 (PFAM); IPR000101 (TIGRFAM); IPR043138 (G3DSA:1.10.246.GENE3D); IPR043137 (G3DSA:3.60.20.GENE3D); PTHR43199 (PANTHER); PTHR43199:SF1 (PANTHER); IPR000101 (PROSITE_PATTERNS); IPR029055 (SUPERFAMILY)	P:GO:0006751; F:GO:0036374	P:glutathione catabolic process; F:glutathione hydrolase activity
TRUE	INTERPRO, BLASTED, MAPPED, ANNOTATED	WP_012117809.1	MULTISPECIES: conserved virulence factor C family protein	377	20	0	99.4	2	F:GO:0016829; F:GO:0019135	F:lyase activity; F:deoxyhypusine monooxygenase activity	EC:1.14.99.29; EC:4	Deoxyhypusine monooxygenase; Lyases	IPR036498 (G3DSA:3.30.1370.GENE3D); IPR011989 (G3DSA:1.25.10.GENE3D); IPR025989 (PFAM); IPR014824 (PFAM); PF13646 (PFAM); PTHR12697:SF5 (PANTHER); PTHR12697 (PANTHER); IPR021133 (PROSITE_PROFILES); IPR016024 (SUPERFAMILY); IPR036498 (SUPERFAMILY)	no GO terms	no GO terms
TRUE	INTERPRO, BLASTED, MAPPED, ANNOTATED	WP_012118023.1	elongation factor 4	611	20	0	96.25	7	P:GO:0006414; P:GO:0045727; F:GO:0003746; F:GO:0003924; F:GO:0005525; F:GO:0043022; C:GO:0005886	P:translational elongation; P:positive regulation of translation; F:translation elongation factor activity; F:GTPase activity; F:GTP binding; F:ribosome binding; C:plasma membrane	EC:3.6.1	Acting on acid anhydrides	Coil (COILS); IPR000795 (PRINTS); IPR038363 (G3DSA:3.30.70.GENE3D); IPR006297 (TIGRFAM); G3DSA:3.30.70.240 (GENE3D); IPR013842 (PFAM); G3DSA:2.40.30.10 (GENE3D); IPR000640 (PFAM); G3DSA:3.30.70.870 (GENE3D); IPR000795 (PFAM); IPR004161 (PFAM); IPR027417 (G3DSA:3.40.50.GENE3D); IPR005225 (TIGRFAM); PTHR43512:SF6 (PANTHER); IPR006297 (PANTHER); IPR006297 (PANTHER); PTHR43512:SF6 (PANTHER); IPR03115…	F:GO:0003924; F:GO:0005525	F:GTPase activity; F:GTP binding
TRUE	INTERPRO, BLASTED, MAPPED, ANNOTATED	WP_012118067.1	U32 family peptidase	309	20	0	98.78	2	P:GO:0006508; F:GO:0008233	P:proteolysis; F:peptidase activity	EC:3.4	Acting on peptide bonds (peptidases)	IPR001539 (PFAM); PTHR30217 (PANTHER); PTHR30217:SF7 (PANTHER)	no GO terms	no GO terms
TRUE	INTERPRO, BLASTED, MAPPED, ANNOTATED	WP_012118082.1	MULTISPECIES: histidine--tRNA ligase	424	20	0	99.81	4	P:GO:0006427; F:GO:0004821; F:GO:0005524; C:GO:0005737	P:histidyl-tRNA aminoacylation; F:histidine-tRNA ligase activity; F:ATP binding; C:cytoplasm	EC:6.1.1.21	Histidine--tRNA ligase	IPR045864 (G3DSA:3.30.930.GENE3D); IPR036621 (G3DSA:3.40.50.GENE3D); IPR015807 (TIGRFAM); IPR004516 (PIRSF); IPR041715 (PFAM); IPR004154 (PFAM); PTHR43707:SF4 (PANTHER); IPR004516 (PANTHER); IPR006195 (PROSITE_PROFILES); IPR015807 (HAMAP); IPR041715 (CDD); IPR033656 (CDD); IPR045864 (SUPERFAMILY); SSF52954 (SUPERFAMILY)	P:GO:0006427; F:GO:0004821; F:GO:0005524; C:GO:0005737	P:histidyl-tRNA aminoacylation; F:histidine-tRNA ligase activity; F:ATP binding; C:cytoplasm
TRUE	INTERPRO, BLASTED, MAPPED, ANNOTATED	WP_012118172.1	NAD-dependent malic enzyme	410	20	0	97	4	F:GO:0004471; F:GO:0008948; F:GO:0046872; F:GO:0051287	F:malate dehydrogenase (decarboxylating) (NAD+) activity; F:oxaloacetate decarboxylase activity; F:metal ion binding; F:NAD binding	EC:4.1.1.112; EC:1.1.1.38; EC:1.1.1.39; EC:1.1.1.40	Oxaloacetate decarboxylase; Malate dehydrogenase (oxaloacetate-decarboxylating); Malate dehydrogenase (decarboxylating); Malate dehydrogenase (oxaloacetate-decarboxylating) (NADP(+))	IPR001891 (PRINTS); IPR012301 (PFAM); IPR001891 (PIRSF); IPR012302 (PFAM); IPR037062 (G3DSA:3.40.50.GENE3D); G3DSA:3.40.50.720 (GENE3D); PTHR43237 (PANTHER); IPR015884 (PROSITE_PATTERNS); IPR045213 (CDD); IPR036291 (SUPERFAMILY); SSF53223 (SUPERFAMILY)	F:GO:0004470; F:GO:0004471; F:GO:0051287	F:malic enzyme activity; F:malate dehydrogenase (decarboxylating) (NAD+) activity; F:NAD binding
TRUE	INTERPRO, BLASTED	WP_012118213.1	MULTISPECIES: DUF1444 domain-containing protein	269	20	0	99.7						Coil (COILS); IPR010838 (PIRSF); IPR010838 (PFAM); IPR010838 (HAMAP)	no GO terms	no GO terms
TRUE	INTERPRO, BLASTED, MAPPED, ANNOTATED	WP_012118221.1	RNA 2',3'-cyclic phosphodiesterase	183	20	5.79236e-134	99.75	2	F:GO:0004113; F:GO:0008664	F:2',3'-cyclic-nucleotide 3'-phosphodiesterase activity; F:2'-5'-RNA ligase activity	EC:3.1.4.37; EC:6.5	2',3'-cyclic-nucleotide 3'-phosphodiesterase; Forming phosphoric ester bonds	G3DSA:3.90.1140.10 (GENE3D); IPR004175 (TIGRFAM); PF13563 (PFAM); IPR004175 (PANTHER); IPR004175 (HAMAP); IPR009097 (SUPERFAMILY)	F:GO:0004113; F:GO:0008664	F:2',3'-cyclic-nucleotide 3'-phosphodiesterase activity; F:2'-5'-RNA ligase activity
TRUE	INTERPRO, BLASTED, MAPPED, ANNOTATED	WP_012118380.1	chitosanase	278	20	0	99.71	3	P:GO:0005975; F:GO:0016977; C:GO:0005576	P:carbohydrate metabolic process; F:chitosanase activity; C:extracellular region	EC:3.2.1.132	Chitosanase	IPR000400 (PIRSF); IPR000400 (PFAM); G3DSA:1.20.141.10 (GENE3D); IPR023099 (G3DSA:3.30.386.GENE3D); IPR000400 (PROSITE_PATTERNS); IPR000400 (CDD); IPR023346 (SUPERFAMILY)	P:GO:0005975; F:GO:0016977; C:GO:0005576	P:carbohydrate metabolic process; F:chitosanase activity; C:extracellular region
TRUE	INTERPRO, BLASTED, MAPPED, ANNOTATED	WP_012118382.1	MULTISPECIES: methionine ABC transporter substrate-binding lipoprotein MetQ	271	20	0	98.52	1	C:GO:0016020	C:membrane			IPR004872 (PFAM); IPR004872 (PIRSF); G3DSA:3.40.190.10 (GENE3D); G3DSA:3.40.190.10 (GENE3D); IPR004872 (PANTHER); PTHR30429:SF0 (PANTHER); PS51257 (PROSITE_PROFILES); cd13597 (CDD); SSF53850 (SUPERFAMILY)	no GO terms	no GO terms
TRUE	INTERPRO, BLASTED, MAPPED, ANNOTATED	WP_012118402.1	serine protease	453	20	0	99.46	3	P:GO:0006508; F:GO:0004252; F:GO:0005515	P:proteolysis; F:serine-type endopeptidase activity; F:protein binding	EC:3.4	Acting on peptide bonds (peptidases)	IPR001940 (PRINTS); PF13365 (PFAM); IPR043504 (G3DSA:2.40.10.GENE3D); IPR001478 (PFAM); IPR036034 (G3DSA:2.30.42.GENE3D); IPR043504 (G3DSA:2.40.10.GENE3D); mobidb-lite (MOBIDB_LITE); mobidb-lite (MOBIDB_LITE); PTHR43019:SF23 (PANTHER); PTHR43019 (PANTHER); IPR001478 (PROSITE_PROFILES); cd00987 (CDD); IPR036034 (SUPERFAMILY); IPR009003 (SUPERFAMILY)	P:GO:0006508; F:GO:0004252; F:GO:0005515	P:proteolysis; F:serine-type endopeptidase activity; F:protein binding
TRUE	INTERPRO, BLASTED	WP_012118425.1	MULTISPECIES: iron-hydroxamate ABC transporter substrate-binding protein	312	20	0	99.79						IPR002491 (PFAM); G3DSA:3.40.50.1980 (GENE3D); G3DSA:3.40.50.1980 (GENE3D); PTHR30532:SF1 (PANTHER); PTHR30532 (PANTHER); IPR002491 (PROSITE_PROFILES); PS51257 (PROSITE_PROFILES); cd01138 (CDD); SSF53807 (SUPERFAMILY)	no GO terms	no GO terms
TRUE	INTERPRO, BLASTED	WP_012118436.1	stress protein	161	20	7.70969e-119	95.25						no IPS match	no IPS match	no IPS match
TRUE	INTERPRO, BLASTED, MAPPED, ANNOTATED	WP_012118465.1	ribonuclease R	777	20	0	99.91	4	P:GO:0090503; F:GO:0003723; F:GO:0008859; C:GO:0005737	P:RNA phosphodiester bond hydrolysis, exonucleolytic; F:RNA binding; F:exoribonuclease II activity; C:cytoplasm	EC:3.1.15; EC:3.1.13.1	Acting on ester bonds; Exoribonuclease II	IPR040476 (PFAM); G3DSA:2.40.50.140 (GENE3D); IPR011805 (TIGRFAM); IPR003029 (PFAM); G3DSA:2.40.50.140 (GENE3D); IPR004476 (TIGRFAM); IPR013223 (PFAM); IPR001900 (PFAM); mobidb-lite (MOBIDB_LITE); mobidb-lite (MOBIDB_LITE); mobidb-lite (MOBIDB_LITE); PTHR23355:SF9 (PANTHER); PTHR23355 (PANTHER); IPR022966 (PROSITE_PATTERNS); IPR011805 (HAMAP); IPR003029 (PROSITE_PROFILES); cd04471 (CDD); IPR01234…	P:GO:0016070; F:GO:0003676; F:GO:0003723; F:GO:0004518; F:GO:0004540	P:RNA metabolic process; F:nucleic acid binding; F:RNA binding; F:nuclease activity; F:ribonuclease activity
TRUE	INTERPRO, BLASTED, MAPPED, ANNOTATED	WP_012118477.1	endonuclease	306	20	0	99.51	2	P:GO:0090305; F:GO:0004519	P:nucleic acid phosphodiester bond hydrolysis; F:endonuclease activity	EC:3.1	Acting on ester bonds	G3DSA:3.20.20.150 (GENE3D); IPR013022 (PFAM); IPR036237 (SUPERFAMILY)	no GO terms	no GO terms
TRUE	INTERPRO, BLASTED, ANNOTATED	WP_012118515.1	MULTISPECIES: carboxylesterase/lipase family protein	482	20	0	99.52	1	F:GO:0004104	F:cholinesterase activity			IPR000997 (PRINTS); IPR002018 (PFAM); IPR029058 (G3DSA:3.40.50.GENE3D); PTHR43142 (PANTHER); PTHR43142:SF1 (PANTHER); IPR019819 (PROSITE_PATTERNS); IPR019826 (PROSITE_PATTERNS); cd00312 (CDD); IPR029058 (SUPERFAMILY)	F:GO:0004104	F:cholinesterase activity
TRUE	INTERPRO, BLASTED, MAPPED, ANNOTATED	WP_012118670.1	chemotaxis protein CheY	124	20	8.71383e-87	67.37	3	P:GO:0000160; P:GO:0018106; F:GO:0004673	P:phosphorelay signal transduction system; P:peptidyl-histidine phosphorylation; F:protein histidine kinase activity	EC:2.7.3; EC:2.7.13.3	Transferring phosphorus-containing groups; Histidine kinase	IPR001789 (PFAM); G3DSA:3.40.50.2300 (GENE3D); PTHR44591 (PANTHER); PTHR44591:SF3 (PANTHER); IPR001789 (PROSITE_PROFILES); cd17553 (CDD); IPR011006 (SUPERFAMILY)	P:GO:0000160	P:phosphorelay signal transduction system
TRUE	INTERPRO, BLASTED, MAPPED, ANNOTATED	WP_012118788.1	UDP-glucose 4-epimerase GalE	338	20	0	99.84	2	P:GO:0006012; F:GO:0003978	P:galactose metabolic process; F:UDP-glucose 4-epimerase activity	EC:5.1.3.2	UDP-glucose 4-epimerase	PR01713 (PRINTS); G3DSA:3.40.50.720 (GENE3D); IPR016040 (PFAM); G3DSA:3.90.25.10 (GENE3D); IPR005886 (TIGRFAM); PTHR43725:SF14 (PANTHER); PTHR43725 (PANTHER); IPR005886 (CDD); IPR036291 (SUPERFAMILY)	P:GO:0006012; F:GO:0003978	P:galactose metabolic process; F:UDP-glucose 4-epimerase activity
TRUE	INTERPRO, BLASTED, MAPPED, ANNOTATED	WP_012118849.1	MULTISPECIES: molecular chaperone HtpG	626	20	0	99.98	5	P:GO:0006457; F:GO:0005524; F:GO:0016887; F:GO:0051082; C:GO:0005737	P:protein folding; F:ATP binding; F:ATP hydrolysis activity; F:unfolded protein binding; C:cytoplasm	EC:3.6.1	Acting on acid anhydrides	IPR020575 (PRINTS); IPR037196 (G3DSA:1.20.120.GENE3D); G3DSA:3.30.230.80 (GENE3D); IPR003594 (PFAM); IPR001404 (PIRSF); IPR036890 (G3DSA:3.30.565.GENE3D); IPR001404 (PFAM); G3DSA:3.40.50.11260 (GENE3D); PTHR11528:SF97 (PANTHER); IPR001404 (PANTHER); IPR019805 (PROSITE_PATTERNS); IPR001404 (HAMAP); cd16927 (CDD); IPR037196 (SUPERFAMILY); IPR020568 (SUPERFAMILY); IPR036890 (SUPERFAMILY)	P:GO:0006457; F:GO:0005524; F:GO:0016887; F:GO:0051082	P:protein folding; F:ATP binding; F:ATP hydrolysis activity; F:unfolded protein binding
TRUE	INTERPRO, BLASTED	WP_012118897.1	MULTISPECIES: DUF2188 domain-containing protein	65	11	4.01684e-43	98.88						IPR018691 (PFAM)	no GO terms	no GO terms
TRUE	INTERPRO, BLASTED, MAPPED, ANNOTATED	WP_013350726.1	DNA gyrase subunit A	819	20	0	99.66	7	P:GO:0006261; P:GO:0006265; F:GO:0003677; F:GO:0005524; F:GO:0034335; C:GO:0005694; C:GO:0005737	P:DNA-dependent DNA replication; P:DNA topological change; F:DNA binding; F:ATP binding; F:DNA negative supercoiling activity; C:chromosome; C:cytoplasm	EC:5.6.2.2	DNA topoisomerase (ATP-hydrolyzing)	Coil (COILS); IPR002205 (PFAM); IPR013757 (G3DSA:1.10.268.GENE3D); IPR006691 (PFAM); IPR035516 (G3DSA:2.120.10.GENE3D); TIGR01063 (TIGRFAM); G3DSA:3.30.1360.40 (GENE3D); IPR013758 (G3DSA:3.90.199.GENE3D); PTHR43493 (PANTHER); PTHR43493:SF5 (PANTHER); IPR005743 (HAMAP); IPR002205 (CDD); IPR035516 (SUPERFAMILY); IPR013760 (SUPERFAMILY)	P:GO:0006259; P:GO:0006265; F:GO:0003677; F:GO:0003916; F:GO:0003918; F:GO:0005524; C:GO:0005694	P:DNA metabolic process; P:DNA topological change; F:DNA binding; F:DNA topoisomerase activity; F:DNA topoisomerase type II (double strand cut, ATP-hydrolyzing) activity; F:ATP binding; C:chromosome
TRUE	INTERPRO, BLASTED, MAPPED, ANNOTATED	WP_013350728.1	D-alanyl-D-alanine carboxypeptidase	443	20	0	99.75	4	P:GO:0006508; P:GO:0008360; P:GO:0071555; F:GO:0009002	P:proteolysis; P:regulation of cell shape; P:cell wall organization; F:serine-type D-Ala-D-Ala carboxypeptidase activity	EC:3.4.21; EC:3.4.16.4	Acting on peptide bonds (peptidases); Serine-type D-Ala-D-Ala carboxypeptidase	IPR018044 (PRINTS); IPR012907 (PFAM); IPR037167 (G3DSA:2.60.410.GENE3D); IPR001967 (PFAM); IPR012338 (G3DSA:3.40.710.GENE3D); PTHR21581:SF11 (PANTHER); PTHR21581 (PANTHER); IPR012338 (SUPERFAMILY); IPR015956 (SUPERFAMILY)	P:GO:0006508; F:GO:0004180; F:GO:0009002	P:proteolysis; F:carboxypeptidase activity; F:serine-type D-Ala-D-Ala carboxypeptidase activity
TRUE	INTERPRO, BLASTED, MAPPED, ANNOTATED	WP_013350729.1	MULTISPECIES: pyridoxal 5'-phosphate synthase lyase subunit PdxS	294	8	0	99.74	2	P:GO:0042823; F:GO:0036381	P:pyridoxal phosphate biosynthetic process; F:pyridoxal 5'-phosphate synthase (glutamine hydrolysing) activity	EC:4.3.3.6	Pyridoxal 5'-phosphate synthase (glutamine hydrolyzing)	IPR033755 (PFAM); IPR001852 (PIRSF); IPR001852 (TIGRFAM); IPR013785 (G3DSA:3.20.20.GENE3D); IPR001852 (PANTHER); PTHR31829:SF0 (PANTHER); IPR001852 (PROSITE_PATTERNS); IPR001852 (PROSITE_PROFILES); IPR001852 (HAMAP); IPR001852 (CDD); IPR011060 (SUPERFAMILY)	P:GO:0042819; P:GO:0042823; F:GO:0003824	P:vitamin B6 biosynthetic process; P:pyridoxal phosphate biosynthetic process; F:catalytic activity
TRUE	INTERPRO, BLASTED, MAPPED, ANNOTATED	WP_013350760.1	bifunctional UDP-N-acetylglucosamine diphosphorylase/glucosamine-1-phosphate N-acetyltransferase GlmU	456	20	0	93	9	P:GO:0006048; P:GO:0008360; P:GO:0009245; P:GO:0009252; P:GO:0071555; F:GO:0000287; F:GO:0003977; F:GO:0019134; C:GO:0005737	P:UDP-N-acetylglucosamine biosynthetic process; P:regulation of cell shape; P:lipid A biosynthetic process; P:peptidoglycan biosynthetic process; P:cell wall organization; F:magnesium ion binding; F:UDP-N-acetylglucosamine diphosphorylase activity; F:glucosamine-1-phosphate N-acetyltransferase activity; C:cytoplasm	EC:2.7.7.23; EC:2.3.1.157	UDP-N-acetylglucosamine diphosphorylase; Glucosamine-1-phosphate N-acetyltransferase	IPR005882 (TIGRFAM); IPR001451 (PFAM); IPR029044 (G3DSA:3.90.550.GENE3D); G3DSA:2.160.10.10 (GENE3D); IPR001451 (PFAM); IPR005835 (PFAM); PTHR43584 (PANTHER); PTHR43584:SF3 (PANTHER); IPR018357 (PROSITE_PATTERNS); IPR005882 (HAMAP); IPR038009 (CDD); cd02540 (CDD); IPR029044 (SUPERFAMILY); IPR011004 (SUPERFAMILY)	P:GO:0000902; P:GO:0006048; P:GO:0009058; P:GO:0009252; F:GO:0000287; F:GO:0003977; F:GO:0016740; F:GO:0016779; F:GO:0019134; C:GO:0005737	P:cell morphogenesis; P:UDP-N-acetylglucosamine biosynthetic process; P:biosynthetic process; P:peptidoglycan biosynthetic process; F:magnesium ion binding; F:UDP-N-acetylglucosamine diphosphorylase activity; F:transferase activity; F:nucleotidyltransferase activity; F:glucosamine-1-phosphate N-acetyltransferase activity; C:cytoplasm
TRUE	INTERPRO, BLASTED, MAPPED, ANNOTATED	WP_013350768.1	nucleoside triphosphate pyrophosphohydrolase	491	20	0	99.11	3	F:GO:0008168; F:GO:0035529; F:GO:0036218	F:methyltransferase activity; F:NADH pyrophosphatase activity; F:dTTP diphosphatase activity	EC:3.6.1.9; EC:2.1.1	Nucleotide diphosphatase; Transferring one-carbon groups	IPR004518 (PFAM); G3DSA:1.10.287.1080 (GENE3D); IPR000878 (PFAM); G3DSA:1.10.287.1080 (GENE3D); IPR024180 (PIRSF); IPR014777 (G3DSA:3.40.1010.GENE3D); IPR011551 (TIGRFAM); IPR011551 (PANTHER); cd11529 (CDD); IPR035013 (CDD); cd11528 (CDD); SSF101386 (SUPERFAMILY); SSF101386 (SUPERFAMILY); IPR035996 (SUPERFAMILY)	F:GO:0008168	F:methyltransferase activity
TRUE	INTERPRO, BLASTED, MAPPED, ANNOTATED	WP_013350775.1	Hypoxanthine phosphoribosyltransferase	179	7	1.13617e-126	99.36	7	P:GO:0006166; P:GO:0032264; F:GO:0000166; F:GO:0004422; F:GO:0046872; F:GO:0052657; C:GO:0005737	P:purine ribonucleoside salvage; P:IMP salvage; F:nucleotide binding; F:hypoxanthine phosphoribosyltransferase activity; F:metal ion binding; F:guanine phosphoribosyltransferase activity; C:cytoplasm	EC:2.4.2.8	Hypoxanthine phosphoribosyltransferase	IPR000836 (PFAM); IPR029057 (G3DSA:3.40.50.GENE3D); IPR005904 (TIGRFAM); PTHR43340 (PANTHER); PTHR43340:SF1 (PANTHER); IPR000836 (CDD); IPR029057 (SUPERFAMILY)	P:GO:0006166; F:GO:0004422	P:purine ribonucleoside salvage; F:hypoxanthine phosphoribosyltransferase activity
TRUE	INTERPRO, BLASTED, MAPPED, ANNOTATED	WP_013350778.1	Hsp33 family molecular chaperone HslO	291	12	0	99.16	3	P:GO:0006457; F:GO:0051082; C:GO:0005737	P:protein folding; F:unfolded protein binding; C:cytoplasm			Coil (COILS); IPR000397 (PFAM); IPR016153 (G3DSA:3.55.30.GENE3D); IPR000397 (PIRSF); IPR016154 (G3DSA:3.90.1280.GENE3D); IPR000397 (PANTHER); IPR000397 (HAMAP); IPR000397 (CDD); IPR016153 (SUPERFAMILY); IPR016154 (SUPERFAMILY)	P:GO:0006457; F:GO:0051082; C:GO:0005737	P:protein folding; F:unfolded protein binding; C:cytoplasm
TRUE	INTERPRO, BLASTED, MAPPED, ANNOTATED	WP_013350780.1	cysteine synthase	308	20	0	91.98	2	P:GO:0006535; F:GO:0004124	P:cysteine biosynthetic process from serine; F:cysteine synthase activity	EC:2.5.1.47	Cysteine synthase	IPR036052 (G3DSA:3.40.50.GENE3D); IPR005856 (TIGRFAM); IPR005859 (TIGRFAM); IPR001926 (PFAM); IPR036052 (G3DSA:3.40.50.GENE3D); PTHR10314:SF102 (PANTHER); PTHR10314 (PANTHER); IPR001216 (PROSITE_PATTERNS); cd01561 (CDD); IPR036052 (SUPERFAMILY)	P:GO:0006535; F:GO:0004124	P:cysteine biosynthetic process from serine; F:cysteine synthase activity
TRUE	INTERPRO, BLASTED, MAPPED, ANNOTATED	WP_013350783.1	4-amino-4-deoxychorismate lyase	283	20	0	97.61	6	P:GO:0046656; F:GO:0008696; F:GO:0030170; F:GO:0052654; F:GO:0052655; F:GO:0052656	P:folic acid biosynthetic process; F:4-amino-4-deoxychorismate lyase activity; F:pyridoxal phosphate binding; F:L-leucine transaminase activity; F:L-valine transaminase activity; F:L-isoleucine transaminase activity	EC:4.1.3.38; EC:2.6.1.42	Aminodeoxychorismate lyase; Branched-chain-amino-acid transaminase	Coil (COILS); IPR043132 (G3DSA:3.20.10.GENE3D); IPR001544 (PFAM); IPR043131 (G3DSA:3.30.470.GENE3D); PTHR42743 (PANTHER); PTHR42743:SF3 (PANTHER); IPR018300 (PROSITE_PATTERNS); IPR017824 (CDD); IPR036038 (SUPERFAMILY)	P:GO:0046656; F:GO:0003824; F:GO:0008696; F:GO:0030170	P:folic acid biosynthetic process; F:catalytic activity; F:4-amino-4-deoxychorismate lyase activity; F:pyridoxal phosphate binding
TRUE	INTERPRO, BLASTED, MAPPED, ANNOTATED	WP_013350785.1	dihydroneopterin aldolase	120	14	2.16343e-86	98.87	3	P:GO:0006760; F:GO:0004150; F:GO:0016787	P:folic acid-containing compound metabolic process; F:dihydroneopterin aldolase activity; F:hydrolase activity	EC:3	Hydrolases	IPR006157 (PFAM); IPR006157 (TIGRFAM); IPR043133 (G3DSA:3.30.1130.GENE3D); IPR006156 (TIGRFAM); IPR006156 (PANTHER); PTHR42844:SF1 (PANTHER); IPR006157 (CDD); SSF55620 (SUPERFAMILY)	P:GO:0006760; F:GO:0004150	P:folic acid-containing compound metabolic process; F:dihydroneopterin aldolase activity
TRUE	INTERPRO, BLASTED, MAPPED, ANNOTATED	WP_013350788.1	Lysine--tRNA ligase	499	20	0	99.65	6	P:GO:0006430; F:GO:0000287; F:GO:0003676; F:GO:0004824; F:GO:0005524; C:GO:0005737	P:lysyl-tRNA aminoacylation; F:magnesium ion binding; F:nucleic acid binding; F:lysine-tRNA ligase activity; F:ATP binding; C:cytoplasm	EC:6.1.1.6	Lysine--tRNA ligase	Coil (COILS); IPR018149 (PRINTS); IPR002313 (TIGRFAM); IPR045864 (G3DSA:3.30.930.GENE3D); G3DSA:2.40.50.140 (GENE3D); IPR004365 (PFAM); IPR004364 (PFAM); IPR034762 (PIRSF); mobidb-lite (MOBIDB_LITE); PTHR42918:SF9 (PANTHER); PTHR42918 (PANTHER); IPR002313 (HAMAP); IPR006195 (PROSITE_PROFILES); IPR044136 (CDD); IPR018149 (CDD); IPR045864 (SUPERFAMILY); IPR012340 (SUPERFAMILY)	P:GO:0006418; P:GO:0006430; F:GO:0000166; F:GO:0003676; F:GO:0004812; F:GO:0004824; F:GO:0005524; C:GO:0005737	P:tRNA aminoacylation for protein translation; P:lysyl-tRNA aminoacylation; F:nucleotide binding; F:nucleic acid binding; F:aminoacyl-tRNA ligase activity; F:lysine-tRNA ligase activity; F:ATP binding; C:cytoplasm
TRUE	INTERPRO, BLASTED, MAPPED, ANNOTATED	WP_013350790.1	MULTISPECIES: protein arginine kinase	363	9	0	98.96	5	P:GO:0006468; P:GO:0046314; F:GO:0004111; F:GO:0004672; F:GO:0005524	P:protein phosphorylation; P:phosphocreatine biosynthetic process; F:creatine kinase activity; F:protein kinase activity; F:ATP binding	EC:2.7.1; EC:2.7.3.2	Transferring phosphorus-containing groups; Creatine kinase	G3DSA:3.30.590.10 (GENE3D); IPR022414 (PFAM); PTHR11547:SF38 (PANTHER); IPR000749 (PANTHER); IPR022415 (PROSITE_PATTERNS); IPR023660 (HAMAP); IPR022414 (PROSITE_PROFILES); IPR023660 (CDD); IPR014746 (SUPERFAMILY)	P:GO:0046314; F:GO:0003824; F:GO:0004111; F:GO:0016301; F:GO:0016772; F:GO:0016775	P:phosphocreatine biosynthetic process; F:catalytic activity; F:creatine kinase activity; F:kinase activity; F:transferase activity, transferring phosphorus-containing groups; F:phosphotransferase activity, nitrogenous group as acceptor
TRUE	INTERPRO, BLASTED, MAPPED, ANNOTATED	WP_013350791.1	MULTISPECIES: ATP-dependent protease ATP-binding subunit ClpC	811	20	0	89.86	5	P:GO:0006508; F:GO:0005515; F:GO:0005524; F:GO:0008233; F:GO:0016887	P:proteolysis; F:protein binding; F:ATP binding; F:peptidase activity; F:ATP hydrolysis activity	EC:3.6.1; EC:3.4	Acting on acid anhydrides; Acting on peptide bonds (peptidases)	Coil (COILS); Coil (COILS); IPR001270 (PRINTS); IPR027417 (G3DSA:3.40.50.GENE3D); G3DSA:1.10.8.60 (GENE3D); IPR003959 (PFAM); IPR036628 (G3DSA:1.10.1780.GENE3D); IPR019489 (PFAM); IPR004176 (PFAM); IPR003959 (PFAM); G3DSA:1.10.8.60 (GENE3D); IPR041546 (PFAM); IPR027417 (G3DSA:3.40.50.GENE3D); G3DSA:4.10.860.10 (GENE3D); PTHR11638 (PANTHER); PTHR11638:SF155 (PANTHER); IPR018368 (PROSITE_PATTERNS);…	F:GO:0005515; F:GO:0005524; F:GO:0016887	F:protein binding; F:ATP binding; F:ATP hydrolysis activity
TRUE	INTERPRO, BLASTED, MAPPED, ANNOTATED	WP_013350796.1	2-C-methyl-D-erythritol 2,4-cyclodiphosphate synthase	158	8	4.12742e-115	99.05	4	P:GO:0016114; P:GO:0019288; F:GO:0008685; F:GO:0046872	P:terpenoid biosynthetic process; P:isopentenyl diphosphate biosynthetic process, methylerythritol 4-phosphate pathway; F:2-C-methyl-D-erythritol 2,4-cyclodiphosphate synthase activity; F:metal ion binding	EC:4.6.1.12	2-C-methyl-D-erythritol 2,4-cyclodiphosphate synthase	IPR003526 (PFAM); IPR036571 (G3DSA:3.30.1330.GENE3D); IPR003526 (TIGRFAM); IPR003526 (PANTHER); IPR020555 (PROSITE_PATTERNS); IPR003526 (HAMAP); IPR003526 (CDD); IPR036571 (SUPERFAMILY)	P:GO:0016114; F:GO:0008685	P:terpenoid biosynthetic process; F:2-C-methyl-D-erythritol 2,4-cyclodiphosphate synthase activity
TRUE	INTERPRO, BLASTED, MAPPED, ANNOTATED	WP_013350797.1	glutamate--tRNA ligase	483	20	0	99.36	6	P:GO:0006424; F:GO:0000049; F:GO:0004818; F:GO:0005524; F:GO:0008270; C:GO:0005737	P:glutamyl-tRNA aminoacylation; F:tRNA binding; F:glutamate-tRNA ligase activity; F:ATP binding; F:zinc ion binding; C:cytoplasm	EC:6.1.1.17	Glutamate--tRNA ligase	IPR000924 (PRINTS); IPR014729 (G3DSA:3.40.50.GENE3D); IPR020751 (G3DSA:1.10.10.GENE3D); IPR020058 (PFAM); IPR004527 (TIGRFAM); IPR045462 (PFAM); PTHR43311:SF2 (PANTHER); PTHR43311 (PANTHER); IPR001412 (PROSITE_PATTERNS); IPR004527 (HAMAP); IPR033910 (CDD); SSF52374 (SUPERFAMILY); IPR008925 (SUPERFAMILY)	P:GO:0006418; P:GO:0006424; P:GO:0043039; F:GO:0000049; F:GO:0000166; F:GO:0004812; F:GO:0004818; F:GO:0005524; F:GO:0008270	P:tRNA aminoacylation for protein translation; P:glutamyl-tRNA aminoacylation; P:tRNA aminoacylation; F:tRNA binding; F:nucleotide binding; F:aminoacyl-tRNA ligase activity; F:glutamate-tRNA ligase activity; F:ATP binding; F:zinc ion binding
TRUE	INTERPRO, BLASTED, MAPPED, ANNOTATED	WP_013350799.1	cysteine--tRNA ligase	466	20	0	99.9	5	P:GO:0006423; F:GO:0004817; F:GO:0005524; F:GO:0008270; C:GO:0005737	P:cysteinyl-tRNA aminoacylation; F:cysteine-tRNA ligase activity; F:ATP binding; F:zinc ion binding; C:cytoplasm	EC:6.1.1.16	Cysteine--tRNA ligase	Coil (COILS); Coil (COILS); IPR024909 (PRINTS); G3DSA:1.20.120.1910 (GENE3D); IPR015803 (TIGRFAM); IPR014729 (G3DSA:3.40.50.GENE3D); IPR032678 (PFAM); IPR015273 (PFAM); IPR024909 (PANTHER); IPR015803 (HAMAP); IPR032678 (CDD); SSF52374 (SUPERFAMILY); IPR009080 (SUPERFAMILY)	P:GO:0006418; P:GO:0006423; F:GO:0000166; F:GO:0004812; F:GO:0004817; F:GO:0005524; C:GO:0005737	P:tRNA aminoacylation for protein translation; P:cysteinyl-tRNA aminoacylation; F:nucleotide binding; F:aminoacyl-tRNA ligase activity; F:cysteine-tRNA ligase activity; F:ATP binding; C:cytoplasm
TRUE	INTERPRO, BLASTED, MAPPED, ANNOTATED	WP_013350804.1	transcription antiterminator	177	20	2.79231e-127	70.01	2	P:GO:0031564; P:GO:0032784	P:transcription antitermination; P:regulation of DNA-templated transcription, elongation			IPR001062 (PRINTS); IPR036735 (G3DSA:3.30.70.GENE3D); IPR005824 (PFAM); IPR014722 (G3DSA:2.30.30.GENE3D); IPR006645 (PFAM); IPR001062 (TIGRFAM); IPR043425 (PANTHER); IPR001062 (PTHR30265:PANTHER); IPR015869 (PROSITE_PATTERNS); IPR001062 (HAMAP); cd06091 (CDD); cd09891 (CDD); IPR008991 (SUPERFAMILY); IPR036735 (SUPERFAMILY)	P:GO:0006355; P:GO:0032784	P:regulation of transcription, DNA-templated; P:regulation of DNA-templated transcription, elongation
TRUE	INTERPRO, BLASTED, MAPPED, ANNOTATED	WP_013350808.1	DNA-directed RNA polymerase subunit beta	1193	20	0	99.86	6	P:GO:0006351; P:GO:0032259; F:GO:0003677; F:GO:0003899; F:GO:0008168; F:GO:0032549	P:transcription, DNA-templated; P:methylation; F:DNA binding; F:DNA-directed 5'-3' RNA polymerase activity; F:methyltransferase activity; F:ribonucleoside binding	EC:2.7.7.6; EC:2.1.1	DNA-directed RNA polymerase; Transferring one-carbon groups	Coil (COILS); IPR007645 (PFAM); G3DSA:3.90.1800.10 (GENE3D); IPR007642 (PFAM); IPR007644 (PFAM); IPR007641 (PFAM); IPR037034 (G3DSA:3.90.1110.GENE3D); IPR042107 (G3DSA:2.30.150.GENE3D); G3DSA:2.40.50.100 (GENE3D); IPR007120 (PFAM); G3DSA:3.90.1100.10 (GENE3D); IPR037033 (G3DSA:2.40.270.GENE3D); IPR010243 (TIGRFAM); IPR014724 (G3DSA:2.40.50.GENE3D); IPR019462 (PFAM); G3DSA:3.90.1100.10 (GENE3D); m…	P:GO:0006351; F:GO:0003677; F:GO:0003899; F:GO:0032549	P:transcription, DNA-templated; F:DNA binding; F:DNA-directed 5'-3' RNA polymerase activity; F:ribonucleoside binding
TRUE	INTERPRO, BLASTED, MAPPED, ANNOTATED	WP_013350819.1	type I methionyl aminopeptidase	248	20	0	95.15	4	P:GO:0006508; P:GO:0070084; F:GO:0046914; F:GO:0070006	P:proteolysis; P:protein initiator methionine removal; F:transition metal ion binding; F:metalloaminopeptidase activity	EC:3.4.11	Acting on peptide bonds (peptidases)	IPR001714 (PRINTS); IPR000994 (PFAM); IPR036005 (G3DSA:3.90.230.GENE3D); IPR002467 (TIGRFAM); PTHR43330 (PANTHER); PTHR43330:SF22 (PANTHER); IPR002467 (PROSITE_PATTERNS); IPR002467 (HAMAP); IPR002467 (CDD); IPR036005 (SUPERFAMILY)	P:GO:0006508; F:GO:0070006	P:proteolysis; F:metalloaminopeptidase activity
TRUE	INTERPRO, BLASTED, MAPPED, ANNOTATED	WP_013350833.1	MULTISPECIES: aspartate aminotransferase family protein	422	20	0	99.91	2	F:GO:0030170; F:GO:0034386	F:pyridoxal phosphate binding; F:4-aminobutyrate:2-oxoglutarate transaminase activity	EC:2.6.1.19	4-aminobutyrate--2-oxoglutarate transaminase	IPR015421 (G3DSA:3.40.640.GENE3D); IPR005814 (PIRSF); IPR005814 (PFAM); IPR015422 (G3DSA:3.90.1150.GENE3D); PTHR11986 (PANTHER); PTHR11986:SF58 (PANTHER); IPR005814 (CDD); IPR015424 (SUPERFAMILY)	F:GO:0003824; F:GO:0008483; F:GO:0030170	F:catalytic activity; F:transaminase activity; F:pyridoxal phosphate binding
TRUE	INTERPRO, BLASTED, MAPPED, ANNOTATED	WP_013350834.1	Inositol-phosphate phosphatase	316	20	0	99.43	6	P:GO:0016310; P:GO:0046855; F:GO:0008934; F:GO:0016301; F:GO:0052832; F:GO:0052833	P:phosphorylation; P:inositol phosphate dephosphorylation; F:inositol monophosphate 1-phosphatase activity; F:kinase activity; F:inositol monophosphate 3-phosphatase activity; F:inositol monophosphate 4-phosphatase activity	EC:3.1.3.25; EC:2.7	Inositol-phosphate phosphatase; Transferring phosphorus-containing groups	IPR000760 (PRINTS); G3DSA:3.40.190.80 (GENE3D); IPR000760 (PFAM); G3DSA:3.30.540.10 (GENE3D); PTHR20854:SF42 (PANTHER); PTHR20854 (PANTHER); PTHR20854:SF42 (PANTHER); PTHR20854 (PANTHER); SSF56655 (SUPERFAMILY)	P:GO:0046855	P:inositol phosphate dephosphorylation
TRUE	INTERPRO, BLASTED, MAPPED, ANNOTATED	WP_013350835.1	alcohol dehydrogenase	348	20	0	99.94	2	F:GO:0000721; F:GO:0052587	F:(R,R)-butanediol dehydrogenase activity; F:diacetyl reductase ((R)-acetoin forming) activity	EC:1.1.1.4; EC:1.1.1.304; EC:1.1.1.303	(R,R)-butanediol dehydrogenase; Diacetyl reductase ((S)-acetoin forming); Diacetyl reductase ((R)-acetoin forming)	G3DSA:3.90.180.10 (GENE3D); IPR013149 (PFAM); G3DSA:3.40.50.720 (GENE3D); IPR013154 (PFAM); PTHR43161 (PANTHER); PTHR43161:SF14 (PANTHER); IPR036291 (SUPERFAMILY); IPR011032 (SUPERFAMILY)	no GO terms	no GO terms
TRUE	INTERPRO, BLASTED, MAPPED, ANNOTATED	WP_013350852.1	YbbR-like domain-containing protein	476	20	0	98.68	1	C:GO:0016021	C:integral component of membrane			G3DSA:2.170.120.40 (GENE3D); IPR012505 (PFAM); G3DSA:2.170.120.30 (GENE3D); mobidb-lite (MOBIDB_LITE); mobidb-lite (MOBIDB_LITE); mobidb-lite (MOBIDB_LITE); mobidb-lite (MOBIDB_LITE); PTHR37804 (PANTHER)	no GO terms	no GO terms
TRUE	INTERPRO, BLASTED, MAPPED, ANNOTATED	WP_013350853.1	phosphoglucosamine mutase	448	20	0	70.77	3	P:GO:0005975; F:GO:0000287; F:GO:0008966	P:carbohydrate metabolic process; F:magnesium ion binding; F:phosphoglucosamine mutase activity	EC:5.4.2.10	Phosphoglucosamine mutase	IPR005841 (PRINTS); IPR005846 (PFAM); G3DSA:3.40.120.10 (GENE3D); IPR005844 (PFAM); IPR006352 (TIGRFAM); G3DSA:3.40.120.10 (GENE3D); G3DSA:3.30.310.50 (GENE3D); IPR005843 (PFAM); G3DSA:3.40.120.10 (GENE3D); IPR005845 (PFAM); PTHR42946 (PANTHER); PTHR42946:SF1 (PANTHER); IPR016066 (PROSITE_PATTERNS); IPR006352 (HAMAP); IPR006352 (CDD); IPR016055 (SUPERFAMILY); IPR016055 (SUPERFAMILY); IPR036900 (S…	P:GO:0005975; P:GO:0071704; F:GO:0000287; F:GO:0008966; F:GO:0016868	P:carbohydrate metabolic process; P:organic substance metabolic process; F:magnesium ion binding; F:phosphoglucosamine mutase activity; F:intramolecular transferase activity, phosphotransferases
TRUE	INTERPRO, BLASTED, MAPPED, ANNOTATED	WP_013350854.1	Glutamine--fructose-6-phosphate transaminase (isomerizing)	600	20	0	94.51	6	P:GO:0005975; P:GO:0006541; P:GO:1901137; F:GO:0004360; F:GO:0097367; C:GO:0005737	P:carbohydrate metabolic process; P:glutamine metabolic process; P:carbohydrate derivative biosynthetic process; F:glutamine-fructose-6-phosphate transaminase (isomerizing) activity; F:carbohydrate derivative binding; C:cytoplasm	EC:2.6.1.16	Glutamine--fructose-6-phosphate transaminase (isomerizing)	IPR005855 (TIGRFAM); PF13522 (PFAM); G3DSA:3.40.50.10490 (GENE3D); IPR001347 (PFAM); IPR029055 (G3DSA:3.60.20.GENE3D); G3DSA:3.40.50.10490 (GENE3D); PTHR10937 (PANTHER); IPR005855 (PTHR10937:PANTHER); IPR005855 (HAMAP); IPR001347 (PROSITE_PROFILES); IPR017932 (PROSITE_PROFILES); IPR001347 (PROSITE_PROFILES); IPR035466 (CDD); cd00714 (CDD); IPR035490 (CDD); SSF53697 (SUPERFAMILY); IPR029055 (SUPER…	P:GO:1901135; P:GO:1901137; F:GO:0004360; F:GO:0097367	P:carbohydrate derivative metabolic process; P:carbohydrate derivative biosynthetic process; F:glutamine-fructose-6-phosphate transaminase (isomerizing) activity; F:carbohydrate derivative binding
TRUE	INTERPRO, BLASTED	WP_013350872.1	DUF4879 domain-containing protein	152	20	2.69306e-107	99.57						IPR032624 (PFAM); G3DSA:2.60.40.2870 (GENE3D)	no GO terms	no GO terms
TRUE	INTERPRO, BLASTED, MAPPED, ANNOTATED	WP_013350877.1	glycerophosphodiester phosphodiesterase	294	20	0	99.17	2	P:GO:0006629; F:GO:0008889	P:lipid metabolic process; F:glycerophosphodiester phosphodiesterase activity	EC:3.1.4.46	Glycerophosphodiester phosphodiesterase	IPR030395 (PFAM); IPR017946 (G3DSA:3.20.20.GENE3D); PTHR46211 (PANTHER); PTHR46211:SF7 (PANTHER); IPR030395 (PROSITE_PROFILES); cd08601 (CDD); IPR017946 (SUPERFAMILY)	P:GO:0006629; F:GO:0008081	P:lipid metabolic process; F:phosphoric diester hydrolase activity
TRUE	INTERPRO, BLASTED, MAPPED, ANNOTATED	WP_013350883.1	MULTISPECIES: iron-containing alcohol dehydrogenase family protein	355	20	0	97.6	2	F:GO:0016614; F:GO:0046872	F:oxidoreductase activity, acting on CH-OH group of donors; F:metal ion binding	EC:1.1	Acting on the CH-OH group of donors	IPR001670 (PFAM); G3DSA:3.40.50.1970 (GENE3D); G3DSA:1.20.1090.10 (GENE3D); IPR016205 (PIRSF); IPR016205 (PANTHER); PTHR43616:SF3 (PANTHER); cd08172 (CDD); SSF56796 (SUPERFAMILY)	F:GO:0016491; F:GO:0016614; F:GO:0046872	F:oxidoreductase activity; F:oxidoreductase activity, acting on CH-OH group of donors; F:metal ion binding
TRUE	INTERPRO, BLASTED, MAPPED, ANNOTATED	WP_013350889.1	MULTISPECIES: rhodanese-related sulfurtransferase	322	20	0	96.13	3	P:GO:0006400; F:GO:0016705; F:GO:0016740	P:tRNA modification; F:oxidoreductase activity, acting on paired donors, with incorporation or reduction of molecular oxygen; F:transferase activity	EC:1.14; EC:2	Acting on paired donors, with incorporation or reduction of molecular oxygen. The oxygen incorporated need not be derived from O(2); Transferases	Coil (COILS); IPR001763 (PFAM); IPR036873 (G3DSA:3.40.250.GENE3D); G3DSA:3.30.70.100 (GENE3D); IPR040503 (PFAM); IPR022111 (PFAM); IPR020936 (PANTHER); IPR001763 (PROSITE_PROFILES); IPR020936 (HAMAP); cd01518 (CDD); IPR036873 (SUPERFAMILY)	no GO terms	no GO terms
TRUE	INTERPRO, BLASTED, MAPPED, ANNOTATED	WP_013350914.1	aldo/keto reductase	310	20	0	98.34	1	F:GO:0047834	F:D-threo-aldose 1-dehydrogenase activity	EC:1.1.1.122	D-threo-aldose 1-dehydrogenase	IPR020471 (PRINTS); IPR023210 (PFAM); IPR036812 (G3DSA:3.20.20.GENE3D); PTHR43364 (PANTHER); PTHR43364:SF4 (PANTHER); cd19083 (CDD); IPR036812 (SUPERFAMILY)	F:GO:0016491	F:oxidoreductase activity
TRUE	INTERPRO, BLASTED, MAPPED, ANNOTATED	WP_013350920.1	glucose 1-dehydrogenase	259	20	0	98.07	2	F:GO:0004316; F:GO:0047936	F:3-oxoacyl-[acyl-carrier-protein] reductase (NADPH) activity; F:glucose 1-dehydrogenase [NAD(P)] activity	EC:2.3.1.85; EC:1.1.1.47; EC:1.1.1.100; EC:1.1.99.10	Fatty-acid synthase system; Glucose 1-dehydrogenase (NAD(P)(+)); 3-oxoacyl-[acyl-carrier-protein] reductase; Acting on the CH-OH group of donors	IPR002347 (PRINTS); IPR002347 (PRINTS); G3DSA:3.40.50.720 (GENE3D); PF13561 (PFAM); PTHR42760:SF80 (PANTHER); PTHR42760 (PANTHER); IPR020904 (PROSITE_PATTERNS); IPR036291 (SUPERFAMILY)	F:GO:0016491	F:oxidoreductase activity
TRUE	INTERPRO, BLASTED	WP_013350928.1	MULTISPECIES: TerD family protein	198	20	1.97518e-144	99.12						IPR003325 (PFAM); G3DSA:2.60.60.30 (GENE3D); PTHR32097 (PANTHER); PTHR32097:SF15 (PANTHER); IPR003325 (CDD)	no GO terms	no GO terms
TRUE	INTERPRO, BLASTED	WP_013350929.1	MULTISPECIES: TerD family protein	192	20	9.95702e-142	86.31						IPR003325 (PFAM); G3DSA:2.60.60.30 (GENE3D); PTHR32097 (PANTHER); PTHR32097:SF14 (PANTHER); IPR003325 (CDD)	no GO terms	no GO terms
TRUE	INTERPRO, BLASTED, MAPPED, ANNOTATED	WP_013350949.1	NAD synthetase	272	20	0	98.29	7	P:GO:0009435; F:GO:0003952; F:GO:0004359; F:GO:0005524; F:GO:0008795; F:GO:0046872; C:GO:0005737	P:NAD biosynthetic process; F:NAD+ synthase (glutamine-hydrolyzing) activity; F:glutaminase activity; F:ATP binding; F:NAD+ synthase activity; F:metal ion binding; C:cytoplasm	EC:3.5.1.2; EC:6.3.1.5; EC:6.3.5.1	Glutaminase; NAD(+) synthase; NAD(+) synthase (glutamine-hydrolyzing)	IPR014729 (G3DSA:3.40.50.GENE3D); IPR003694 (TIGRFAM); IPR022310 (PFAM); IPR003694 (PANTHER); PTHR23090:SF7 (PANTHER); IPR022926 (HAMAP); IPR003694 (CDD); SSF52402 (SUPERFAMILY)	P:GO:0009435; F:GO:0003952; F:GO:0004359; F:GO:0008795; C:GO:0005737	P:NAD biosynthetic process; F:NAD+ synthase (glutamine-hydrolyzing) activity; F:glutaminase activity; F:NAD+ synthase activity; C:cytoplasm
TRUE	INTERPRO, BLASTED, MAPPED, ANNOTATED	WP_013350950.1	sugar phosphate isomerase/epimerase	263	20	0	95.31	2	F:GO:0016853; F:GO:0046565	F:isomerase activity; F:3-dehydroshikimate dehydratase activity	EC:4.2.1.118; EC:5	3-dehydroshikimate dehydratase; Isomerases	IPR013022 (PFAM); G3DSA:3.20.20.150 (GENE3D); PTHR12110 (PANTHER); IPR036237 (SUPERFAMILY)	no GO terms	no GO terms
TRUE	INTERPRO, BLASTED, MAPPED, ANNOTATED	WP_013350955.1	L-glutamate gamma-semialdehyde dehydrogenase	515	20	0	99.57	4	P:GO:0006537; P:GO:0010133; F:GO:0003842; F:GO:0016620	P:glutamate biosynthetic process; P:proline catabolic process to glutamate; F:1-pyrroline-5-carboxylate dehydrogenase activity; F:oxidoreductase activity, acting on the aldehyde or oxo group of donors, NAD or NADP as acceptor	EC:1.2.1.88; EC:1.5.1	L-glutamate gamma-semialdehyde dehydrogenase; Acting on the CH-NH group of donors	IPR005932 (TIGRFAM); IPR015590 (PFAM); IPR016163 (G3DSA:3.40.309.GENE3D); IPR016162 (G3DSA:3.40.605.GENE3D); PTHR42862 (PANTHER); IPR029510 (PROSITE_PATTERNS); IPR016160 (PROSITE_PATTERNS); IPR005932 (HAMAP); IPR005932 (CDD); IPR016161 (SUPERFAMILY)	F:GO:0016491; F:GO:0016620	F:oxidoreductase activity; F:oxidoreductase activity, acting on the aldehyde or oxo group of donors, NAD or NADP as acceptor
TRUE	INTERPRO, BLASTED, MAPPED, ANNOTATED	WP_013350961.1	NADPH-nitrite reductase	805	20	0	99.22	7	P:GO:0042128; F:GO:0008942; F:GO:0020037; F:GO:0046872; F:GO:0050660; F:GO:0050661; F:GO:0051539	P:nitrate assimilation; F:nitrite reductase [NAD(P)H] activity; F:heme binding; F:metal ion binding; F:flavin adenine dinucleotide binding; F:NADP binding; F:4 iron, 4 sulfur cluster binding	EC:1.7.1.4	Nitrite reductase (NAD(P)H)	PR00411 (PRINTS); IPR006066 (PRINTS); PR00368 (PRINTS); IPR017121 (PIRSF); IPR036188 (G3DSA:3.50.50.GENE3D); IPR041575 (PFAM); IPR005117 (PFAM); IPR006067 (PFAM); IPR007419 (PFAM); IPR016156 (G3DSA:3.30.390.GENE3D); IPR036188 (G3DSA:3.50.50.GENE3D); IPR045854 (G3DSA:3.30.413.GENE3D); IPR012744 (TIGRFAM); IPR023753 (PFAM); IPR041854 (G3DSA:1.10.10.GENE3D); G3DSA:3.90.480.10 (GENE3D); PTHR43809 (PA…	P:GO:0042128; F:GO:0008942; F:GO:0016491; F:GO:0020037; F:GO:0050660; F:GO:0050661; F:GO:0051536	P:nitrate assimilation; F:nitrite reductase [NAD(P)H] activity; F:oxidoreductase activity; F:heme binding; F:flavin adenine dinucleotide binding; F:NADP binding; F:iron-sulfur cluster binding
TRUE	INTERPRO, BLASTED	WP_013350967.1	peptidase S24	132	20	4.01186e-96	97.2						IPR020354 (PFAM); IPR038691 (G3DSA:2.60.34.GENE3D)	no GO terms	no GO terms
TRUE	INTERPRO, BLASTED, MAPPED, ANNOTATED	WP_013350973.1	surfactin non-ribosomal peptide synthetase SrfAB	3586	20	0	98.65	6	P:GO:0017000; P:GO:0043604; P:GO:0044550; P:GO:1901566; F:GO:0003824; F:GO:0031177	P:antibiotic biosynthetic process; P:amide biosynthetic process; P:secondary metabolite biosynthetic process; P:organonitrogen compound biosynthetic process; F:catalytic activity; F:phosphopantetheine binding			Coil (COILS); Coil (COILS); IPR036736 (G3DSA:1.10.1200.GENE3D); G3DSA:3.40.50.980 (GENE3D); IPR045851 (G3DSA:3.30.300.GENE3D); G3DSA:3.30.559.30 (GENE3D); G3DSA:3.30.559.30 (GENE3D); IPR045851 (G3DSA:3.30.300.GENE3D); IPR045851 (G3DSA:3.30.300.GENE3D); IPR001242 (PFAM); G3DSA:2.30.38.10 (GENE3D); IPR036736 (G3DSA:1.10.1200.GENE3D); IPR023213 (G3DSA:3.30.559.GENE3D); IPR023213 (G3DSA:3.30.559.GENE…	F:GO:0003824	F:catalytic activity
TRUE	INTERPRO, BLASTED, MAPPED, ANNOTATED	WP_013350984.1	MULTISPECIES: phenolic acid decarboxylase BsdC	473	20	0	99.4	4	P:GO:0009636; P:GO:0019439; F:GO:0016831; F:GO:0046872	P:response to toxic substance; P:aromatic compound catabolic process; F:carboxy-lyase activity; F:metal ion binding	EC:4.1.1	Carbon-carbon lyases	IPR002830 (TIGRFAM); G3DSA:3.40.1670.10 (GENE3D); IPR002830 (PFAM); IPR002830 (PANTHER); PTHR30108:SF17 (PANTHER); IPR032902 (HAMAP); SSF143968 (SUPERFAMILY); SSF50475 (SUPERFAMILY)	F:GO:0016831	F:carboxy-lyase activity
TRUE	INTERPRO, BLASTED, MAPPED, ANNOTATED	WP_013350998.1	M20 peptidase aminoacylase family protein	383	20	0	99.11	1	F:GO:0004046	F:aminoacylase activity	EC:3.5.1.14	N-acyl-aliphatic-L-amino acid amidohydrolase	IPR011650 (PFAM); IPR002933 (PFAM); G3DSA:3.40.630.10 (GENE3D); G3DSA:3.30.70.360 (GENE3D); IPR017439 (PIRSF); IPR017439 (TIGRFAM); IPR017439 (PANTHER); PTHR11014:SF155 (PANTHER); cd05669 (CDD); IPR036264 (SUPERFAMILY); SSF53187 (SUPERFAMILY)	F:GO:0016787	F:hydrolase activity
TRUE	INTERPRO, BLASTED, MAPPED, ANNOTATED	WP_013351013.1	MULTISPECIES: oxygen-insensitive NADPH nitroreductase	248	20	0	98.79	1	F:GO:0052873	F:FMN reductase (NADPH) activity	EC:1.5.1.38; EC:1.5.1.39	FMN reductase (NADPH); FMN reductase (NAD(P)H)	IPR000415 (G3DSA:3.40.109.GENE3D); IPR029479 (PFAM); IPR016446 (PIRSF); IPR016446 (PANTHER); PTHR43425:SF2 (PANTHER); IPR016446 (CDD); IPR000415 (SUPERFAMILY)	F:GO:0016491	F:oxidoreductase activity
TRUE	INTERPRO, BLASTED, MAPPED	WP_013351014.1	antibiotic biosynthesis monooxygenase	95	10	2.53967e-66	87.76	2	F:GO:0016829; F:GO:0047575	F:lyase activity; F:4-carboxymuconolactone decarboxylase activity			G3DSA:3.30.70.100 (GENE3D); IPR007138 (PFAM); PTHR33336 (PANTHER); PTHR33336:SF3 (PANTHER); IPR007138 (PROSITE_PROFILES); IPR011008 (SUPERFAMILY)	no GO terms	no GO terms
TRUE	INTERPRO, BLASTED, MAPPED, ANNOTATED	WP_013351017.1	4-aminobutyrate--2-oxoglutarate transaminase	435	20	0	99.13	4	P:GO:0009448; F:GO:0030170; F:GO:0034386; F:GO:0047298	P:gamma-aminobutyric acid metabolic process; F:pyridoxal phosphate binding; F:4-aminobutyrate:2-oxoglutarate transaminase activity; F:(S)-3-amino-2-methylpropionate transaminase activity	EC:2.6.1.22; EC:2.6.1.19	(S)-3-amino-2-methylpropionate transaminase; 4-aminobutyrate--2-oxoglutarate transaminase	IPR015422 (G3DSA:3.90.1150.GENE3D); IPR015421 (G3DSA:3.40.640.GENE3D); IPR004632 (TIGRFAM); IPR005814 (PFAM); IPR005814 (PIRSF); PTHR43206 (PANTHER); PTHR43206:SF2 (PANTHER); IPR005814 (PROSITE_PATTERNS); IPR005814 (CDD); IPR015424 (SUPERFAMILY)	P:GO:0009448; F:GO:0003824; F:GO:0003867; F:GO:0008483; F:GO:0030170	P:gamma-aminobutyric acid metabolic process; F:catalytic activity; F:4-aminobutyrate transaminase activity; F:transaminase activity; F:pyridoxal phosphate binding
TRUE	INTERPRO, BLASTED, MAPPED, ANNOTATED	WP_013351018.1	succinate-semialdehyde dehydrogenase	462	20	0	99.97	3	P:GO:0006081; P:GO:0009450; F:GO:0009013	P:cellular aldehyde metabolic process; P:gamma-aminobutyric acid catabolic process; F:succinate-semialdehyde dehydrogenase [NAD(P)+] activity	EC:1.2.1.16	Succinate-semialdehyde dehydrogenase (NAD(P)(+))	IPR012394 (PIRSF); IPR016163 (G3DSA:3.40.309.GENE3D); IPR015590 (PFAM); IPR016162 (G3DSA:3.40.605.GENE3D); IPR010102 (TIGRFAM); PTHR43353:SF5 (PANTHER); PTHR43353 (PANTHER); IPR016160 (PROSITE_PATTERNS); cd07103 (CDD); IPR016161 (SUPERFAMILY)	P:GO:0006081; P:GO:0009450; F:GO:0009013; F:GO:0016491; F:GO:0016620	P:cellular aldehyde metabolic process; P:gamma-aminobutyric acid catabolic process; F:succinate-semialdehyde dehydrogenase [NAD(P)+] activity; F:oxidoreductase activity; F:oxidoreductase activity, acting on the aldehyde or oxo group of donors, NAD or NADP as acceptor
TRUE	INTERPRO, BLASTED, MAPPED, ANNOTATED	WP_013351021.1	MULTISPECIES: DUF1775 domain-containing protein	203	20	1.92127e-147	99.26	1	C:GO:0016021	C:integral component of membrane			IPR012533 (PFAM); IPR038507 (G3DSA:2.60.40.GENE3D); IPR012533 (CDD)	no GO terms	no GO terms
TRUE	INTERPRO, BLASTED, MAPPED, ANNOTATED	WP_013351030.1	LamB/YcsF family protein	254	20	0	98.66	3	P:GO:0005975; F:GO:0005524; F:GO:0017168	P:carbohydrate metabolic process; F:ATP binding; F:5-oxoprolinase (ATP-hydrolyzing) activity	EC:3.5.2.9	5-oxoprolinase (ATP-hydrolyzing)	IPR005501 (PFAM); G3DSA:3.20.20.370 (GENE3D); IPR005501 (PANTHER); IPR005501 (HAMAP); cd10787 (CDD); IPR011330 (SUPERFAMILY)	P:GO:0005975; F:GO:0003824	P:carbohydrate metabolic process; F:catalytic activity
TRUE	INTERPRO, BLASTED, MAPPED, ANNOTATED	WP_013351039.1	penicillin-binding transpeptidase domain-containing protein	667	20	0	99.42	6	P:GO:0006508; P:GO:0046677; F:GO:0008658; F:GO:0009002; F:GO:0016757; C:GO:0016020	P:proteolysis; P:response to antibiotic; F:penicillin binding; F:serine-type D-Ala-D-Ala carboxypeptidase activity; F:glycosyltransferase activity; C:membrane	EC:3.4.21; EC:2.4; EC:3.4.16.4	Acting on peptide bonds (peptidases); Glycosyltransferases; Serine-type D-Ala-D-Ala carboxypeptidase	Coil (COILS); IPR001460 (PFAM); G3DSA:3.90.1310.10 (GENE3D); IPR007887 (PFAM); IPR012338 (G3DSA:3.40.710.GENE3D); IPR005311 (PFAM); G3DSA:3.30.1390.30 (GENE3D); G3DSA:3.10.450.100 (GENE3D); PTHR30627:SF22 (PANTHER); PTHR30627 (PANTHER); PS51257 (PROSITE_PROFILES); IPR036138 (SUPERFAMILY); IPR032710 (SUPERFAMILY); IPR012338 (SUPERFAMILY)	P:GO:0046677; F:GO:0008658	P:response to antibiotic; F:penicillin binding
TRUE	INTERPRO, BLASTED, MAPPED, ANNOTATED	WP_013351040.1	aldo/keto reductase family oxidoreductase	300	20	0	98.32	1	F:GO:0047834	F:D-threo-aldose 1-dehydrogenase activity	EC:1.1.1.122	D-threo-aldose 1-dehydrogenase	IPR020471 (PRINTS); IPR023210 (PFAM); IPR036812 (G3DSA:3.20.20.GENE3D); PTHR43364 (PANTHER); PTHR43364:SF1 (PANTHER); cd19092 (CDD); IPR036812 (SUPERFAMILY)	F:GO:0016491	F:oxidoreductase activity
TRUE	INTERPRO, BLASTED, MAPPED, ANNOTATED	WP_013351042.1	acyl--CoA ligase	504	20	0	99.29	2	P:GO:0001676; F:GO:0004467	P:long-chain fatty acid metabolic process; F:long-chain fatty acid-CoA ligase activity	EC:6.2.1.3	Long-chain-fatty-acid--CoA ligase	IPR042099 (G3DSA:3.40.50.GENE3D); IPR025110 (PFAM); IPR000873 (PFAM); IPR045851 (G3DSA:3.30.300.GENE3D); PTHR43767 (PANTHER); PTHR43767:SF1 (PANTHER); IPR020845 (PROSITE_PATTERNS); SSF56801 (SUPERFAMILY)	no GO terms	no GO terms
TRUE	INTERPRO, BLASTED, MAPPED, ANNOTATED	WP_013351044.1	D-lyxose/D-mannose family sugar isomerase	167	20	1.88319e-124	99.25	1	F:GO:0016853	F:isomerase activity	EC:5	Isomerases	IPR014710 (G3DSA:2.60.120.GENE3D); IPR010864 (PFAM); cd20308 (CDD); IPR011051 (SUPERFAMILY)	no GO terms	no GO terms
TRUE	INTERPRO, BLASTED, MAPPED, ANNOTATED	WP_013351045.1	GNAT family N-acetyltransferase	207	20	1.4848e-156	98.86	1	F:GO:0008080	F:N-acetyltransferase activity	EC:2.3.1	Acyltransferases	G3DSA:3.40.630.30 (GENE3D); IPR000182 (PFAM); PTHR43441 (PANTHER); PTHR43441:SF7 (PANTHER); IPR000182 (PROSITE_PROFILES); IPR016181 (SUPERFAMILY)	F:GO:0008080	F:N-acetyltransferase activity
TRUE	INTERPRO, BLASTED	WP_013351046.1	general stress protein	140	15	1.21788e-102	98.24						IPR038725 (PFAM); IPR012349 (G3DSA:2.30.110.GENE3D); PTHR34818 (PANTHER); SSF50475 (SUPERFAMILY)	no GO terms	no GO terms
TRUE	INTERPRO, BLASTED, MAPPED, ANNOTATED	WP_013351057.1	pyruvate oxidase	573	20	0	99.82	3	F:GO:0000287; F:GO:0030976; F:GO:0047112	F:magnesium ion binding; F:thiamine pyrophosphate binding; F:pyruvate oxidase activity	EC:1.2.3.3	Pyruvate oxidase	G3DSA:3.40.50.970 (GENE3D); IPR012001 (PFAM); IPR011766 (PFAM); G3DSA:3.40.50.1220 (GENE3D); G3DSA:3.40.50.970 (GENE3D); IPR012000 (PFAM); PTHR42981 (PANTHER); IPR000399 (PROSITE_PATTERNS); cd07039 (CDD); cd02014 (CDD); IPR029061 (SUPERFAMILY); IPR029061 (SUPERFAMILY); IPR029035 (SUPERFAMILY)	F:GO:0000287; F:GO:0003824; F:GO:0030976	F:magnesium ion binding; F:catalytic activity; F:thiamine pyrophosphate binding
TRUE	INTERPRO, BLASTED	WP_013351068.1	SH3 domain-containing protein	106	17	2.83479e-72	98.11						G3DSA:2.30.30.40 (GENE3D)	no GO terms	no GO terms
TRUE	INTERPRO, BLASTED	WP_013351075.1	manganese catalase family protein	273	20	0	99.36						IPR012347 (G3DSA:1.20.1260.GENE3D); IPR007760 (PFAM); IPR027407 (G3DSA:3.30.1530.GENE3D); mobidb-lite (MOBIDB_LITE); mobidb-lite (MOBIDB_LITE); IPR039377 (CDD); IPR009078 (SUPERFAMILY)	no GO terms	no GO terms
TRUE	INTERPRO, BLASTED, MAPPED, ANNOTATED	WP_013351087.1	D-alanine--D-alanine ligase	361	20	0	99.11	6	P:GO:0008360; P:GO:0071555; F:GO:0005524; F:GO:0008716; F:GO:0046872; C:GO:0005737	P:regulation of cell shape; P:cell wall organization; F:ATP binding; F:D-alanine-D-alanine ligase activity; F:metal ion binding; C:cytoplasm	EC:6.3.2.4	D-alanine--D-alanine ligase	G3DSA:3.40.50.20 (GENE3D); IPR013815 (G3DSA:3.30.1490.GENE3D); IPR005905 (TIGRFAM); IPR011095 (PFAM); G3DSA:3.30.470.20 (GENE3D); IPR005905 (PIRSF); IPR011127 (PFAM); PTHR23132 (PANTHER); PTHR23132:SF8 (PANTHER); IPR000291 (PROSITE_PATTERNS); IPR000291 (PROSITE_PATTERNS); IPR011761 (PROSITE_PROFILES); IPR005905 (HAMAP); SSF56059 (SUPERFAMILY); IPR016185 (SUPERFAMILY)	F:GO:0005524; F:GO:0008716; F:GO:0046872; C:GO:0005737	F:ATP binding; F:D-alanine-D-alanine ligase activity; F:metal ion binding; C:cytoplasm
TRUE	INTERPRO, BLASTED, MAPPED, ANNOTATED	WP_013351095.1	alanine racemase	389	20	0	99.14	3	P:GO:0030632; F:GO:0008784; F:GO:0030170	P:D-alanine biosynthetic process; F:alanine racemase activity; F:pyridoxal phosphate binding	EC:5.1.1.10	Amino-acid racemase	IPR000821 (PRINTS); IPR001608 (PFAM); IPR000821 (TIGRFAM); IPR029066 (G3DSA:3.20.20.GENE3D); IPR011079 (PFAM); IPR009006 (G3DSA:2.40.37.GENE3D); PTHR30511 (PANTHER); PTHR30511:SF0 (PANTHER); IPR020622 (PROSITE_PATTERNS); IPR000821 (HAMAP); cd00430 (CDD); IPR009006 (SUPERFAMILY); IPR029066 (SUPERFAMILY)	P:GO:0006522; F:GO:0003824; F:GO:0008784	P:alanine metabolic process; F:catalytic activity; F:alanine racemase activity
TRUE	INTERPRO, BLASTED, MAPPED, ANNOTATED	WP_013351096.1	STAS domain-containing protein	273	20	0	86.54	2	F:GO:0019825; F:GO:0020037	F:oxygen binding; F:heme binding			IPR002645 (PFAM); IPR012292 (G3DSA:1.10.490.GENE3D); IPR014792 (PFAM); IPR036513 (G3DSA:3.30.750.GENE3D); PTHR33745:SF3 (PANTHER); PTHR33745 (PANTHER); IPR002645 (PROSITE_PROFILES); cd07041 (CDD); IPR036513 (SUPERFAMILY)	F:GO:0019825; F:GO:0020037	F:oxygen binding; F:heme binding
TRUE	INTERPRO, BLASTED, MAPPED, ANNOTATED	WP_013351099.1	anti-sigma F factor antagonist	109	18	3.68865e-75	78.1	2	P:GO:0045893; F:GO:0043856	P:positive regulation of transcription, DNA-templated; F:anti-sigma factor antagonist activity			IPR036513 (G3DSA:3.30.750.GENE3D); IPR002645 (PFAM); IPR003658 (TIGRFAM); PTHR33495:SF9 (PANTHER); PTHR33495 (PANTHER); IPR002645 (PROSITE_PROFILES); cd07043 (CDD); IPR036513 (SUPERFAMILY)	P:GO:0006355; F:GO:0043856	P:regulation of transcription, DNA-templated; F:anti-sigma factor antagonist activity
TRUE	INTERPRO, BLASTED, MAPPED, ANNOTATED	WP_013351129.1	NAD(P)-dependent alcohol dehydrogenase	349	20	0	99.08	2	F:GO:0004022; F:GO:0008270	F:alcohol dehydrogenase (NAD+) activity; F:zinc ion binding	EC:1.1.1.1; EC:1.1.1.71	Alcohol dehydrogenase; Alcohol dehydrogenase (NAD(P)(+))	IPR013149 (PFAM); G3DSA:3.90.180.10 (GENE3D); G3DSA:3.40.50.720 (GENE3D); IPR013154 (PFAM); PTHR42683 (PANTHER); PTHR42683:SF65 (PANTHER); IPR002328 (PROSITE_PATTERNS); cd05283 (CDD); IPR036291 (SUPERFAMILY); IPR011032 (SUPERFAMILY)	F:GO:0008270; F:GO:0016491	F:zinc ion binding; F:oxidoreductase activity
TRUE	INTERPRO, BLASTED, MAPPED, ANNOTATED	WP_013351133.1	FMN-binding negative transcriptional regulator	206	20	1.29214e-154	96.02	2	P:GO:0006508; F:GO:0008233	P:proteolysis; F:peptidase activity	EC:3.4	Acting on peptide bonds (peptidases)	IPR007396 (PFAM); IPR007396 (PIRSF); IPR012349 (G3DSA:2.30.110.GENE3D); IPR007396 (PANTHER); SSF50475 (SUPERFAMILY)	no GO terms	no GO terms
TRUE	INTERPRO, BLASTED, MAPPED, ANNOTATED	WP_013351145.1	GNAT family N-acetyltransferase	175	20	1.05507e-131	96.26	2	F:GO:0008080; C:GO:0009323	F:N-acetyltransferase activity; C:ribosomal-protein-alanine N-acetyltransferase complex	EC:2.3.1.128	Acyltransferases	G3DSA:3.40.630.30 (GENE3D); IPR000182 (PFAM); PTHR43792:SF5 (PANTHER); PTHR43792 (PANTHER); IPR000182 (PROSITE_PROFILES); cd04301 (CDD); IPR016181 (SUPERFAMILY)	F:GO:0008080	F:N-acetyltransferase activity
TRUE	INTERPRO, BLASTED	WP_013351163.1	MULTISPECIES: YdhK family protein	188	20	1.5209e-138	98.86						IPR011438 (PFAM); G3DSA:2.30.30.1210 (GENE3D); mobidb-lite (MOBIDB_LITE); mobidb-lite (MOBIDB_LITE); PS51257 (PROSITE_PROFILES)	no GO terms	no GO terms
TRUE	INTERPRO, BLASTED	WP_013351173.1	SRPBCC domain-containing protein	155	20	8.28387e-114	98.23						IPR013538 (PFAM); IPR023393 (G3DSA:3.30.530.GENE3D); cd07814 (CDD); SSF55961 (SUPERFAMILY)	no GO terms	no GO terms
TRUE	INTERPRO, BLASTED, ANNOTATED	WP_013351185.1	MULTISPECIES: co-chaperone GroES	94	3	5.92451e-60	98.94	3	P:GO:0006457; F:GO:0005524; F:GO:0016887	P:protein folding; F:ATP binding; F:ATP hydrolysis activity			IPR020818 (PRINTS); IPR020818 (PFAM); IPR037124 (G3DSA:2.30.33.GENE3D); PTHR10772:SF24 (PANTHER); IPR020818 (PANTHER); IPR018369 (PROSITE_PATTERNS); IPR020818 (HAMAP); IPR020818 (CDD); IPR011032 (SUPERFAMILY)	P:GO:0006457; F:GO:0005524; F:GO:0016887	P:protein folding; F:ATP binding; F:ATP hydrolysis activity
TRUE	INTERPRO, BLASTED, MAPPED, ANNOTATED	WP_013351186.1	GroEL protein	544	20	0	99.64	5	P:GO:0042026; F:GO:0005524; F:GO:0016887; F:GO:0051082; C:GO:0005737	P:protein refolding; F:ATP binding; F:ATP hydrolysis activity; F:unfolded protein binding; C:cytoplasm	EC:3.6.1	Acting on acid anhydrides	Coil (COILS); IPR001844 (PRINTS); IPR027413 (G3DSA:1.10.560.GENE3D); IPR027410 (G3DSA:3.30.260.GENE3D); IPR027409 (G3DSA:3.50.7.GENE3D); IPR001844 (TIGRFAM); IPR002423 (PFAM); mobidb-lite (MOBIDB_LITE); PTHR45633:SF41 (PANTHER); PTHR45633 (PANTHER); IPR018370 (PROSITE_PATTERNS); IPR001844 (HAMAP); IPR001844 (CDD); IPR027409 (SUPERFAMILY); IPR027410 (SUPERFAMILY); IPR027413 (SUPERFAMILY)	P:GO:0006457; P:GO:0042026; F:GO:0005524; F:GO:0016887	P:protein folding; P:protein refolding; F:ATP binding; F:ATP hydrolysis activity
TRUE	INTERPRO, BLASTED, MAPPED, ANNOTATED	WP_013351190.1	transcriptional regulator	126	20	1.97083e-87	77.03	3	P:GO:0006508; F:GO:0003677; F:GO:0004252	P:proteolysis; F:DNA binding; F:serine-type endopeptidase activity	EC:3.4.21	Acting on peptide bonds (peptidases)	IPR001387 (PFAM); IPR010982 (G3DSA:1.10.260.GENE3D); PTHR46558 (PANTHER); PTHR46558:SF11 (PANTHER); IPR001387 (PROSITE_PROFILES); IPR001387 (CDD); IPR010982 (SUPERFAMILY)	F:GO:0003677	F:DNA binding
TRUE	INTERPRO, BLASTED	WP_013351226.1	coat protein	328	3	0	98.57						no IPS match	no IPS match	no IPS match
TRUE	INTERPRO, BLASTED, MAPPED, ANNOTATED	WP_013351244.1	DUF1906 domain-containing protein	761	20	0	75.42	1	F:GO:0008745	F:N-acetylmuramoyl-L-alanine amidase activity	EC:3.5.1.28	N-acetylmuramoyl-L-alanine amidase	G3DSA:3.20.20.80 (GENE3D); IPR015020 (PFAM); IPR002477 (PFAM); IPR036366 (G3DSA:1.10.101.GENE3D); cd06418 (CDD); IPR017853 (SUPERFAMILY); IPR036365 (SUPERFAMILY); IPR036365 (SUPERFAMILY)	no GO terms	no GO terms
TRUE	INTERPRO, BLASTED, MAPPED, ANNOTATED	WP_013351258.1	2,3-butanediol dehydrogenase	346	20	0	88.51	2	F:GO:0008270; F:GO:0016491	F:zinc ion binding; F:oxidoreductase activity	EC:1	Oxidoreductases	IPR013154 (PFAM); G3DSA:3.40.50.720 (GENE3D); IPR013149 (PFAM); G3DSA:3.90.180.10 (GENE3D); PTHR43161:SF14 (PANTHER); PTHR43161 (PANTHER); IPR002328 (PROSITE_PATTERNS); cd08233 (CDD); IPR036291 (SUPERFAMILY); IPR011032 (SUPERFAMILY)	F:GO:0008270; F:GO:0016491	F:zinc ion binding; F:oxidoreductase activity
TRUE	INTERPRO, BLASTED	WP_013351261.1	cold-shock protein	69	7	1.46596e-47	100						IPR025916 (PFAM)	no GO terms	no GO terms
TRUE	INTERPRO, BLASTED, MAPPED, ANNOTATED	WP_013351274.1	MULTISPECIES: 5-(carboxyamino)imidazole ribonucleotide mutase	162	12	4.185e-117	93.89	3	P:GO:0006189; F:GO:0016829; F:GO:0034023	P:'de novo' IMP biosynthetic process; F:lyase activity; F:5-(carboxyamino)imidazole ribonucleotide mutase activity	EC:5.4.99.18; EC:4	5-(carboxyamino)imidazole ribonucleotide mutase; Lyases	IPR024694 (PIRSF); G3DSA:3.40.50.1970 (GENE3D); IPR000031 (TIGRFAM); IPR000031 (PFAM); PTHR23046 (PANTHER); IPR033747 (HAMAP); SSF52255 (SUPERFAMILY)	P:GO:0006189	P:'de novo' IMP biosynthetic process
TRUE	INTERPRO, BLASTED, MAPPED, ANNOTATED	WP_013351278.1	phosphoribosylformylglycinamidine synthase subunit PurS	84	12	2.16841e-56	95.87	4	P:GO:0006189; F:GO:0004642; F:GO:0005524; C:GO:0005737	P:'de novo' IMP biosynthetic process; F:phosphoribosylformylglycinamidine synthase activity; F:ATP binding; C:cytoplasm	EC:6.3.5.3	Phosphoribosylformylglycinamidine synthase	IPR036604 (G3DSA:3.30.1280.GENE3D); IPR003850 (PFAM); IPR003850 (TIGRFAM); IPR003850 (PANTHER); IPR003850 (HAMAP); IPR036604 (SUPERFAMILY)	no GO terms	no GO terms
TRUE	INTERPRO, BLASTED, MAPPED, ANNOTATED	WP_013351281.1	amidophosphoribosyltransferase	476	20	0	91.17	7	P:GO:0006189; P:GO:0006541; P:GO:0009113; P:GO:0009116; F:GO:0000287; F:GO:0004044; F:GO:0051539	P:'de novo' IMP biosynthetic process; P:glutamine metabolic process; P:purine nucleobase biosynthetic process; P:nucleoside metabolic process; F:magnesium ion binding; F:amidophosphoribosyltransferase activity; F:4 iron, 4 sulfur cluster binding	EC:2.4.2.14	Amidophosphoribosyltransferase	IPR005854 (PIRSF); IPR005854 (TIGRFAM); PF13522 (PFAM); IPR029057 (G3DSA:3.40.50.GENE3D); IPR029055 (G3DSA:3.60.20.GENE3D); PTHR11907 (PANTHER); PTHR11907:SF0 (PANTHER); IPR017932 (PROSITE_PROFILES); IPR005854 (HAMAP); IPR000836 (CDD); IPR035584 (CDD); IPR029055 (SUPERFAMILY); IPR029057 (SUPERFAMILY)	P:GO:0009113; F:GO:0004044	P:purine nucleobase biosynthetic process; F:amidophosphoribosyltransferase activity
TRUE	INTERPRO, BLASTED, MAPPED, ANNOTATED	WP_013351289.1	adenine deaminase	580	20	0	99.28	2	P:GO:0006146; F:GO:0000034	P:adenine catabolic process; F:adenine deaminase activity	EC:3.5.4.2	Adenine deaminase	Coil (COILS); G3DSA:3.20.20.140 (GENE3D); IPR006680 (PFAM); IPR011059 (G3DSA:2.30.40.GENE3D); IPR026912 (PFAM); PTHR11113 (PANTHER); PTHR11113:SF6 (PANTHER); IPR006679 (CDD); IPR011059 (SUPERFAMILY); IPR032466 (SUPERFAMILY)	P:GO:0006146; F:GO:0000034; F:GO:0016787; F:GO:0016810	P:adenine catabolic process; F:adenine deaminase activity; F:hydrolase activity; F:hydrolase activity, acting on carbon-nitrogen (but not peptide) bonds
TRUE	INTERPRO, BLASTED	WP_013351295.1	MULTISPECIES: CamS family sex pheromone protein	398	16	0	98.93						IPR011426 (PIRSF); IPR011426 (PFAM); G3DSA:3.10.570.10 (GENE3D); PS51257 (PROSITE_PROFILES); cd13441 (CDD); cd13440 (CDD)	no GO terms	no GO terms
TRUE	INTERPRO, BLASTED, MAPPED, ANNOTATED	WP_013351299.1	MULTISPECIES: Asp-tRNA(Asn)/Glu-tRNA(Gln) amidotransferase subunit GatA	485	20	0	99.39	7	P:GO:0006412; F:GO:0005524; F:GO:0016740; F:GO:0050567; C:GO:0005737; C:GO:0030956; C:GO:0043231	P:translation; F:ATP binding; F:transferase activity; F:glutaminyl-tRNA synthase (glutamine-hydrolyzing) activity; C:cytoplasm; C:glutamyl-tRNA(Gln) amidotransferase complex; C:intracellular membrane-bounded organelle	EC:6.3.5.7; EC:2	Glutaminyl-tRNA synthase (glutamine-hydrolyzing); Transferases	IPR023631 (PFAM); IPR004412 (TIGRFAM); IPR036928 (G3DSA:3.90.1300.GENE3D); IPR000120 (PANTHER); PTHR11895:SF151 (PANTHER); IPR020556 (PROSITE_PATTERNS); IPR004412 (HAMAP); IPR036928 (SUPERFAMILY)	P:GO:0006412; F:GO:0003824; F:GO:0050567; C:GO:0030956	P:translation; F:catalytic activity; F:glutaminyl-tRNA synthase (glutamine-hydrolyzing) activity; C:glutamyl-tRNA(Gln) amidotransferase complex
TRUE	INTERPRO, BLASTED, MAPPED, ANNOTATED	WP_013351300.1	aspartyl/glutamyl-tRNA amidotransferase subunit B	476	13	0	99.69	7	P:GO:0006412; F:GO:0005524; F:GO:0016740; F:GO:0050566; F:GO:0050567; C:GO:0005737; C:GO:0043231	P:translation; F:ATP binding; F:transferase activity; F:asparaginyl-tRNA synthase (glutamine-hydrolyzing) activity; F:glutaminyl-tRNA synthase (glutamine-hydrolyzing) activity; C:cytoplasm; C:intracellular membrane-bounded organelle	EC:6.3.5.6; EC:6.3.5.7; EC:2	Asparaginyl-tRNA synthase (glutamine-hydrolyzing); Glutaminyl-tRNA synthase (glutamine-hydrolyzing); Transferases	IPR018027 (PFAM); IPR042114 (G3DSA:1.10.150.GENE3D); IPR004413 (TIGRFAM); IPR023168 (G3DSA:1.10.10.GENE3D); IPR006075 (PFAM); IPR017959 (PANTHER); PTHR11659:SF0 (PANTHER); IPR017958 (PROSITE_PATTERNS); IPR004413 (HAMAP); IPR003789 (SUPERFAMILY); IPR014746 (SUPERFAMILY)	F:GO:0003824; F:GO:0016874; F:GO:0016884	F:catalytic activity; F:ligase activity; F:carbon-nitrogen ligase activity, with glutamine as amido-N-donor
TRUE	INTERPRO, BLASTED, MAPPED, ANNOTATED	WP_013351318.1	heme-degrading oxygenase HmoA	108	19	5.08722e-75	96.71	1	F:GO:0004497	F:monooxygenase activity	EC:1	Oxidoreductases	G3DSA:3.30.70.100 (GENE3D); IPR007138 (PFAM); PTHR34474:SF1 (PANTHER); PTHR34474 (PANTHER); IPR007138 (PROSITE_PROFILES); IPR011008 (SUPERFAMILY)	no GO terms	no GO terms
TRUE	INTERPRO, BLASTED, MAPPED, ANNOTATED	WP_013351319.1	VOC family protein	120	20	1.08334e-86	98.54	1	F:GO:0004462	F:lactoylglutathione lyase activity	EC:4.4.1.5	Lactoylglutathione lyase	IPR029068 (G3DSA:3.10.180.GENE3D); IPR004360 (PFAM); PTHR43048 (PANTHER); PTHR43048:SF2 (PANTHER); IPR037523 (PROSITE_PROFILES); IPR029068 (SUPERFAMILY)	no GO terms	no GO terms
TRUE	INTERPRO, BLASTED, MAPPED, ANNOTATED	WP_013351328.1	glycerol phosphate lipoteichoic acid synthase	642	20	0	90.64	6	F:GO:0008484; F:GO:0008960; F:GO:0046872; C:GO:0005576; C:GO:0005886; C:GO:0016021	F:sulfuric ester hydrolase activity; F:phosphatidylglycerol-membrane-oligosaccharide glycerophosphotransferase activity; F:metal ion binding; C:extracellular region; C:plasma membrane; C:integral component of membrane	EC:3.1.6; EC:2.7.8.20	Acting on ester bonds; Phosphatidylglycerol--membrane-oligosaccharide glycerophosphotransferase	G3DSA:3.30.1120.170 (GENE3D); IPR012160 (PIRSF); IPR000917 (PFAM); IPR017850 (G3DSA:3.40.720.GENE3D); PTHR47371:SF1 (PANTHER); PTHR47371 (PANTHER); cd16015 (CDD); IPR017850 (SUPERFAMILY)	F:GO:0003824; F:GO:0008484	F:catalytic activity; F:sulfuric ester hydrolase activity
TRUE	INTERPRO, BLASTED, MAPPED, ANNOTATED	WP_013351336.1	aldehyde dehydrogenase family protein	485	20	0	99.85	2	F:GO:0004029; F:GO:0043878	F:aldehyde dehydrogenase (NAD+) activity; F:glyceraldehyde-3-phosphate dehydrogenase (NAD+) (non-phosphorylating) activity	EC:1.2.1.5; EC:1.2.1.3	Aldehyde dehydrogenase (NAD(P)(+)); Aldehyde dehydrogenase (NAD(+))	IPR016163 (G3DSA:3.40.309.GENE3D); IPR016162 (G3DSA:3.40.605.GENE3D); IPR015590 (PFAM); PTHR42986 (PANTHER); IPR029510 (PROSITE_PATTERNS); cd07151 (CDD); IPR016161 (SUPERFAMILY)	F:GO:0016491; F:GO:0016620	F:oxidoreductase activity; F:oxidoreductase activity, acting on the aldehyde or oxo group of donors, NAD or NADP as acceptor
TRUE	INTERPRO, BLASTED, MAPPED, ANNOTATED	WP_013351343.1	MULTISPECIES: ATP-binding cassette domain-containing protein	518	20	0	99.45	1	F:GO:0005524	F:ATP binding			Coil (COILS); IPR032781 (PFAM); IPR003439 (PFAM); IPR003439 (PFAM); IPR027417 (G3DSA:3.40.50.GENE3D); IPR027417 (G3DSA:3.40.50.GENE3D); PTHR19211:SF65 (PANTHER); PTHR19211 (PANTHER); IPR017871 (PROSITE_PATTERNS); IPR017871 (PROSITE_PATTERNS); IPR003439 (PROSITE_PROFILES); IPR003439 (PROSITE_PROFILES); cd03221 (CDD); cd03221 (CDD); IPR027417 (SUPERFAMILY); IPR027417 (SUPERFAMILY)	F:GO:0005524	F:ATP binding
TRUE	INTERPRO, BLASTED, MAPPED, ANNOTATED	WP_013351367.1	type I methionyl aminopeptidase	249	20	0	88.59	4	P:GO:0006508; P:GO:0070084; F:GO:0046914; F:GO:0070006	P:proteolysis; P:protein initiator methionine removal; F:transition metal ion binding; F:metalloaminopeptidase activity	EC:3.4.11	Acting on peptide bonds (peptidases)	IPR001714 (PRINTS); IPR000994 (PFAM); IPR036005 (G3DSA:3.90.230.GENE3D); IPR002467 (TIGRFAM); PTHR43330:SF13 (PANTHER); PTHR43330 (PANTHER); IPR002467 (HAMAP); IPR002467 (CDD); IPR036005 (SUPERFAMILY)	P:GO:0006508; F:GO:0070006	P:proteolysis; F:metalloaminopeptidase activity
TRUE	INTERPRO, BLASTED, MAPPED, ANNOTATED	WP_013351370.1	MULTISPECIES: LTA synthase family protein	645	20	0	99.68	6	F:GO:0008484; F:GO:0008960; F:GO:0046872; C:GO:0005576; C:GO:0005886; C:GO:0016021	F:sulfuric ester hydrolase activity; F:phosphatidylglycerol-membrane-oligosaccharide glycerophosphotransferase activity; F:metal ion binding; C:extracellular region; C:plasma membrane; C:integral component of membrane	EC:3.1.6; EC:2.7.8.20	Acting on ester bonds; Phosphatidylglycerol--membrane-oligosaccharide glycerophosphotransferase	IPR000917 (PFAM); IPR017850 (G3DSA:3.40.720.GENE3D); IPR012160 (PIRSF); G3DSA:3.30.1120.170 (GENE3D); PTHR47371 (PANTHER); PTHR47371:SF1 (PANTHER); cd16015 (CDD); IPR017850 (SUPERFAMILY)	F:GO:0003824; F:GO:0008484	F:catalytic activity; F:sulfuric ester hydrolase activity
TRUE	INTERPRO, BLASTED, MAPPED, ANNOTATED	WP_013351376.1	alpha,alpha-phosphotrehalase	561	20	0	99.14	3	P:GO:0005993; F:GO:0008788; C:GO:0005737	P:trehalose catabolic process; F:alpha,alpha-phosphotrehalase activity; C:cytoplasm	EC:3.2.1.93	Alpha,alpha-phosphotrehalase	IPR013780 (G3DSA:2.60.40.GENE3D); IPR045857 (G3DSA:3.90.400.GENE3D); IPR006047 (PFAM); IPR032091 (PFAM); IPR012769 (TIGRFAM); G3DSA:3.20.20.80 (GENE3D); PTHR10357:SF184 (PANTHER); PTHR10357 (PANTHER); cd11333 (CDD); SSF51011 (SUPERFAMILY); IPR017853 (SUPERFAMILY)	P:GO:0005975; P:GO:0005993; F:GO:0003824; F:GO:0008788; C:GO:0005737	P:carbohydrate metabolic process; P:trehalose catabolic process; F:catalytic activity; F:alpha,alpha-phosphotrehalase activity; C:cytoplasm
TRUE	INTERPRO, BLASTED, MAPPED, ANNOTATED	WP_013351378.1	NAD(P)H-dependent oxidoreductase	221	20	1.22831e-166	99.21	1	F:GO:0016491	F:oxidoreductase activity	EC:1	Oxidoreductases	IPR029479 (PFAM); IPR000415 (G3DSA:3.40.109.GENE3D); PTHR23026:SF101 (PANTHER); PTHR23026 (PANTHER); IPR033878 (CDD); IPR000415 (SUPERFAMILY)	F:GO:0016491	F:oxidoreductase activity
TRUE	INTERPRO, BLASTED, MAPPED, ANNOTATED	WP_013351403.1	S8 family serine peptidase	460	20	0	65.08	2	P:GO:0006508; F:GO:0004252	P:proteolysis; F:serine-type endopeptidase activity	EC:3.4.21	Acting on peptide bonds (peptidases)	IPR015500 (PRINTS); IPR000209 (PFAM); IPR036852 (G3DSA:3.40.50.GENE3D); PTHR43399 (PANTHER); PTHR43399:SF4 (PANTHER); IPR023828 (PROSITE_PATTERNS); IPR022398 (PROSITE_PATTERNS); IPR023827 (PROSITE_PATTERNS); PS51892 (PROSITE_PROFILES); IPR036852 (SUPERFAMILY)	P:GO:0006508; F:GO:0004252; F:GO:0008236	P:proteolysis; F:serine-type endopeptidase activity; F:serine-type peptidase activity
TRUE	INTERPRO, BLASTED, MAPPED, ANNOTATED	WP_013351406.1	tRNA-dihydrouridine synthase	327	20	0	99.05	4	P:GO:0002943; F:GO:0003723; F:GO:0017150; F:GO:0050660	P:tRNA dihydrouridine synthesis; F:RNA binding; F:tRNA dihydrouridine synthase activity; F:flavin adenine dinucleotide binding	EC:1.3	Acting on the CH-CH group of donors	IPR035587 (PFAM); IPR013785 (G3DSA:3.20.20.GENE3D); IPR024036 (G3DSA:1.10.1200.GENE3D); IPR001269 (PIRSF); PTHR11082 (PANTHER); PTHR11082:SF25 (PANTHER); IPR018517 (PROSITE_PATTERNS); IPR035587 (CDD); SSF51395 (SUPERFAMILY)	P:GO:0008033; F:GO:0003824; F:GO:0016491; F:GO:0017150; F:GO:0050660	P:tRNA processing; F:catalytic activity; F:oxidoreductase activity; F:tRNA dihydrouridine synthase activity; F:flavin adenine dinucleotide binding
TRUE	INTERPRO, BLASTED, MAPPED, ANNOTATED	WP_013351408.1	acetoin:2,6-dichlorophenolindophenol oxidoreductase subunit alpha	333	20	0	98.9	1	F:GO:0004739	F:pyruvate dehydrogenase (acetyl-transferring) activity	EC:1.2.4.1	Pyruvate dehydrogenase (acetyl-transferring)	G3DSA:3.40.50.970 (GENE3D); IPR001017 (PFAM); PTHR11516 (PANTHER); cd02000 (CDD); IPR029061 (SUPERFAMILY)	F:GO:0016624	F:oxidoreductase activity, acting on the aldehyde or oxo group of donors, disulfide as acceptor
TRUE	INTERPRO, BLASTED, MAPPED, ANNOTATED	WP_013351410.1	2-oxo acid dehydrogenase subunit E2	397	20	0	99.13	3	P:GO:0006086; F:GO:0016746; C:GO:0045254	P:acetyl-CoA biosynthetic process from pyruvate; F:acyltransferase activity; C:pyruvate dehydrogenase complex	EC:2.3	Acyltransferases	IPR004167 (PFAM); G3DSA:2.40.50.100 (GENE3D); IPR000089 (PFAM); IPR023213 (G3DSA:3.30.559.GENE3D); IPR036625 (G3DSA:4.10.320.GENE3D); IPR001078 (PFAM); mobidb-lite (MOBIDB_LITE); PTHR23151:SF9 (PANTHER); IPR045257 (PANTHER); IPR004167 (PROSITE_PROFILES); IPR000089 (PROSITE_PROFILES); cd06849 (CDD); SSF52777 (SUPERFAMILY); IPR011053 (SUPERFAMILY); IPR036625 (SUPERFAMILY)	P:GO:0006086; F:GO:0016746; C:GO:0045254	P:acetyl-CoA biosynthetic process from pyruvate; F:acyltransferase activity; C:pyruvate dehydrogenase complex
TRUE	INTERPRO, BLASTED, MAPPED, ANNOTATED	WP_013351414.1	6-phospho-alpha-glucosidase	449	20	0	99.53	5	P:GO:0005975; F:GO:0016616; F:GO:0046872; F:GO:0050081; C:GO:0016021	P:carbohydrate metabolic process; F:oxidoreductase activity, acting on the CH-OH group of donors, NAD or NADP as acceptor; F:metal ion binding; F:maltose-6'-phosphate glucosidase activity; C:integral component of membrane	EC:3.2.1.122; EC:1.1.1	Maltose-6'-phosphate glucosidase; Acting on the CH-OH group of donors	IPR001088 (PRINTS); G3DSA:3.40.50.720 (GENE3D); IPR015955 (G3DSA:3.90.110.GENE3D); IPR001088 (PFAM); IPR022616 (PFAM); IPR001088 (PANTHER); PTHR32092:SF14 (PANTHER); IPR019802 (PROSITE_PATTERNS); cd05298 (CDD); IPR036291 (SUPERFAMILY); IPR015955 (SUPERFAMILY)	P:GO:0005975; F:GO:0003824; F:GO:0004553; F:GO:0016616	P:carbohydrate metabolic process; F:catalytic activity; F:hydrolase activity, hydrolyzing O-glycosyl compounds; F:oxidoreductase activity, acting on the CH-OH group of donors, NAD or NADP as acceptor
TRUE	INTERPRO, BLASTED	WP_013351417.1	peptidase G2	774	20	0	96.64						Coil (COILS); G3DSA:2.160.10.20 (GENE3D); G3DSA:2.40.300.10 (GENE3D); IPR012334 (G3DSA:2.160.20.GENE3D); G3DSA:4.10.80.40 (GENE3D); IPR021865 (PFAM); IPR024535 (PFAM); IPR011050 (SUPERFAMILY)	no GO terms	no GO terms
TRUE	INTERPRO, BLASTED, MAPPED, ANNOTATED	WP_013351431.1	NAD(P)H nitroreductase	194	20	3.05225e-146	94.74	1	F:GO:0016491	F:oxidoreductase activity	EC:1	Oxidoreductases	IPR026021 (PIRSF); IPR029479 (PFAM); IPR000415 (G3DSA:3.40.109.GENE3D); mobidb-lite (MOBIDB_LITE); mobidb-lite (MOBIDB_LITE); PTHR43821 (PANTHER); IPR026021 (CDD); IPR000415 (SUPERFAMILY)	F:GO:0016491	F:oxidoreductase activity
TRUE	INTERPRO, BLASTED, MAPPED, ANNOTATED	WP_013351501.1	thioredoxin-dependent thiol peroxidase	157	20	1.7169e-115	86.48	2	P:GO:0098869; F:GO:0004601	P:cellular oxidant detoxification; F:peroxidase activity	EC:1.11.1	Acting on a peroxide as acceptor	IPR024706 (PIRSF); IPR000866 (PFAM); G3DSA:3.40.30.10 (GENE3D); PTHR42852 (PANTHER); PTHR42852:SF10 (PANTHER); IPR013766 (PROSITE_PROFILES); cd03017 (CDD); IPR036249 (SUPERFAMILY)	F:GO:0016209; F:GO:0016491	F:antioxidant activity; F:oxidoreductase activity
TRUE	INTERPRO, BLASTED	WP_013351504.1	nucleotidyltransferase-like protein	294	20	0	98.71						IPR043519 (G3DSA:3.30.460.GENE3D); G3DSA:1.20.120.330 (GENE3D); IPR041143 (PFAM); IPR036388 (G3DSA:1.10.10.GENE3D); IPR029348 (PFAM)	no GO terms	no GO terms
TRUE	INTERPRO, BLASTED, MAPPED, ANNOTATED	WP_013351598.1	catalase	481	20	0	99.43	6	P:GO:0006979; P:GO:0042744; P:GO:0098869; F:GO:0004096; F:GO:0020037; F:GO:0046872	P:response to oxidative stress; P:hydrogen peroxide catabolic process; P:cellular oxidant detoxification; F:catalase activity; F:heme binding; F:metal ion binding	EC:1.11.1.6	Catalase	IPR018028 (PRINTS); IPR024711 (PIRSF); G3DSA:2.40.180.10 (GENE3D); IPR011614 (PFAM); IPR010582 (PFAM); mobidb-lite (MOBIDB_LITE); mobidb-lite (MOBIDB_LITE); PTHR11465:SF50 (PANTHER); IPR018028 (PANTHER); IPR002226 (PROSITE_PATTERNS); IPR024708 (PROSITE_PATTERNS); IPR018028 (PROSITE_PROFILES); IPR040333 (CDD); IPR020835 (SUPERFAMILY)	P:GO:0006979; P:GO:0042744; F:GO:0004096; F:GO:0020037	P:response to oxidative stress; P:hydrogen peroxide catabolic process; F:catalase activity; F:heme binding
TRUE	INTERPRO, BLASTED, MAPPED, ANNOTATED	WP_013351635.1	5'-nucleotidase C-terminal domain-containing protein	687	20	0	96.55	6	P:GO:0009166; P:GO:0016311; F:GO:0000166; F:GO:0008253; F:GO:0046872; C:GO:0016021	P:nucleotide catabolic process; P:dephosphorylation; F:nucleotide binding; F:5'-nucleotidase activity; F:metal ion binding; C:integral component of membrane	EC:3.1.3.5	5'-nucleotidase	IPR006179 (PRINTS); IPR008334 (PFAM); IPR029052 (G3DSA:3.60.21.GENE3D); IPR036907 (G3DSA:3.90.780.GENE3D); IPR004843 (PFAM); mobidb-lite (MOBIDB_LITE); mobidb-lite (MOBIDB_LITE); mobidb-lite (MOBIDB_LITE); mobidb-lite (MOBIDB_LITE); mobidb-lite (MOBIDB_LITE); IPR006179 (PANTHER); PTHR11575:SF24 (PANTHER); IPR006146 (PROSITE_PATTERNS); IPR029052 (SUPERFAMILY); IPR036907 (SUPERFAMILY)	P:GO:0009166; F:GO:0000166; F:GO:0016787; F:GO:0016788; F:GO:0046872	P:nucleotide catabolic process; F:nucleotide binding; F:hydrolase activity; F:hydrolase activity, acting on ester bonds; F:metal ion binding
TRUE	INTERPRO, BLASTED, MAPPED, ANNOTATED	WP_013351640.1	MULTISPECIES: HAD family hydrolase	229	20	9.9545e-170	78.07	1	F:GO:0016787	F:hydrolase activity	EC:3	Hydrolases	IPR006439 (PRINTS); IPR041492 (PFAM); IPR023214 (G3DSA:3.40.50.GENE3D); IPR006439 (TIGRFAM); IPR023198 (G3DSA:1.10.150.GENE3D); IPR006439 (TIGRFAM); SFLDG01135 (SFLD); SFLDS00003 (SFLD); PTHR18901 (PANTHER); cd16423 (CDD); IPR036412 (SUPERFAMILY)	no GO terms	no GO terms
TRUE	INTERPRO, BLASTED, MAPPED, ANNOTATED	WP_013351641.1	MULTISPECIES: bifunctional GNAT family N-acetyltransferase/carbon-nitrogen hydrolase family protein	512	20	0	80.4	3	P:GO:0006807; F:GO:0008080; F:GO:0016787	P:nitrogen compound metabolic process; F:N-acetyltransferase activity; F:hydrolase activity	EC:3; EC:2.3.1	Hydrolases; Acyltransferases	G3DSA:3.40.630.30 (GENE3D); IPR003010 (PFAM); IPR000182 (PFAM); IPR036526 (G3DSA:3.60.110.GENE3D); PTHR23088 (PANTHER); PTHR23088:SF50 (PANTHER); IPR001110 (PROSITE_PATTERNS); IPR000182 (PROSITE_PROFILES); IPR003010 (PROSITE_PROFILES); cd04301 (CDD); cd07574 (CDD); IPR036526 (SUPERFAMILY); IPR016181 (SUPERFAMILY)	P:GO:0006807; F:GO:0008080	P:nitrogen compound metabolic process; F:N-acetyltransferase activity
TRUE	INTERPRO, BLASTED, MAPPED, ANNOTATED	WP_013351646.1	glycerol-3-phosphate dehydrogenase	555	20	0	96.82	4	P:GO:0006072; P:GO:0019563; F:GO:0052591; C:GO:0009331	P:glycerol-3-phosphate metabolic process; P:glycerol catabolic process; F:sn-glycerol-3-phosphate:ubiquinone-8 oxidoreductase activity; C:glycerol-3-phosphate dehydrogenase complex	EC:1.1.5.3	Glycerol-3-phosphate dehydrogenase	IPR000447 (PRINTS); IPR006076 (PFAM); G3DSA:3.30.9.10 (GENE3D); IPR036188 (G3DSA:3.50.50.GENE3D); IPR038299 (G3DSA:1.10.8.GENE3D); IPR031656 (PFAM); IPR000447 (PANTHER); PTHR11985:SF28 (PANTHER); IPR000447 (PROSITE_PATTERNS); PS00978 (PROSITE_PATTERNS); IPR036188 (SUPERFAMILY); SSF54373 (SUPERFAMILY)	P:GO:0006072; F:GO:0004368; F:GO:0016491; C:GO:0009331	P:glycerol-3-phosphate metabolic process; F:glycerol-3-phosphate dehydrogenase (quinone) activity; F:oxidoreductase activity; C:glycerol-3-phosphate dehydrogenase complex
TRUE	INTERPRO, BLASTED, MAPPED, ANNOTATED	WP_013351657.1	Alkaline phosphatase	459	20	0	99.03	2	P:GO:0016311; F:GO:0004035	P:dephosphorylation; F:alkaline phosphatase activity	EC:3.1.3.1	Alkaline phosphatase	IPR001952 (PRINTS); G3DSA:1.10.60.40 (GENE3D); IPR017850 (G3DSA:3.40.720.GENE3D); IPR001952 (PFAM); PTHR11596:SF5 (PANTHER); IPR001952 (PANTHER); IPR018299 (PROSITE_PATTERNS); IPR001952 (CDD); IPR017850 (SUPERFAMILY)	F:GO:0003824; F:GO:0016791	F:catalytic activity; F:phosphatase activity
TRUE	INTERPRO, BLASTED, MAPPED, ANNOTATED	WP_013351702.1	3'-5' exoribonuclease YhaM	314	11	0	91.81	2	P:GO:0090503; F:GO:0000175	P:RNA phosphodiester bond hydrolysis, exonucleolytic; F:3'-5'-exoribonuclease activity	EC:3.1.13; EC:3.1.15	Acting on ester bonds; Acting on ester bonds	G3DSA:2.40.50.140 (GENE3D); G3DSA:1.10.3210.10 (GENE3D); IPR006674 (PFAM); PTHR37294 (PANTHER); IPR020873 (HAMAP); IPR006674 (PROSITE_PROFILES); cd04492 (CDD); IPR003607 (CDD); SSF109604 (SUPERFAMILY)	F:GO:0000175	F:3'-5'-exoribonuclease activity
TRUE	INTERPRO, BLASTED, MAPPED, ANNOTATED	WP_013351704.1	peptidylprolyl isomerase	285	20	0	98.86	5	P:GO:0000413; P:GO:0006457; P:GO:0015031; F:GO:0003755; C:GO:0005886	P:protein peptidyl-prolyl isomerization; P:protein folding; P:protein transport; F:peptidyl-prolyl cis-trans isomerase activity; C:plasma membrane	EC:5.2.1.8	Peptidylprolyl isomerase	IPR008880 (PFAM); G3DSA:3.10.50.40 (GENE3D); PF13616 (PFAM); IPR037041 (G3DSA:1.10.3120.GENE3D); PTHR47245 (PANTHER); PTHR47245:SF1 (PANTHER); IPR023058 (PROSITE_PATTERNS); PS51257 (PROSITE_PROFILES); IPR000297 (PROSITE_PROFILES); IPR023059 (HAMAP); IPR027304 (SUPERFAMILY); SSF54534 (SUPERFAMILY)	P:GO:0006457; P:GO:0015031; F:GO:0003755	P:protein folding; P:protein transport; F:peptidyl-prolyl cis-trans isomerase activity
TRUE	INTERPRO, BLASTED, MAPPED, ANNOTATED	WP_013351711.1	3-phosphoserine/phosphohydroxythreonine transaminase	359	20	0	99.09	4	P:GO:0006564; F:GO:0004648; F:GO:0030170; C:GO:0005737	P:L-serine biosynthetic process; F:O-phospho-L-serine:2-oxoglutarate aminotransferase activity; F:pyridoxal phosphate binding; C:cytoplasm	EC:2.6.1.52	Phosphoserine transaminase	IPR022278 (TIGRFAM); IPR015421 (G3DSA:3.40.640.GENE3D); IPR022278 (PIRSF); IPR015422 (G3DSA:3.90.1150.GENE3D); IPR000192 (PFAM); PTHR43247:SF1 (PANTHER); IPR022278 (PANTHER); IPR020578 (PROSITE_PATTERNS); IPR022278 (HAMAP); IPR022278 (CDD); IPR015424 (SUPERFAMILY)	P:GO:0006564; F:GO:0003824; F:GO:0004648	P:L-serine biosynthetic process; F:catalytic activity; F:O-phospho-L-serine:2-oxoglutarate aminotransferase activity
TRUE	INTERPRO, BLASTED, MAPPED, ANNOTATED	WP_013351719.1	Uroporphyrinogen decarboxylase	353	20	0	98.99	3	P:GO:0006782; F:GO:0004853; C:GO:0005737	P:protoporphyrinogen IX biosynthetic process; F:uroporphyrinogen decarboxylase activity; C:cytoplasm	EC:4.1.1.37	Uroporphyrinogen decarboxylase	IPR000257 (PFAM); IPR006361 (TIGRFAM); IPR038071 (G3DSA:3.20.20.GENE3D); PTHR21091:SF169 (PANTHER); PTHR21091 (PANTHER); IPR000257 (PROSITE_PATTERNS); IPR000257 (PROSITE_PATTERNS); IPR006361 (HAMAP); IPR006361 (CDD); IPR038071 (SUPERFAMILY)	P:GO:0006779; F:GO:0004853	P:porphyrin-containing compound biosynthetic process; F:uroporphyrinogen decarboxylase activity
TRUE	INTERPRO, BLASTED, MAPPED, ANNOTATED	WP_013351720.1	ferrochelatase	311	20	0	99.49	4	P:GO:0006783; F:GO:0004325; F:GO:0046872; C:GO:0005737	P:heme biosynthetic process; F:ferrochelatase activity; F:metal ion binding; C:cytoplasm	EC:4.99.1.1	Protoporphyrin ferrochelatase	Coil (COILS); IPR001015 (PFAM); G3DSA:3.40.50.1400 (GENE3D); IPR001015 (TIGRFAM); G3DSA:3.40.50.1400 (GENE3D); IPR001015 (PANTHER); PTHR11108:SF1 (PANTHER); IPR019772 (PROSITE_PATTERNS); IPR001015 (HAMAP); IPR033659 (CDD); IPR033644 (CDD); SSF53800 (SUPERFAMILY)	P:GO:0006783; F:GO:0004325	P:heme biosynthetic process; F:ferrochelatase activity
TRUE	INTERPRO, BLASTED, MAPPED, ANNOTATED	WP_013351724.1	ketoacyl-ACP synthase III	325	20	0	98.43	4	P:GO:0006633; F:GO:0004315; F:GO:0033818; C:GO:0005737	P:fatty acid biosynthetic process; F:3-oxoacyl-[acyl-carrier-protein] synthase activity; F:beta-ketoacyl-acyl-carrier-protein synthase III activity; C:cytoplasm	EC:2.3.1.41; EC:2.3.1.85; EC:2.3.1.180	Beta-ketoacyl-[acyl-carrier-protein] synthase I; Fatty-acid synthase system; Beta-ketoacyl-[acyl-carrier-protein] synthase III	IPR004655 (TIGRFAM); IPR013751 (PFAM); IPR016039 (G3DSA:3.40.47.GENE3D); IPR013747 (PFAM); PTHR34069:SF2 (PANTHER); PTHR34069 (PANTHER); IPR004655 (HAMAP); cd00830 (CDD); IPR016039 (SUPERFAMILY)	P:GO:0006633; F:GO:0004315; F:GO:0016746	P:fatty acid biosynthetic process; F:3-oxoacyl-[acyl-carrier-protein] synthase activity; F:acyltransferase activity
TRUE	INTERPRO, BLASTED, MAPPED, ANNOTATED	WP_013351725.1	M42 family metallopeptidase	346	20	0	99.67	3	P:GO:0006508; F:GO:0004177; F:GO:0046872	P:proteolysis; F:aminopeptidase activity; F:metal ion binding	EC:3.4.11	Acting on peptide bonds (peptidases)	IPR008007 (PFAM); IPR023367 (G3DSA:2.40.30.GENE3D); IPR008007 (PIRSF); G3DSA:3.40.630.10 (GENE3D); PTHR32481:SF7 (PANTHER); PTHR32481 (PANTHER); cd05657 (CDD); SSF53187 (SUPERFAMILY); SSF101821 (SUPERFAMILY)	no GO terms	no GO terms
TRUE	INTERPRO, BLASTED, MAPPED, ANNOTATED	WP_013351727.1	MULTISPECIES: MBL fold metallo-hydrolase	244	20	0	98.46	2	P:GO:0034414; F:GO:0042781	P:tRNA 3'-trailer cleavage, endonucleolytic; F:3'-tRNA processing endoribonuclease activity	EC:3.1.30; EC:3.1.26.11	Acting on ester bonds; Ribonuclease Z	IPR036866 (G3DSA:3.60.15.GENE3D); IPR001279 (PFAM); PTHR46018:SF4 (PANTHER); PTHR46018 (PANTHER); cd07716 (CDD); IPR036866 (SUPERFAMILY)	no GO terms	no GO terms
TRUE	INTERPRO, BLASTED, MAPPED, ANNOTATED	WP_013351733.1	MULTISPECIES: S8 family peptidase	382	20	0	99.03	7	P:GO:0006508; P:GO:0030435; P:GO:0042730; F:GO:0004252; F:GO:0005515; F:GO:0046872; C:GO:0005576	P:proteolysis; P:sporulation resulting in formation of a cellular spore; P:fibrinolysis; F:serine-type endopeptidase activity; F:protein binding; F:metal ion binding; C:extracellular region	EC:3.4.21	Acting on peptide bonds (peptidases)	IPR015500 (PRINTS); IPR037045 (G3DSA:3.30.70.GENE3D); IPR010259 (PFAM); IPR036852 (G3DSA:3.40.50.GENE3D); IPR000209 (PFAM); mobidb-lite (MOBIDB_LITE); PTHR43399 (PANTHER); PTHR43399:SF4 (PANTHER); IPR023828 (PROSITE_PATTERNS); IPR022398 (PROSITE_PATTERNS); IPR023827 (PROSITE_PATTERNS); PS51892 (PROSITE_PROFILES); IPR034202 (CDD); IPR036852 (SUPERFAMILY); SSF54897 (SUPERFAMILY)	P:GO:0006508; F:GO:0004252; F:GO:0008236	P:proteolysis; F:serine-type endopeptidase activity; F:serine-type peptidase activity
TRUE	INTERPRO, BLASTED, MAPPED, ANNOTATED	WP_013351771.1	fumarylacetoacetate hydrolase family protein	301	20	0	99.24	1	F:GO:0008704	F:5-carboxymethyl-2-hydroxymuconate delta-isomerase activity	EC:5.3.3.10	5-carboxymethyl-2-hydroxymuconate Delta-isomerase	IPR036663 (G3DSA:3.90.850.GENE3D); IPR011234 (PFAM); PTHR11820 (PANTHER); PTHR11820:SF63 (PANTHER); IPR036663 (SUPERFAMILY)	F:GO:0003824	F:catalytic activity
TRUE	INTERPRO, BLASTED, MAPPED, ANNOTATED	WP_013351773.1	S8 family peptidase	891	20	0	81.88	2	P:GO:0006508; F:GO:0004252	P:proteolysis; F:serine-type endopeptidase activity	EC:3.4.21	Acting on peptide bonds (peptidases)	IPR015500 (PRINTS); IPR041498 (PFAM); IPR000209 (PFAM); IPR013783 (G3DSA:2.60.40.GENE3D); IPR036852 (G3DSA:3.40.50.GENE3D); PTHR43399 (PANTHER); PTHR43399:SF4 (PANTHER); IPR023828 (PROSITE_PATTERNS); IPR022398 (PROSITE_PATTERNS); PS51892 (PROSITE_PROFILES); IPR034084 (CDD); IPR036852 (SUPERFAMILY)	P:GO:0006508; F:GO:0004252; F:GO:0008236	P:proteolysis; F:serine-type endopeptidase activity; F:serine-type peptidase activity
TRUE	INTERPRO, BLASTED, MAPPED, ANNOTATED	WP_013351792.1	DegV family protein	283	20	0	99.24	1	F:GO:0008289	F:lipid binding			Coil (COILS); IPR003797 (TIGRFAM); G3DSA:3.40.50.10440 (GENE3D); IPR043168 (G3DSA:3.30.1180.GENE3D); G3DSA:2.20.28.50 (GENE3D); IPR003797 (PFAM); PTHR33434:SF3 (PANTHER); PTHR33434 (PANTHER); IPR003797 (PROSITE_PROFILES); SSF82549 (SUPERFAMILY)	no GO terms	no GO terms
TRUE	INTERPRO, BLASTED	WP_013351794.1	proteinase inhibitor	153	20	1.48859e-112	99.21						IPR020481 (PFAM); IPR038144 (G3DSA:2.60.40.GENE3D); PS51257 (PROSITE_PROFILES)	no GO terms	no GO terms
TRUE	INTERPRO, BLASTED, MAPPED, ANNOTATED	WP_013351797.1	Cof-type HAD-IIB family hydrolase	270	20	0	98.39	2	P:GO:0016311; F:GO:0016791	P:dephosphorylation; F:phosphatase activity	EC:3.1.3	Acting on ester bonds	IPR000150 (TIGRFAM); G3DSA:3.30.1240.10 (GENE3D); PF08282 (PFAM); IPR006379 (TIGRFAM); IPR023214 (G3DSA:3.40.50.GENE3D); SFLDG01140 (SFLD); SFLDS00003 (SFLD); PTHR10000 (PANTHER); PTHR10000:SF23 (PANTHER); cd07516 (CDD); IPR036412 (SUPERFAMILY)	F:GO:0016787	F:hydrolase activity
TRUE	INTERPRO, BLASTED, MAPPED, ANNOTATED	WP_013351798.1	prolyl oligopeptidase family serine peptidase	255	20	0	98.92	2	P:GO:0006508; F:GO:0008236	P:proteolysis; F:serine-type peptidase activity	EC:3.4	Acting on peptide bonds (peptidases)	IPR029058 (G3DSA:3.40.50.GENE3D); IPR001375 (PFAM); PTHR22946 (PANTHER); PTHR22946:SF9 (PANTHER); IPR029058 (SUPERFAMILY)	P:GO:0006508; F:GO:0008236	P:proteolysis; F:serine-type peptidase activity
TRUE	INTERPRO, BLASTED, MAPPED, ANNOTATED	WP_013351816.1	3-oxoacyl-ACP synthase	312	20	0	73.94	4	P:GO:0006633; F:GO:0004315; F:GO:0033818; C:GO:0005737	P:fatty acid biosynthetic process; F:3-oxoacyl-[acyl-carrier-protein] synthase activity; F:beta-ketoacyl-acyl-carrier-protein synthase III activity; C:cytoplasm	EC:2.3.1.41; EC:2.3.1.85; EC:2.3.1.180	Beta-ketoacyl-[acyl-carrier-protein] synthase I; Fatty-acid synthase system; Beta-ketoacyl-[acyl-carrier-protein] synthase III	IPR013747 (PFAM); IPR013751 (PFAM); IPR016039 (G3DSA:3.40.47.GENE3D); IPR004655 (TIGRFAM); PTHR43091 (PANTHER); PTHR43091:SF1 (PANTHER); IPR004655 (HAMAP); cd00830 (CDD); IPR016039 (SUPERFAMILY)	P:GO:0006633; F:GO:0004315; F:GO:0016746	P:fatty acid biosynthetic process; F:3-oxoacyl-[acyl-carrier-protein] synthase activity; F:acyltransferase activity
TRUE	INTERPRO, BLASTED, MAPPED, ANNOTATED	WP_013351817.1	beta-ketoacyl-ACP synthase II	412	20	0	98.69	2	P:GO:0006633; F:GO:0004315	P:fatty acid biosynthetic process; F:3-oxoacyl-[acyl-carrier-protein] synthase activity	EC:2.3.1.41; EC:2.3.1.85	Beta-ketoacyl-[acyl-carrier-protein] synthase I; Fatty-acid synthase system	IPR017568 (TIGRFAM); IPR017568 (PIRSF); IPR014030 (PFAM); IPR016039 (G3DSA:3.40.47.GENE3D); IPR016039 (G3DSA:3.40.47.GENE3D); IPR014031 (PFAM); PTHR11712:SF336 (PANTHER); IPR000794 (PANTHER); IPR018201 (PROSITE_PATTERNS); IPR000794 (CDD); IPR016039 (SUPERFAMILY); IPR016039 (SUPERFAMILY)	P:GO:0006633; F:GO:0004315; F:GO:0016746; F:GO:0016747	P:fatty acid biosynthetic process; F:3-oxoacyl-[acyl-carrier-protein] synthase activity; F:acyltransferase activity; F:acyltransferase activity, transferring groups other than amino-acyl groups
TRUE	INTERPRO, BLASTED, MAPPED, ANNOTATED	WP_013351824.1	MULTISPECIES: peptide ABC transporter substrate-binding protein	544	20	0	98.98	3	P:GO:0055085; C:GO:0042597; C:GO:0043190	P:transmembrane transport; C:periplasmic space; C:ATP-binding cassette (ABC) transporter complex			G3DSA:3.40.190.10 (GENE3D); G3DSA:3.90.76.10 (GENE3D); G3DSA:3.10.105.10 (GENE3D); IPR000914 (PFAM); IPR030678 (PIRSF); IPR039424 (PANTHER); PTHR30290:SF71 (PANTHER); IPR023765 (PROSITE_PATTERNS); PS51257 (PROSITE_PROFILES); cd08504 (CDD); SSF53850 (SUPERFAMILY)	P:GO:0055085; C:GO:0043190	P:transmembrane transport; C:ATP-binding cassette (ABC) transporter complex
TRUE	INTERPRO, BLASTED, MAPPED, ANNOTATED	WP_013351851.1	enoyl-ACP reductase FabI	258	20	0	78.32	3	P:GO:0006633; F:GO:0004318; F:GO:0016631	P:fatty acid biosynthetic process; F:enoyl-[acyl-carrier-protein] reductase (NADH) activity; F:enoyl-[acyl-carrier-protein] reductase activity	EC:2.3.1.85; EC:1.3.1.9	Fatty-acid synthase system; Enoyl-[acyl-carrier-protein] reductase (NADH)	IPR002347 (PRINTS); PF13561 (PFAM); G3DSA:3.40.50.720 (GENE3D); IPR014358 (PIRSF); PTHR43159:SF2 (PANTHER); IPR014358 (PANTHER); IPR014358 (CDD); IPR036291 (SUPERFAMILY)	P:GO:0006633; F:GO:0004318; F:GO:0016491	P:fatty acid biosynthetic process; F:enoyl-[acyl-carrier-protein] reductase (NADH) activity; F:oxidoreductase activity
TRUE	INTERPRO, BLASTED, MAPPED, ANNOTATED	WP_013351863.1	subclass B1 metallo-beta-lactamase	250	20	0	97.45	4	P:GO:0017001; P:GO:0046677; F:GO:0008270; F:GO:0008800	P:antibiotic catabolic process; P:response to antibiotic; F:zinc ion binding; F:beta-lactamase activity	EC:3.5.2.6	Beta-lactamase	IPR036866 (G3DSA:3.60.15.GENE3D); IPR001279 (PFAM); PTHR42951 (PANTHER); PTHR42951:SF10 (PANTHER); IPR001018 (PROSITE_PATTERNS); IPR001018 (PROSITE_PATTERNS); cd16304 (CDD); IPR036866 (SUPERFAMILY)	P:GO:0017001; F:GO:0008270; F:GO:0008800	P:antibiotic catabolic process; F:zinc ion binding; F:beta-lactamase activity
TRUE	INTERPRO, BLASTED, MAPPED, ANNOTATED	WP_013351867.1	GNAT family N-acetyltransferase	143	20	2.31162e-103	98.73	2	P:GO:0006048; F:GO:0004343	P:UDP-N-acetylglucosamine biosynthetic process; F:glucosamine 6-phosphate N-acetyltransferase activity	EC:2.3.1.4	Glucosamine-phosphate N-acetyltransferase	G3DSA:3.40.630.30 (GENE3D); IPR000182 (PFAM); PTHR13355:SF8 (PANTHER); IPR039143 (PANTHER); IPR000182 (PROSITE_PROFILES); cd04301 (CDD); IPR016181 (SUPERFAMILY)	P:GO:0006048; F:GO:0004343; F:GO:0008080	P:UDP-N-acetylglucosamine biosynthetic process; F:glucosamine 6-phosphate N-acetyltransferase activity; F:N-acetyltransferase activity
TRUE	INTERPRO, BLASTED, MAPPED, ANNOTATED	WP_013351868.1	MULTISPECIES: YjcG family protein	171	13	4.70278e-126	95	2	F:GO:0016788; F:GO:0016874	F:hydrolase activity, acting on ester bonds; F:ligase activity	EC:3.1; EC:6	Acting on ester bonds; Ligases	Coil (COILS); PF13563 (PFAM); G3DSA:3.90.1140.10 (GENE3D); PTHR40037 (PANTHER); IPR022932 (HAMAP); IPR009097 (SUPERFAMILY)	no GO terms	no GO terms
TRUE	INTERPRO, BLASTED	WP_013351885.1	antimicrobial peptide LCI	91	20	4.36972e-63	60.08						IPR020976 (PFAM)	no GO terms	no GO terms
TRUE	INTERPRO, BLASTED, MAPPED, ANNOTATED	WP_013351896.1	glycosyl hydrolase 53 family protein	372	20	0	98.62	3	P:GO:0008152; F:GO:0015926; F:GO:0031218	P:metabolic process; F:glucosidase activity; F:arabinogalactan endo-1,4-beta-galactosidase activity	EC:3.2.1.89	Arabinogalactan endo-beta-1,4-galactanase	IPR011683 (PFAM); G3DSA:3.20.20.80 (GENE3D); IPR011683 (PANTHER); IPR017853 (SUPERFAMILY)	F:GO:0015926	F:glucosidase activity
TRUE	INTERPRO, BLASTED, MAPPED, ANNOTATED	WP_013351912.1	UDP-glucosyltransferase	394	20	0	98.92	3	P:GO:0016999; F:GO:0008194; F:GO:0016758	P:antibiotic metabolic process; F:UDP-glycosyltransferase activity; F:hexosyltransferase activity	EC:2.4.1	Glycosyltransferases	Coil (COILS); G3DSA:3.40.50.2000 (GENE3D); IPR002213 (PFAM); G3DSA:3.40.50.2000 (GENE3D); IPR006326 (TIGRFAM); PTHR48043:SF25 (PANTHER); PTHR48043 (PANTHER); IPR002213 (CDD); SSF53756 (SUPERFAMILY)	P:GO:0016999; F:GO:0008194; F:GO:0016758	P:antibiotic metabolic process; F:UDP-glycosyltransferase activity; F:hexosyltransferase activity
TRUE	INTERPRO, BLASTED, MAPPED, ANNOTATED	WP_013351913.1	cytochrome P450	406	20	0	99.02	4	F:GO:0004497; F:GO:0005506; F:GO:0016705; F:GO:0020037	F:monooxygenase activity; F:iron ion binding; F:oxidoreductase activity, acting on paired donors, with incorporation or reduction of molecular oxygen; F:heme binding	EC:1.14	Acting on paired donors, with incorporation or reduction of molecular oxygen. The oxygen incorporated need not be derived from O(2)	IPR001128 (PRINTS); IPR002397 (PRINTS); IPR036396 (G3DSA:1.10.630.GENE3D); IPR001128 (PFAM); PTHR46696 (PANTHER); IPR017972 (PROSITE_PATTERNS); IPR036396 (SUPERFAMILY)	F:GO:0004497; F:GO:0005506; F:GO:0016705; F:GO:0020037	F:monooxygenase activity; F:iron ion binding; F:oxidoreductase activity, acting on paired donors, with incorporation or reduction of molecular oxygen; F:heme binding
TRUE	INTERPRO, BLASTED	WP_013351919.1	cupin domain-containing protein	165	20	5.78923e-123	97.39						IPR014500 (PIRSF); IPR014710 (G3DSA:2.60.120.GENE3D); IPR013096 (PFAM); PTHR36448 (PANTHER); cd02219 (CDD); IPR011051 (SUPERFAMILY)	no GO terms	no GO terms
TRUE	INTERPRO, BLASTED, MAPPED, ANNOTATED	WP_013351920.1	MULTISPECIES: NAD(P)/FAD-dependent oxidoreductase	392	20	0	84.82	2	P:GO:0006116; F:GO:0003954	P:NADH oxidation; F:NADH dehydrogenase activity	EC:1.6	Acting on NADH or NADPH	PR00368 (PRINTS); PR00411 (PRINTS); IPR023753 (PFAM); G3DSA:3.50.50.100 (GENE3D); PTHR43706:SF13 (PANTHER); IPR045024 (PANTHER); IPR036188 (SUPERFAMILY)	P:GO:0006116; F:GO:0003954; F:GO:0016491	P:NADH oxidation; F:NADH dehydrogenase activity; F:oxidoreductase activity
TRUE	INTERPRO, BLASTED	WP_013351928.1	MULTISPECIES: DinB family protein	155	20	1.05212e-114	97.52						IPR007837 (PFAM); IPR034660 (G3DSA:1.20.120.GENE3D); IPR034660 (SUPERFAMILY)	no GO terms	no GO terms
TRUE	INTERPRO, BLASTED	WP_013351945.1	phage major capsid protein	311	20	0	95.75						IPR024455 (PFAM); SSF56563 (SUPERFAMILY)	no GO terms	no GO terms
TRUE	INTERPRO, BLASTED	WP_013351950.1	MULTISPECIES: phage tail sheath family protein	465	20	0	99.12						G3DSA:3.30.1370.220 (GENE3D); G3DSA:2.60.40.4290 (GENE3D); IPR035089 (PFAM); G3DSA:3.40.50.11790 (GENE3D); IPR020287 (PFAM); IPR035326 (PFAM); G3DSA:3.30.1490.360 (GENE3D); G3DSA:3.30.360.90 (GENE3D)	no GO terms	no GO terms
TRUE	INTERPRO, BLASTED	WP_013351960.1	Phage-like element PBSX protein XkdV	654	20	0	91.26						mobidb-lite (MOBIDB_LITE); mobidb-lite (MOBIDB_LITE); mobidb-lite (MOBIDB_LITE)	no GO terms	no GO terms
TRUE	INTERPRO, BLASTED, MAPPED, ANNOTATED	WP_013351966.1	N-acetylmuramoyl-L-alanine amidase	292	20	0	97.71	3	P:GO:0009253; P:GO:0071555; F:GO:0008745	P:peptidoglycan catabolic process; P:cell wall organization; F:N-acetylmuramoyl-L-alanine amidase activity	EC:3.5.1.28	N-acetylmuramoyl-L-alanine amidase	IPR036505 (G3DSA:3.40.80.GENE3D); IPR002477 (PFAM); IPR002502 (PFAM); IPR036366 (G3DSA:1.10.101.GENE3D); IPR036779 (G3DSA:3.10.350.GENE3D); IPR018392 (PFAM); PTHR30417:SF11 (PANTHER); PTHR30417 (PANTHER); IPR018392 (PROSITE_PROFILES); IPR018392 (CDD); IPR002502 (CDD); IPR036505 (SUPERFAMILY); IPR036365 (SUPERFAMILY); IPR036779 (SUPERFAMILY)	P:GO:0009253; F:GO:0008745	P:peptidoglycan catabolic process; F:N-acetylmuramoyl-L-alanine amidase activity
TRUE	INTERPRO, BLASTED, MAPPED, ANNOTATED	WP_013351970.1	ring-cleaving dioxygenase	316	20	0	98.94	2	F:GO:0004462; F:GO:0051213	F:lactoylglutathione lyase activity; F:dioxygenase activity	EC:1; EC:4.4.1.5	Oxidoreductases; Lactoylglutathione lyase	IPR004360 (PFAM); IPR029068 (G3DSA:3.10.180.GENE3D); IPR029068 (G3DSA:3.10.180.GENE3D); PTHR36110:SF4 (PANTHER); PTHR36110 (PANTHER); IPR037523 (PROSITE_PROFILES); IPR037523 (PROSITE_PROFILES); cd08347 (CDD); cd08346 (CDD); IPR029068 (SUPERFAMILY)	no GO terms	no GO terms
TRUE	INTERPRO, BLASTED, MAPPED, ANNOTATED	WP_013351979.1	peptide ABC transporter substrate-binding protein	539	20	0	99.14	3	P:GO:0055085; C:GO:0042597; C:GO:0043190	P:transmembrane transport; C:periplasmic space; C:ATP-binding cassette (ABC) transporter complex			IPR030678 (PIRSF); G3DSA:3.10.105.10 (GENE3D); IPR000914 (PFAM); G3DSA:3.40.190.10 (GENE3D); G3DSA:3.90.76.10 (GENE3D); mobidb-lite (MOBIDB_LITE); PTHR30290:SF71 (PANTHER); IPR039424 (PANTHER); IPR023765 (PROSITE_PATTERNS); PS51257 (PROSITE_PROFILES); cd08504 (CDD); SSF53850 (SUPERFAMILY)	P:GO:0055085; C:GO:0043190	P:transmembrane transport; C:ATP-binding cassette (ABC) transporter complex
TRUE	INTERPRO, BLASTED, MAPPED, ANNOTATED	WP_013351984.1	lactonase family protein	349	20	0	99.66	2	F:GO:0005515; F:GO:0017057	F:protein binding; F:6-phosphogluconolactonase activity	EC:3.1.1.31; EC:3.1.1.1	6-phosphogluconolactonase; Carboxylesterase	IPR015943 (G3DSA:2.130.10.GENE3D); IPR019405 (PFAM); mobidb-lite (MOBIDB_LITE); mobidb-lite (MOBIDB_LITE); PTHR30344:SF1 (PANTHER); PTHR30344 (PANTHER); IPR011048 (SUPERFAMILY)	F:GO:0005515	F:protein binding
TRUE	INTERPRO, BLASTED, MAPPED, ANNOTATED	WP_013351988.1	formyltetrahydrofolate deformylase	300	20	0	93.95	4	P:GO:0006189; P:GO:0006730; F:GO:0008864; F:GO:0016742	P:'de novo' IMP biosynthetic process; P:one-carbon metabolic process; F:formyltetrahydrofolate deformylase activity; F:hydroxymethyl-, formyl- and related transferase activity	EC:3.5.1.10; EC:2.1.2	Formyltetrahydrofolate deformylase; Transferring one-carbon groups	IPR004810 (PRINTS); IPR002912 (PFAM); IPR004810 (TIGRFAM); G3DSA:3.30.70.260 (GENE3D); G3DSA:3.40.50.170 (GENE3D); IPR002376 (PFAM); PIRSF036480 (PIRSF); PTHR42706:SF1 (PANTHER); IPR004810 (PANTHER); IPR002912 (PROSITE_PROFILES); IPR004810 (HAMAP); IPR041729 (CDD); IPR044074 (CDD); IPR036477 (SUPERFAMILY); IPR045865 (SUPERFAMILY)	P:GO:0006189; P:GO:0009058; F:GO:0008864; F:GO:0016742	P:'de novo' IMP biosynthetic process; P:biosynthetic process; F:formyltetrahydrofolate deformylase activity; F:hydroxymethyl-, formyl- and related transferase activity
TRUE	INTERPRO, BLASTED, MAPPED, ANNOTATED	WP_013351993.1	organic hydroperoxide resistance protein	136	20	2.9223e-97	92.14	1	P:GO:0006979	P:response to oxidative stress			IPR003718 (PFAM); IPR019953 (TIGRFAM); G3DSA:2.20.25.10 (GENE3D); IPR015946 (G3DSA:3.30.300.GENE3D); IPR019953 (PANTHER); IPR036102 (SUPERFAMILY)	P:GO:0006979	P:response to oxidative stress
TRUE	INTERPRO, BLASTED, MAPPED, ANNOTATED	WP_013352001.1	S8 family peptidase	319	20	0	99.04	2	P:GO:0006508; F:GO:0004252	P:proteolysis; F:serine-type endopeptidase activity	EC:3.4.21	Acting on peptide bonds (peptidases)	IPR015500 (PRINTS); IPR036852 (G3DSA:3.40.50.GENE3D); IPR000209 (PFAM); PTHR43399 (PANTHER); PTHR43399:SF4 (PANTHER); IPR023828 (PROSITE_PATTERNS); IPR022398 (PROSITE_PATTERNS); IPR023827 (PROSITE_PATTERNS); PS51892 (PROSITE_PROFILES); IPR034202 (CDD); IPR036852 (SUPERFAMILY)	P:GO:0006508; F:GO:0004252; F:GO:0008236	P:proteolysis; F:serine-type endopeptidase activity; F:serine-type peptidase activity
TRUE	INTERPRO, BLASTED, MAPPED, ANNOTATED	WP_013352034.1	MULTISPECIES: cupin domain-containing protein	178	20	8.97668e-130	98.54	6	P:GO:0019284; P:GO:0019509; F:GO:0005506; F:GO:0010308; F:GO:0010309; F:GO:0016151	P:L-methionine salvage from S-adenosylmethionine; P:L-methionine salvage from methylthioadenosine; F:iron ion binding; F:acireductone dioxygenase (Ni2+-requiring) activity; F:acireductone dioxygenase [iron(II)-requiring] activity; F:nickel cation binding	EC:1.13.11.53; EC:1.13.11.54	Acireductone dioxygenase (Ni(2+)-requiring); Acireductone dioxygenase (Fe(2+)-requiring)	IPR014710 (G3DSA:2.60.120.GENE3D); IPR004313 (PFAM); PTHR23418:SF0 (PANTHER); IPR004313 (PANTHER); IPR023956 (HAMAP); IPR004313 (CDD); IPR011051 (SUPERFAMILY)	P:GO:0019284; F:GO:0005506; F:GO:0010308; F:GO:0010309; F:GO:0016151	P:L-methionine salvage from S-adenosylmethionine; F:iron ion binding; F:acireductone dioxygenase (Ni2+-requiring) activity; F:acireductone dioxygenase [iron(II)-requiring] activity; F:nickel cation binding
TRUE	INTERPRO, BLASTED, MAPPED, ANNOTATED	WP_013352043.1	6-carboxytetrahydropterin synthase QueD	146	14	3.15263e-109	98.25	3	P:GO:0008616; F:GO:0046872; F:GO:0070497	P:queuosine biosynthetic process; F:metal ion binding; F:6-carboxy-5,6,7,8-tetrahydropterin synthase activity	EC:4.2.1; EC:4.1.2.50	Carbon-oxygen lyases; 6-carboxytetrahydropterin synthase	IPR007115 (PIRSF); IPR007115 (TIGRFAM); IPR038418 (G3DSA:3.30.479.GENE3D); IPR007115 (PFAM); IPR007115 (TIGRFAM); IPR007115 (PANTHER); SSF55620 (SUPERFAMILY)	no GO terms	no GO terms
TRUE	INTERPRO, BLASTED, MAPPED, ANNOTATED	WP_013352052.1	aminopeptidase P family protein	364	20	0	99.02	5	P:GO:0006508; F:GO:0004177; F:GO:0008235; F:GO:0046914; F:GO:0102009	P:proteolysis; F:aminopeptidase activity; F:metalloexopeptidase activity; F:transition metal ion binding; F:proline dipeptidase activity	EC:3.4.11; EC:3.4.13.9	Acting on peptide bonds (peptidases); Xaa-Pro dipeptidase	IPR001714 (PRINTS); IPR000587 (PFAM); IPR029149 (G3DSA:3.40.350.GENE3D); IPR000994 (PFAM); IPR036005 (G3DSA:3.90.230.GENE3D); PTHR46112 (PANTHER); PTHR46112:SF2 (PANTHER); IPR001131 (PROSITE_PATTERNS); cd01092 (CDD); IPR029149 (SUPERFAMILY); IPR036005 (SUPERFAMILY)	F:GO:0016787	F:hydrolase activity
TRUE	INTERPRO, BLASTED, MAPPED, ANNOTATED	WP_013352056.1	MULTISPECIES: phosphoenolpyruvate--protein phosphotransferase	571	20	0	99.73	6	P:GO:0009401; P:GO:0016310; F:GO:0008965; F:GO:0016301; F:GO:0046872; C:GO:0005737	P:phosphoenolpyruvate-dependent sugar phosphotransferase system; P:phosphorylation; F:phosphoenolpyruvate-protein phosphotransferase activity; F:kinase activity; F:metal ion binding; C:cytoplasm	EC:2.7.3.9	Phosphoenolpyruvate--protein phosphotransferase	Coil (COILS); PR01736 (PRINTS); IPR036618 (G3DSA:1.10.274.GENE3D); IPR000121 (PFAM); IPR008731 (PFAM); IPR024692 (PIRSF); IPR006318 (TIGRFAM); IPR008279 (PFAM); IPR040442 (G3DSA:3.20.20.GENE3D); G3DSA:3.50.30.10 (GENE3D); PTHR46244:SF3 (PANTHER); PTHR46244 (PANTHER); IPR023151 (PROSITE_PATTERNS); IPR018274 (PROSITE_PATTERNS); IPR015813 (SUPERFAMILY); IPR036618 (SUPERFAMILY); IPR036637 (SUPERFAMIL…	P:GO:0009401; P:GO:0016310; F:GO:0003824; F:GO:0008965; F:GO:0016772	P:phosphoenolpyruvate-dependent sugar phosphotransferase system; P:phosphorylation; F:catalytic activity; F:phosphoenolpyruvate-protein phosphotransferase activity; F:transferase activity, transferring phosphorus-containing groups
TRUE	INTERPRO, BLASTED, MAPPED, ANNOTATED	WP_013352061.1	Non-specific serine/threonine protein kinase	258	20	0	98.78	2	P:GO:0006468; F:GO:0004674	P:protein phosphorylation; F:protein serine/threonine kinase activity	EC:2.7.1	Transferring phosphorus-containing groups	IPR014258 (TIGRFAM); IPR035940 (G3DSA:3.40.33.GENE3D); IPR014044 (PFAM); mobidb-lite (MOBIDB_LITE); mobidb-lite (MOBIDB_LITE); mobidb-lite (MOBIDB_LITE); PTHR31157 (PANTHER); cd05379 (CDD); IPR035940 (SUPERFAMILY)	no GO terms	no GO terms
TRUE	INTERPRO, BLASTED, MAPPED, ANNOTATED	WP_013352083.1	N-acetyldiaminopimelate deacetylase	374	20	0	99.21	3	P:GO:0009089; P:GO:0019877; F:GO:0050118	P:lysine biosynthetic process via diaminopimelate; P:diaminopimelate biosynthetic process; F:N-acetyldiaminopimelate deacetylase activity	EC:3.5.1.47	N-acetyldiaminopimelate deacetylase	IPR017439 (PIRSF); IPR002933 (PFAM); IPR017439 (TIGRFAM); G3DSA:3.40.630.10 (GENE3D); G3DSA:3.30.70.360 (GENE3D); IPR011650 (PFAM); IPR023905 (PTHR11014:PANTHER); IPR017439 (PANTHER); IPR023905 (HAMAP); cd05670 (CDD); IPR036264 (SUPERFAMILY); SSF53187 (SUPERFAMILY)	P:GO:0009089; F:GO:0016787; F:GO:0050118	P:lysine biosynthetic process via diaminopimelate; F:hydrolase activity; F:N-acetyldiaminopimelate deacetylase activity
TRUE	INTERPRO, BLASTED, MAPPED, ANNOTATED	WP_013352102.1	MULTISPECIES: PTS fructose transporter subunit IIABC	634	20	0	99.58	8	P:GO:0009401; P:GO:0015755; P:GO:1902600; F:GO:0005351; F:GO:0022877; F:GO:0103111; C:GO:0005886; C:GO:0016021	P:phosphoenolpyruvate-dependent sugar phosphotransferase system; P:fructose transmembrane transport; P:proton transmembrane transport; F:carbohydrate:proton symporter activity; F:protein-N(PI)-phosphohistidine-fructose phosphotransferase system transporter activity; F:D-glucosamine PTS permease activity; C:plasma membrane; C:integral component of membrane	EC:7; EC:2.7.1.69	Translocases; Transferring phosphorus-containing groups	Coil (COILS); IPR002178 (PFAM); IPR003501 (PFAM); IPR016152 (G3DSA:3.40.930.GENE3D); IPR006327 (TIGRFAM); G3DSA:3.40.50.2300 (GENE3D); IPR004715 (TIGRFAM); IPR003353 (TIGRFAM); mobidb-lite (MOBIDB_LITE); mobidb-lite (MOBIDB_LITE); mobidb-lite (MOBIDB_LITE); PTHR30505 (PANTHER); PTHR30505:SF28 (PANTHER); IPR002178 (PROSITE_PATTERNS); IPR013011 (PROSITE_PROFILES); IPR002178 (PROSITE_PROFILES); IPR0…	P:GO:0009401; F:GO:0005351; F:GO:0008982; F:GO:0022877; C:GO:0016021	P:phosphoenolpyruvate-dependent sugar phosphotransferase system; F:carbohydrate:proton symporter activity; F:protein-N(PI)-phosphohistidine-sugar phosphotransferase activity; F:protein-N(PI)-phosphohistidine-fructose phosphotransferase system transporter activity; C:integral component of membrane
TRUE	INTERPRO, BLASTED, MAPPED, ANNOTATED	WP_013352104.1	ABC transporter ATP-binding protein	539	20	0	79.89	1	F:GO:0005524	F:ATP binding			Coil (COILS); IPR027417 (G3DSA:3.40.50.GENE3D); IPR032781 (PFAM); IPR003439 (PFAM); IPR003439 (PFAM); IPR027417 (G3DSA:3.40.50.GENE3D); PTHR19211 (PANTHER); PTHR19211:SF96 (PANTHER); IPR003439 (PROSITE_PROFILES); IPR003439 (PROSITE_PROFILES); cd03221 (CDD); cd03221 (CDD); IPR027417 (SUPERFAMILY); IPR027417 (SUPERFAMILY)	F:GO:0005524	F:ATP binding
TRUE	INTERPRO, BLASTED, MAPPED, ANNOTATED	WP_013352106.1	aminopeptidase	410	20	0	99.83	4	P:GO:0006508; F:GO:0004177; F:GO:0008237; F:GO:0046872	P:proteolysis; F:aminopeptidase activity; F:metallopeptidase activity; F:metal ion binding	EC:3.4.11	Acting on peptide bonds (peptidases)	IPR000787 (PRINTS); IPR000787 (PFAM); IPR035097 (G3DSA:3.40.1830.GENE3D); PTHR34448 (PANTHER); PTHR34448:SF3 (PANTHER); SSF144052 (SUPERFAMILY)	P:GO:0006508; F:GO:0004177	P:proteolysis; F:aminopeptidase activity
TRUE	INTERPRO, BLASTED, MAPPED, ANNOTATED	WP_013352113.1	ribonuclease J	555	20	0	82.69	8	P:GO:0006364; P:GO:0090502; P:GO:0090503; F:GO:0003723; F:GO:0004521; F:GO:0004534; F:GO:0008270; C:GO:0005737	P:rRNA processing; P:RNA phosphodiester bond hydrolysis, endonucleolytic; P:RNA phosphodiester bond hydrolysis, exonucleolytic; F:RNA binding; F:endoribonuclease activity; F:5'-3' exoribonuclease activity; F:zinc ion binding; C:cytoplasm	EC:3.1.13; EC:3.1.15	Acting on ester bonds; Acting on ester bonds	IPR036866 (G3DSA:3.60.15.GENE3D); IPR030854 (PIRSF); IPR041636 (PFAM); IPR001279 (PFAM); G3DSA:3.10.20.580 (GENE3D); IPR011108 (PFAM); IPR004613 (TIGRFAM); IPR042173 (G3DSA:3.40.50.GENE3D); PTHR43694 (PANTHER); PTHR43694:SF4 (PANTHER); IPR001587 (PROSITE_PATTERNS); IPR030854 (HAMAP); cd07714 (CDD); IPR036866 (SUPERFAMILY)	P:GO:0006396; P:GO:0090501; F:GO:0003723; F:GO:0004521; F:GO:0004534; F:GO:0008270; F:GO:0046872	P:RNA processing; P:RNA phosphodiester bond hydrolysis; F:RNA binding; F:endoribonuclease activity; F:5'-3' exoribonuclease activity; F:zinc ion binding; F:metal ion binding
TRUE	INTERPRO, BLASTED, MAPPED, ANNOTATED	WP_013352116.1	peptide deformylase	184	20	2.45024e-136	81.42	3	P:GO:0006412; F:GO:0042586; F:GO:0046872	P:translation; F:peptide deformylase activity; F:metal ion binding	EC:3.5.1.88	Peptide deformylase	IPR023635 (PRINTS); IPR023635 (PIRSF); IPR023635 (TIGRFAM); IPR023635 (PFAM); IPR036821 (G3DSA:3.90.45.GENE3D); PTHR10458:SF8 (PANTHER); IPR023635 (PANTHER); IPR023635 (HAMAP); IPR023635 (CDD); IPR036821 (SUPERFAMILY)	F:GO:0042586	F:peptide deformylase activity
TRUE	INTERPRO, BLASTED, MAPPED, ANNOTATED	WP_013352119.1	MULTISPECIES: thiamine pyrophosphate-dependent dehydrogenase E1 component subunit alpha	371	20	0	69.58	2	P:GO:0006096; F:GO:0004739	P:glycolytic process; F:pyruvate dehydrogenase (acetyl-transferring) activity	EC:1.2.4.1	Pyruvate dehydrogenase (acetyl-transferring)	Coil (COILS); IPR001017 (PFAM); IPR017596 (TIGRFAM); G3DSA:3.40.50.970 (GENE3D); PTHR11516 (PANTHER); IPR017596 (PTHR11516:PANTHER); cd02000 (CDD); IPR029061 (SUPERFAMILY)	F:GO:0016624	F:oxidoreductase activity, acting on the aldehyde or oxo group of donors, disulfide as acceptor
TRUE	INTERPRO, BLASTED, MAPPED, ANNOTATED	WP_013352120.1	2-oxoisovalerate dehydrogenase	325	20	0	80.25	1	F:GO:0004739	F:pyruvate dehydrogenase (acetyl-transferring) activity	EC:1.2.4.1	Pyruvate dehydrogenase (acetyl-transferring)	IPR005475 (PFAM); IPR033248 (PFAM); IPR009014 (G3DSA:3.40.50.GENE3D); G3DSA:3.40.50.970 (GENE3D); PTHR43257:SF2 (PANTHER); PTHR43257 (PANTHER); cd07036 (CDD); IPR009014 (SUPERFAMILY); IPR029061 (SUPERFAMILY)	F:GO:0003824	F:catalytic activity
TRUE	INTERPRO, BLASTED, MAPPED, ANNOTATED	WP_013352121.1	branched-chain alpha-keto acid dehydrogenase subunit E2	442	20	0	97.97	2	F:GO:0016746; C:GO:0005737	F:acyltransferase activity; C:cytoplasm	EC:2.3	Acyltransferases	IPR001078 (PFAM); G3DSA:2.40.50.100 (GENE3D); IPR000089 (PFAM); IPR023213 (G3DSA:3.30.559.GENE3D); IPR004167 (PFAM); IPR036625 (G3DSA:4.10.320.GENE3D); mobidb-lite (MOBIDB_LITE); mobidb-lite (MOBIDB_LITE); PTHR43416 (PANTHER); PTHR43416:SF7 (PANTHER); IPR003016 (PROSITE_PATTERNS); IPR004167 (PROSITE_PROFILES); IPR000089 (PROSITE_PROFILES); cd06849 (CDD); IPR011053 (SUPERFAMILY); IPR036625 (SUPERF…	F:GO:0016746	F:acyltransferase activity
TRUE	INTERPRO, BLASTED, MAPPED, ANNOTATED	WP_013352122.1	dihydrolipoyl dehydrogenase	470	20	0	82.25	3	P:GO:0045454; F:GO:0004148; F:GO:0050660	P:cell redox homeostasis; F:dihydrolipoyl dehydrogenase activity; F:flavin adenine dinucleotide binding	EC:1.8.1.4	Dihydrolipoyl dehydrogenase	PR00368 (PRINTS); PR00411 (PRINTS); IPR001100 (PIRSF); IPR036188 (G3DSA:3.50.50.GENE3D); IPR036188 (G3DSA:3.50.50.GENE3D); IPR006258 (TIGRFAM); IPR023753 (PFAM); IPR004099 (PFAM); IPR016156 (G3DSA:3.30.390.GENE3D); PTHR22912 (PANTHER); PTHR22912:SF160 (PANTHER); IPR012999 (PROSITE_PATTERNS); IPR016156 (SUPERFAMILY); IPR036188 (SUPERFAMILY)	P:GO:0045454; F:GO:0004148; F:GO:0016491; F:GO:0016668; F:GO:0050660	P:cell redox homeostasis; F:dihydrolipoyl dehydrogenase activity; F:oxidoreductase activity; F:oxidoreductase activity, acting on a sulfur group of donors, NAD(P) as acceptor; F:flavin adenine dinucleotide binding
TRUE	INTERPRO, BLASTED, MAPPED, ANNOTATED	WP_013352141.1	pyruvate carboxylase	1148	20	0	99.61	6	P:GO:0006090; P:GO:0006094; F:GO:0004736; F:GO:0005524; F:GO:0009374; F:GO:0046872	P:pyruvate metabolic process; P:gluconeogenesis; F:pyruvate carboxylase activity; F:ATP binding; F:biotin binding; F:metal ion binding	EC:6.4.1.1	Pyruvate carboxylase	IPR003379 (PFAM); G3DSA:3.30.470.20 (GENE3D); IPR005481 (PFAM); IPR000089 (PFAM); G3DSA:2.40.50.100 (GENE3D); IPR013785 (G3DSA:3.20.20.GENE3D); IPR000891 (PFAM); IPR005482 (PFAM); G3DSA:3.10.600.10 (GENE3D); IPR005930 (PIRSF); IPR005479 (PFAM); IPR005930 (TIGRFAM); PTHR43778 (PANTHER); IPR005479 (PROSITE_PATTERNS); IPR011764 (PROSITE_PROFILES); IPR000089 (PROSITE_PROFILES); IPR011761 (PROSITE_PRO…	P:GO:0006090; P:GO:0006094; F:GO:0003824; F:GO:0004736; F:GO:0005524; F:GO:0046872	P:pyruvate metabolic process; P:gluconeogenesis; F:catalytic activity; F:pyruvate carboxylase activity; F:ATP binding; F:metal ion binding
TRUE	INTERPRO, BLASTED	WP_013352148.1	MULTISPECIES: YugN-like family protein	119	20	2.25401e-84	80.82						IPR036491 (G3DSA:3.30.310.GENE3D); IPR014967 (PFAM); IPR036491 (SUPERFAMILY)	no GO terms	no GO terms
TRUE	INTERPRO, BLASTED, MAPPED, ANNOTATED	WP_013352178.1	S8 family serine peptidase	1429	20	0	98.04	2	P:GO:0006508; F:GO:0004252	P:proteolysis; F:serine-type endopeptidase activity	EC:3.4.21	Acting on peptide bonds (peptidases)	IPR015500 (PRINTS); PF13620 (PFAM); IPR036852 (G3DSA:3.40.50.GENE3D); IPR008757 (PFAM); IPR013783 (G3DSA:2.60.40.GENE3D); IPR000209 (PFAM); G3DSA:2.60.40.1120 (GENE3D); IPR010259 (PFAM); PF09136 (PFAM); IPR012103 (PIRSF); G3DSA:2.60.120.200 (GENE3D); mobidb-lite (MOBIDB_LITE); mobidb-lite (MOBIDB_LITE); mobidb-lite (MOBIDB_LITE); mobidb-lite (MOBIDB_LITE); PTHR43399 (PANTHER); PTHR43399:SF4 (PANT…	P:GO:0006508; F:GO:0004252; F:GO:0008233; F:GO:0008236	P:proteolysis; F:serine-type endopeptidase activity; F:peptidase activity; F:serine-type peptidase activity
TRUE	INTERPRO, BLASTED, MAPPED, ANNOTATED	WP_013352185.1	YggS family pyridoxal phosphate-dependent enzyme	230	20	9.27718e-173	98.3	1	F:GO:0030170	F:pyridoxal phosphate binding			Coil (COILS); IPR011078 (PIRSF); IPR001608 (PFAM); IPR029066 (G3DSA:3.20.20.GENE3D); IPR011078 (TIGRFAM); PTHR10146:SF14 (PANTHER); IPR011078 (PANTHER); IPR011078 (PROSITE_PATTERNS); IPR011078 (HAMAP); cd00635 (CDD); IPR029066 (SUPERFAMILY)	F:GO:0030170	F:pyridoxal phosphate binding
TRUE	INTERPRO, BLASTED, MAPPED, ANNOTATED	WP_013352188.1	Isoleucine--tRNA ligase	921	20	0	99.83	7	P:GO:0006428; P:GO:0106074; F:GO:0000049; F:GO:0002161; F:GO:0004822; F:GO:0005524; C:GO:0005737	P:isoleucyl-tRNA aminoacylation; P:aminoacyl-tRNA metabolism involved in translational fidelity; F:tRNA binding; F:aminoacyl-tRNA editing activity; F:isoleucine-tRNA ligase activity; F:ATP binding; C:cytoplasm	EC:6.1.1.5; EC:3.1.1.1	Isoleucine--tRNA ligase; Carboxylesterase	IPR002301 (PRINTS); IPR002301 (TIGRFAM); IPR014729 (G3DSA:3.40.50.GENE3D); IPR014729 (G3DSA:3.40.50.GENE3D); IPR013155 (PFAM); IPR002300 (PFAM); G3DSA:1.10.730.20 (GENE3D); G3DSA:1.10.10.830 (GENE3D); PTHR42765:SF1 (PANTHER); PTHR42765 (PANTHER); IPR001412 (PROSITE_PATTERNS); IPR023585 (HAMAP); cd00818 (CDD); IPR033708 (CDD); IPR009008 (SUPERFAMILY); SSF52374 (SUPERFAMILY); IPR009080 (SUPERFAMILY)	P:GO:0006418; P:GO:0006428; F:GO:0000049; F:GO:0000166; F:GO:0002161; F:GO:0004812; F:GO:0004822; F:GO:0005524	P:tRNA aminoacylation for protein translation; P:isoleucyl-tRNA aminoacylation; F:tRNA binding; F:nucleotide binding; F:aminoacyl-tRNA editing activity; F:aminoacyl-tRNA ligase activity; F:isoleucine-tRNA ligase activity; F:ATP binding
TRUE	INTERPRO, BLASTED, MAPPED, ANNOTATED	WP_013352194.1	dihydroorotase	428	20	0	98.76	3	P:GO:0044205; F:GO:0004151; F:GO:0008270	P:'de novo' UMP biosynthetic process; F:dihydroorotase activity; F:zinc ion binding	EC:3.5.2.3	Dihydroorotase	G3DSA:3.20.20.140 (GENE3D); IPR006680 (PFAM); IPR011059 (G3DSA:2.30.40.GENE3D); TIGR00857 (TIGRFAM); PTHR43668:SF1 (PANTHER); PTHR43668 (PANTHER); IPR002195 (PROSITE_PATTERNS); IPR002195 (PROSITE_PATTERNS); IPR004722 (HAMAP); IPR004722 (CDD); IPR032466 (SUPERFAMILY); IPR011059 (SUPERFAMILY)	P:GO:0006221; F:GO:0004151; F:GO:0016787; F:GO:0016810; F:GO:0016812; F:GO:0046872	P:pyrimidine nucleotide biosynthetic process; F:dihydroorotase activity; F:hydrolase activity; F:hydrolase activity, acting on carbon-nitrogen (but not peptide) bonds; F:hydrolase activity, acting on carbon-nitrogen (but not peptide) bonds, in cyclic amides; F:metal ion binding
TRUE	INTERPRO, BLASTED, MAPPED, ANNOTATED	WP_013352199.1	Orotidine-5'-phosphate decarboxylase	239	20	6.15058e-179	99.1	3	P:GO:0006207; P:GO:0044205; F:GO:0004590	P:'de novo' pyrimidine nucleobase biosynthetic process; P:'de novo' UMP biosynthetic process; F:orotidine-5'-phosphate decarboxylase activity	EC:4.1.1.23	Orotidine-5'-phosphate decarboxylase	IPR001754 (PFAM); IPR013785 (G3DSA:3.20.20.GENE3D); IPR014732 (TIGRFAM); IPR014732 (PTHR32119:PANTHER); PTHR32119 (PANTHER); IPR018089 (PROSITE_PATTERNS); IPR014732 (HAMAP); cd04725 (CDD); IPR011060 (SUPERFAMILY)	P:GO:0006207; P:GO:0044205; F:GO:0003824; F:GO:0004590	P:'de novo' pyrimidine nucleobase biosynthetic process; P:'de novo' UMP biosynthetic process; F:catalytic activity; F:orotidine-5'-phosphate decarboxylase activity
TRUE	INTERPRO, BLASTED, MAPPED, ANNOTATED	WP_013352201.1	Phosphoadenosine phosphosulfate reductase	233	12	5.69389e-177	96.28	7	P:GO:0019344; P:GO:0019379; F:GO:0004604; F:GO:0043866; F:GO:0046872; F:GO:0051539; C:GO:0005737	P:cysteine biosynthetic process; P:sulfate assimilation, phosphoadenylyl sulfate reduction by phosphoadenylyl-sulfate reductase (thioredoxin); F:phosphoadenylyl-sulfate reductase (thioredoxin) activity; F:adenylyl-sulfate reductase (thioredoxin) activity; F:metal ion binding; F:4 iron, 4 sulfur cluster binding; C:cytoplasm	EC:1.8.4.8; EC:1.8.4.10	Phosphoadenylyl-sulfate reductase (thioredoxin); Adenylyl-sulfate reductase (thioredoxin)	IPR004511 (TIGRFAM); IPR014729 (G3DSA:3.40.50.GENE3D); IPR004511 (PIRSF); IPR002500 (PFAM); IPR011798 (TIGRFAM); PTHR46509 (PANTHER); IPR004511 (HAMAP); IPR002500 (CDD); SSF52402 (SUPERFAMILY)	P:GO:0019344; P:GO:0019379; F:GO:0003824; F:GO:0004604	P:cysteine biosynthetic process; P:sulfate assimilation, phosphoadenylyl sulfate reduction by phosphoadenylyl-sulfate reductase (thioredoxin); F:catalytic activity; F:phosphoadenylyl-sulfate reductase (thioredoxin) activity
TRUE	INTERPRO, BLASTED, MAPPED, ANNOTATED	WP_013352203.1	sulfate adenylyltransferase	382	20	0	99.73	4	P:GO:0000103; P:GO:0070814; F:GO:0004781; F:GO:0005524	P:sulfate assimilation; P:hydrogen sulfide biosynthetic process; F:sulfate adenylyltransferase (ATP) activity; F:ATP binding	EC:2.7.7.4	Sulfate adenylyltransferase	IPR025980 (PFAM); IPR002650 (TIGRFAM); G3DSA:3.10.400.10 (GENE3D); IPR024951 (PFAM); IPR014729 (G3DSA:3.40.50.GENE3D); PTHR43509 (PANTHER); IPR020792 (HAMAP); IPR002650 (CDD); IPR015947 (SUPERFAMILY); SSF52374 (SUPERFAMILY)	P:GO:0000103; F:GO:0004781	P:sulfate assimilation; F:sulfate adenylyltransferase (ATP) activity
TRUE	INTERPRO, BLASTED, MAPPED, ANNOTATED	WP_013352211.1	YicC family protein	291	20	0	98.88	5	P:GO:0016311; F:GO:0004401; F:GO:0008934; F:GO:0052832; F:GO:0052833	P:dephosphorylation; F:histidinol-phosphatase activity; F:inositol monophosphate 1-phosphatase activity; F:inositol monophosphate 3-phosphatase activity; F:inositol monophosphate 4-phosphatase activity	EC:3.1.3.25; EC:3.1.3.15	Inositol-phosphate phosphatase; Histidinol-phosphatase	Coil (COILS); IPR013527 (PFAM); IPR005229 (TIGRFAM); IPR013551 (PFAM); IPR005229 (PANTHER)	no GO terms	no GO terms
TRUE	INTERPRO, BLASTED, MAPPED, ANNOTATED	WP_013352213.1	bifunctional phosphopantothenoylcysteine decarboxylase/phosphopantothenate--cysteine ligase CoaBC	406	20	0	99.58	6	P:GO:0015937; P:GO:0015941; F:GO:0004632; F:GO:0004633; F:GO:0010181; F:GO:0046872	P:coenzyme A biosynthetic process; P:pantothenate catabolic process; F:phosphopantothenate--cysteine ligase activity; F:phosphopantothenoylcysteine decarboxylase activity; F:FMN binding; F:metal ion binding	EC:4.1.1.36; EC:6.3.2.5	Phosphopantothenoylcysteine decarboxylase; Phosphopantothenate--cysteine ligase (CTP)	IPR036551 (G3DSA:3.40.50.GENE3D); IPR007085 (PFAM); IPR003382 (PFAM); IPR005252 (TIGRFAM); IPR035929 (G3DSA:3.40.50.GENE3D); PTHR14359:SF6 (PANTHER); PTHR14359 (PANTHER); IPR005252 (HAMAP); IPR035929 (SUPERFAMILY); IPR036551 (SUPERFAMILY)	P:GO:0015937; P:GO:0015941; F:GO:0003824; F:GO:0004632; F:GO:0004633; F:GO:0010181	P:coenzyme A biosynthetic process; P:pantothenate catabolic process; F:catalytic activity; F:phosphopantothenate--cysteine ligase activity; F:phosphopantothenoylcysteine decarboxylase activity; F:FMN binding
TRUE	INTERPRO, BLASTED, MAPPED, ANNOTATED	WP_013352215.1	peptide deformylase	160	20	9.40258e-114	99.34	3	P:GO:0006412; F:GO:0042586; F:GO:0046872	P:translation; F:peptide deformylase activity; F:metal ion binding	EC:3.5.1.88	Peptide deformylase	IPR023635 (PRINTS); IPR036821 (G3DSA:3.90.45.GENE3D); IPR023635 (TIGRFAM); IPR023635 (PIRSF); IPR023635 (PFAM); IPR023635 (PANTHER); PTHR10458:SF19 (PANTHER); IPR023635 (HAMAP); IPR023635 (CDD); IPR036821 (SUPERFAMILY)	F:GO:0042586	F:peptide deformylase activity
TRUE	INTERPRO, BLASTED, MAPPED, ANNOTATED	WP_013352216.1	methionyl-tRNA formyltransferase	317	20	0	98.22	3	P:GO:0006413; P:GO:0071951; F:GO:0004479	P:translational initiation; P:conversion of methionyl-tRNA to N-formyl-methionyl-tRNA; F:methionyl-tRNA formyltransferase activity	EC:2.1.2.9	Methionyl-tRNA formyltransferase	IPR002376 (PFAM); IPR005793 (PFAM); IPR005794 (TIGRFAM); G3DSA:3.40.50.170 (GENE3D); IPR037022 (G3DSA:3.10.25.GENE3D); PTHR11138:SF5 (PANTHER); PTHR11138 (PANTHER); IPR001555 (PROSITE_PATTERNS); IPR005794 (HAMAP); IPR044135 (CDD); IPR041711 (CDD); IPR011034 (SUPERFAMILY); IPR036477 (SUPERFAMILY)	P:GO:0009058; P:GO:0071951; F:GO:0003824; F:GO:0004479; F:GO:0016742	P:biosynthetic process; P:conversion of methionyl-tRNA to N-formyl-methionyl-tRNA; F:catalytic activity; F:methionyl-tRNA formyltransferase activity; F:hydroxymethyl-, formyl- and related transferase activity
TRUE	INTERPRO, BLASTED, MAPPED, ANNOTATED	WP_013352219.1	Stp1/IreP family PP2C-type Ser/Thr phosphatase	253	20	0	98.66	3	P:GO:0006470; F:GO:0106306; F:GO:0106307	P:protein dephosphorylation; F:protein serine phosphatase activity; F:protein threonine phosphatase activity	EC:3.1.3.16	Protein-serine/threonine phosphatase	PF13672 (PFAM); IPR036457 (G3DSA:3.60.40.GENE3D); PTHR13832:SF776 (PANTHER); IPR015655 (PANTHER); IPR001932 (PROSITE_PROFILES); IPR001932 (CDD); IPR036457 (SUPERFAMILY)	P:GO:0006470; F:GO:0004722; F:GO:0016791	P:protein dephosphorylation; F:protein serine/threonine phosphatase activity; F:phosphatase activity
TRUE	INTERPRO, BLASTED, MAPPED, ANNOTATED	WP_013352227.1	L-serine ammonia-lyase, iron-sulfur-dependent, subunit alpha	300	12	0	99.81	4	P:GO:0006094; F:GO:0003941; F:GO:0046872; F:GO:0051539	P:gluconeogenesis; F:L-serine ammonia-lyase activity; F:metal ion binding; F:4 iron, 4 sulfur cluster binding	EC:4.3.1.17	L-serine ammonia-lyase	IPR005130 (PFAM); IPR004642 (TIGRFAM); PTHR30182 (PANTHER); PTHR30182:SF1 (PANTHER)	P:GO:0006094; F:GO:0003941	P:gluconeogenesis; F:L-serine ammonia-lyase activity
TRUE	INTERPRO, BLASTED, MAPPED, ANNOTATED	WP_013352231.1	MULTISPECIES: ACP S-malonyltransferase	317	20	0	95.79	1	F:GO:0004314	F:[acyl-carrier-protein] S-malonyltransferase activity	EC:2.3.1.85; EC:2.3.1.39	Fatty-acid synthase system; [Acyl-carrier-protein] S-malonyltransferase	IPR014043 (PFAM); IPR001227 (G3DSA:3.40.366.GENE3D); IPR004410 (TIGRFAM); IPR024925 (PIRSF); G3DSA:3.30.70.250 (GENE3D); PTHR42681 (PANTHER); PTHR42681:SF1 (PANTHER); IPR016035 (SUPERFAMILY); IPR016036 (SUPERFAMILY)	F:GO:0004314; F:GO:0016740	F:[acyl-carrier-protein] S-malonyltransferase activity; F:transferase activity
TRUE	INTERPRO, BLASTED, MAPPED, ANNOTATED	WP_013352232.1	3-oxoacyl-[acyl-carrier-protein] reductase	246	20	0	79.64	3	P:GO:0006633; F:GO:0004316; F:GO:0051287	P:fatty acid biosynthetic process; F:3-oxoacyl-[acyl-carrier-protein] reductase (NADPH) activity; F:NAD binding	EC:2.3.1.85; EC:1.1.1.100	Fatty-acid synthase system; 3-oxoacyl-[acyl-carrier-protein] reductase	IPR002347 (PRINTS); IPR002347 (PRINTS); IPR011284 (TIGRFAM); PF13561 (PFAM); G3DSA:3.40.50.720 (GENE3D); PTHR42879 (PANTHER); cd05333 (CDD); IPR036291 (SUPERFAMILY)	P:GO:0006633; F:GO:0004316; F:GO:0016491; F:GO:0051287	P:fatty acid biosynthetic process; F:3-oxoacyl-[acyl-carrier-protein] reductase (NADPH) activity; F:oxidoreductase activity; F:NAD binding
TRUE	INTERPRO, BLASTED, MAPPED, ANNOTATED	WP_013352247.1	DNA topoisomerase I	691	20	0	97.41	5	P:GO:0006265; F:GO:0003677; F:GO:0003917; F:GO:0046872; C:GO:0005694	P:DNA topological change; F:DNA binding; F:DNA topoisomerase type I (single strand cut, ATP-independent) activity; F:metal ion binding; C:chromosome	EC:5.6.2.1	DNA topoisomerase	Coil (COILS); IPR013497 (PRINTS); IPR005733 (TIGRFAM); IPR006171 (PFAM); IPR013498 (PFAM); IPR013824 (G3DSA:1.10.460.GENE3D); IPR013497 (PFAM); IPR013826 (G3DSA:1.10.290.GENE3D); G3DSA:3.30.65.10 (GENE3D); IPR013825 (G3DSA:2.70.20.GENE3D); G3DSA:3.40.50.140 (GENE3D); IPR000380 (PANTHER); PTHR42785:SF1 (PANTHER); IPR023406 (PROSITE_PATTERNS); IPR006171 (PROSITE_PROFILES); IPR028612 (HAMAP); IPR013…	P:GO:0006265; F:GO:0003677; F:GO:0003916; F:GO:0003917; C:GO:0005694	P:DNA topological change; F:DNA binding; F:DNA topoisomerase activity; F:DNA topoisomerase type I (single strand cut, ATP-independent) activity; C:chromosome
TRUE	INTERPRO, BLASTED, MAPPED, ANNOTATED	WP_013352250.1	MULTISPECIES: ATP-dependent protease subunit HslV	181	8	3.75212e-132	96.1	5	P:GO:0051603; F:GO:0004298; F:GO:0046872; C:GO:0005839; C:GO:0009376	P:proteolysis involved in cellular protein catabolic process; F:threonine-type endopeptidase activity; F:metal ion binding; C:proteasome core complex; C:HslUV protease complex	EC:3.4.25	Acting on peptide bonds (peptidases)	Coil (COILS); IPR029055 (G3DSA:3.60.20.GENE3D); IPR022281 (TIGRFAM); IPR022281 (PIRSF); IPR001353 (PFAM); IPR022281 (PANTHER); IPR023333 (PROSITE_PROFILES); IPR022281 (HAMAP); IPR022281 (CDD); IPR029055 (SUPERFAMILY)	P:GO:0006508; P:GO:0051603; F:GO:0004298; C:GO:0005839; C:GO:0009376	P:proteolysis; P:proteolysis involved in cellular protein catabolic process; F:threonine-type endopeptidase activity; C:proteasome core complex; C:HslUV protease complex
TRUE	INTERPRO, BLASTED, MAPPED, ANNOTATED	WP_013352252.1	GTP-sensing pleiotropic transcriptional regulator CodY	259	9	0	95.44	5	P:GO:0045892; F:GO:0003677; F:GO:0003700; F:GO:0005525; C:GO:0005737	P:negative regulation of transcription, DNA-templated; F:DNA binding; F:DNA-binding transcription factor activity; F:GTP binding; C:cytoplasm			Coil (COILS); IPR036388 (G3DSA:1.10.10.GENE3D); IPR029016 (G3DSA:3.30.450.GENE3D); IPR014154 (TIGRFAM); IPR014154 (PIRSF); IPR010312 (PFAM); IPR013198 (PFAM); IPR014154 (PANTHER); IPR014154 (HAMAP); IPR036390 (SUPERFAMILY)	P:GO:0045892; F:GO:0003677; F:GO:0003700; F:GO:0005525	P:negative regulation of transcription, DNA-templated; F:DNA binding; F:DNA-binding transcription factor activity; F:GTP binding
TRUE	INTERPRO, BLASTED, MAPPED, ANNOTATED	WP_013352263.1	flagellar hook-basal body protein	258	20	0	69.15	2	P:GO:0071973; C:GO:0030694	P:bacterial-type flagellum-dependent cell motility; C:bacterial-type flagellum basal body, rod			IPR001444 (PFAM); IPR010930 (PFAM); IPR012836 (TIGRFAM); IPR020013 (TIGRFAM); PTHR30435 (PANTHER); PTHR30435 (PANTHER); PTHR30435:SF1 (PANTHER); PTHR30435:SF1 (PANTHER); IPR019776 (PROSITE_PATTERNS); IPR037925 (SUPERFAMILY)	P:GO:0071973; C:GO:0030694	P:bacterial-type flagellum-dependent cell motility; C:bacterial-type flagellum basal body, rod
TRUE	INTERPRO, BLASTED, MAPPED, ANNOTATED	WP_013352283.1	ribosome recycling factor	185	6	7.49035e-131	93.53	2	P:GO:0006415; C:GO:0005737	P:translational termination; C:cytoplasm			Coil (COILS); Coil (COILS); G3DSA:3.30.1360.40 (GENE3D); IPR002661 (TIGRFAM); IPR036191 (G3DSA:1.10.132.GENE3D); IPR023584 (PFAM); PTHR20982:SF3 (PANTHER); IPR002661 (PANTHER); IPR002661 (HAMAP); IPR002661 (CDD); IPR036191 (SUPERFAMILY)	P:GO:0006412	P:translation
TRUE	INTERPRO, BLASTED, MAPPED, ANNOTATED	WP_013352288.1	Proline--tRNA ligase	564	20	0	99.73	6	P:GO:0006433; P:GO:0106074; F:GO:0002161; F:GO:0004827; F:GO:0005524; C:GO:0005737	P:prolyl-tRNA aminoacylation; P:aminoacyl-tRNA metabolism involved in translational fidelity; F:aminoacyl-tRNA editing activity; F:proline-tRNA ligase activity; F:ATP binding; C:cytoplasm	EC:6.1.1.15; EC:3.1.1.1	Proline--tRNA ligase; Carboxylesterase	IPR002316 (PRINTS); IPR023717 (PIRSF); IPR045864 (G3DSA:3.30.930.GENE3D); IPR036621 (G3DSA:3.40.50.GENE3D); IPR004154 (PFAM); IPR045864 (G3DSA:3.30.930.GENE3D); IPR002314 (PFAM); IPR004500 (TIGRFAM); IPR007214 (PFAM); PTHR42753:SF2 (PANTHER); PTHR42753 (PANTHER); IPR023717 (HAMAP); IPR006195 (PROSITE_PROFILES); IPR044140 (CDD); cd04334 (CDD); IPR033730 (CDD); SSF52954 (SUPERFAMILY); IPR045864 (SU…	P:GO:0006418; P:GO:0006433; F:GO:0000166; F:GO:0002161; F:GO:0004812; F:GO:0004827; F:GO:0005524; C:GO:0005737	P:tRNA aminoacylation for protein translation; P:prolyl-tRNA aminoacylation; F:nucleotide binding; F:aminoacyl-tRNA editing activity; F:aminoacyl-tRNA ligase activity; F:proline-tRNA ligase activity; F:ATP binding; C:cytoplasm
TRUE	INTERPRO, BLASTED, MAPPED, ANNOTATED	WP_013352289.1	PolC-type DNA polymerase III	1437	20	0	99.87	7	P:GO:0006261; P:GO:0071897; P:GO:0090305; F:GO:0003677; F:GO:0003887; F:GO:0008408; C:GO:0005737	P:DNA-dependent DNA replication; P:DNA biosynthetic process; P:nucleic acid phosphodiester bond hydrolysis; F:DNA binding; F:DNA-directed DNA polymerase activity; F:3'-5' exonuclease activity; C:cytoplasm	EC:3.1; EC:2.7.7.7	Acting on ester bonds; DNA-directed DNA polymerase	Coil (COILS); IPR011708 (PFAM); IPR004013 (PFAM); G3DSA:2.40.50.140 (GENE3D); IPR006054 (TIGRFAM); G3DSA:6.10.140.1510 (GENE3D); IPR040982 (PFAM); IPR036397 (G3DSA:3.30.420.GENE3D); G3DSA:1.10.150.870 (GENE3D); IPR044923 (G3DSA:1.10.150.GENE3D); IPR024754 (PFAM); G3DSA:3.20.20.140 (GENE3D); IPR028112 (PFAM); G3DSA:3.30.1900.20 (GENE3D); IPR029460 (PFAM); IPR006308 (TIGRFAM); IPR013520 (PFAM); PTH…	P:GO:0006260; F:GO:0003676; F:GO:0003677; F:GO:0003824; F:GO:0003887; F:GO:0008408; C:GO:0005737	P:DNA replication; F:nucleic acid binding; F:DNA binding; F:catalytic activity; F:DNA-directed DNA polymerase activity; F:3'-5' exonuclease activity; C:cytoplasm
TRUE	INTERPRO, BLASTED, MAPPED, ANNOTATED	WP_013352290.1	Ribosome maturation factor RimP	156	12	6.80773e-113	92.49	2	P:GO:0042274; C:GO:0005737	P:ribosomal small subunit biogenesis; C:cytoplasm			IPR028998 (PFAM); IPR028989 (PFAM); IPR035956 (G3DSA:3.30.300.GENE3D); G3DSA:2.30.30.180 (GENE3D); IPR003728 (PANTHER); IPR003728 (HAMAP); IPR028998 (CDD); IPR036847 (SUPERFAMILY); IPR035956 (SUPERFAMILY)	P:GO:0042274	P:ribosomal small subunit biogenesis
TRUE	INTERPRO, BLASTED, MAPPED, ANNOTATED	WP_013352291.1	Transcription termination/antitermination protein NusA	373	10	0	96.7	5	P:GO:0006355; P:GO:0031564; F:GO:0003700; F:GO:0003723; C:GO:0005737	P:regulation of transcription, DNA-templated; P:transcription antitermination; F:DNA-binding transcription factor activity; F:RNA binding; C:cytoplasm			Coil (COILS); IPR003029 (PFAM); IPR015946 (G3DSA:3.30.300.GENE3D); IPR025249 (PFAM); IPR013735 (PFAM); IPR015946 (G3DSA:3.30.300.GENE3D); IPR010213 (TIGRFAM); G3DSA:2.40.50.140 (GENE3D); IPR036555 (G3DSA:3.30.1480.GENE3D); mobidb-lite (MOBIDB_LITE); mobidb-lite (MOBIDB_LITE); IPR030842 (PANTHER); IPR030842 (HAMAP); PS50084 (PROSITE_PROFILES); IPR003029 (PROSITE_PROFILES); cd04455 (CDD); cd02134 (…	P:GO:0006353; P:GO:0031554; P:GO:0031564; F:GO:0003676; F:GO:0003700; F:GO:0003723	P:DNA-templated transcription, termination; P:regulation of DNA-templated transcription, termination; P:transcription antitermination; F:nucleic acid binding; F:DNA-binding transcription factor activity; F:RNA binding
TRUE	INTERPRO, BLASTED, MAPPED, ANNOTATED	WP_013352295.1	bifunctional riboflavin kinase/FAD synthetase	313	20	0	99.03	7	P:GO:0006747; P:GO:0009231; P:GO:0009398; P:GO:0016310; F:GO:0003919; F:GO:0005524; F:GO:0008531	P:FAD biosynthetic process; P:riboflavin biosynthetic process; P:FMN biosynthetic process; P:phosphorylation; F:FMN adenylyltransferase activity; F:ATP binding; F:riboflavin kinase activity	EC:2.7.1.26; EC:2.7.7.2	Riboflavin kinase; FAD synthase	IPR023465 (G3DSA:2.40.30.GENE3D); IPR014729 (G3DSA:3.40.50.GENE3D); IPR002606 (PIRSF); IPR004821 (TIGRFAM); IPR002606 (TIGRFAM); IPR015864 (PFAM); IPR015865 (PFAM); IPR023468 (PANTHER); PTHR22749:SF11 (PANTHER); IPR015864 (CDD); IPR023465 (SUPERFAMILY); SSF52374 (SUPERFAMILY)	P:GO:0009058; P:GO:0009231; F:GO:0003824; F:GO:0003919; F:GO:0008531	P:biosynthetic process; P:riboflavin biosynthetic process; F:catalytic activity; F:FMN adenylyltransferase activity; F:riboflavin kinase activity
TRUE	INTERPRO, BLASTED, MAPPED, ANNOTATED	WP_013352296.1	polyribonucleotide nucleotidyltransferase	705	20	0	99.74	6	P:GO:0006396; P:GO:0006402; F:GO:0000287; F:GO:0003723; F:GO:0004654; C:GO:0005737	P:RNA processing; P:mRNA catabolic process; F:magnesium ion binding; F:RNA binding; F:polyribonucleotide nucleotidyltransferase activity; C:cytoplasm	EC:2.7.7.8	Polyribonucleotide nucleotidyltransferase	G3DSA:2.40.50.140 (GENE3D); IPR012162 (TIGRFAM); IPR036612 (G3DSA:3.30.1370.GENE3D); IPR003029 (PFAM); IPR027408 (G3DSA:3.30.230.GENE3D); IPR012162 (PIRSF); IPR004088 (PFAM); IPR027408 (G3DSA:3.30.230.GENE3D); IPR015847 (PFAM); IPR015848 (PFAM); IPR001247 (PFAM); IPR012162 (PANTHER); IPR012162 (HAMAP); IPR003029 (PROSITE_PROFILES); PS50084 (PROSITE_PROFILES); cd11364 (CDD); cd04472 (CDD); cd02393…	P:GO:0006396; P:GO:0006402; F:GO:0003676; F:GO:0003723; F:GO:0004654	P:RNA processing; P:mRNA catabolic process; F:nucleic acid binding; F:RNA binding; F:polyribonucleotide nucleotidyltransferase activity
TRUE	INTERPRO, BLASTED, MAPPED, ANNOTATED	WP_013352298.1	insulinase family protein	411	20	0	99.74	3	P:GO:0006508; F:GO:0004222; F:GO:0046872	P:proteolysis; F:metalloendopeptidase activity; F:metal ion binding	EC:3.4.24	Acting on peptide bonds (peptidases)	Coil (COILS); G3DSA:3.30.830.10 (GENE3D); IPR011765 (PFAM); IPR007863 (PFAM); G3DSA:3.30.830.10 (GENE3D); PTHR11851:SF49 (PANTHER); PTHR11851 (PANTHER); IPR001431 (PROSITE_PATTERNS); IPR011249 (SUPERFAMILY); IPR011249 (SUPERFAMILY)	P:GO:0006508; F:GO:0004222; F:GO:0046872	P:proteolysis; F:metalloendopeptidase activity; F:metal ion binding
TRUE	INTERPRO, BLASTED, MAPPED, ANNOTATED	WP_013352301.1	aspartate-semialdehyde dehydrogenase	346	20	0	99.23	9	P:GO:0009088; P:GO:0009089; P:GO:0009097; P:GO:0019877; P:GO:0071266; F:GO:0004073; F:GO:0046983; F:GO:0050661; F:GO:0051287	P:threonine biosynthetic process; P:lysine biosynthetic process via diaminopimelate; P:isoleucine biosynthetic process; P:diaminopimelate biosynthetic process; P:'de novo' L-methionine biosynthetic process; F:aspartate-semialdehyde dehydrogenase activity; F:protein dimerization activity; F:NADP binding; F:NAD binding	EC:1.2.1.11	Aspartate-semialdehyde dehydrogenase	G3DSA:3.30.360.10 (GENE3D); IPR005986 (TIGRFAM); PIRSF000148 (PIRSF); IPR012280 (PFAM); IPR000534 (PFAM); G3DSA:3.40.50.720 (GENE3D); PTHR46278:SF2 (PANTHER); PTHR46278 (PANTHER); IPR000319 (PROSITE_PATTERNS); IPR012080 (HAMAP); IPR036291 (SUPERFAMILY); SSF55347 (SUPERFAMILY)	P:GO:0006520; P:GO:0008652; P:GO:0009086; P:GO:0009088; P:GO:0009089; P:GO:0009097; F:GO:0004073; F:GO:0016620; F:GO:0046983; F:GO:0050661; F:GO:0051287	P:cellular amino acid metabolic process; P:cellular amino acid biosynthetic process; P:methionine biosynthetic process; P:threonine biosynthetic process; P:lysine biosynthetic process via diaminopimelate; P:isoleucine biosynthetic process; F:aspartate-semialdehyde dehydrogenase activity; F:oxidoreductase activity, acting on the aldehyde or oxo group of donors, NAD or NADP as acceptor; F:protein d…
TRUE	INTERPRO, BLASTED, MAPPED, ANNOTATED	WP_013352311.1	insulinase family protein	426	20	0	99.21	1	F:GO:0046872	F:metal ion binding			IPR007863 (PFAM); G3DSA:3.30.830.10 (GENE3D); G3DSA:3.30.830.10 (GENE3D); PTHR11851:SF186 (PANTHER); PTHR11851 (PANTHER); IPR011249 (SUPERFAMILY); IPR011249 (SUPERFAMILY)	F:GO:0046872	F:metal ion binding
TRUE	INTERPRO, BLASTED, MAPPED, ANNOTATED	WP_013352312.1	insulinase family protein	428	20	0	99.07	1	F:GO:0046872	F:metal ion binding			G3DSA:3.30.830.10 (GENE3D); IPR011765 (PFAM); G3DSA:3.30.830.10 (GENE3D); IPR007863 (PFAM); PTHR11851 (PANTHER); PTHR11851:SF134 (PANTHER); IPR011249 (SUPERFAMILY); IPR011249 (SUPERFAMILY)	F:GO:0046872	F:metal ion binding
TRUE	INTERPRO, BLASTED	WP_013352319.1	MULTISPECIES: serine hydrolase	393	20	0	99.35						IPR001466 (PFAM); IPR012338 (G3DSA:3.40.710.GENE3D); mobidb-lite (MOBIDB_LITE); mobidb-lite (MOBIDB_LITE); PTHR46825 (PANTHER); PTHR46825:SF4 (PANTHER); IPR012338 (SUPERFAMILY)	no GO terms	no GO terms
TRUE	INTERPRO, BLASTED, MAPPED, ANNOTATED	WP_013352320.1	TIGR00282 family metallophosphoesterase	264	12	0	96.69	2	F:GO:0008663; F:GO:0046872	F:2',3'-cyclic-nucleotide 2'-phosphodiesterase activity; F:metal ion binding	EC:3.1.4.16	2',3'-cyclic-nucleotide 2'-phosphodiesterase	IPR029052 (G3DSA:3.60.21.GENE3D); IPR005235 (PIRSF); IPR005235 (PFAM); IPR005235 (TIGRFAM); IPR005235 (PANTHER); cd07382 (CDD); IPR029052 (SUPERFAMILY)	no GO terms	no GO terms
TRUE	INTERPRO, BLASTED, MAPPED, ANNOTATED	WP_013352328.1	MULTISPECIES: ACP S-malonyltransferase	289	20	0	98.72	1	F:GO:0004314	F:[acyl-carrier-protein] S-malonyltransferase activity	EC:2.3.1.85; EC:2.3.1.39	Fatty-acid synthase system; [Acyl-carrier-protein] S-malonyltransferase	IPR014043 (PFAM); G3DSA:3.30.70.250 (GENE3D); IPR001227 (G3DSA:3.40.366.GENE3D); IPR004410 (TIGRFAM); IPR024925 (PIRSF); PTHR42681 (PANTHER); IPR016035 (SUPERFAMILY); IPR016036 (SUPERFAMILY)	F:GO:0004314; F:GO:0016740	F:[acyl-carrier-protein] S-malonyltransferase activity; F:transferase activity
TRUE	INTERPRO, BLASTED, MAPPED, ANNOTATED	WP_013352329.1	acyltransferase domain-containing protein	324	20	0	97.64	1	F:GO:0016746	F:acyltransferase activity	EC:2.3	Acyltransferases	IPR014043 (PFAM); IPR001227 (G3DSA:3.40.366.GENE3D); PTHR43775 (PANTHER); PTHR43775:SF17 (PANTHER); IPR016035 (SUPERFAMILY); IPR016036 (SUPERFAMILY)	F:GO:0016740	F:transferase activity
TRUE	INTERPRO, BLASTED, MAPPED, ANNOTATED	WP_013352332.1	hydroxymethylglutaryl-CoA synthase family protein	420	20	0	99.44	3	P:GO:0006084; P:GO:0010142; F:GO:0004421	P:acetyl-CoA metabolic process; P:farnesyl diphosphate biosynthetic process, mevalonate pathway; F:hydroxymethylglutaryl-CoA synthase activity	EC:2.3.3.10	Hydroxymethylglutaryl-CoA synthase	IPR013746 (PFAM); IPR013528 (PFAM); IPR016039 (G3DSA:3.40.47.GENE3D); IPR016039 (G3DSA:3.40.47.GENE3D); PTHR43323:SF2 (PANTHER); PTHR43323 (PANTHER); cd00827 (CDD); IPR016039 (SUPERFAMILY); IPR016039 (SUPERFAMILY)	P:GO:0006084; P:GO:0010142; F:GO:0004421; F:GO:0016746	P:acetyl-CoA metabolic process; P:farnesyl diphosphate biosynthetic process, mevalonate pathway; F:hydroxymethylglutaryl-CoA synthase activity; F:acyltransferase activity
TRUE	INTERPRO, BLASTED, MAPPED, ANNOTATED	WP_013352333.1	enoyl-CoA hydratase/isomerase	257	20	0	98	1	F:GO:0003824	F:catalytic activity			IPR001753 (PFAM); G3DSA:3.90.226.10 (GENE3D); PTHR42964 (PANTHER); cd06558 (CDD); IPR029045 (SUPERFAMILY)	F:GO:0003824	F:catalytic activity
TRUE	INTERPRO, BLASTED, MAPPED, ANNOTATED	WP_013352335.1	non-ribosomal peptide synthetase	4983	20	0	98.23	3	P:GO:0006633; F:GO:0004315; F:GO:0031177	P:fatty acid biosynthetic process; F:3-oxoacyl-[acyl-carrier-protein] synthase activity; F:phosphopantetheine binding	EC:2.3.1.41; EC:2.3.1.85	Beta-ketoacyl-[acyl-carrier-protein] synthase I; Fatty-acid synthase system	Coil (COILS); IPR009081 (PFAM); IPR016039 (G3DSA:3.40.47.GENE3D); G3DSA:3.30.559.30 (GENE3D); IPR010071 (TIGRFAM); IPR020807 (PFAM); IPR014031 (PFAM); IPR036736 (G3DSA:1.10.1200.GENE3D); IPR036736 (G3DSA:1.10.1200.GENE3D); IPR025110 (PFAM); G3DSA:3.40.50.980 (GENE3D); IPR045851 (G3DSA:3.30.300.GENE3D); G3DSA:1.10.1240.100 (GENE3D); IPR036736 (G3DSA:1.10.1200.GENE3D); IPR000873 (PFAM); IPR032821 (…	P:GO:0006633; F:GO:0003824; F:GO:0004315; F:GO:0016746	P:fatty acid biosynthetic process; F:catalytic activity; F:3-oxoacyl-[acyl-carrier-protein] synthase activity; F:acyltransferase activity
TRUE	INTERPRO, BLASTED, MAPPED, ANNOTATED	WP_013352336.1	SDR family NAD(P)-dependent oxidoreductase	4476	20	0	98.98	3	P:GO:0006633; F:GO:0004315; F:GO:0031177	P:fatty acid biosynthetic process; F:3-oxoacyl-[acyl-carrier-protein] synthase activity; F:phosphopantetheine binding	EC:2.3.1.41; EC:2.3.1.85	Beta-ketoacyl-[acyl-carrier-protein] synthase I; Fatty-acid synthase system	Coil (COILS); Coil (COILS); IPR020807 (PFAM); IPR016039 (G3DSA:3.40.47.GENE3D); IPR014031 (PFAM); IPR042104 (G3DSA:3.10.129.GENE3D); G3DSA:1.10.1240.100 (GENE3D); IPR016039 (G3DSA:3.40.47.GENE3D); IPR014030 (PFAM); G3DSA:3.40.50.720 (GENE3D); G3DSA:3.40.50.720 (GENE3D); IPR016039 (G3DSA:3.40.47.GENE3D); IPR016039 (G3DSA:3.40.47.GENE3D); IPR032821 (PFAM); IPR042104 (G3DSA:3.10.129.GENE3D); IPR0367…	P:GO:0006633; F:GO:0004315; F:GO:0016746	P:fatty acid biosynthetic process; F:3-oxoacyl-[acyl-carrier-protein] synthase activity; F:acyltransferase activity
TRUE	INTERPRO, BLASTED, MAPPED, ANNOTATED	WP_013352337.1	SDR family NAD(P)-dependent oxidoreductase	3513	20	0	97.53	3	P:GO:0006633; F:GO:0004315; F:GO:0031177	P:fatty acid biosynthetic process; F:3-oxoacyl-[acyl-carrier-protein] synthase activity; F:phosphopantetheine binding	EC:2.3.1.41; EC:2.3.1.85	Beta-ketoacyl-[acyl-carrier-protein] synthase I; Fatty-acid synthase system	IPR014031 (PFAM); G3DSA:3.40.50.720 (GENE3D); IPR013968 (PFAM); IPR013217 (PFAM); IPR036736 (G3DSA:1.10.1200.GENE3D); IPR016039 (G3DSA:3.40.47.GENE3D); G3DSA:3.40.50.150 (GENE3D); IPR014030 (PFAM); IPR042104 (G3DSA:3.10.129.GENE3D); IPR009081 (PFAM); IPR032821 (PFAM); G3DSA:3.40.50.720 (GENE3D); IPR036736 (G3DSA:1.10.1200.GENE3D); G3DSA:1.10.1240.100 (GENE3D); IPR016039 (G3DSA:3.40.47.GENE3D); IP…	P:GO:0006633; F:GO:0004315; F:GO:0016746	P:fatty acid biosynthetic process; F:3-oxoacyl-[acyl-carrier-protein] synthase activity; F:acyltransferase activity
TRUE	INTERPRO, BLASTED, MAPPED, ANNOTATED	WP_013352338.1	non-ribosomal peptide synthetase	5437	20	0	98.51	3	P:GO:0006633; F:GO:0004315; F:GO:0031177	P:fatty acid biosynthetic process; F:3-oxoacyl-[acyl-carrier-protein] synthase activity; F:phosphopantetheine binding	EC:2.3.1.41; EC:2.3.1.85	Beta-ketoacyl-[acyl-carrier-protein] synthase I; Fatty-acid synthase system	Coil (COILS); Coil (COILS); Coil (COILS); Coil (COILS); G3DSA:3.40.50.720 (GENE3D); IPR042104 (G3DSA:3.10.129.GENE3D); IPR045851 (G3DSA:3.30.300.GENE3D); G3DSA:2.30.38.10 (GENE3D); IPR013968 (PFAM); IPR000873 (PFAM); G3DSA:1.10.1240.100 (GENE3D); IPR032821 (PFAM); G3DSA:3.40.50.720 (GENE3D); IPR025110 (PFAM); G3DSA:3.40.50.980 (GENE3D); IPR016039 (G3DSA:3.40.47.GENE3D); IPR010071 (TIGRFAM); IPR02…	P:GO:0006633; F:GO:0003824; F:GO:0004315; F:GO:0016746	P:fatty acid biosynthetic process; F:catalytic activity; F:3-oxoacyl-[acyl-carrier-protein] synthase activity; F:acyltransferase activity
TRUE	INTERPRO, BLASTED, MAPPED, ANNOTATED	WP_013352340.1	cytochrome P450	403	20	0	98.85	4	F:GO:0004497; F:GO:0005506; F:GO:0016705; F:GO:0020037	F:monooxygenase activity; F:iron ion binding; F:oxidoreductase activity, acting on paired donors, with incorporation or reduction of molecular oxygen; F:heme binding	EC:1.14	Acting on paired donors, with incorporation or reduction of molecular oxygen. The oxygen incorporated need not be derived from O(2)	IPR002397 (PRINTS); IPR001128 (PRINTS); IPR001128 (PFAM); IPR036396 (G3DSA:1.10.630.GENE3D); PTHR46696 (PANTHER); IPR017972 (PROSITE_PATTERNS); IPR036396 (SUPERFAMILY)	F:GO:0004497; F:GO:0005506; F:GO:0016705; F:GO:0020037	F:monooxygenase activity; F:iron ion binding; F:oxidoreductase activity, acting on paired donors, with incorporation or reduction of molecular oxygen; F:heme binding
TRUE	INTERPRO, BLASTED, MAPPED, ANNOTATED	WP_013352356.1	class 1b ribonucleoside-diphosphate reductase subunit beta	329	20	0	96.15	5	P:GO:0006260; P:GO:0009263; F:GO:0004748; F:GO:0046872; C:GO:0005971	P:DNA replication; P:deoxyribonucleotide biosynthetic process; F:ribonucleoside-diphosphate reductase activity, thioredoxin disulfide as acceptor; F:metal ion binding; C:ribonucleoside-diphosphate reductase complex	EC:1.17.4.1	Ribonucleoside-diphosphate reductase	Coil (COILS); IPR000358 (PFAM); IPR012348 (G3DSA:1.10.620.GENE3D); IPR026494 (TIGRFAM); IPR000358 (PIRSF); IPR000358 (PANTHER); PTHR23409:SF18 (PANTHER); IPR030475 (PROSITE_PATTERNS); IPR033909 (CDD); IPR009078 (SUPERFAMILY)	P:GO:0009263; F:GO:0016491; C:GO:0005971	P:deoxyribonucleotide biosynthetic process; F:oxidoreductase activity; C:ribonucleoside-diphosphate reductase complex
TRUE	INTERPRO, BLASTED	WP_013352357.1	putative enzyme involved in deoxyribonucleotide synthesis	206	20	1.61534e-152	97.82						G3DSA:3.90.79.10 (GENE3D); IPR015797 (SUPERFAMILY)	no GO terms	no GO terms
TRUE	INTERPRO, BLASTED, MAPPED, ANNOTATED	WP_013352363.1	glutamine synthetase	444	10	0	97.17	4	P:GO:0006542; F:GO:0004356; F:GO:0005524; C:GO:0005737	P:glutamine biosynthetic process; F:glutamate-ammonia ligase activity; F:ATP binding; C:cytoplasm	EC:6.3.1.2	Glutamine synthetase	IPR008147 (PFAM); IPR036651 (G3DSA:3.10.20.GENE3D); IPR004809 (TIGRFAM); IPR008146 (PFAM); G3DSA:3.30.590.10 (GENE3D); PTHR43407 (PANTHER); IPR027302 (PROSITE_PATTERNS); IPR001637 (PROSITE_PATTERNS); IPR027303 (PROSITE_PATTERNS); IPR036651 (SUPERFAMILY); IPR014746 (SUPERFAMILY)	P:GO:0006542; P:GO:0006807; F:GO:0003824; F:GO:0004356	P:glutamine biosynthetic process; P:nitrogen compound metabolic process; F:catalytic activity; F:glutamate-ammonia ligase activity
TRUE	INTERPRO, BLASTED	WP_013352390.1	MULTISPECIES: hypothetical protein	140	17	7.4695e-101	92.86						no IPS match	no IPS match	no IPS match
TRUE	INTERPRO, BLASTED	WP_013352403.1	chitin-binding protein	206	13	7.81469e-154	97.52						G3DSA:2.70.50.50 (GENE3D); IPR004302 (PFAM); mobidb-lite (MOBIDB_LITE); PTHR34823:SF1 (PANTHER); PTHR34823 (PANTHER); IPR014756 (SUPERFAMILY)	no GO terms	no GO terms
TRUE	INTERPRO, BLASTED	WP_013352404.1	stress protein	178	20	1.64931e-132	97.75						no IPS match	no IPS match	no IPS match
TRUE	INTERPRO, BLASTED	WP_013352414.1	MULTISPECIES: hypothetical protein	142	20	9.59496e-105	96.9						no IPS match	no IPS match	no IPS match
TRUE	INTERPRO, BLASTED, MAPPED, ANNOTATED	WP_013352417.1	transketolase	667	20	0	99.58	2	F:GO:0004802; F:GO:0046872	F:transketolase activity; F:metal ion binding	EC:2.2.1.1	Transketolase	IPR009014 (G3DSA:3.40.50.GENE3D); G3DSA:3.40.50.970 (GENE3D); IPR005475 (PFAM); IPR005474 (PFAM); G3DSA:3.40.50.970 (GENE3D); IPR033248 (PFAM); IPR005478 (TIGRFAM); PTHR43522:SF2 (PANTHER); IPR033247 (PANTHER); IPR020826 (PROSITE_PATTERNS); IPR005474 (PROSITE_PATTERNS); IPR005474 (CDD); cd07033 (CDD); IPR029061 (SUPERFAMILY); IPR009014 (SUPERFAMILY); IPR029061 (SUPERFAMILY)	F:GO:0003824; F:GO:0004802	F:catalytic activity; F:transketolase activity
TRUE	INTERPRO, BLASTED	WP_013352431.1	HesB/YadR/YfhF family protein	95	16	3.22258e-67	90.01						IPR008326 (PIRSF); IPR035903 (SUPERFAMILY)	no GO terms	no GO terms
TRUE	INTERPRO, BLASTED, MAPPED, ANNOTATED	WP_013352445.1	response regulator transcription factor	235	20	5.18253e-175	97.77	4	P:GO:0000160; P:GO:0006355; F:GO:0003677; C:GO:0005737	P:phosphorelay signal transduction system; P:regulation of transcription, DNA-templated; F:DNA binding; C:cytoplasm			IPR001789 (PFAM); IPR001867 (PFAM); G3DSA:6.10.250.690 (GENE3D); G3DSA:3.40.50.2300 (GENE3D); IPR036388 (G3DSA:1.10.10.GENE3D); IPR039420 (PANTHER); PTHR48111:SF52 (PANTHER); IPR001789 (PROSITE_PROFILES); IPR001867 (PROSITE_PROFILES); cd17574 (CDD); IPR001867 (CDD); IPR011006 (SUPERFAMILY)	P:GO:0000160; P:GO:0006355; F:GO:0003677	P:phosphorelay signal transduction system; P:regulation of transcription, DNA-templated; F:DNA binding
TRUE	INTERPRO, BLASTED, MAPPED, ANNOTATED	WP_013352457.1	biotin synthase BioB	339	20	0	99.57	5	P:GO:0009102; F:GO:0004076; F:GO:0005506; F:GO:0051537; F:GO:0051539	P:biotin biosynthetic process; F:biotin synthase activity; F:iron ion binding; F:2 iron, 2 sulfur cluster binding; F:4 iron, 4 sulfur cluster binding	EC:2.8.1.6	Biotin synthase	IPR013785 (G3DSA:3.20.20.GENE3D); IPR007197 (PFAM); IPR024177 (PIRSF); IPR002684 (TIGRFAM); IPR010722 (PFAM); SFLDG01060 (SFLD); SFLDG01278 (SFLD); IPR002684 (PANTHER); IPR007197 (PROSITE_PROFILES); IPR002684 (HAMAP); cd01335 (CDD); SSF102114 (SUPERFAMILY)	P:GO:0009102; F:GO:0003824; F:GO:0004076; F:GO:0051536	P:biotin biosynthetic process; F:catalytic activity; F:biotin synthase activity; F:iron-sulfur cluster binding
TRUE	INTERPRO, BLASTED, MAPPED, ANNOTATED	WP_013352460.1	adenosylmethionine--8-amino-7-oxononanoate transaminase	448	20	0	99.13	4	P:GO:0009102; F:GO:0004015; F:GO:0030170; C:GO:0005737	P:biotin biosynthetic process; F:adenosylmethionine-8-amino-7-oxononanoate transaminase activity; F:pyridoxal phosphate binding; C:cytoplasm	EC:2.6.1.62	Adenosylmethionine--8-amino-7-oxononanoate transaminase	Coil (COILS); IPR005815 (TIGRFAM); IPR015421 (G3DSA:3.40.640.GENE3D); IPR005814 (PFAM); IPR015422 (G3DSA:3.90.1150.GENE3D); PTHR42684:SF17 (PANTHER); PTHR42684 (PANTHER); IPR005814 (PROSITE_PATTERNS); IPR005815 (HAMAP); IPR005814 (CDD); IPR015424 (SUPERFAMILY)	P:GO:0009102; F:GO:0003824; F:GO:0004015; F:GO:0008483; F:GO:0030170	P:biotin biosynthetic process; F:catalytic activity; F:adenosylmethionine-8-amino-7-oxononanoate transaminase activity; F:transaminase activity; F:pyridoxal phosphate binding
TRUE	INTERPRO, BLASTED, MAPPED, ANNOTATED	WP_013352477.1	D-alanyl-D-alanine carboxypeptidase/D-alanyl-D-alanine-endopeptidase	491	20	0	98.83	2	P:GO:0006508; F:GO:0009002	P:proteolysis; F:serine-type D-Ala-D-Ala carboxypeptidase activity	EC:3.4.21; EC:3.4.16.4	Acting on peptide bonds (peptidases); Serine-type D-Ala-D-Ala carboxypeptidase	Coil (COILS); IPR000667 (PRINTS); G3DSA:3.50.80.20 (GENE3D); IPR000667 (PFAM); IPR012338 (G3DSA:3.40.710.GENE3D); IPR000667 (TIGRFAM); IPR012338 (G3DSA:3.40.710.GENE3D); IPR000667 (PANTHER); IPR012338 (SUPERFAMILY)	P:GO:0006508; F:GO:0004185	P:proteolysis; F:serine-type carboxypeptidase activity
TRUE	INTERPRO, BLASTED, MAPPED, ANNOTATED	WP_013352478.1	aldose 1-epimerase	322	20	0	98.31	3	P:GO:0005975; F:GO:0004034; F:GO:0030246	P:carbohydrate metabolic process; F:aldose 1-epimerase activity; F:carbohydrate binding	EC:5.1.3.3	Aldose 1-epimerase	IPR014718 (G3DSA:2.70.98.GENE3D); IPR008183 (PFAM); PTHR10091:SF39 (PANTHER); PTHR10091 (PANTHER); cd01081 (CDD); IPR011013 (SUPERFAMILY)	P:GO:0005975; F:GO:0003824; F:GO:0016853; F:GO:0030246	P:carbohydrate metabolic process; F:catalytic activity; F:isomerase activity; F:carbohydrate binding
TRUE	INTERPRO, BLASTED	WP_013352480.1	IseA DL-endopeptidase inhibitor family protein	180	20	3.35652e-133	98.67						IPR031841 (PFAM); G3DSA:3.10.450.420 (GENE3D)	no GO terms	no GO terms
TRUE	INTERPRO, BLASTED, MAPPED, ANNOTATED	WP_013352498.1	molybdopterin oxidoreductase family protein	684	20	0	98.73	4	F:GO:0008940; F:GO:0043546; F:GO:0046872; F:GO:0051536	F:nitrate reductase activity; F:molybdopterin cofactor binding; F:metal ion binding; F:iron-sulfur cluster binding	EC:1.7.99.4	Nitrate reductase	G3DSA:2.20.25.90 (GENE3D); G3DSA:2.40.40.20 (GENE3D); IPR006657 (PFAM); IPR006656 (PFAM); G3DSA:3.40.228.10 (GENE3D); G3DSA:3.40.50.740 (GENE3D); G3DSA:3.30.2070.10 (GENE3D); IPR006963 (PFAM); PTHR43742:SF6 (PANTHER); PTHR43742 (PANTHER); IPR006655 (PROSITE_PATTERNS); IPR006963 (PROSITE_PROFILES); cd02766 (CDD); IPR037920 (CDD); SSF53706 (SUPERFAMILY); IPR009010 (SUPERFAMILY)	F:GO:0016491; F:GO:0043546	F:oxidoreductase activity; F:molybdopterin cofactor binding
TRUE	INTERPRO, BLASTED, MAPPED, ANNOTATED	WP_013352504.1	MULTISPECIES: chaperone CsaA	110	20	1.90309e-75	99.09	1	F:GO:0000049	F:tRNA binding			IPR008231 (TIGRFAM); IPR002547 (PFAM); G3DSA:2.40.50.140 (GENE3D); IPR008231 (PTHR11586:PANTHER); PTHR11586 (PANTHER); IPR002547 (PROSITE_PROFILES); cd02798 (CDD); IPR012340 (SUPERFAMILY)	F:GO:0000049	F:tRNA binding
TRUE	INTERPRO, BLASTED, MAPPED, ANNOTATED	WP_013352518.1	FMN-dependent NADH-azoreductase	208	20	3.8236e-155	74.64	5	P:GO:0022900; F:GO:0009055; F:GO:0010181; F:GO:0016652; F:GO:0016655	P:electron transport chain; F:electron transfer activity; F:FMN binding; F:oxidoreductase activity, acting on NAD(P)H, NAD(P) as acceptor; F:oxidoreductase activity, acting on NAD(P)H, quinone or similar compound as acceptor	EC:1.6.1; EC:1.6.5	Acting on NADH or NADPH; Acting on NADH or NADPH	IPR003680 (PFAM); IPR029039 (G3DSA:3.40.50.GENE3D); PTHR43741 (PANTHER); PTHR43741:SF7 (PANTHER); IPR023048 (HAMAP); IPR029039 (SUPERFAMILY)	F:GO:0010181; F:GO:0016655	F:FMN binding; F:oxidoreductase activity, acting on NAD(P)H, quinone or similar compound as acceptor
TRUE	INTERPRO, BLASTED, MAPPED, ANNOTATED	WP_013352526.1	aldehyde dehydrogenase family protein	495	20	0	99.28	2	P:GO:0006081; F:GO:0016620	P:cellular aldehyde metabolic process; F:oxidoreductase activity, acting on the aldehyde or oxo group of donors, NAD or NADP as acceptor	EC:1.2.1	Acting on the aldehyde or oxo group of donors	IPR012394 (PIRSF); IPR016163 (G3DSA:3.40.309.GENE3D); IPR016162 (G3DSA:3.40.605.GENE3D); IPR015590 (PFAM); PTHR11699 (PANTHER); IPR029510 (PROSITE_PATTERNS); cd07091 (CDD); IPR016161 (SUPERFAMILY)	P:GO:0006081; F:GO:0016491; F:GO:0016620	P:cellular aldehyde metabolic process; F:oxidoreductase activity; F:oxidoreductase activity, acting on the aldehyde or oxo group of donors, NAD or NADP as acceptor
TRUE	INTERPRO, BLASTED, MAPPED, ANNOTATED	WP_013352533.1	2-oxoglutarate dehydrogenase E1 component	944	20	0	99.65	4	P:GO:0006096; P:GO:0006099; F:GO:0004591; F:GO:0030976	P:glycolytic process; P:tricarboxylic acid cycle; F:oxoglutarate dehydrogenase (succinyl-transferring) activity; F:thiamine pyrophosphate binding	EC:1.2.4.2	Oxoglutarate dehydrogenase (succinyl-transferring)	IPR011603 (TIGRFAM); IPR005475 (PFAM); IPR001017 (PFAM); IPR042179 (G3DSA:3.40.50.GENE3D); IPR011603 (PIRSF); IPR031717 (PFAM); G3DSA:1.10.287.1150 (GENE3D); G3DSA:3.40.50.12470 (GENE3D); G3DSA:3.40.50.970 (GENE3D); mobidb-lite (MOBIDB_LITE); mobidb-lite (MOBIDB_LITE); PTHR23152:SF4 (PANTHER); IPR011603 (PANTHER); IPR023784 (HAMAP); cd02016 (CDD); IPR029061 (SUPERFAMILY); IPR029061 (SUPERFAMILY)	P:GO:0006099; F:GO:0004591; F:GO:0016624; F:GO:0030976	P:tricarboxylic acid cycle; F:oxoglutarate dehydrogenase (succinyl-transferring) activity; F:oxidoreductase activity, acting on the aldehyde or oxo group of donors, disulfide as acceptor; F:thiamine pyrophosphate binding
TRUE	INTERPRO, BLASTED, MAPPED, ANNOTATED	WP_013352537.1	peptidoglycan endopeptidase	412	20	0	98.08	1	F:GO:0016787	F:hydrolase activity	EC:3	Hydrolases	IPR036779 (G3DSA:3.10.350.GENE3D); G3DSA:3.90.1720.10 (GENE3D); IPR018392 (PFAM); IPR036779 (G3DSA:3.10.350.GENE3D); IPR000064 (PFAM); mobidb-lite (MOBIDB_LITE); mobidb-lite (MOBIDB_LITE); mobidb-lite (MOBIDB_LITE); mobidb-lite (MOBIDB_LITE); mobidb-lite (MOBIDB_LITE); PTHR33734 (PANTHER); PTHR33734 (PANTHER); PTHR33734 (PANTHER); PTHR33734:SF11 (PANTHER); PTHR33734:SF11 (PANTHER); PTHR33734:SF11…	no GO terms	no GO terms
TRUE	INTERPRO, BLASTED, MAPPED, ANNOTATED	WP_013352538.1	glycosyl transferase family 1	403	20	0	98.59	3	P:GO:0016999; F:GO:0008194; F:GO:0016758	P:antibiotic metabolic process; F:UDP-glycosyltransferase activity; F:hexosyltransferase activity	EC:2.4.1	Glycosyltransferases	G3DSA:3.40.50.2000 (GENE3D); G3DSA:3.40.50.2000 (GENE3D); IPR006326 (TIGRFAM); IPR002213 (PFAM); PTHR48043:SF25 (PANTHER); PTHR48043 (PANTHER); IPR002213 (CDD); SSF53756 (SUPERFAMILY)	P:GO:0016999; F:GO:0008194; F:GO:0016758	P:antibiotic metabolic process; F:UDP-glycosyltransferase activity; F:hexosyltransferase activity
TRUE	INTERPRO, BLASTED, MAPPED, ANNOTATED	WP_013352542.1	bacillithiol biosynthesis deacetylase BshB1	221	20	1.82669e-165	71.86	1	F:GO:0000225	F:N-acetylglucosaminylphosphatidylinositol deacetylase activity	EC:3.5.1.89	N-acetylglucosaminylphosphatidylinositol deacetylase	Coil (COILS); IPR024078 (G3DSA:3.40.50.GENE3D); IPR003737 (PFAM); IPR023841 (TIGRFAM); PTHR12993:SF20 (PANTHER); IPR003737 (PANTHER); IPR024078 (SUPERFAMILY)	no GO terms	no GO terms
TRUE	INTERPRO, BLASTED, MAPPED, ANNOTATED	WP_013352557.1	MULTISPECIES: S41 family peptidase	468	20	0	99.28	3	P:GO:0006508; F:GO:0004252; F:GO:0005515	P:proteolysis; F:serine-type endopeptidase activity; F:protein binding	EC:3.4.21	Acting on peptide bonds (peptidases)	G3DSA:3.30.750.44 (GENE3D); IPR041489 (PFAM); IPR002477 (PFAM); IPR036366 (G3DSA:1.10.101.GENE3D); IPR005151 (PFAM); IPR036034 (G3DSA:2.30.42.GENE3D); IPR004447 (TIGRFAM); G3DSA:3.90.226.10 (GENE3D); PTHR32060:SF27 (PANTHER); PTHR32060 (PANTHER); IPR001478 (PROSITE_PROFILES); IPR004447 (CDD); cd00988 (CDD); IPR029045 (SUPERFAMILY); IPR036365 (SUPERFAMILY); IPR036034 (SUPERFAMILY)	P:GO:0006508; F:GO:0005515; F:GO:0008236	P:proteolysis; F:protein binding; F:serine-type peptidase activity
TRUE	INTERPRO, BLASTED, MAPPED, ANNOTATED	WP_013352560.1	peptidase M15	272	18	0	98.46	2	P:GO:0006508; F:GO:0009002	P:proteolysis; F:serine-type D-Ala-D-Ala carboxypeptidase activity	EC:3.4.21; EC:3.4.16.4	Acting on peptide bonds (peptidases); Serine-type D-Ala-D-Ala carboxypeptidase	IPR003709 (PFAM); IPR009045 (G3DSA:3.30.1380.GENE3D); mobidb-lite (MOBIDB_LITE); mobidb-lite (MOBIDB_LITE); PTHR34385 (PANTHER); PS51257 (PROSITE_PROFILES); cd14852 (CDD); IPR009045 (SUPERFAMILY)	P:GO:0006508; F:GO:0008233	P:proteolysis; F:peptidase activity
TRUE	INTERPRO, BLASTED, MAPPED, ANNOTATED	WP_013352566.1	VOC family protein	132	20	3.82905e-97	84.09	1	F:GO:0004462	F:lactoylglutathione lyase activity	EC:4.4.1.5	Lactoylglutathione lyase	IPR004360 (PFAM); IPR029068 (G3DSA:3.10.180.GENE3D); PTHR36437 (PANTHER); IPR037523 (PROSITE_PROFILES); cd07263 (CDD); IPR029068 (SUPERFAMILY)	no GO terms	no GO terms
TRUE	INTERPRO, BLASTED	WP_013352585.1	MULTISPECIES: hypothetical protein	114	17	3.01439e-79	90.69						no IPS match	no IPS match	no IPS match
TRUE	INTERPRO, BLASTED, MAPPED, ANNOTATED	WP_013352591.1	peptide-methionine (S)-S-oxide reductase MsrA	177	20	2.69758e-133	97.78	3	P:GO:0006464; F:GO:0008113; F:GO:0033744	P:cellular protein modification process; F:peptide-methionine (S)-S-oxide reductase activity; F:L-methionine:thioredoxin-disulfide S-oxidoreductase activity	EC:1.8.4.13; EC:1.8.4.11	L-methionine (S)-S-oxide reductase; Peptide-methionine (S)-S-oxide reductase	IPR002569 (PFAM); IPR002569 (TIGRFAM); IPR036509 (G3DSA:3.30.1060.GENE3D); PTHR42799:SF2 (PANTHER); PTHR42799 (PANTHER); IPR002569 (HAMAP); IPR036509 (SUPERFAMILY)	F:GO:0008113	F:peptide-methionine (S)-S-oxide reductase activity
TRUE	INTERPRO, BLASTED, MAPPED, ANNOTATED	WP_013352601.1	dihydrofolate reductase	161	20	7.93017e-121	96.61	5	P:GO:0006545; P:GO:0006730; P:GO:0046654; F:GO:0004146; F:GO:0050661	P:glycine biosynthetic process; P:one-carbon metabolic process; P:tetrahydrofolate biosynthetic process; F:dihydrofolate reductase activity; F:NADP binding	EC:1.5.1.3	Dihydrofolate reductase	PR00070 (PRINTS); IPR001796 (PFAM); IPR012259 (PIRSF); IPR024072 (G3DSA:3.40.430.GENE3D); PTHR48069:SF3 (PANTHER); IPR012259 (PANTHER); IPR017925 (PROSITE_PATTERNS); IPR001796 (PROSITE_PROFILES); IPR001796 (CDD); IPR024072 (SUPERFAMILY)	P:GO:0006545; P:GO:0046654; F:GO:0004146; F:GO:0050661	P:glycine biosynthetic process; P:tetrahydrofolate biosynthetic process; F:dihydrofolate reductase activity; F:NADP binding
TRUE	INTERPRO, BLASTED, MAPPED, ANNOTATED	WP_013352602.1	thymidylate synthase	264	20	0	91.55	5	P:GO:0006231; P:GO:0006235; P:GO:0032259; F:GO:0004799; C:GO:0005737	P:dTMP biosynthetic process; P:dTTP biosynthetic process; P:methylation; F:thymidylate synthase activity; C:cytoplasm	EC:2.1.1.45	Thymidylate synthase	IPR000398 (PRINTS); IPR036926 (G3DSA:3.30.572.GENE3D); IPR000398 (TIGRFAM); IPR023451 (PFAM); IPR045097 (PANTHER); PTHR11548:SF9 (PANTHER); IPR020940 (PROSITE_PATTERNS); IPR000398 (HAMAP); IPR023451 (CDD); IPR036926 (SUPERFAMILY)	P:GO:0006231; F:GO:0004799; F:GO:0016741	P:dTMP biosynthetic process; F:thymidylate synthase activity; F:transferase activity, transferring one-carbon groups
TRUE	INTERPRO, BLASTED, MAPPED, ANNOTATED	WP_013352606.1	dihydroxy-acid dehydratase	558	18	0	99.25	5	P:GO:0009097; P:GO:0009099; F:GO:0004160; F:GO:0046872; F:GO:0051539	P:isoleucine biosynthetic process; P:valine biosynthetic process; F:dihydroxy-acid dehydratase activity; F:metal ion binding; F:4 iron, 4 sulfur cluster binding	EC:4.2.1.9	Dihydroxy-acid dehydratase	IPR004404 (TIGRFAM); IPR000581 (PFAM); IPR042096 (G3DSA:3.50.30.GENE3D); PTHR43661:SF3 (PANTHER); PTHR43661 (PANTHER); IPR020558 (PROSITE_PATTERNS); IPR020558 (PROSITE_PATTERNS); IPR004404 (HAMAP); IPR037237 (SUPERFAMILY); SSF52016 (SUPERFAMILY)	P:GO:0009082; F:GO:0003824; F:GO:0004160; F:GO:0016836	P:branched-chain amino acid biosynthetic process; F:catalytic activity; F:dihydroxy-acid dehydratase activity; F:hydro-lyase activity
TRUE	INTERPRO, BLASTED, MAPPED, ANNOTATED	WP_013352629.1	carboxypeptidase M32	500	20	0	99.43	3	P:GO:0006508; F:GO:0004181; F:GO:0046872	P:proteolysis; F:metallocarboxypeptidase activity; F:metal ion binding	EC:3.4.17	Acting on peptide bonds (peptidases)	IPR001333 (PRINTS); G3DSA:1.10.1370.30 (GENE3D); IPR001333 (PIRSF); IPR001333 (PFAM); IPR001333 (PANTHER); cd06460 (CDD); SSF55486 (SUPERFAMILY)	P:GO:0006508; F:GO:0004181	P:proteolysis; F:metallocarboxypeptidase activity
TRUE	INTERPRO, BLASTED	WP_013352632.1	Cell wall-binding protein YqgA	148	20	6.14447e-109	63.9						no IPS match	no IPS match	no IPS match
TRUE	INTERPRO, BLASTED, MAPPED, ANNOTATED	WP_013352638.1	PTS glucose transporter subunit IIA	168	20	2.88051e-120	87.2	4	P:GO:0009401; P:GO:0034219; F:GO:0008982; F:GO:0103111	P:phosphoenolpyruvate-dependent sugar phosphotransferase system; P:carbohydrate transmembrane transport; F:protein-N(PI)-phosphohistidine-sugar phosphotransferase activity; F:D-glucosamine PTS permease activity	EC:7; EC:2.7.1.69	Translocases; Transferring phosphorus-containing groups	IPR011055 (G3DSA:2.70.70.GENE3D); IPR001127 (PFAM); IPR001127 (TIGRFAM); PTHR45008 (PANTHER); IPR001127 (PROSITE_PATTERNS); IPR001127 (PROSITE_PROFILES); IPR011055 (SUPERFAMILY)	P:GO:0009401	P:phosphoenolpyruvate-dependent sugar phosphotransferase system
TRUE	INTERPRO, BLASTED, MAPPED, ANNOTATED	WP_013352646.1	PBP1A family penicillin-binding protein	926	20	0	97.57	5	P:GO:0006508; F:GO:0005515; F:GO:0008658; F:GO:0008955; F:GO:0009002	P:proteolysis; F:protein binding; F:penicillin binding; F:peptidoglycan glycosyltransferase activity; F:serine-type D-Ala-D-Ala carboxypeptidase activity	EC:3.4.21; EC:2.4.1.129; EC:3.4.16.4	Acting on peptide bonds (peptidases); Peptidoglycan glycosyltransferase; Serine-type D-Ala-D-Ala carboxypeptidase	TIGR02074 (TIGRFAM); IPR001264 (PFAM); IPR012338 (G3DSA:3.40.710.GENE3D); IPR036950 (G3DSA:1.10.3810.GENE3D); IPR001460 (PFAM); IPR013783 (G3DSA:2.60.40.GENE3D); mobidb-lite (MOBIDB_LITE); mobidb-lite (MOBIDB_LITE); mobidb-lite (MOBIDB_LITE); mobidb-lite (MOBIDB_LITE); mobidb-lite (MOBIDB_LITE); mobidb-lite (MOBIDB_LITE); mobidb-lite (MOBIDB_LITE); mobidb-lite (MOBIDB_LITE); PTHR32282 (PANTHER); …	F:GO:0005515; F:GO:0008658	F:protein binding; F:penicillin binding
TRUE	INTERPRO, BLASTED, MAPPED, ANNOTATED	WP_013352650.1	Asparagine--tRNA ligase	430	20	0	87.3	5	P:GO:0006421; F:GO:0003676; F:GO:0004816; F:GO:0005524; C:GO:0005737	P:asparaginyl-tRNA aminoacylation; F:nucleic acid binding; F:asparagine-tRNA ligase activity; F:ATP binding; C:cytoplasm	EC:6.1.1.22	Asparagine--tRNA ligase	IPR002312 (PRINTS); IPR045864 (G3DSA:3.30.930.GENE3D); IPR004365 (PFAM); IPR004364 (PFAM); IPR004522 (TIGRFAM); G3DSA:2.40.50.140 (GENE3D); PTHR22594 (PANTHER); PTHR22594:SF34 (PANTHER); IPR004522 (HAMAP); IPR006195 (PROSITE_PROFILES); cd00776 (CDD); cd04323 (CDD); IPR012340 (SUPERFAMILY); IPR045864 (SUPERFAMILY)	P:GO:0006418; P:GO:0006421; F:GO:0000166; F:GO:0003676; F:GO:0004812; F:GO:0004816; F:GO:0005524	P:tRNA aminoacylation for protein translation; P:asparaginyl-tRNA aminoacylation; F:nucleotide binding; F:nucleic acid binding; F:aminoacyl-tRNA ligase activity; F:asparagine-tRNA ligase activity; F:ATP binding
TRUE	INTERPRO, BLASTED, MAPPED, ANNOTATED	WP_013352654.1	aspartate 1-decarboxylase	127	7	5.16938e-91	98.53	4	P:GO:0006523; P:GO:0015940; F:GO:0004068; C:GO:0005737	P:alanine biosynthetic process; P:pantothenate biosynthetic process; F:aspartate 1-decarboxylase activity; C:cytoplasm	EC:4.1.1.11	Aspartate 1-decarboxylase	IPR003190 (PIRSF); IPR003190 (TIGRFAM); IPR003190 (PFAM); G3DSA:2.40.40.20 (GENE3D); IPR003190 (PANTHER); IPR003190 (HAMAP); IPR003190 (CDD); IPR009010 (SUPERFAMILY)	P:GO:0006523; F:GO:0004068	P:alanine biosynthetic process; F:aspartate 1-decarboxylase activity
TRUE	INTERPRO, BLASTED, MAPPED, ANNOTATED	WP_013352655.1	pantoate--beta-alanine ligase	286	20	0	98.06	4	P:GO:0015940; F:GO:0004592; F:GO:0005524; C:GO:0005737	P:pantothenate biosynthetic process; F:pantoate-beta-alanine ligase activity; F:ATP binding; C:cytoplasm	EC:6.3.2.1	Pantoate--beta-alanine ligase (AMP-forming)	IPR003721 (PFAM); IPR014729 (G3DSA:3.40.50.GENE3D); IPR042176 (G3DSA:3.30.1300.GENE3D); IPR003721 (TIGRFAM); IPR004821 (TIGRFAM); PTHR21299 (PANTHER); IPR003721 (PTHR21299:PANTHER); IPR003721 (HAMAP); IPR003721 (CDD); SSF52374 (SUPERFAMILY)	P:GO:0009058; P:GO:0015940; F:GO:0003824; F:GO:0004592	P:biosynthetic process; P:pantothenate biosynthetic process; F:catalytic activity; F:pantoate-beta-alanine ligase activity
TRUE	INTERPRO, BLASTED, MAPPED, ANNOTATED	WP_013352660.1	bacillithiol biosynthesis deacetylase BshB1	237	20	2.07288e-179	97.78	2	P:GO:0071793; F:GO:0019213	P:bacillithiol biosynthetic process; F:deacetylase activity	EC:3	Hydrolases	IPR003737 (PFAM); IPR024078 (G3DSA:3.40.50.GENE3D); IPR023842 (TIGRFAM); PTHR12993:SF20 (PANTHER); IPR003737 (PANTHER); IPR024078 (SUPERFAMILY)	P:GO:0071793; F:GO:0019213	P:bacillithiol biosynthetic process; F:deacetylase activity
TRUE	INTERPRO, BLASTED, MAPPED, ANNOTATED	WP_013352662.1	4-hydroxy-tetrahydrodipicolinate reductase	267	20	0	93.26	7	P:GO:0009089; P:GO:0019877; F:GO:0008839; F:GO:0016726; F:GO:0050661; F:GO:0051287; C:GO:0005737	P:lysine biosynthetic process via diaminopimelate; P:diaminopimelate biosynthetic process; F:4-hydroxy-tetrahydrodipicolinate reductase; F:oxidoreductase activity, acting on CH or CH2 groups, NAD or NADP as acceptor; F:NADP binding; F:NAD binding; C:cytoplasm	EC:1.17.1.8; EC:1.3.1	4-hydroxy-tetrahydrodipicolinate reductase; Acting on the CH-CH group of donors	G3DSA:3.30.360.10 (GENE3D); IPR022663 (PFAM); IPR023940 (TIGRFAM); IPR000846 (PFAM); G3DSA:3.40.50.720 (GENE3D); IPR023940 (PIRSF); IPR023940 (PANTHER); IPR022664 (PROSITE_PATTERNS); IPR023940 (HAMAP); IPR036291 (SUPERFAMILY); SSF55347 (SUPERFAMILY)	P:GO:0009089; F:GO:0008839	P:lysine biosynthetic process via diaminopimelate; F:4-hydroxy-tetrahydrodipicolinate reductase
TRUE	INTERPRO, BLASTED, MAPPED, ANNOTATED	WP_013352668.1	FAD-dependent oxidoreductase	167	20	5.03352e-126	72.56	4	F:GO:0016491; F:GO:0046872; F:GO:0051537; C:GO:0016021	F:oxidoreductase activity; F:metal ion binding; F:2 iron, 2 sulfur cluster binding; C:integral component of membrane	EC:1	Oxidoreductases	IPR017941 (PFAM); IPR036922 (G3DSA:2.102.10.GENE3D); G3DSA:1.20.5.700 (GENE3D); IPR014349 (PANTHER); PTHR10134:SF20 (PANTHER); IPR006311 (PROSITE_PROFILES); IPR017941 (PROSITE_PROFILES); cd03467 (CDD); IPR036922 (SUPERFAMILY)	F:GO:0051537	F:2 iron, 2 sulfur cluster binding
TRUE	INTERPRO, BLASTED, MAPPED, ANNOTATED	WP_013352672.1	3-phosphoshikimate 1-carboxyvinyltransferase	428	20	0	98.73	5	P:GO:0008652; P:GO:0009073; P:GO:0009423; F:GO:0003866; C:GO:0005737	P:cellular amino acid biosynthetic process; P:aromatic amino acid family biosynthetic process; P:chorismate biosynthetic process; F:3-phosphoshikimate 1-carboxyvinyltransferase activity; C:cytoplasm	EC:2.5.1.19	3-phosphoshikimate 1-carboxyvinyltransferase	IPR006264 (PIRSF); IPR036968 (G3DSA:3.65.10.GENE3D); IPR001986 (PFAM); IPR036968 (G3DSA:3.65.10.GENE3D); IPR006264 (TIGRFAM); PTHR21090:SF5 (PANTHER); PTHR21090 (PANTHER); IPR023193 (PROSITE_PATTERNS); IPR023193 (PROSITE_PATTERNS); IPR006264 (HAMAP); IPR006264 (CDD); IPR013792 (SUPERFAMILY)	P:GO:0009073; F:GO:0003824; F:GO:0003866; F:GO:0016765	P:aromatic amino acid family biosynthetic process; F:catalytic activity; F:3-phosphoshikimate 1-carboxyvinyltransferase activity; F:transferase activity, transferring alkyl or aryl (other than methyl) groups
TRUE	INTERPRO, BLASTED, MAPPED, ANNOTATED	WP_013352681.1	chorismate mutase	127	11	2.88908e-91	97.53	5	P:GO:0008652; P:GO:0009073; P:GO:0046417; F:GO:0004106; C:GO:0005737	P:cellular amino acid biosynthetic process; P:aromatic amino acid family biosynthetic process; P:chorismate metabolic process; F:chorismate mutase activity; C:cytoplasm	EC:5.4.99.5	Chorismate mutase	IPR035959 (G3DSA:3.30.1330.GENE3D); IPR008243 (TIGRFAM); IPR008243 (PFAM); IPR008243 (PIRSF); IPR008243 (PANTHER); IPR008243 (PROSITE_PROFILES); IPR008243 (CDD); IPR035959 (SUPERFAMILY)	no GO terms	no GO terms
TRUE	INTERPRO, BLASTED, MAPPED, ANNOTATED	WP_013352685.1	Nucleoside-diphosphate kinase	148	11	7.84196e-108	94.74	5	P:GO:0006165; P:GO:0006183; P:GO:0006228; P:GO:0006241; F:GO:0004550	P:nucleoside diphosphate phosphorylation; P:GTP biosynthetic process; P:UTP biosynthetic process; P:CTP biosynthetic process; F:nucleoside diphosphate kinase activity	EC:2.7	Transferring phosphorus-containing groups	IPR001564 (PRINTS); IPR036850 (G3DSA:3.30.70.GENE3D); IPR034907 (PFAM); PTHR11349:SF101 (PANTHER); PTHR11349 (PANTHER); IPR023005 (PROSITE_PATTERNS); IPR001564 (HAMAP); cd04413 (CDD); IPR036850 (SUPERFAMILY)	P:GO:0006165; P:GO:0006183; P:GO:0006228; P:GO:0006241; F:GO:0004550	P:nucleoside diphosphate phosphorylation; P:GTP biosynthetic process; P:UTP biosynthetic process; P:CTP biosynthetic process; F:nucleoside diphosphate kinase activity
TRUE	INTERPRO, BLASTED, MAPPED, ANNOTATED	WP_013352692.1	NAD(P)H-dependent glycerol-3-phosphate dehydrogenase	345	20	0	96.8	9	P:GO:0005975; P:GO:0006650; P:GO:0008654; P:GO:0046167; P:GO:0046168; F:GO:0004367; F:GO:0051287; F:GO:0106257; C:GO:0009331	P:carbohydrate metabolic process; P:glycerophospholipid metabolic process; P:phospholipid biosynthetic process; P:glycerol-3-phosphate biosynthetic process; P:glycerol-3-phosphate catabolic process; F:glycerol-3-phosphate dehydrogenase [NAD+] activity; F:NAD binding; F:glycerol-3-phosphate dehydrogenase [NADP+] activity; C:glycerol-3-phosphate dehydrogenase complex	EC:1.1.1.8; EC:1.1.1.94	Glycerol-3-phosphate dehydrogenase (NAD(+)); Glycerol-3-phosphate dehydrogenase (NAD(P)(+))	IPR006168 (PRINTS); IPR013328 (G3DSA:1.10.1040.GENE3D); G3DSA:3.40.50.720 (GENE3D); IPR011128 (PFAM); IPR006109 (PFAM); IPR006168 (PIRSF); IPR006168 (PANTHER); PTHR11728:SF1 (PANTHER); IPR006168 (PROSITE_PATTERNS); IPR006168 (HAMAP); IPR036291 (SUPERFAMILY); IPR008927 (SUPERFAMILY)	P:GO:0005975; P:GO:0006072; P:GO:0046168; F:GO:0004367; F:GO:0016491; F:GO:0016616; F:GO:0051287; C:GO:0009331	P:carbohydrate metabolic process; P:glycerol-3-phosphate metabolic process; P:glycerol-3-phosphate catabolic process; F:glycerol-3-phosphate dehydrogenase [NAD+] activity; F:oxidoreductase activity; F:oxidoreductase activity, acting on the CH-OH group of donors, NAD or NADP as acceptor; F:NAD binding; C:glycerol-3-phosphate dehydrogenase complex
TRUE	INTERPRO, BLASTED, MAPPED, ANNOTATED	WP_013352697.1	30S ribosomal protein S1	382	20	0	84.91	2	F:GO:0003676; C:GO:0005840	F:nucleic acid binding; C:ribosome			IPR035104 (PRINTS); G3DSA:2.40.50.140 (GENE3D); G3DSA:2.40.50.140 (GENE3D); G3DSA:2.40.50.140 (GENE3D); IPR003029 (PFAM); IPR035104 (PTHR10724:PANTHER); PTHR10724 (PANTHER); IPR003029 (PROSITE_PROFILES); IPR003029 (PROSITE_PROFILES); IPR003029 (PROSITE_PROFILES); IPR003029 (PROSITE_PROFILES); cd05688 (CDD); cd04465 (CDD); cd05687 (CDD); IPR012340 (SUPERFAMILY); IPR012340 (SUPERFAMILY); IPR012340 …	F:GO:0003676	F:nucleic acid binding
TRUE	INTERPRO, BLASTED, MAPPED, ANNOTATED	WP_013352705.1	Glutamate dehydrogenase	424	20	0	92.38	3	P:GO:0006520; F:GO:0000166; F:GO:0004352	P:cellular amino acid metabolic process; F:nucleotide binding; F:glutamate dehydrogenase (NAD+) activity	EC:1.4.1.3; EC:1.4.1.2	Glutamate dehydrogenase (NAD(P)(+)); Glutamate dehydrogenase	IPR006095 (PRINTS); IPR006097 (PFAM); G3DSA:3.40.50.720 (GENE3D); IPR006096 (PFAM); G3DSA:3.40.50.10860 (GENE3D); IPR014362 (PIRSF); PTHR11606 (PANTHER); PTHR11606:SF13 (PANTHER); IPR033524 (PROSITE_PATTERNS); IPR033922 (CDD); IPR036291 (SUPERFAMILY); SSF53223 (SUPERFAMILY)	P:GO:0006520; F:GO:0016491; F:GO:0016639	P:cellular amino acid metabolic process; F:oxidoreductase activity; F:oxidoreductase activity, acting on the CH-NH2 group of donors, NAD or NADP as acceptor
TRUE	INTERPRO, BLASTED, MAPPED, ANNOTATED	WP_013352730.1	6,7-dimethyl-8-ribityllumazine synthase	154	6	1.70422e-110	99.68	3	P:GO:0009231; F:GO:0000906; C:GO:0009349	P:riboflavin biosynthetic process; F:6,7-dimethyl-8-ribityllumazine synthase activity; C:riboflavin synthase complex	EC:2.5.1.78	6,7-dimethyl-8-ribityllumazine synthase	IPR034964 (TIGRFAM); IPR036467 (G3DSA:3.40.50.GENE3D); IPR002180 (PFAM); IPR034964 (PANTHER); IPR034964 (HAMAP); IPR034964 (CDD); IPR036467 (SUPERFAMILY)	P:GO:0009231; F:GO:0000906; C:GO:0009349	P:riboflavin biosynthetic process; F:6,7-dimethyl-8-ribityllumazine synthase activity; C:riboflavin synthase complex
TRUE	INTERPRO, BLASTED, MAPPED, ANNOTATED	WP_013352731.1	bifunctional 3,4-dihydroxy-2-butanone-4-phosphate synthase/GTP cyclohydrolase II	398	20	0	99.45	7	P:GO:0009231; F:GO:0000287; F:GO:0003935; F:GO:0005525; F:GO:0008270; F:GO:0008686; F:GO:0030145	P:riboflavin biosynthetic process; F:magnesium ion binding; F:GTP cyclohydrolase II activity; F:GTP binding; F:zinc ion binding; F:3,4-dihydroxy-2-butanone-4-phosphate synthase activity; F:manganese ion binding	EC:3.5.4.25; EC:4.1.99.12	GTP cyclohydrolase II; 3,4-dihydroxy-2-butanone-4-phosphate synthase	IPR036144 (G3DSA:3.40.50.GENE3D); G3DSA:3.90.870.10 (GENE3D); PIRSF001259 (PIRSF); IPR000422 (PFAM); IPR000422 (TIGRFAM); IPR000926 (TIGRFAM); IPR032677 (PFAM); PTHR21327:SF18 (PANTHER); PTHR21327 (PANTHER); IPR016299 (HAMAP); IPR000422 (HAMAP); IPR000926 (HAMAP); IPR000926 (CDD); IPR036144 (SUPERFAMILY); IPR017945 (SUPERFAMILY)	P:GO:0009231; F:GO:0003935; F:GO:0008686	P:riboflavin biosynthetic process; F:GTP cyclohydrolase II activity; F:3,4-dihydroxy-2-butanone-4-phosphate synthase activity
TRUE	INTERPRO, BLASTED	WP_013352738.1	DUF1002 domain-containing protein	299	20	0	99.13						IPR009343 (PFAM)	no GO terms	no GO terms
TRUE	INTERPRO, BLASTED, MAPPED, ANNOTATED	WP_013352747.1	Purine-nucleoside phosphorylase	272	16	0	98.96	2	P:GO:0009116; F:GO:0004731	P:nucleoside metabolic process; F:purine-nucleoside phosphorylase activity	EC:2.4.2.1	Purine-nucleoside phosphorylase	IPR035994 (G3DSA:3.40.50.GENE3D); IPR011268 (TIGRFAM); IPR011268 (PIRSF); IPR000845 (PFAM); IPR011270 (TIGRFAM); PTHR11904:SF9 (PANTHER); IPR011268 (PANTHER); IPR018099 (PROSITE_PATTERNS); IPR011268 (CDD); IPR035994 (SUPERFAMILY)	P:GO:0006139; P:GO:0009116; F:GO:0003824; F:GO:0004731; F:GO:0016763	P:nucleobase-containing compound metabolic process; P:nucleoside metabolic process; F:catalytic activity; F:purine-nucleoside phosphorylase activity; F:pentosyltransferase activity
TRUE	INTERPRO, BLASTED, MAPPED, ANNOTATED	WP_013352755.1	NAD-dependent malic enzyme	437	20	0	91.62	5	F:GO:0004471; F:GO:0008948; F:GO:0046872; F:GO:0050661; F:GO:0051287	F:malate dehydrogenase (decarboxylating) (NAD+) activity; F:oxaloacetate decarboxylase activity; F:metal ion binding; F:NADP binding; F:NAD binding	EC:4.1.1.112; EC:1.1.1.38; EC:1.1.1.39; EC:1.1.1.40	Oxaloacetate decarboxylase; Malate dehydrogenase (oxaloacetate-decarboxylating); Malate dehydrogenase (decarboxylating); Malate dehydrogenase (oxaloacetate-decarboxylating) (NADP(+))	G3DSA:3.40.50.720 (GENE3D); IPR001891 (PIRSF); IPR012301 (PFAM); IPR006115 (PFAM); IPR037062 (G3DSA:3.40.50.GENE3D); IPR012302 (PFAM); PTHR43237 (PANTHER); IPR015884 (PROSITE_PATTERNS); IPR002912 (PROSITE_PROFILES); IPR036291 (SUPERFAMILY); SSF53223 (SUPERFAMILY)	F:GO:0004470; F:GO:0004471; F:GO:0050661; F:GO:0051287	F:malic enzyme activity; F:malate dehydrogenase (decarboxylating) (NAD+) activity; F:NADP binding; F:NAD binding
TRUE	INTERPRO, BLASTED, MAPPED, ANNOTATED	WP_013352757.1	type I asparaginase	329	20	0	71.98	2	P:GO:0006520; F:GO:0004067	P:cellular amino acid metabolic process; F:asparaginase activity	EC:3.5.1.1	Asparaginase	IPR006034 (PRINTS); IPR006034 (PIRSF); PIRSF500176 (PIRSF); IPR027473 (G3DSA:3.40.50.GENE3D); IPR027474 (PFAM); IPR006033 (TIGRFAM); IPR037152 (G3DSA:3.40.50.GENE3D); IPR040919 (PFAM); SFLDS00057 (SFLD); PTHR11707 (PANTHER); IPR027475 (PROSITE_PATTERNS); IPR020827 (PROSITE_PATTERNS); IPR006034 (PROSITE_PROFILES); IPR041725 (CDD); IPR036152 (SUPERFAMILY)	P:GO:0006520; F:GO:0004067	P:cellular amino acid metabolic process; F:asparaginase activity
TRUE	INTERPRO, BLASTED, MAPPED, ANNOTATED	WP_013352785.1	glucose-6-phosphate dehydrogenase	489	20	0	98.84	4	P:GO:0006006; P:GO:0006098; F:GO:0004345; F:GO:0050661	P:glucose metabolic process; P:pentose-phosphate shunt; F:glucose-6-phosphate dehydrogenase activity; F:NADP binding	EC:1.1.1.49	Glucose-6-phosphate dehydrogenase (NADP(+))	IPR001282 (PRINTS); IPR022675 (PFAM); IPR001282 (PIRSF); G3DSA:3.40.50.720 (GENE3D); IPR001282 (TIGRFAM); G3DSA:3.30.360.10 (GENE3D); IPR022674 (PFAM); PTHR23429:SF0 (PANTHER); IPR001282 (PANTHER); IPR019796 (PROSITE_PATTERNS); IPR001282 (HAMAP); IPR036291 (SUPERFAMILY); SSF55347 (SUPERFAMILY)	P:GO:0006006; F:GO:0004345; F:GO:0016614; F:GO:0050661	P:glucose metabolic process; F:glucose-6-phosphate dehydrogenase activity; F:oxidoreductase activity, acting on CH-OH group of donors; F:NADP binding
TRUE	INTERPRO, BLASTED, MAPPED, ANNOTATED	WP_013352786.1	NAD(P)-dependent oxidoreductase	469	20	0	65.92	5	P:GO:0006098; P:GO:0016054; P:GO:0019521; F:GO:0004616; F:GO:0050661	P:pentose-phosphate shunt; P:organic acid catabolic process; P:D-gluconate metabolic process; F:phosphogluconate dehydrogenase (decarboxylating) activity; F:NADP binding	EC:1.1.1.44	Phosphogluconate dehydrogenase (NADP(+)-dependent, decarboxylating)	IPR006183 (PRINTS); G3DSA:3.40.50.720 (GENE3D); G3DSA:1.20.5.320 (GENE3D); IPR006115 (PFAM); IPR013328 (G3DSA:1.10.1040.GENE3D); IPR006114 (PFAM); IPR006113 (PIRSF); IPR006113 (TIGRFAM); IPR006183 (PANTHER); IPR006184 (PROSITE_PATTERNS); IPR036291 (SUPERFAMILY); IPR008927 (SUPERFAMILY)	P:GO:0006098; F:GO:0004616; F:GO:0016491; F:GO:0050661	P:pentose-phosphate shunt; F:phosphogluconate dehydrogenase (decarboxylating) activity; F:oxidoreductase activity; F:NADP binding
TRUE	INTERPRO, BLASTED, MAPPED, ANNOTATED	WP_013352799.1	branched-chain alpha-keto acid dehydrogenase subunit E2	419	20	0	97.25	2	F:GO:0016746; C:GO:0005737	F:acyltransferase activity; C:cytoplasm	EC:2.3	Acyltransferases	IPR023213 (G3DSA:3.30.559.GENE3D); IPR001078 (PFAM); IPR000089 (PFAM); IPR004167 (PFAM); G3DSA:2.40.50.100 (GENE3D); IPR036625 (G3DSA:4.10.320.GENE3D); mobidb-lite (MOBIDB_LITE); mobidb-lite (MOBIDB_LITE); mobidb-lite (MOBIDB_LITE); mobidb-lite (MOBIDB_LITE); PTHR43416 (PANTHER); PTHR43416:SF8 (PANTHER); IPR003016 (PROSITE_PATTERNS); IPR004167 (PROSITE_PROFILES); IPR000089 (PROSITE_PROFILES); cd0…	F:GO:0016746	F:acyltransferase activity
TRUE	INTERPRO, BLASTED, MAPPED, ANNOTATED	WP_013352800.1	2-oxoisovalerate dehydrogenase	327	20	0	88.07	1	F:GO:0003863	F:3-methyl-2-oxobutanoate dehydrogenase (2-methylpropanoyl-transferring) activity	EC:1.2.4.4	3-methyl-2-oxobutanoate dehydrogenase (2-methylpropanoyl-transferring)	IPR033248 (PFAM); IPR009014 (G3DSA:3.40.50.GENE3D); IPR005475 (PFAM); G3DSA:3.40.50.970 (GENE3D); PTHR42980 (PANTHER); cd07036 (CDD); IPR029061 (SUPERFAMILY); IPR009014 (SUPERFAMILY)	F:GO:0003824	F:catalytic activity
TRUE	INTERPRO, BLASTED, MAPPED, ANNOTATED	WP_013352801.1	MULTISPECIES: thiamine pyrophosphate-dependent dehydrogenase E1 component subunit alpha	330	20	0	99.09	2	P:GO:0009083; F:GO:0003863	P:branched-chain amino acid catabolic process; F:3-methyl-2-oxobutanoate dehydrogenase (2-methylpropanoyl-transferring) activity	EC:1.2.4.4	3-methyl-2-oxobutanoate dehydrogenase (2-methylpropanoyl-transferring)	G3DSA:3.40.50.970 (GENE3D); IPR001017 (PFAM); mobidb-lite (MOBIDB_LITE); mobidb-lite (MOBIDB_LITE); mobidb-lite (MOBIDB_LITE); PTHR43380 (PANTHER); IPR034616 (PTHR43380:PANTHER); cd02000 (CDD); IPR029061 (SUPERFAMILY)	P:GO:0009083; F:GO:0003863; F:GO:0016624	P:branched-chain amino acid catabolic process; F:3-methyl-2-oxobutanoate dehydrogenase (2-methylpropanoyl-transferring) activity; F:oxidoreductase activity, acting on the aldehyde or oxo group of donors, disulfide as acceptor
TRUE	INTERPRO, BLASTED, MAPPED, ANNOTATED	WP_013352802.1	dihydrolipoyl dehydrogenase	473	20	0	99.23	3	P:GO:0045454; F:GO:0004148; F:GO:0050660	P:cell redox homeostasis; F:dihydrolipoyl dehydrogenase activity; F:flavin adenine dinucleotide binding	EC:1.8.1.4	Dihydrolipoyl dehydrogenase	PR00368 (PRINTS); PR00411 (PRINTS); IPR036188 (G3DSA:3.50.50.GENE3D); IPR016156 (G3DSA:3.30.390.GENE3D); IPR036188 (G3DSA:3.50.50.GENE3D); IPR006258 (TIGRFAM); IPR004099 (PFAM); IPR001100 (PIRSF); IPR023753 (PFAM); PTHR22912:SF218 (PANTHER); PTHR22912 (PANTHER); IPR012999 (PROSITE_PATTERNS); IPR016156 (SUPERFAMILY); IPR036188 (SUPERFAMILY)	P:GO:0045454; F:GO:0004148; F:GO:0016491; F:GO:0016668; F:GO:0050660	P:cell redox homeostasis; F:dihydrolipoyl dehydrogenase activity; F:oxidoreductase activity; F:oxidoreductase activity, acting on a sulfur group of donors, NAD(P) as acceptor; F:flavin adenine dinucleotide binding
TRUE	INTERPRO, BLASTED, MAPPED, ANNOTATED	WP_013352804.1	leucine dehydrogenase	364	20	0	73.74	3	P:GO:0006520; F:GO:0000166; F:GO:0050049	P:cellular amino acid metabolic process; F:nucleotide binding; F:leucine dehydrogenase activity	EC:1.4.1.9	Leucine dehydrogenase	IPR006095 (PRINTS); IPR006097 (PFAM); G3DSA:3.40.50.10860 (GENE3D); G3DSA:3.40.50.720 (GENE3D); IPR016211 (PIRSF); IPR006096 (PFAM); IPR016211 (PANTHER); IPR033524 (PROSITE_PATTERNS); cd01075 (CDD); IPR036291 (SUPERFAMILY); SSF53223 (SUPERFAMILY)	P:GO:0006520; F:GO:0016491; F:GO:0016639	P:cellular amino acid metabolic process; F:oxidoreductase activity; F:oxidoreductase activity, acting on the CH-NH2 group of donors, NAD or NADP as acceptor
TRUE	INTERPRO, BLASTED, MAPPED, ANNOTATED	WP_013352805.1	phosphate butyryltransferase	297	20	0	98.89	2	P:GO:0019605; F:GO:0050182	P:butyrate metabolic process; F:phosphate butyryltransferase activity	EC:2.3.1.19	Phosphate butyryltransferase	IPR014079 (TIGRFAM); IPR002505 (PFAM); IPR012147 (PIRSF); G3DSA:3.40.718.10 (GENE3D); PTHR43356 (PANTHER); PTHR43356:SF2 (PANTHER); SSF53659 (SUPERFAMILY)	P:GO:0019605; F:GO:0016740; F:GO:0016746; F:GO:0050182	P:butyrate metabolic process; F:transferase activity; F:acyltransferase activity; F:phosphate butyryltransferase activity
TRUE	INTERPRO, BLASTED, MAPPED, ANNOTATED	WP_013352816.1	N-acetylmuramoyl-L-alanine amidase	208	20	5.4709e-151	97.96	2	P:GO:0009253; F:GO:0008745	P:peptidoglycan catabolic process; F:N-acetylmuramoyl-L-alanine amidase activity	EC:3.5.1.28	N-acetylmuramoyl-L-alanine amidase	IPR002508 (PFAM); G3DSA:3.40.630.40 (GENE3D); PTHR30032 (PANTHER); PTHR30032:SF1 (PANTHER); IPR002508 (CDD); SSF53187 (SUPERFAMILY)	P:GO:0009253; F:GO:0008745	P:peptidoglycan catabolic process; F:N-acetylmuramoyl-L-alanine amidase activity
TRUE	INTERPRO, BLASTED, MAPPED, ANNOTATED	WP_013352821.1	NADH-dependent flavin oxidoreductase	373	20	0	99.17	2	F:GO:0010181; F:GO:0016491	F:FMN binding; F:oxidoreductase activity	EC:1	Oxidoreductases	IPR013785 (G3DSA:3.20.20.GENE3D); IPR001155 (PFAM); mobidb-lite (MOBIDB_LITE); PTHR43656 (PANTHER); PTHR43656:SF2 (PANTHER); cd04735 (CDD); SSF51395 (SUPERFAMILY)	F:GO:0003824; F:GO:0010181; F:GO:0016491	F:catalytic activity; F:FMN binding; F:oxidoreductase activity
TRUE	INTERPRO, BLASTED, MAPPED, ANNOTATED	WP_013352837.1	MULTISPECIES: acetyl-CoA carboxylase biotin carboxyl carrier protein	159	16	9.04574e-112	93.22	3	P:GO:0006633; F:GO:0003989; C:GO:0009317	P:fatty acid biosynthetic process; F:acetyl-CoA carboxylase activity; C:acetyl-CoA carboxylase complex	EC:6.4.1.2	Acetyl-CoA carboxylase	IPR001249 (PRINTS); IPR000089 (PFAM); G3DSA:2.40.50.100 (GENE3D); IPR001249 (TIGRFAM); mobidb-lite (MOBIDB_LITE); PTHR43416 (PANTHER); PTHR43416:SF4 (PANTHER); IPR001882 (PROSITE_PATTERNS); IPR000089 (PROSITE_PROFILES); cd06850 (CDD); IPR011053 (SUPERFAMILY)	P:GO:0006633; F:GO:0003989; C:GO:0009317	P:fatty acid biosynthetic process; F:acetyl-CoA carboxylase activity; C:acetyl-CoA carboxylase complex
TRUE	INTERPRO, BLASTED, MAPPED, ANNOTATED	WP_013352846.1	elongation factor P	185	4	4.88064e-137	94.73	3	P:GO:0006414; F:GO:0003746; C:GO:0005737	P:translational elongation; F:translation elongation factor activity; C:cytoplasm			Coil (COILS); IPR001059 (PFAM); G3DSA:2.40.50.140 (GENE3D); IPR014722 (G3DSA:2.30.30.GENE3D); IPR015365 (PFAM); IPR011768 (TIGRFAM); G3DSA:2.40.50.140 (GENE3D); IPR020599 (PIRSF); IPR013185 (PFAM); PTHR30053:SF1 (PANTHER); IPR020599 (PANTHER); IPR013852 (PROSITE_PATTERNS); IPR011768 (HAMAP); IPR001059 (CDD); IPR015365 (CDD); IPR008991 (SUPERFAMILY); IPR012340 (SUPERFAMILY); IPR012340 (SUPERFAMILY)	P:GO:0006414; P:GO:0043043; F:GO:0003746; C:GO:0005737	P:translational elongation; P:peptide biosynthetic process; F:translation elongation factor activity; C:cytoplasm
TRUE	INTERPRO, BLASTED, MAPPED, ANNOTATED	WP_013352847.1	MULTISPECIES: Xaa-Pro peptidase family protein	353	20	0	98.77	4	P:GO:0006508; F:GO:0004177; F:GO:0008235; F:GO:0046914	P:proteolysis; F:aminopeptidase activity; F:metalloexopeptidase activity; F:transition metal ion binding	EC:3.4.11	Acting on peptide bonds (peptidases)	IPR001714 (PRINTS); IPR036005 (G3DSA:3.90.230.GENE3D); IPR000587 (PFAM); IPR000994 (PFAM); IPR029149 (G3DSA:3.40.350.GENE3D); PTHR46112 (PANTHER); PTHR46112:SF3 (PANTHER); cd01092 (CDD); IPR036005 (SUPERFAMILY)	F:GO:0016787	F:hydrolase activity
TRUE	INTERPRO, BLASTED, MAPPED, ANNOTATED	WP_013352855.1	aminomethyl-transferring glycine dehydrogenase subunit GcvPB	491	20	0	98.69	2	P:GO:0019464; F:GO:0004375	P:glycine decarboxylation via glycine cleavage system; F:glycine dehydrogenase (decarboxylating) activity	EC:1.4.4.2	Glycine dehydrogenase (aminomethyl-transferring)	IPR020581 (PFAM); IPR015421 (G3DSA:3.40.640.GENE3D); IPR015422 (G3DSA:3.90.1150.GENE3D); G3DSA:6.20.440.10 (GENE3D); IPR020581 (PANTHER); PTHR11773:SF1 (PANTHER); IPR023012 (HAMAP); IPR020581 (CDD); IPR015424 (SUPERFAMILY)	P:GO:0006546; P:GO:0019464; F:GO:0003824; F:GO:0004375	P:glycine catabolic process; P:glycine decarboxylation via glycine cleavage system; F:catalytic activity; F:glycine dehydrogenase (decarboxylating) activity
TRUE	INTERPRO, BLASTED, MAPPED, ANNOTATED	WP_013352856.1	aminomethyl-transferring glycine dehydrogenase subunit GcvPA	448	20	0	99.27	3	P:GO:0009116; P:GO:0019464; F:GO:0004375	P:nucleoside metabolic process; P:glycine decarboxylation via glycine cleavage system; F:glycine dehydrogenase (decarboxylating) activity	EC:1.4.4.2	Glycine dehydrogenase (aminomethyl-transferring)	IPR023010 (PIRSF); IPR015422 (G3DSA:3.90.1150.GENE3D); IPR015421 (G3DSA:3.40.640.GENE3D); IPR020581 (PFAM); IPR023010 (PANTHER); IPR023010 (HAMAP); IPR020581 (CDD); IPR015424 (SUPERFAMILY)	P:GO:0006546; P:GO:0009116; F:GO:0003824; F:GO:0004375	P:glycine catabolic process; P:nucleoside metabolic process; F:catalytic activity; F:glycine dehydrogenase (decarboxylating) activity
TRUE	INTERPRO, BLASTED, MAPPED, ANNOTATED	WP_013352857.1	glycine cleavage system aminomethyltransferase GcvT	366	20	0	98.7	5	P:GO:0019464; P:GO:0032259; F:GO:0004047; F:GO:0005515; F:GO:0008483	P:glycine decarboxylation via glycine cleavage system; P:methylation; F:aminomethyltransferase activity; F:protein binding; F:transaminase activity	EC:2.6.1; EC:2.1.2.10; EC:2.1.1	Transferring nitrogenous groups; Aminomethyltransferase; Transferring one-carbon groups	PIRSF006487 (PIRSF); IPR013977 (PFAM); G3DSA:4.10.1250.10 (GENE3D); IPR006223 (TIGRFAM); IPR027266 (G3DSA:3.30.1360.GENE3D); IPR006222 (PFAM); G3DSA:2.40.30.110 (GENE3D); G3DSA:3.30.70.1400 (GENE3D); IPR028896 (PANTHER); IPR022903 (HAMAP); IPR029043 (SUPERFAMILY); SSF103025 (SUPERFAMILY)	P:GO:0006546; F:GO:0004047; F:GO:0005515	P:glycine catabolic process; F:aminomethyltransferase activity; F:protein binding
TRUE	INTERPRO, BLASTED	WP_013352862.1	spore coat protein	261	19	0	97.51						IPR023833 (TIGRFAM); IPR022121 (PFAM); mobidb-lite (MOBIDB_LITE)	no GO terms	no GO terms
TRUE	INTERPRO, BLASTED, MAPPED, ANNOTATED	WP_013352894.1	Superoxide dismutase	201	20	3.38057e-150	78.27	3	P:GO:0019430; F:GO:0004784; F:GO:0046872	P:removal of superoxide radicals; F:superoxide dismutase activity; F:metal ion binding	EC:1.15.1.1	Superoxide dismutase	IPR001189 (PRINTS); IPR036324 (G3DSA:1.10.287.GENE3D); IPR001189 (PIRSF); IPR019832 (PFAM); IPR019831 (PFAM); IPR036314 (G3DSA:3.55.40.GENE3D); PTHR43595 (PANTHER); PTHR43595:SF2 (PANTHER); IPR019833 (PROSITE_PATTERNS); IPR036314 (SUPERFAMILY); IPR036324 (SUPERFAMILY)	P:GO:0006801; F:GO:0004784; F:GO:0046872	P:superoxide metabolic process; F:superoxide dismutase activity; F:metal ion binding
TRUE	INTERPRO, BLASTED, MAPPED, ANNOTATED	WP_013352908.1	Nif3-like dinuclear metal center hexameric protein	373	20	0	99.56	2	F:GO:0016787; F:GO:0046872	F:hydrolase activity; F:metal ion binding	EC:3	Hydrolases	Coil (COILS); G3DSA:3.40.1390.30 (GENE3D); IPR002678 (TIGRFAM); IPR002678 (PFAM); IPR015867 (G3DSA:3.30.70.GENE3D); IPR017221 (PIRSF); IPR002678 (PANTHER); IPR036069 (SUPERFAMILY)	no GO terms	no GO terms
TRUE	INTERPRO, BLASTED, MAPPED, ANNOTATED	WP_013352911.1	RNA polymerase sigma factor RpoD	373	20	0	66.66	4	P:GO:2000142; F:GO:0003677; F:GO:0016987; C:GO:0005737	P:regulation of DNA-templated transcription, initiation; F:DNA binding; F:sigma factor activity; C:cytoplasm			Coil (COILS); IPR000943 (PRINTS); IPR009042 (PFAM); G3DSA:1.10.601.10 (GENE3D); IPR012760 (TIGRFAM); IPR007630 (PFAM); IPR036388 (G3DSA:1.10.10.GENE3D); IPR036388 (G3DSA:1.10.10.GENE3D); IPR007624 (PFAM); IPR007127 (PFAM); IPR007627 (PFAM); IPR014284 (TIGRFAM); IPR042189 (G3DSA:1.10.220.GENE3D); PTHR30603:SF45 (PANTHER); PTHR30603 (PANTHER); IPR000943 (PROSITE_PATTERNS); IPR000943 (PROSITE_PATTER…	P:GO:0006352; P:GO:0006355; F:GO:0003677; F:GO:0003700; F:GO:0016987	P:DNA-templated transcription, initiation; P:regulation of transcription, DNA-templated; F:DNA binding; F:DNA-binding transcription factor activity; F:sigma factor activity
TRUE	INTERPRO, BLASTED, MAPPED, ANNOTATED	WP_013352920.1	cytidine deaminase	136	9	2.43896e-99	94.22	4	P:GO:0009972; F:GO:0004126; F:GO:0008270; F:GO:0047844	P:cytidine deamination; F:cytidine deaminase activity; F:zinc ion binding; F:deoxycytidine deaminase activity	EC:3.5.4.14; EC:3.5.4.5	Acting on carbon-nitrogen bonds, other than peptide bonds; Cytidine deaminase	G3DSA:3.40.140.10 (GENE3D); IPR002125 (PFAM); IPR006262 (TIGRFAM); PTHR11644 (PANTHER); PTHR11644:SF24 (PANTHER); IPR016192 (PROSITE_PATTERNS); IPR002125 (PROSITE_PROFILES); cd01283 (CDD); IPR016193 (SUPERFAMILY)	P:GO:0009972; F:GO:0003824; F:GO:0004126; F:GO:0008270; F:GO:0016787	P:cytidine deamination; F:catalytic activity; F:cytidine deaminase activity; F:zinc ion binding; F:hydrolase activity
TRUE	INTERPRO, BLASTED, MAPPED, ANNOTATED	WP_013352924.1	PhoH family protein	319	20	0	82.33	1	F:GO:0005524	F:ATP binding			IPR003714 (PFAM); IPR027417 (G3DSA:3.40.50.GENE3D); PTHR30473 (PANTHER); PTHR30473:SF1 (PANTHER); IPR027417 (SUPERFAMILY)	F:GO:0005524	F:ATP binding
TRUE	INTERPRO, BLASTED, MAPPED, ANNOTATED	WP_013352933.1	molecular chaperone DnaJ	375	14	0	96.79	8	P:GO:0006260; P:GO:0006457; P:GO:0009408; F:GO:0005524; F:GO:0008270; F:GO:0031072; F:GO:0051082; C:GO:0005737	P:DNA replication; P:protein folding; P:response to heat; F:ATP binding; F:zinc ion binding; F:heat shock protein binding; F:unfolded protein binding; C:cytoplasm			IPR001623 (PRINTS); IPR001623 (PFAM); IPR002939 (PFAM); G3DSA:2.10.230.10 (GENE3D); G3DSA:2.60.260.20 (GENE3D); IPR001305 (PFAM); G3DSA:2.60.260.20 (GENE3D); IPR036869 (G3DSA:1.10.287.GENE3D); IPR012724 (TIGRFAM); PTHR43096:SF48 (PANTHER); PTHR43096 (PANTHER); IPR018253 (PROSITE_PATTERNS); IPR001305 (PROSITE_PROFILES); IPR012724 (HAMAP); IPR001623 (PROSITE_PROFILES); IPR001305 (CDD); IPR001623 (C…	P:GO:0006457; P:GO:0009408; F:GO:0005524; F:GO:0031072; F:GO:0051082	P:protein folding; P:response to heat; F:ATP binding; F:heat shock protein binding; F:unfolded protein binding
TRUE	INTERPRO, BLASTED, MAPPED, ANNOTATED	WP_013352934.1	molecular chaperone DnaK	612	20	0	91.88	4	P:GO:0006457; F:GO:0005524; F:GO:0016887; F:GO:0051082	P:protein folding; F:ATP binding; F:ATP hydrolysis activity; F:unfolded protein binding	EC:3.6.1	Acting on acid anhydrides	Coil (COILS); Coil (COILS); Coil (COILS); PR00301 (PRINTS); IPR029047 (G3DSA:2.60.34.GENE3D); IPR013126 (PFAM); IPR029048 (G3DSA:1.20.1270.GENE3D); G3DSA:3.30.420.40 (GENE3D); IPR012725 (TIGRFAM); G3DSA:3.90.640.10 (GENE3D); G3DSA:3.30.420.40 (GENE3D); mobidb-lite (MOBIDB_LITE); mobidb-lite (MOBIDB_LITE); PTHR19375:SF409 (PANTHER); IPR013126 (PANTHER); PTHR19375:SF409 (PANTHER); IPR018181 (PROSIT…	P:GO:0006457; F:GO:0005524; F:GO:0016887; F:GO:0051082	P:protein folding; F:ATP binding; F:ATP hydrolysis activity; F:unfolded protein binding
TRUE	INTERPRO, BLASTED, MAPPED, ANNOTATED	WP_013352935.1	nucleotide exchange factor GrpE	188	17	4.03167e-133	96.03	5	P:GO:0006457; F:GO:0000774; F:GO:0042803; F:GO:0051087; C:GO:0005737	P:protein folding; F:adenyl-nucleotide exchange factor activity; F:protein homodimerization activity; F:chaperone binding; C:cytoplasm			Coil (COILS); IPR000740 (PRINTS); IPR009012 (G3DSA:2.30.22.GENE3D); IPR013805 (G3DSA:3.90.20.GENE3D); IPR000740 (PFAM); mobidb-lite (MOBIDB_LITE); mobidb-lite (MOBIDB_LITE); PTHR21237:SF23 (PANTHER); IPR000740 (PANTHER); IPR000740 (PROSITE_PATTERNS); IPR000740 (HAMAP); IPR000740 (CDD); IPR009012 (SUPERFAMILY); IPR013805 (SUPERFAMILY)	P:GO:0006457; F:GO:0000774; F:GO:0042803; F:GO:0051087	P:protein folding; F:adenyl-nucleotide exchange factor activity; F:protein homodimerization activity; F:chaperone binding
TRUE	INTERPRO, BLASTED, MAPPED, ANNOTATED	WP_013352938.1	elongation factor 4	611	20	0	96.1	7	P:GO:0006414; P:GO:0045727; F:GO:0003746; F:GO:0003924; F:GO:0005525; F:GO:0043022; C:GO:0005886	P:translational elongation; P:positive regulation of translation; F:translation elongation factor activity; F:GTPase activity; F:GTP binding; F:ribosome binding; C:plasma membrane	EC:3.6.1	Acting on acid anhydrides	Coil (COILS); IPR000795 (PRINTS); G3DSA:3.30.70.240 (GENE3D); IPR006297 (TIGRFAM); IPR000640 (PFAM); G3DSA:3.30.70.870 (GENE3D); G3DSA:2.40.30.10 (GENE3D); IPR005225 (TIGRFAM); IPR013842 (PFAM); IPR004161 (PFAM); IPR027417 (G3DSA:3.40.50.GENE3D); IPR038363 (G3DSA:3.30.70.GENE3D); IPR000795 (PFAM); IPR006297 (PANTHER); PTHR43512:SF6 (PANTHER); IPR006297 (PANTHER); PTHR43512:SF6 (PANTHER); IPR03115…	F:GO:0003924; F:GO:0005525	F:GTPase activity; F:GTP binding
TRUE	INTERPRO, BLASTED, MAPPED, ANNOTATED	WP_013352945.1	MULTISPECIES: bis(5'-nucleosyl)-tetraphosphatase (symmetrical) YqeK	186	20	2.48798e-139	99.25	1	F:GO:0004515	F:nicotinate-nucleotide adenylyltransferase activity	EC:2.7.7.18	Nicotinate-nucleotide adenylyltransferase	IPR005249 (TIGRFAM); G3DSA:1.10.3210.10 (GENE3D); IPR006674 (PFAM); PTHR35795 (PANTHER); IPR006674 (PROSITE_PROFILES); IPR003607 (CDD); SSF109604 (SUPERFAMILY)	no GO terms	no GO terms
TRUE	INTERPRO, BLASTED, MAPPED, ANNOTATED	WP_013353025.1	Aspartate--tRNA ligase	592	20	0	99.8	6	P:GO:0006422; F:GO:0003676; F:GO:0004815; F:GO:0005524; F:GO:0050560; C:GO:0005737	P:aspartyl-tRNA aminoacylation; F:nucleic acid binding; F:aspartate-tRNA ligase activity; F:ATP binding; F:aspartate-tRNA(Asn) ligase activity; C:cytoplasm	EC:6.1.1.12; EC:6.1.1.23	Aspartate--tRNA ligase; Aspartate--tRNA(Asn) ligase	IPR002312 (PRINTS); IPR045864 (G3DSA:3.30.930.GENE3D); IPR004524 (TIGRFAM); IPR029351 (PFAM); IPR004115 (G3DSA:3.30.1360.GENE3D); IPR004364 (PFAM); IPR004365 (PFAM); G3DSA:2.40.50.140 (GENE3D); PTHR22594 (PANTHER); IPR004524 (PTHR22594:PANTHER); IPR006195 (PROSITE_PROFILES); IPR004524 (HAMAP); cd00777 (CDD); cd04317 (CDD); IPR012340 (SUPERFAMILY); IPR004115 (SUPERFAMILY); IPR045864 (SUPERFAMILY)	P:GO:0006418; F:GO:0000166; F:GO:0003676; F:GO:0004812; F:GO:0005524; F:GO:0016874; C:GO:0005737	P:tRNA aminoacylation for protein translation; F:nucleotide binding; F:nucleic acid binding; F:aminoacyl-tRNA ligase activity; F:ATP binding; F:ligase activity; C:cytoplasm
TRUE	INTERPRO, BLASTED, MAPPED, ANNOTATED	WP_013353026.1	Histidine--tRNA ligase	424	20	0	99.58	4	P:GO:0006427; F:GO:0004821; F:GO:0005524; C:GO:0005737	P:histidyl-tRNA aminoacylation; F:histidine-tRNA ligase activity; F:ATP binding; C:cytoplasm	EC:6.1.1.21	Histidine--tRNA ligase	IPR036621 (G3DSA:3.40.50.GENE3D); IPR004516 (PIRSF); IPR045864 (G3DSA:3.30.930.GENE3D); IPR004154 (PFAM); IPR015807 (TIGRFAM); IPR041715 (PFAM); PTHR43707:SF4 (PANTHER); IPR004516 (PANTHER); IPR006195 (PROSITE_PROFILES); IPR015807 (HAMAP); IPR041715 (CDD); IPR033656 (CDD); IPR045864 (SUPERFAMILY); SSF52954 (SUPERFAMILY)	P:GO:0006427; F:GO:0004821; F:GO:0005524; C:GO:0005737	P:histidyl-tRNA aminoacylation; F:histidine-tRNA ligase activity; F:ATP binding; C:cytoplasm
TRUE	INTERPRO, BLASTED, MAPPED, ANNOTATED	WP_013353041.1	tRNA preQ1(34) S-adenosylmethionine ribosyltransferase-isomerase QueA	342	20	0	98.43	3	P:GO:0008616; F:GO:0051075; C:GO:0005737	P:queuosine biosynthetic process; F:S-adenosylmethionine:tRNA ribosyltransferase-isomerase activity; C:cytoplasm	EC:2.4.99.17; EC:5	S-adenosylmethionine:tRNA ribosyltransferase-isomerase; Isomerases	IPR003699 (TIGRFAM); IPR042118 (G3DSA:3.40.1780.GENE3D); IPR042119 (G3DSA:2.40.10.GENE3D); IPR003699 (PFAM); IPR003699 (PANTHER); IPR003699 (HAMAP); IPR036100 (SUPERFAMILY)	F:GO:0016740; F:GO:0016853	F:transferase activity; F:isomerase activity
TRUE	INTERPRO, BLASTED, MAPPED, ANNOTATED	WP_013353053.1	prephenate dehydratase	285	15	0	98.57	3	P:GO:0009094; F:GO:0004106; F:GO:0004664	P:L-phenylalanine biosynthetic process; F:chorismate mutase activity; F:prephenate dehydratase activity	EC:4.2.1.51; EC:5.4.99.5	Prephenate dehydratase; Chorismate mutase	G3DSA:3.40.190.10 (GENE3D); IPR001086 (PFAM); G3DSA:3.30.70.260 (GENE3D); IPR008242 (PIRSF); G3DSA:3.40.190.10 (GENE3D); PTHR21022:SF0 (PANTHER); PTHR21022 (PANTHER); IPR018528 (PROSITE_PATTERNS); IPR018528 (PROSITE_PATTERNS); IPR001086 (PROSITE_PROFILES); PS51257 (PROSITE_PROFILES); IPR002912 (PROSITE_PROFILES); cd13633 (CDD); cd04905 (CDD); SSF53850 (SUPERFAMILY); IPR045865 (SUPERFAMILY)	P:GO:0009094; F:GO:0004106; F:GO:0004664	P:L-phenylalanine biosynthetic process; F:chorismate mutase activity; F:prephenate dehydratase activity
TRUE	INTERPRO, BLASTED, MAPPED, ANNOTATED	WP_013353068.1	Valine--tRNA ligase	880	20	0	99.84	6	P:GO:0006438; P:GO:0106074; F:GO:0002161; F:GO:0004832; F:GO:0005524; C:GO:0005737	P:valyl-tRNA aminoacylation; P:aminoacyl-tRNA metabolism involved in translational fidelity; F:aminoacyl-tRNA editing activity; F:valine-tRNA ligase activity; F:ATP binding; C:cytoplasm	EC:6.1.1.9; EC:3.1.1.1	Valine--tRNA ligase; Carboxylesterase	Coil (COILS); Coil (COILS); IPR002303 (PRINTS); IPR037118 (G3DSA:1.10.287.GENE3D); IPR002300 (PFAM); IPR014729 (G3DSA:3.40.50.GENE3D); IPR019499 (PFAM); G3DSA:1.10.730.10 (GENE3D); IPR014729 (G3DSA:3.40.50.GENE3D); IPR009008 (G3DSA:3.90.740.GENE3D); IPR002303 (TIGRFAM); IPR013155 (PFAM); IPR014729 (G3DSA:3.40.50.GENE3D); IPR002303 (PANTHER); PTHR11946:SF93 (PANTHER); IPR001412 (PROSITE_PATTERNS);…	P:GO:0006418; P:GO:0006438; F:GO:0000166; F:GO:0002161; F:GO:0004812; F:GO:0004832; F:GO:0005524; C:GO:0005737	P:tRNA aminoacylation for protein translation; P:valyl-tRNA aminoacylation; F:nucleotide binding; F:aminoacyl-tRNA editing activity; F:aminoacyl-tRNA ligase activity; F:valine-tRNA ligase activity; F:ATP binding; C:cytoplasm
TRUE	INTERPRO, BLASTED, MAPPED, ANNOTATED	WP_013353075.1	Hydroxymethylbilane synthase	313	20	0	99.73	3	P:GO:0006779; P:GO:0018160; F:GO:0004418	P:porphyrin-containing compound biosynthetic process; P:peptidyl-pyrromethane cofactor linkage; F:hydroxymethylbilane synthase activity	EC:2.5.1.61	Hydroxymethylbilane synthase	IPR000860 (PRINTS); IPR022418 (PFAM); IPR000860 (TIGRFAM); IPR000860 (PIRSF); G3DSA:3.40.190.10 (GENE3D); IPR036803 (G3DSA:3.30.160.GENE3D); IPR022417 (PFAM); G3DSA:3.40.190.10 (GENE3D); IPR000860 (PANTHER); PTHR11557:SF0 (PANTHER); IPR022419 (PROSITE_PATTERNS); IPR000860 (HAMAP); cd13646 (CDD); SSF53850 (SUPERFAMILY); IPR036803 (SUPERFAMILY)	P:GO:0018160; P:GO:0033014; F:GO:0004418	P:peptidyl-pyrromethane cofactor linkage; P:tetrapyrrole biosynthetic process; F:hydroxymethylbilane synthase activity
TRUE	INTERPRO, BLASTED, MAPPED, ANNOTATED	WP_013353092.1	metallophosphoesterase	169	20	2.89206e-123	98.2	2	F:GO:0016787; F:GO:0046872	F:hydrolase activity; F:metal ion binding	EC:3	Hydrolases	IPR000979 (TIGRFAM); IPR024654 (PFAM); IPR029052 (G3DSA:3.60.21.GENE3D); IPR000979 (PANTHER); PTHR11124:SF23 (PANTHER); IPR041802 (CDD); IPR029052 (SUPERFAMILY)	no GO terms	no GO terms
TRUE	INTERPRO, BLASTED, MAPPED, ANNOTATED	WP_013353094.1	ribonuclease PH	245	20	0	88.2	7	P:GO:0006364; P:GO:0008033; P:GO:0016075; P:GO:0090503; F:GO:0000049; F:GO:0000175; F:GO:0009022	P:rRNA processing; P:tRNA processing; P:rRNA catabolic process; P:RNA phosphodiester bond hydrolysis, exonucleolytic; F:tRNA binding; F:3'-5'-exoribonuclease activity; F:tRNA nucleotidyltransferase activity	EC:2.7.7.56; EC:3.1.13; EC:3.1.15	tRNA nucleotidyltransferase; Acting on ester bonds; Acting on ester bonds	IPR015847 (PFAM); IPR027408 (G3DSA:3.30.230.GENE3D); IPR001247 (PFAM); IPR002381 (TIGRFAM); PTHR11953:SF2 (PANTHER); PTHR11953 (PANTHER); IPR018336 (PROSITE_PATTERNS); IPR002381 (HAMAP); IPR002381 (CDD); IPR020568 (SUPERFAMILY); IPR036345 (SUPERFAMILY)	P:GO:0008033; F:GO:0000049; F:GO:0009022	P:tRNA processing; F:tRNA binding; F:tRNA nucleotidyltransferase activity
TRUE	INTERPRO, BLASTED, MAPPED, ANNOTATED	WP_013353100.1	succinate dehydrogenase flavoprotein subunit	586	20	0	80.22	3	P:GO:0008152; F:GO:0016491; C:GO:0005886	P:metabolic process; F:oxidoreductase activity; C:plasma membrane	EC:1	Oxidoreductases	PR00411 (PRINTS); PR00368 (PRINTS); G3DSA:3.10.20.820 (GENE3D); IPR003953 (PFAM); IPR011280 (TIGRFAM); PIRSF000171 (PIRSF); G3DSA:1.20.58.100 (GENE3D); IPR015939 (PFAM); IPR036188 (G3DSA:3.50.50.GENE3D); IPR027477 (G3DSA:3.90.700.GENE3D); IPR011280 (PTHR11632:PANTHER); IPR030664 (PANTHER); IPR003952 (PROSITE_PATTERNS); IPR036188 (SUPERFAMILY); IPR037099 (SUPERFAMILY); IPR027477 (SUPERFAMILY)	F:GO:0016491	F:oxidoreductase activity
TRUE	INTERPRO, BLASTED	WP_013353101.1	MULTISPECIES: YslB family protein	148	14	1.2135e-108	98.54						G3DSA:3.30.1380.20 (GENE3D); IPR019642 (PFAM); IPR024096 (SUPERFAMILY)	no GO terms	no GO terms
TRUE	INTERPRO, BLASTED, MAPPED, ANNOTATED	WP_013353107.1	enoyl-CoA hydratase	259	20	0	99.4	1	F:GO:0004300	F:enoyl-CoA hydratase activity	EC:4.2.1.17	Enoyl-CoA hydratase	G3DSA:3.90.226.10 (GENE3D); IPR001753 (PFAM); PTHR11941 (PANTHER); PTHR11941:SF54 (PANTHER); IPR018376 (PROSITE_PATTERNS); cd06558 (CDD); IPR029045 (SUPERFAMILY)	F:GO:0003824	F:catalytic activity
TRUE	INTERPRO, BLASTED, MAPPED, ANNOTATED	WP_013353115.1	phenylalanine--tRNA ligase subunit beta	804	20	0	99.58	6	P:GO:0006432; F:GO:0000049; F:GO:0000287; F:GO:0004826; F:GO:0005524; C:GO:0005737	P:phenylalanyl-tRNA aminoacylation; F:tRNA binding; F:magnesium ion binding; F:phenylalanine-tRNA ligase activity; F:ATP binding; C:cytoplasm	EC:6.1.1.20	Phenylalanine--tRNA ligase	IPR005146 (PFAM); G3DSA:3.30.56.10 (GENE3D); IPR045864 (G3DSA:3.30.930.GENE3D); G3DSA:2.40.50.140 (GENE3D); G3DSA:3.30.56.10 (GENE3D); IPR020825 (G3DSA:3.50.40.GENE3D); IPR005147 (PFAM); IPR036690 (G3DSA:3.30.70.GENE3D); IPR005121 (PFAM); IPR041616 (PFAM); IPR002547 (PFAM); IPR004532 (TIGRFAM); PTHR10947:SF0 (PANTHER); IPR045060 (PANTHER); IPR005147 (PROSITE_PROFILES); IPR004532 (HAMAP); IPR00512…	P:GO:0006432; F:GO:0000049; F:GO:0000287; F:GO:0003723; F:GO:0004826; F:GO:0005524	P:phenylalanyl-tRNA aminoacylation; F:tRNA binding; F:magnesium ion binding; F:RNA binding; F:phenylalanine-tRNA ligase activity; F:ATP binding
TRUE	INTERPRO, BLASTED, MAPPED, ANNOTATED	WP_013353132.1	Arabinan endo-1,5-alpha-L-arabinosidase	321	20	0	99.49	2	P:GO:0031222; F:GO:0046558	P:arabinan catabolic process; F:arabinan endo-1,5-alpha-L-arabinosidase activity	EC:3.2.1.99	Arabinan endo-1,5-alpha-L-arabinosidase	IPR016840 (PIRSF); IPR006710 (PFAM); IPR023296 (G3DSA:2.115.10.GENE3D); PTHR43301 (PANTHER); PTHR43301:SF3 (PANTHER); cd18829 (CDD); IPR023296 (SUPERFAMILY)	P:GO:0005975; F:GO:0004553; F:GO:0046558	P:carbohydrate metabolic process; F:hydrolase activity, hydrolyzing O-glycosyl compounds; F:arabinan endo-1,5-alpha-L-arabinosidase activity
TRUE	INTERPRO, BLASTED, MAPPED, ANNOTATED	WP_013353134.1	Sigma-w pathway protein YsdB	130	11	1.21013e-94	96.12	1	C:GO:0016021	C:integral component of membrane			no IPS match	no IPS match	no IPS match
TRUE	INTERPRO, BLASTED, MAPPED, ANNOTATED	WP_013353141.1	threonine--tRNA ligase	643	20	0	99.92	6	P:GO:0006435; F:GO:0000049; F:GO:0004829; F:GO:0005524; F:GO:0046872; C:GO:0005737	P:threonyl-tRNA aminoacylation; F:tRNA binding; F:threonine-tRNA ligase activity; F:ATP binding; F:metal ion binding; C:cytoplasm	EC:6.1.1.3	Threonine--tRNA ligase	Coil (COILS); IPR002320 (PRINTS); IPR004095 (PFAM); IPR012675 (G3DSA:3.10.20.GENE3D); IPR045864 (G3DSA:3.30.930.GENE3D); G3DSA:3.30.54.20 (GENE3D); IPR012947 (PFAM); IPR002314 (PFAM); IPR036621 (G3DSA:3.40.50.GENE3D); G3DSA:3.30.980.10 (GENE3D); IPR002320 (TIGRFAM); IPR004154 (PFAM); IPR002320 (PANTHER); PTHR11451:SF56 (PANTHER); IPR002320 (HAMAP); IPR006195 (PROSITE_PROFILES); IPR004095 (PROSITE…	P:GO:0006418; P:GO:0006435; P:GO:0043039; F:GO:0000166; F:GO:0004812; F:GO:0004829; F:GO:0005524; C:GO:0005737	P:tRNA aminoacylation for protein translation; P:threonyl-tRNA aminoacylation; P:tRNA aminoacylation; F:nucleotide binding; F:aminoacyl-tRNA ligase activity; F:threonine-tRNA ligase activity; F:ATP binding; C:cytoplasm
TRUE	INTERPRO, BLASTED, MAPPED, ANNOTATED	WP_013353146.1	glyceraldehyde-3-phosphate dehydrogenase	340	20	0	99.56	4	P:GO:0006006; F:GO:0016620; F:GO:0050661; F:GO:0051287	P:glucose metabolic process; F:oxidoreductase activity, acting on the aldehyde or oxo group of donors, NAD or NADP as acceptor; F:NADP binding; F:NAD binding	EC:1.2.1	Acting on the aldehyde or oxo group of donors	IPR020831 (PRINTS); IPR020828 (PFAM); G3DSA:3.30.360.10 (GENE3D); IPR020831 (PIRSF); G3DSA:3.40.50.720 (GENE3D); IPR020829 (PFAM); IPR006424 (TIGRFAM); IPR020831 (PANTHER); PTHR43148:SF11 (PANTHER); IPR020830 (PROSITE_PATTERNS); SSF55347 (SUPERFAMILY); IPR036291 (SUPERFAMILY)	P:GO:0006006; F:GO:0016620; F:GO:0050661; F:GO:0051287	P:glucose metabolic process; F:oxidoreductase activity, acting on the aldehyde or oxo group of donors, NAD or NADP as acceptor; F:NADP binding; F:NAD binding
TRUE	INTERPRO, BLASTED, MAPPED, ANNOTATED	WP_013353156.1	NADP-dependent isocitrate dehydrogenase	423	20	0	87.74	5	P:GO:0006097; P:GO:0006099; F:GO:0000287; F:GO:0004450; F:GO:0051287	P:glyoxylate cycle; P:tricarboxylic acid cycle; F:magnesium ion binding; F:isocitrate dehydrogenase (NADP+) activity; F:NAD binding	EC:1.1.1.42	Isocitrate dehydrogenase (NADP(+))	IPR024084 (PFAM); IPR004439 (TIGRFAM); G3DSA:3.40.718.10 (GENE3D); IPR004439 (PANTHER); IPR019818 (PROSITE_PATTERNS); SSF53659 (SUPERFAMILY)	P:GO:0006099; F:GO:0000287; F:GO:0004450; F:GO:0016616; F:GO:0051287	P:tricarboxylic acid cycle; F:magnesium ion binding; F:isocitrate dehydrogenase (NADP+) activity; F:oxidoreductase activity, acting on the CH-OH group of donors, NAD or NADP as acceptor; F:NAD binding
TRUE	INTERPRO, BLASTED, MAPPED, ANNOTATED	WP_013353157.1	citrate synthase	372	20	0	88.84	3	P:GO:0006099; F:GO:0036440; C:GO:0005737	P:tricarboxylic acid cycle; F:citrate synthase activity; C:cytoplasm	EC:2.3.3	Acyltransferases	IPR002020 (PRINTS); IPR011278 (TIGRFAM); IPR024176 (PIRSF); IPR016143 (G3DSA:1.10.230.GENE3D); IPR016142 (G3DSA:1.10.580.GENE3D); IPR002020 (PFAM); IPR002020 (PANTHER); PTHR11739:SF4 (PANTHER); IPR019810 (PROSITE_PATTERNS); cd06110 (CDD); IPR036969 (SUPERFAMILY)	F:GO:0046912; C:GO:0005737	F:acyltransferase, acyl groups converted into alkyl on transfer; C:cytoplasm
TRUE	INTERPRO, BLASTED, MAPPED, ANNOTATED	WP_013353160.1	pyruvate kinase	585	20	0	93.96	6	P:GO:0006096; F:GO:0000287; F:GO:0004743; F:GO:0005524; F:GO:0016301; F:GO:0030955	P:glycolytic process; F:magnesium ion binding; F:pyruvate kinase activity; F:ATP binding; F:kinase activity; F:potassium ion binding	EC:2.7.1.40	Pyruvate kinase	IPR001697 (PRINTS); IPR015795 (PFAM); IPR008279 (PFAM); IPR040442 (G3DSA:3.20.20.GENE3D); IPR015806 (G3DSA:2.40.33.GENE3D); IPR001697 (TIGRFAM); IPR015793 (PFAM); G3DSA:3.50.30.10 (GENE3D); IPR036918 (G3DSA:3.40.1380.GENE3D); IPR001697 (PANTHER); PTHR11817:SF3 (PANTHER); IPR018209 (PROSITE_PATTERNS); IPR001697 (CDD); IPR036918 (SUPERFAMILY); IPR011037 (SUPERFAMILY); IPR036637 (SUPERFAMILY); IPR01…	P:GO:0006096; P:GO:0016310; F:GO:0000287; F:GO:0003824; F:GO:0004743; F:GO:0016772; F:GO:0030955	P:glycolytic process; P:phosphorylation; F:magnesium ion binding; F:catalytic activity; F:pyruvate kinase activity; F:transferase activity, transferring phosphorus-containing groups; F:potassium ion binding
TRUE	INTERPRO, BLASTED, MAPPED, ANNOTATED	WP_013353161.1	6-phosphofructokinase	319	7	0	96.62	7	P:GO:0006002; P:GO:0046835; P:GO:0061615; F:GO:0003872; F:GO:0005524; F:GO:0046872; C:GO:0005737	P:fructose 6-phosphate metabolic process; P:carbohydrate phosphorylation; P:glycolytic process through fructose-6-phosphate; F:6-phosphofructokinase activity; F:ATP binding; F:metal ion binding; C:cytoplasm	EC:2.7.1.11	6-phosphofructokinase	IPR022953 (PRINTS); G3DSA:3.40.50.450 (GENE3D); IPR012828 (TIGRFAM); IPR035966 (G3DSA:3.40.50.GENE3D); IPR000023 (PFAM); IPR012003 (PIRSF); PTHR13697:SF4 (PANTHER); PTHR13697 (PANTHER); IPR015912 (PROSITE_PATTERNS); IPR012828 (HAMAP); IPR012828 (CDD); IPR035966 (SUPERFAMILY)	P:GO:0006002; P:GO:0006096; F:GO:0003872; F:GO:0005524; F:GO:0008443	P:fructose 6-phosphate metabolic process; P:glycolytic process; F:6-phosphofructokinase activity; F:ATP binding; F:phosphofructokinase activity
TRUE	INTERPRO, BLASTED, MAPPED, ANNOTATED	WP_013353163.1	NAD-dependent malic enzyme	410	20	0	96.83	4	F:GO:0004471; F:GO:0008948; F:GO:0046872; F:GO:0051287	F:malate dehydrogenase (decarboxylating) (NAD+) activity; F:oxaloacetate decarboxylase activity; F:metal ion binding; F:NAD binding	EC:4.1.1.112; EC:1.1.1.38; EC:1.1.1.39; EC:1.1.1.40	Oxaloacetate decarboxylase; Malate dehydrogenase (oxaloacetate-decarboxylating); Malate dehydrogenase (decarboxylating); Malate dehydrogenase (oxaloacetate-decarboxylating) (NADP(+))	IPR001891 (PRINTS); G3DSA:3.40.50.720 (GENE3D); IPR012302 (PFAM); IPR012301 (PFAM); IPR037062 (G3DSA:3.40.50.GENE3D); IPR001891 (PIRSF); PTHR43237 (PANTHER); IPR015884 (PROSITE_PATTERNS); IPR045213 (CDD); SSF53223 (SUPERFAMILY); IPR036291 (SUPERFAMILY)	F:GO:0004470; F:GO:0004471; F:GO:0051287	F:malic enzyme activity; F:malate dehydrogenase (decarboxylating) (NAD+) activity; F:NAD binding
TRUE	INTERPRO, BLASTED, MAPPED, ANNOTATED	WP_013353168.1	bifunctional oligoribonuclease/PAP phosphatase NrnA	313	20	0	85.5	1	F:GO:0003676	F:nucleic acid binding			IPR003156 (PFAM); G3DSA:3.90.1640.10 (GENE3D); IPR001667 (PFAM); G3DSA:3.10.310.30 (GENE3D); PTHR47618 (PANTHER); IPR038763 (SUPERFAMILY)	F:GO:0003676	F:nucleic acid binding
TRUE	INTERPRO, BLASTED, MAPPED, ANNOTATED	WP_013353171.1	metal-dependent hydrolase	228	20	1.11408e-167	80.78	1	F:GO:0016787	F:hydrolase activity	EC:3	Hydrolases	IPR036866 (G3DSA:3.60.15.GENE3D); PF13483 (PFAM); PTHR39189 (PANTHER); IPR022877 (HAMAP); IPR036866 (SUPERFAMILY)	no GO terms	no GO terms
TRUE	INTERPRO, BLASTED, MAPPED, ANNOTATED	WP_013353176.1	molybdenum cofactor biosynthesis protein MoaB	170	20	2.88402e-124	99.74	1	P:GO:0006777	P:Mo-molybdopterin cofactor biosynthetic process			IPR012245 (PIRSF); IPR001453 (PFAM); IPR036425 (G3DSA:3.40.980.GENE3D); IPR001453 (TIGRFAM); IPR012245 (PANTHER); IPR008284 (PROSITE_PATTERNS); IPR001453 (CDD); IPR036425 (SUPERFAMILY)	P:GO:0006777	P:Mo-molybdopterin cofactor biosynthetic process
TRUE	INTERPRO, BLASTED, MAPPED, ANNOTATED	WP_013353184.1	amidohydrolase	531	20	0	98.41	1	F:GO:0016810	F:hydrolase activity, acting on carbon-nitrogen (but not peptide) bonds	EC:3.5	Acting on carbon-nitrogen bonds, other than peptide bonds	IPR013108 (PFAM); G3DSA:3.10.310.70 (GENE3D); G3DSA:3.20.20.140 (GENE3D); IPR011059 (G3DSA:2.30.40.GENE3D); PTHR22642:SF2 (PANTHER); PTHR22642 (PANTHER); IPR033932 (CDD); IPR011059 (SUPERFAMILY); IPR032466 (SUPERFAMILY)	F:GO:0016810	F:hydrolase activity, acting on carbon-nitrogen (but not peptide) bonds
TRUE	INTERPRO, BLASTED, ANNOTATED	WP_013353193.1	GAF domain-containing protein	160	20	8.89902e-119	97.58	1	F:GO:0005515	F:protein binding			IPR029016 (G3DSA:3.30.450.GENE3D); IPR003018 (PFAM); PTHR21021:SF15 (PANTHER); PTHR21021 (PANTHER); IPR000614 (PROSITE_PATTERNS); SSF55781 (SUPERFAMILY)	F:GO:0005515	F:protein binding
TRUE	INTERPRO, BLASTED, MAPPED, ANNOTATED	WP_013353197.1	SGNH/GDSL hydrolase family protein	251	20	0	96.69	1	F:GO:0016787	F:hydrolase activity	EC:3	Hydrolases	IPR013830 (PFAM); IPR036514 (G3DSA:3.40.50.GENE3D); cd00229 (CDD); SSF52266 (SUPERFAMILY)	no GO terms	no GO terms
TRUE	INTERPRO, BLASTED, MAPPED, ANNOTATED	WP_013353203.1	Tyrosine--tRNA ligase	421	20	0	99.74	5	P:GO:0006437; F:GO:0003723; F:GO:0004831; F:GO:0005524; C:GO:0005737	P:tyrosyl-tRNA aminoacylation; F:RNA binding; F:tyrosine-tRNA ligase activity; F:ATP binding; C:cytoplasm	EC:6.1.1.1	Tyrosine--tRNA ligase	IPR002307 (PRINTS); IPR002942 (PFAM); IPR002307 (TIGRFAM); IPR036986 (G3DSA:3.10.290.GENE3D); IPR014729 (G3DSA:3.40.50.GENE3D); G3DSA:1.10.240.10 (GENE3D); IPR002305 (PFAM); PTHR11766:SF0 (PANTHER); IPR024088 (PANTHER); IPR001412 (PROSITE_PATTERNS); IPR024107 (HAMAP); PS50889 (PROSITE_PROFILES); cd00395 (CDD); IPR002942 (CDD); SSF55174 (SUPERFAMILY); SSF52374 (SUPERFAMILY)	P:GO:0006418; P:GO:0006437; F:GO:0000166; F:GO:0003723; F:GO:0004812; F:GO:0004831; F:GO:0005524	P:tRNA aminoacylation for protein translation; P:tyrosyl-tRNA aminoacylation; F:nucleotide binding; F:RNA binding; F:aminoacyl-tRNA ligase activity; F:tyrosine-tRNA ligase activity; F:ATP binding
TRUE	INTERPRO, BLASTED, MAPPED, ANNOTATED	WP_013353211.1	bifunctional 3-deoxy-7-phosphoheptulonate synthase/chorismate mutase	358	9	0	99.53	5	P:GO:0009073; P:GO:0046417; F:GO:0003849; F:GO:0004106; F:GO:0016832	P:aromatic amino acid family biosynthetic process; P:chorismate metabolic process; F:3-deoxy-7-phosphoheptulonate synthase activity; F:chorismate mutase activity; F:aldehyde-lyase activity	EC:4.1.2; EC:2.5.1.54; EC:5.4.99.5	Carbon-carbon lyases; 3-deoxy-7-phosphoheptulonate synthase; Chorismate mutase	Coil (COILS); IPR006268 (TIGRFAM); IPR013785 (G3DSA:3.20.20.GENE3D); IPR036979 (G3DSA:1.20.59.GENE3D); IPR002701 (PFAM); IPR010954 (TIGRFAM); IPR006218 (PFAM); PTHR43018:SF1 (PANTHER); PTHR43018 (PANTHER); IPR002701 (PROSITE_PROFILES); SSF51569 (SUPERFAMILY)	P:GO:0009058; P:GO:0009073; P:GO:0046417; F:GO:0003824; F:GO:0016832	P:biosynthetic process; P:aromatic amino acid family biosynthetic process; P:chorismate metabolic process; F:catalytic activity; F:aldehyde-lyase activity
TRUE	INTERPRO, BLASTED	WP_013353212.1	MULTISPECIES: bacillithiol system redox-active protein YtxJ	108	17	5.96134e-77	98.69						IPR022551 (TIGRFAM); IPR022551 (PFAM); G3DSA:3.40.30.10 (GENE3D); IPR036249 (SUPERFAMILY)	no GO terms	no GO terms
TRUE	INTERPRO, BLASTED	WP_013353218.1	DUF1444 domain-containing protein	269	20	0	99.2						IPR010838 (PFAM); IPR010838 (PIRSF); IPR010838 (HAMAP)	no GO terms	no GO terms
TRUE	INTERPRO, BLASTED, MAPPED	WP_013353219.1	MULTISPECIES: thioredoxin family protein	107	20	4.97669e-76	84.39	2	P:GO:0006662; F:GO:0015035	P:glycerol ether metabolic process; F:protein-disulfide reductase activity			IPR013766 (PFAM); G3DSA:3.40.30.10 (GENE3D); PTHR45663 (PANTHER); PTHR45663:SF6 (PANTHER); IPR013766 (PROSITE_PROFILES); cd02947 (CDD); IPR036249 (SUPERFAMILY)	no GO terms	no GO terms
TRUE	INTERPRO, BLASTED	WP_013353220.1	YtoQ family protein	148	20	7.08689e-109	98.07						G3DSA:3.40.50.450 (GENE3D); IPR019884 (TIGRFAM); IPR019884 (PFAM); SSF52309 (SUPERFAMILY)	no GO terms	no GO terms
TRUE	INTERPRO, BLASTED, MAPPED, ANNOTATED	WP_013353221.1	M42 family metallopeptidase	357	20	0	99.66	3	P:GO:0006508; F:GO:0004177; F:GO:0046872	P:proteolysis; F:aminopeptidase activity; F:metal ion binding	EC:3.4.11	Acting on peptide bonds (peptidases)	G3DSA:3.40.630.10 (GENE3D); IPR008007 (PIRSF); IPR008007 (PFAM); IPR023367 (G3DSA:2.40.30.GENE3D); PTHR32481 (PANTHER); PTHR32481:SF0 (PANTHER); cd05656 (CDD); SSF53187 (SUPERFAMILY); SSF101821 (SUPERFAMILY)	no GO terms	no GO terms
TRUE	INTERPRO, BLASTED, MAPPED, ANNOTATED	WP_013353228.1	RNA 2',3'-cyclic phosphodiesterase	183	20	3.49638e-134	98.09	2	F:GO:0004113; F:GO:0008664	F:2',3'-cyclic-nucleotide 3'-phosphodiesterase activity; F:2'-5'-RNA ligase activity	EC:3.1.4.37; EC:6.5	2',3'-cyclic-nucleotide 3'-phosphodiesterase; Forming phosphoric ester bonds	IPR004175 (TIGRFAM); PF13563 (PFAM); G3DSA:3.90.1140.10 (GENE3D); IPR004175 (PANTHER); IPR004175 (HAMAP); IPR009097 (SUPERFAMILY)	F:GO:0004113; F:GO:0008664	F:2',3'-cyclic-nucleotide 3'-phosphodiesterase activity; F:2'-5'-RNA ligase activity
TRUE	INTERPRO, BLASTED, MAPPED, ANNOTATED	WP_013353230.1	dipeptidase PepV	464	20	0	97.65	4	P:GO:0006508; F:GO:0008270; F:GO:0009014; F:GO:0016805	P:proteolysis; F:zinc ion binding; F:succinyl-diaminopimelate desuccinylase activity; F:dipeptidase activity	EC:3.4.13; EC:3.5.1.18	Acting on peptide bonds (peptidases); Succinyl-diaminopimelate desuccinylase	IPR010964 (TIGRFAM); IPR002933 (PFAM); G3DSA:3.30.70.360 (GENE3D); G3DSA:3.30.70.360 (GENE3D); G3DSA:3.40.630.10 (GENE3D); PTHR43808:SF3 (PANTHER); PTHR43808 (PANTHER); IPR001261 (PROSITE_PATTERNS); cd03888 (CDD); IPR036264 (SUPERFAMILY); SSF53187 (SUPERFAMILY)	F:GO:0008270; F:GO:0016787; F:GO:0016805	F:zinc ion binding; F:hydrolase activity; F:dipeptidase activity
TRUE	INTERPRO, BLASTED, MAPPED, ANNOTATED	WP_013353245.1	Leucine--tRNA ligase	804	20	0	99.68	6	P:GO:0006429; P:GO:0106074; F:GO:0002161; F:GO:0004823; F:GO:0005524; C:GO:0005737	P:leucyl-tRNA aminoacylation; P:aminoacyl-tRNA metabolism involved in translational fidelity; F:aminoacyl-tRNA editing activity; F:leucine-tRNA ligase activity; F:ATP binding; C:cytoplasm	EC:6.1.1.4; EC:3.1.1.1	Leucine--tRNA ligase; Carboxylesterase	Coil (COILS); IPR002302 (PRINTS); G3DSA:1.10.730.10 (GENE3D); IPR009008 (G3DSA:3.90.740.GENE3D); IPR015413 (PFAM); IPR025709 (PFAM); G3DSA:3.10.20.590 (GENE3D); IPR014729 (G3DSA:3.40.50.GENE3D); IPR014729 (G3DSA:3.40.50.GENE3D); IPR013155 (PFAM); IPR002300 (PFAM); IPR002302 (TIGRFAM); IPR002302 (PANTHER); IPR001412 (PROSITE_PATTERNS); IPR002302 (HAMAP); cd00812 (CDD); cd07958 (CDD); IPR009008 (SU…	P:GO:0006418; P:GO:0006429; F:GO:0000166; F:GO:0002161; F:GO:0004812; F:GO:0004823; F:GO:0005524	P:tRNA aminoacylation for protein translation; P:leucyl-tRNA aminoacylation; F:nucleotide binding; F:aminoacyl-tRNA editing activity; F:aminoacyl-tRNA ligase activity; F:leucine-tRNA ligase activity; F:ATP binding
TRUE	INTERPRO, BLASTED, MAPPED, ANNOTATED	WP_013353268.1	phosphoenolpyruvate carboxykinase (ATP)	527	20	0	99.59	7	P:GO:0006094; P:GO:0016310; F:GO:0004612; F:GO:0005524; F:GO:0016301; F:GO:0046872; C:GO:0005737	P:gluconeogenesis; P:phosphorylation; F:phosphoenolpyruvate carboxykinase (ATP) activity; F:ATP binding; F:kinase activity; F:metal ion binding; C:cytoplasm	EC:4.1.1.49; EC:2.7; EC:4.1.1.32	Phosphoenolpyruvate carboxykinase (ATP); Transferring phosphorus-containing groups; Phosphoenolpyruvate carboxykinase (GTP)	IPR008210 (G3DSA:3.40.449.GENE3D); IPR001272 (PFAM); IPR001272 (PIRSF); G3DSA:2.170.8.10 (GENE3D); IPR013035 (G3DSA:3.90.228.GENE3D); IPR001272 (TIGRFAM); PTHR30031:SF0 (PANTHER); IPR001272 (PANTHER); IPR015994 (PROSITE_PATTERNS); IPR001272 (HAMAP); IPR001272 (CDD); IPR008210 (SUPERFAMILY); SSF53795 (SUPERFAMILY)	P:GO:0006094; F:GO:0004611; F:GO:0004612; F:GO:0005524; F:GO:0017076	P:gluconeogenesis; F:phosphoenolpyruvate carboxykinase activity; F:phosphoenolpyruvate carboxykinase (ATP) activity; F:ATP binding; F:purine nucleotide binding
TRUE	INTERPRO, BLASTED, MAPPED, ANNOTATED	WP_013353278.1	S-ribosylhomocysteine lyase	157	8	1.04267e-117	99.28	3	P:GO:0009372; F:GO:0005506; F:GO:0043768	P:quorum sensing; F:iron ion binding; F:S-ribosylhomocysteine lyase activity	EC:4.4.1.21	S-ribosylhomocysteine lyase	IPR003815 (PRINTS); IPR003815 (PFAM); IPR037005 (G3DSA:3.30.1360.GENE3D); IPR003815 (PIRSF); IPR003815 (PANTHER); IPR003815 (HAMAP); IPR011249 (SUPERFAMILY)	P:GO:0009372; F:GO:0005506; F:GO:0043768; F:GO:0046872	P:quorum sensing; F:iron ion binding; F:S-ribosylhomocysteine lyase activity; F:metal ion binding
TRUE	INTERPRO, BLASTED, MAPPED, ANNOTATED	WP_013353280.1	carbonic anhydrase	189	20	1.15114e-140	86.78	2	F:GO:0004089; F:GO:0008270	F:carbonate dehydratase activity; F:zinc ion binding	EC:4.2.1.1	Carbonic anhydrase	IPR036874 (G3DSA:3.40.1050.GENE3D); IPR001765 (PFAM); IPR001765 (PANTHER); cd03379 (CDD); IPR036874 (SUPERFAMILY)	F:GO:0004089; F:GO:0008270	F:carbonate dehydratase activity; F:zinc ion binding
TRUE	INTERPRO, BLASTED, MAPPED, ANNOTATED	WP_013353286.1	o-succinylbenzoate--CoA ligase	487	20	0	98.95	3	P:GO:0009234; F:GO:0005524; F:GO:0008756	P:menaquinone biosynthetic process; F:ATP binding; F:o-succinylbenzoate-CoA ligase activity	EC:6.2.1.26	o-succinylbenzoate--CoA ligase	IPR025110 (PFAM); IPR010192 (TIGRFAM); IPR045851 (G3DSA:3.30.300.GENE3D); IPR000873 (PFAM); IPR042099 (G3DSA:3.40.50.GENE3D); PTHR24096:SF388 (PANTHER); PTHR24096 (PANTHER); IPR020845 (PROSITE_PATTERNS); IPR010192 (HAMAP); cd05912 (CDD); SSF56801 (SUPERFAMILY)	P:GO:0009234; F:GO:0005524; F:GO:0008756	P:menaquinone biosynthetic process; F:ATP binding; F:o-succinylbenzoate-CoA ligase activity
TRUE	INTERPRO, BLASTED, MAPPED, ANNOTATED	WP_013353287.1	enoyl-CoA hydratase	272	20	0	70.5	2	P:GO:0009234; F:GO:0008935	P:menaquinone biosynthetic process; F:1,4-dihydroxy-2-naphthoyl-CoA synthase activity	EC:4.1.3.36	1,4-dihydroxy-2-naphthoyl-CoA synthase	IPR014748 (G3DSA:1.10.12.GENE3D); IPR001753 (PFAM); IPR010198 (TIGRFAM); G3DSA:3.90.226.10 (GENE3D); IPR010198 (PANTHER); IPR018376 (PROSITE_PATTERNS); IPR010198 (HAMAP); cd06558 (CDD); IPR029045 (SUPERFAMILY)	P:GO:0009234; F:GO:0003824; F:GO:0008935	P:menaquinone biosynthetic process; F:catalytic activity; F:1,4-dihydroxy-2-naphthoyl-CoA synthase activity
TRUE	INTERPRO, BLASTED, MAPPED, ANNOTATED	WP_013353289.1	2-succinyl-5-enolpyruvyl-6-hydroxy-3-cyclohexene-1-carboxylic-acid synthase	578	20	0	98.47	5	P:GO:0009234; F:GO:0000287; F:GO:0030145; F:GO:0030976; F:GO:0070204	P:menaquinone biosynthetic process; F:magnesium ion binding; F:manganese ion binding; F:thiamine pyrophosphate binding; F:2-succinyl-5-enolpyruvyl-6-hydroxy-3-cyclohexene-1-carboxylic-acid synthase activity	EC:2.2.1.9	2-succinyl-5-enolpyruvyl-6-hydroxy-3-cyclohexene-1-carboxylic-acid	IPR012001 (PFAM); G3DSA:3.40.50.970 (GENE3D); IPR004433 (TIGRFAM); G3DSA:3.40.50.970 (GENE3D); IPR032264 (PFAM); IPR011766 (PFAM); G3DSA:3.40.50.1220 (GENE3D); IPR004433 (PIRSF); IPR004433 (PANTHER); IPR004433 (HAMAP); cd02009 (CDD); cd07037 (CDD); IPR029061 (SUPERFAMILY); IPR029061 (SUPERFAMILY); IPR029035 (SUPERFAMILY)	P:GO:0009234; F:GO:0003824; F:GO:0030976; F:GO:0070204	P:menaquinone biosynthetic process; F:catalytic activity; F:thiamine pyrophosphate binding; F:2-succinyl-5-enolpyruvyl-6-hydroxy-3-cyclohexene-1-carboxylic-acid synthase activity
TRUE	INTERPRO, BLASTED	WP_013353296.1	DinB family protein	162	20	6.43441e-116	98.49						Coil (COILS); Coil (COILS); IPR034660 (G3DSA:1.20.120.GENE3D); IPR024775 (PFAM); mobidb-lite (MOBIDB_LITE); IPR034660 (SUPERFAMILY)	no GO terms	no GO terms
TRUE	INTERPRO, BLASTED, MAPPED, ANNOTATED	WP_013353345.1	MULTISPECIES: Gfo/Idh/MocA family oxidoreductase	328	20	0	99.3	2	F:GO:0000166; F:GO:0016491	F:nucleotide binding; F:oxidoreductase activity	EC:1	Oxidoreductases	IPR000683 (PFAM); G3DSA:3.30.360.10 (GENE3D); G3DSA:3.40.50.720 (GENE3D); PTHR43054 (PANTHER); SSF55347 (SUPERFAMILY); IPR036291 (SUPERFAMILY)	F:GO:0000166	F:nucleotide binding
TRUE	INTERPRO, BLASTED, MAPPED, ANNOTATED	WP_013353346.1	MULTISPECIES: type 1 glutamine amidotransferase	174	20	4.78897e-127	85.4	3	P:GO:0006508; F:GO:0008233; F:GO:0016798	P:proteolysis; F:peptidase activity; F:hydrolase activity, acting on glycosyl bonds	EC:3.2; EC:3.4	Glycosylases; Acting on peptide bonds (peptidases)	IPR029062 (G3DSA:3.40.50.GENE3D); IPR002818 (PFAM); IPR006286 (TIGRFAM); IPR006286 (PANTHER); PTHR42733:SF3 (PANTHER); IPR006286 (PROSITE_PROFILES); cd03134 (CDD); IPR029062 (SUPERFAMILY)	no GO terms	no GO terms
[truncated: 1,640 more rows]

## Sheet: BA 0mM NaCl rep 2
Nr	Tags	SeqName	Description	Length	#Hits	e-value	sim mean	#GO	GO IDs	GO Names	Enzyme Codes	Enzyme Names	InterPro IDs	InterPro GO IDs	InterPro GO Names
[truncated: 2,590 more rows]

[truncated: 6 more sheets: BA 0mM NaCl rep 3, BA 0mM NaCl rep 4, BA 200mM NaCl rep 1, BA 200 mM NaCl rep2, BA 200 mM NaCl rep 3, BA 200 mM NaCl rep 4]
