# Supplementary material for: Effect of NaCl stress on exoproteome profiles of Bacillus amyloliquefaciens EB2003A and Lactobacillus helveticus EL2006H
Source: Front Microbiol. 2023 Aug 28;14:1206152. doi: 10.3389/fmicb.2023.1206152 (PMC10493332; doi:10.3389/fmicb.2023.1206152)
Supplement: SUPPLEMENTARY TABLE S4 — L. helveticus EL2006H OmicsBox data. [file Table_4.XLSX]

## Sheet: LH 0 mM NaCl rep1
Nr	Tags	SeqName	Description	Length	Hits	e-value	sim mean	#GO	GO IDs	GO Names	Enzyme Codes	Enzyme Names	InterPro IDs	InterPro GO IDs	InterPro GO Names
TRUE	INTERPRO, BLASTED	AYE60690.1	DUF1002 domain-containing protein	314	20	0	99.27						IPR009343 (PFAM)	no GO terms	no GO terms
TRUE	INTERPRO, BLASTED, MAPPED, ANNOTATED	AYE60902.1	Phosphate-binding protein PstS 1	290	20	0	99.34	3	P:GO:0006817; F:GO:0042301; C:GO:0005886	P:phosphate ion transport; F:phosphate ion binding; C:plasma membrane			IPR011862 (TIGRFAM); G3DSA:3.40.190.10 (GENE3D); IPR024370 (PFAM); G3DSA:3.40.190.10 (GENE3D); PTHR30570 (PANTHER); PTHR30570:SF4 (PANTHER); PS51257 (PROSITE_PROFILES); cd13653 (CDD); SSF53850 (SUPERFAMILY)	F:GO:0042301	F:phosphate ion binding
TRUE	INTERPRO, BLASTED, MAPPED, ANNOTATED	AYE61156.1	N-acetylglucosamine kinase	307	19	0	99.48	3	P:GO:0046835; F:GO:0045127; F:GO:0047931	P:carbohydrate phosphorylation; F:N-acetylglucosamine kinase activity; F:glucosamine kinase activity	EC:2.7.1.59; EC:2.7.1.8	N-acetylglucosamine kinase; Glucosamine kinase	G3DSA:3.30.420.40 (GENE3D); G3DSA:3.30.420.40 (GENE3D); IPR002731 (PFAM); PTHR43190 (PANTHER); PTHR43190:SF3 (PANTHER); cd00012 (CDD); IPR043129 (SUPERFAMILY); IPR043129 (SUPERFAMILY)	no GO terms	no GO terms
TRUE	INTERPRO, BLASTED, MAPPED, ANNOTATED	AZA19245.1	Neutral endopeptidase	647	20	0	99.74	5	P:GO:0005975; P:GO:0006508; F:GO:0004222; F:GO:0004553; F:GO:0046872	P:carbohydrate metabolic process; P:proteolysis; F:metalloendopeptidase activity; F:hydrolase activity, hydrolyzing O-glycosyl compounds; F:metal ion binding	EC:3.4.24; EC:3.2.1	Acting on peptide bonds (peptidases); Glycosylases	IPR018497 (PRINTS); IPR024079 (G3DSA:3.40.390.GENE3D); IPR042089 (G3DSA:1.10.1380.GENE3D); IPR018497 (PFAM); IPR008753 (PFAM); PTHR11733:SF211 (PANTHER); IPR000718 (PANTHER); IPR001579 (PROSITE_PATTERNS); IPR000718 (PROSITE_PROFILES); IPR000718 (CDD); SSF55486 (SUPERFAMILY)	P:GO:0005975; P:GO:0006508; F:GO:0004222; F:GO:0004553; F:GO:0008237	P:carbohydrate metabolic process; P:proteolysis; F:metalloendopeptidase activity; F:hydrolase activity, hydrolyzing O-glycosyl compounds; F:metallopeptidase activity
TRUE	INTERPRO, BLASTED	AZA19247.1	Conserved protein	144	20	4.26075e-104	99.41						Coil (COILS); mobidb-lite (MOBIDB_LITE)	no GO terms	no GO terms
TRUE	INTERPRO, BLASTED	AZA19525.1	Conserved protein	121	20	2.17364e-84	90.83						no IPS match	no IPS match	no IPS match
TRUE	INTERPRO, BLASTED	AZA20333.1	ACT domain-containing protein	89	20	3.65931e-60	76.94						PF13740 (PFAM); G3DSA:3.30.70.260 (GENE3D); PTHR34875:SF6 (PANTHER); PTHR34875 (PANTHER); IPR022986 (HAMAP); IPR002912 (PROSITE_PROFILES); IPR022986 (CDD); SSF55021 (SUPERFAMILY)	no GO terms	no GO terms
TRUE	INTERPRO, BLASTED, MAPPED, ANNOTATED	AZA20518.1	C40 family peptidase	260	20	0	96.83	2	P:GO:0006508; F:GO:0004180	P:proteolysis; F:carboxypeptidase activity	EC:3.4	Acting on peptide bonds (peptidases)	G3DSA:3.90.1720.10 (GENE3D); IPR000064 (PFAM); PTHR47053 (PANTHER); IPR000064 (PROSITE_PROFILES); IPR038765 (SUPERFAMILY)	no GO terms	no GO terms
TRUE	INTERPRO, BLASTED	AZA21661.1	DUF5052 family protein	205	20	3.71363e-153	99.59						IPR032484 (PFAM); PS51257 (PROSITE_PROFILES)	no GO terms	no GO terms
TRUE	INTERPRO, BLASTED	AZA22116.1	ACT domain-containing protein	89	20	4.6084e-60	77.28						G3DSA:3.30.70.260 (GENE3D); PF13740 (PFAM); PTHR34875:SF6 (PANTHER); PTHR34875 (PANTHER); IPR002912 (PROSITE_PROFILES); IPR022986 (HAMAP); SSF55021 (SUPERFAMILY)	no GO terms	no GO terms
TRUE	INTERPRO, BLASTED, MAPPED, ANNOTATED	AZA22152.1	Asp-tRNA(Asn)/Glu-tRNA(Gln) amidotransferase subunit GatC	102	11	9.69176e-72	98.66	6	P:GO:0006412; P:GO:0006450; F:GO:0005524; F:GO:0016740; F:GO:0050566; F:GO:0050567	P:translation; P:regulation of translational fidelity; F:ATP binding; F:transferase activity; F:asparaginyl-tRNA synthase (glutamine-hydrolyzing) activity; F:glutaminyl-tRNA synthase (glutamine-hydrolyzing) activity	EC:6.3.5.6; EC:6.3.5.7; EC:2	Asparaginyl-tRNA synthase (glutamine-hydrolyzing); Glutaminyl-tRNA synthase (glutamine-hydrolyzing); Transferases	G3DSA:1.10.20.60 (GENE3D); IPR003837 (PFAM); IPR003837 (TIGRFAM); IPR003837 (PANTHER); IPR003837 (HAMAP); IPR036113 (SUPERFAMILY)	P:GO:0006450	P:regulation of translational fidelity
TRUE	INTERPRO, BLASTED	AZK91229.1	cell surface protein	352	20	0	99.55						IPR024968 (PFAM)	no GO terms	no GO terms
TRUE	INTERPRO, BLASTED, MAPPED, ANNOTATED	AZK91620.1	MucBP domain-containing protein	2249	20	0	85.78	3	C:GO:0005576; C:GO:0005618; C:GO:0016021	C:extracellular region; C:cell wall; C:integral component of membrane			Coil (COILS); G3DSA:2.60.40.4300 (GENE3D); IPR041495 (PFAM); IPR019931 (PFAM); mobidb-lite (MOBIDB_LITE); mobidb-lite (MOBIDB_LITE); mobidb-lite (MOBIDB_LITE); mobidb-lite (MOBIDB_LITE); mobidb-lite (MOBIDB_LITE); mobidb-lite (MOBIDB_LITE); mobidb-lite (MOBIDB_LITE); mobidb-lite (MOBIDB_LITE); PTHR36287 (PANTHER); IPR019931 (PROSITE_PROFILES)	no GO terms	no GO terms
TRUE	INTERPRO, BLASTED, MAPPED, ANNOTATED	AZK91621.1	MucBP domain-containing protein	424	20	0	89.74	1	C:GO:0016021	C:integral component of membrane			IPR022263 (TIGRFAM)	no GO terms	no GO terms
TRUE	INTERPRO, BLASTED	AZK91924.1	Conserved protein	170	20	1.02851e-124	99.39						Coil (COILS)	no GO terms	no GO terms
TRUE	INTERPRO, BLASTED, MAPPED, ANNOTATED	AZK91929.1	S-layer protein	505	20	0	92.61	5	F:GO:0005199; C:GO:0005576; C:GO:0009274; C:GO:0016021; C:GO:0030115	F:structural constituent of cell wall; C:extracellular region; C:peptidoglycan-based cell wall; C:integral component of membrane; C:S-layer			IPR004903 (PRINTS); IPR024968 (PFAM)	F:GO:0005199; C:GO:0009274; C:GO:0030115	F:structural constituent of cell wall; C:peptidoglycan-based cell wall; C:S-layer
TRUE	INTERPRO, BLASTED, MAPPED, ANNOTATED	GFP02077.1	Phosphoglycerate kinase	403	14	0	99.88	4	P:GO:0006096; F:GO:0004618; F:GO:0005524; C:GO:0005737	P:glycolytic process; F:phosphoglycerate kinase activity; F:ATP binding; C:cytoplasm	EC:2.7.2.3	Phosphoglycerate kinase	IPR001576 (PRINTS); IPR001576 (PIRSF); IPR015824 (G3DSA:3.40.50.GENE3D); IPR015824 (G3DSA:3.40.50.GENE3D); IPR001576 (PFAM); PTHR11406:SF23 (PANTHER); IPR001576 (PANTHER); IPR015911 (PROSITE_PATTERNS); IPR001576 (HAMAP); IPR001576 (CDD); IPR036043 (SUPERFAMILY)	P:GO:0006096; F:GO:0004618	P:glycolytic process; F:phosphoglycerate kinase activity
TRUE	INTERPRO, BLASTED, MAPPED, ANNOTATED	GFP02078.1	triosephosphate isomerase	252	16	0	99.55	4	P:GO:0006094; P:GO:0006096; F:GO:0004807; C:GO:0005737	P:gluconeogenesis; P:glycolytic process; F:triose-phosphate isomerase activity; C:cytoplasm	EC:5.3.1.1	Triose-phosphate isomerase	Coil (COILS); IPR000652 (PFAM); IPR000652 (TIGRFAM); IPR013785 (G3DSA:3.20.20.GENE3D); IPR000652 (PANTHER); PTHR21139:SF2 (PANTHER); IPR020861 (PROSITE_PATTERNS); IPR000652 (PROSITE_PROFILES); IPR022896 (HAMAP); IPR000652 (CDD); IPR035990 (SUPERFAMILY)	P:GO:0006096; F:GO:0003824; F:GO:0004807	P:glycolytic process; F:catalytic activity; F:triose-phosphate isomerase activity
TRUE	INTERPRO, BLASTED, MAPPED, ANNOTATED	GFP02142.1	phosphocarrier protein HPr	88	6	3.59609e-60	99.24	3	P:GO:0009401; F:GO:0016740; C:GO:0005737	P:phosphoenolpyruvate-dependent sugar phosphotransferase system; F:transferase activity; C:cytoplasm	EC:2	Transferases	IPR000032 (PRINTS); IPR000032 (TIGRFAM); IPR035895 (G3DSA:3.30.1340.GENE3D); IPR000032 (PFAM); PTHR33705 (PANTHER); PTHR33705:SF2 (PANTHER); IPR001020 (PROSITE_PATTERNS); IPR002114 (PROSITE_PATTERNS); IPR000032 (PROSITE_PROFILES); IPR000032 (CDD); IPR035895 (SUPERFAMILY)	no GO terms	no GO terms
TRUE	INTERPRO, BLASTED, MAPPED, ANNOTATED	GFP02311.1	thioredoxin	103	20	2.10899e-74	72.82	3	P:GO:0006662; F:GO:0015035; F:GO:0016853	P:glycerol ether metabolic process; F:protein-disulfide reductase activity; F:isomerase activity	EC:1.8; EC:5	Acting on a sulfur group of donors; Isomerases	PR00421 (PRINTS); IPR005746 (TIGRFAM); IPR013766 (PFAM); IPR005746 (PIRSF); G3DSA:3.40.30.10 (GENE3D); PTHR45663 (PANTHER); IPR017937 (PROSITE_PATTERNS); IPR013766 (PROSITE_PROFILES); cd02947 (CDD); IPR036249 (SUPERFAMILY)	P:GO:0006662; F:GO:0015035	P:glycerol ether metabolic process; F:protein-disulfide reductase activity
TRUE	INTERPRO, BLASTED, MAPPED, ANNOTATED	GFP02336.1	rod shape-determining protein MreC	283	16	0	99.27	1	P:GO:0008360	P:regulation of cell shape			Coil (COILS); IPR042175 (G3DSA:2.40.10.GENE3D); IPR042177 (G3DSA:2.40.10.GENE3D); IPR007221 (PFAM); IPR007221 (PIRSF); G3DSA:1.20.5.490 (GENE3D); IPR007221 (TIGRFAM); IPR007221 (PANTHER)	P:GO:0008360	P:regulation of cell shape
TRUE	INTERPRO, BLASTED, MAPPED, ANNOTATED	GFP02354.1	LysM peptidoglycan-binding domain-containing protein	155	20	1.01903e-109	98.94	2	F:GO:0008745; C:GO:0016021	F:N-acetylmuramoyl-L-alanine amidase activity; C:integral component of membrane	EC:3.5.1.28	N-acetylmuramoyl-L-alanine amidase	IPR036779 (G3DSA:3.10.350.GENE3D); IPR018392 (PFAM); mobidb-lite (MOBIDB_LITE); mobidb-lite (MOBIDB_LITE); mobidb-lite (MOBIDB_LITE); mobidb-lite (MOBIDB_LITE); mobidb-lite (MOBIDB_LITE); IPR018392 (PROSITE_PROFILES); IPR018392 (CDD); IPR036779 (SUPERFAMILY)	no GO terms	no GO terms
TRUE	INTERPRO, BLASTED, MAPPED, ANNOTATED	GFP02356.1	30S ribosomal protein S1	403	20	0	99.31	2	F:GO:0019843; C:GO:0005840	F:rRNA binding; C:ribosome			IPR035104 (PRINTS); G3DSA:2.40.50.140 (GENE3D); IPR003029 (PFAM); G3DSA:2.40.50.140 (GENE3D); mobidb-lite (MOBIDB_LITE); mobidb-lite (MOBIDB_LITE); PTHR10724 (PANTHER); IPR035104 (PTHR10724:PANTHER); IPR003029 (PROSITE_PROFILES); IPR003029 (PROSITE_PROFILES); IPR003029 (PROSITE_PROFILES); IPR003029 (PROSITE_PROFILES); cd04465 (CDD); cd05688 (CDD); IPR012340 (SUPERFAMILY); IPR012340 (SUPERFAMILY);…	F:GO:0003676	F:nucleic acid binding
TRUE	INTERPRO, BLASTED, MAPPED, ANNOTATED	GFP02387.1	PTS sugar transporter subunit IIB	111	2	3.60836e-77	81.61	3	P:GO:0009401; P:GO:0034219; F:GO:0008982	P:phosphoenolpyruvate-dependent sugar phosphotransferase system; P:carbohydrate transmembrane transport; F:protein-N(PI)-phosphohistidine-sugar phosphotransferase activity	EC:7; EC:2.7.1.69	Translocases; Transferring phosphorus-containing groups	G3DSA:3.40.50.2300 (GENE3D); IPR003501 (PFAM); PTHR34581 (PANTHER); IPR013012 (PROSITE_PROFILES); cd05564 (CDD); IPR036095 (SUPERFAMILY)	P:GO:0009401; F:GO:0008982	P:phosphoenolpyruvate-dependent sugar phosphotransferase system; F:protein-N(PI)-phosphohistidine-sugar phosphotransferase activity
TRUE	INTERPRO, BLASTED	GFP02465.1	Conserved protein	329	20	0	99.2						mobidb-lite (MOBIDB_LITE); PS51257 (PROSITE_PROFILES)	no GO terms	no GO terms
TRUE	INTERPRO, BLASTED, MAPPED, ANNOTATED	GFP02571.1	cold-shock protein	66	18	5.90499e-44	89.04	2	F:GO:0003676; C:GO:0005737	F:nucleic acid binding; C:cytoplasm			IPR002059 (PRINTS); IPR012156 (PIRSF); G3DSA:2.40.50.140 (GENE3D); IPR002059 (PFAM); G3DSA:6.20.370.130 (GENE3D); PTHR11544:SF104 (PANTHER); PTHR11544 (PANTHER); IPR019844 (PROSITE_PATTERNS); IPR002059 (PROSITE_PROFILES); IPR002059 (CDD); IPR012340 (SUPERFAMILY)	F:GO:0003676	F:nucleic acid binding
TRUE	INTERPRO, BLASTED, MAPPED, ANNOTATED	GFP02619.1	D-alanine--poly(phosphoribitol) ligase subunit DltC	79	7	2.63759e-52	99.46	6	P:GO:0070395; P:GO:0070400; P:GO:0071555; F:GO:0016874; F:GO:0036370; C:GO:0005737	P:lipoteichoic acid biosynthetic process; P:teichoic acid D-alanylation; P:cell wall organization; F:ligase activity; F:D-alanyl carrier activity; C:cytoplasm	EC:6	Ligases	IPR003230 (TIGRFAM); IPR036736 (G3DSA:1.10.1200.GENE3D); IPR009081 (PFAM); IPR003230 (HAMAP); IPR009081 (PROSITE_PROFILES); IPR036736 (SUPERFAMILY)	P:GO:0019350; F:GO:0036370	P:teichoic acid biosynthetic process; F:D-alanyl carrier activity
TRUE	INTERPRO, BLASTED	GFP02734.1	DUF4430 domain-containing protein	130	20	1.20291e-88	96.02						IPR027954 (PFAM); G3DSA:2.170.130.30 (GENE3D); PS51257 (PROSITE_PROFILES)	no GO terms	no GO terms
TRUE	INTERPRO, BLASTED, MAPPED, ANNOTATED	GFP02773.1	S4 domain-containing protein YaaA	74	10	9.74205e-51	99.46	1	F:GO:0003723	F:RNA binding			PF13275 (PFAM); IPR036986 (G3DSA:3.10.290.GENE3D); IPR014330 (TIGRFAM); PS50889 (PROSITE_PROFILES); SSF55174 (SUPERFAMILY)	F:GO:0003723	F:RNA binding
TRUE	INTERPRO, BLASTED	GFP02791.1	Conserved protein	170	20	1.16048e-124	99.39						Coil (COILS)	no GO terms	no GO terms
TRUE	INTERPRO, BLASTED	GFP02799.1	SH3-like domain-containing protein	541	20	0	99.44						IPR013783 (G3DSA:2.60.40.GENE3D); IPR022038 (PFAM); IPR025987 (PFAM); IPR038200 (G3DSA:2.30.30.GENE3D); SSF63825 (SUPERFAMILY); SSF82057 (SUPERFAMILY)	no GO terms	no GO terms
TRUE	INTERPRO, BLASTED	GFP02842.1	Conserved protein	109	20	5.06415e-75	98.25						no IPS match	no IPS match	no IPS match
TRUE	INTERPRO, BLASTED, MAPPED, ANNOTATED	GFP02896.1	acyl carrier protein	80	17	2.66062e-48	72.96	3	P:GO:0006633; F:GO:0000036; C:GO:0005737	P:fatty acid biosynthetic process; F:acyl carrier activity; C:cytoplasm			IPR009081 (PFAM); IPR036736 (G3DSA:1.10.1200.GENE3D); PTHR20863:SF62 (PANTHER); IPR003231 (PANTHER); IPR009081 (PROSITE_PROFILES); IPR003231 (HAMAP); IPR036736 (SUPERFAMILY)	P:GO:0006633	P:fatty acid biosynthetic process
TRUE	INTERPRO, BLASTED, MAPPED, ANNOTATED	GFP02935.1	transcription termination/antitermination protein NusG	185	14	4.77721e-137	98.92	2	P:GO:0031564; P:GO:0032784	P:transcription antitermination; P:regulation of DNA-templated transcription, elongation			IPR001062 (PRINTS); IPR006645 (PFAM); IPR014722 (G3DSA:2.30.30.GENE3D); IPR036735 (G3DSA:3.30.70.GENE3D); IPR001062 (TIGRFAM); IPR043425 (PANTHER); IPR001062 (PTHR30265:PANTHER); IPR001062 (HAMAP); cd06091 (CDD); cd09891 (CDD); IPR008991 (SUPERFAMILY); IPR036735 (SUPERFAMILY)	P:GO:0006355; P:GO:0032784	P:regulation of transcription, DNA-templated; P:regulation of DNA-templated transcription, elongation
TRUE	INTERPRO, BLASTED, MAPPED, ANNOTATED	GFP02936.1	50S ribosomal protein L11	141	6	5.11809e-98	99.53	4	P:GO:0006412; F:GO:0003735; F:GO:0070180; C:GO:0005840	P:translation; F:structural constituent of ribosome; F:large ribosomal subunit rRNA binding; C:ribosome			IPR036796 (G3DSA:3.30.1550.GENE3D); IPR020784 (PFAM); IPR020783 (PFAM); IPR036769 (G3DSA:1.10.10.GENE3D); IPR006519 (TIGRFAM); IPR000911 (PANTHER); PTHR11661:SF10 (PANTHER); IPR020785 (PROSITE_PATTERNS); IPR000911 (HAMAP); IPR000911 (CDD); IPR036796 (SUPERFAMILY); IPR036769 (SUPERFAMILY)	P:GO:0006412; F:GO:0003735; C:GO:0005840	P:translation; F:structural constituent of ribosome; C:ribosome
TRUE	INTERPRO, BLASTED, MAPPED, ANNOTATED	GFP02938.1	Phosphate-binding protein PstS 1	288	20	0	99.34	3	P:GO:0006817; F:GO:0042301; C:GO:0005886	P:phosphate ion transport; F:phosphate ion binding; C:plasma membrane			G3DSA:3.40.190.10 (GENE3D); G3DSA:3.40.190.10 (GENE3D); IPR024370 (PFAM); IPR011862 (TIGRFAM); PTHR30570:SF4 (PANTHER); PTHR30570 (PANTHER); PS51257 (PROSITE_PROFILES); cd13653 (CDD); SSF53850 (SUPERFAMILY)	F:GO:0042301	F:phosphate ion binding
TRUE	INTERPRO, BLASTED, MAPPED, ANNOTATED	GFP03016.1	50S ribosomal protein L23	101	10	7.00716e-68	98.82	4	P:GO:0006412; F:GO:0003735; F:GO:0019843; C:GO:0005840	P:translation; F:structural constituent of ribosome; F:rRNA binding; C:ribosome			IPR013025 (PFAM); IPR012677 (G3DSA:3.30.70.GENE3D); IPR013025 (PANTHER); PTHR11620:SF2 (PANTHER); IPR001014 (PROSITE_PATTERNS); IPR013025 (HAMAP); IPR012678 (SUPERFAMILY)	P:GO:0006412; F:GO:0003735; C:GO:0005840	P:translation; F:structural constituent of ribosome; C:ribosome
TRUE	INTERPRO, BLASTED, MAPPED, ANNOTATED	GFP03018.1	30S ribosomal protein S19	93	5	6.23644e-66	99.35	4	P:GO:0006412; F:GO:0003735; F:GO:0019843; C:GO:0015935	P:translation; F:structural constituent of ribosome; F:rRNA binding; C:small ribosomal subunit			IPR002222 (PRINTS); IPR002222 (PFAM); IPR023575 (G3DSA:3.30.860.GENE3D); IPR002222 (PIRSF); IPR005732 (TIGRFAM); PTHR11880:SF8 (PANTHER); IPR002222 (PANTHER); IPR020934 (PROSITE_PATTERNS); IPR002222 (HAMAP); IPR023575 (SUPERFAMILY)	P:GO:0006412; F:GO:0003723; F:GO:0003735; C:GO:0005840; C:GO:0015935	P:translation; F:RNA binding; F:structural constituent of ribosome; C:ribosome; C:small ribosomal subunit
TRUE	INTERPRO, BLASTED, MAPPED, ANNOTATED	GFP03030.1	50S ribosomal protein L18	119	9	1.42651e-83	99.53	4	P:GO:0006412; F:GO:0003735; F:GO:0019843; C:GO:0005840	P:translation; F:structural constituent of ribosome; F:rRNA binding; C:ribosome			G3DSA:3.30.420.100 (GENE3D); IPR005484 (PFAM); IPR004389 (TIGRFAM); IPR005484 (PANTHER); PTHR12899:SF3 (PANTHER); IPR004389 (HAMAP); cd00432 (CDD); SSF53137 (SUPERFAMILY)	P:GO:0006412; F:GO:0003735; C:GO:0005840	P:translation; F:structural constituent of ribosome; C:ribosome
TRUE	INTERPRO, BLASTED, MAPPED, ANNOTATED	GFP03078.1	acylphosphatase	90	12	1.35167e-64	96.57	1	F:GO:0003998	F:acylphosphatase activity	EC:3.6.1.7	Acylphosphatase	Coil (COILS); IPR001792 (PFAM); G3DSA:3.30.70.100 (GENE3D); IPR020456 (PANTHER); IPR017968 (PROSITE_PATTERNS); IPR001792 (PROSITE_PROFILES); IPR036046 (SUPERFAMILY)	F:GO:0003998	F:acylphosphatase activity
TRUE	INTERPRO, BLASTED, MAPPED, ANNOTATED	GFP03109.1	alpha/beta hydrolase	318	20	0	99.72	3	F:GO:0016787; F:GO:0070205; C:GO:0016021	F:hydrolase activity; F:2-succinyl-6-hydroxy-2,4-cyclohexadiene-1-carboxylate synthase activity; C:integral component of membrane	EC:3; EC:4.2.99.20	Hydrolases; 2-succinyl-6-hydroxy-2,4-cyclohexadiene-1-carboxylate synthase	IPR029058 (G3DSA:3.40.50.GENE3D); IPR022742 (PFAM); PTHR43358:SF5 (PANTHER); PTHR43358 (PANTHER); IPR029058 (SUPERFAMILY)	no GO terms	no GO terms
TRUE	INTERPRO, BLASTED, MAPPED, ANNOTATED	GFP03141.1	elongation factor P	189	20	8.65841e-141	87.66	3	P:GO:0006414; F:GO:0003746; C:GO:0005737	P:translational elongation; F:translation elongation factor activity; C:cytoplasm			IPR001059 (PFAM); IPR011768 (TIGRFAM); IPR014722 (G3DSA:2.30.30.GENE3D); IPR015365 (PFAM); IPR013185 (PFAM); IPR020599 (PIRSF); G3DSA:2.40.50.140 (GENE3D); G3DSA:2.40.50.140 (GENE3D); IPR020599 (PANTHER); PTHR30053:SF1 (PANTHER); IPR013852 (PROSITE_PATTERNS); IPR011768 (HAMAP); IPR001059 (CDD); IPR015365 (CDD); IPR012340 (SUPERFAMILY); IPR012340 (SUPERFAMILY); IPR008991 (SUPERFAMILY)	P:GO:0006414; P:GO:0043043; F:GO:0003746; C:GO:0005737	P:translational elongation; P:peptide biosynthetic process; F:translation elongation factor activity; C:cytoplasm
TRUE	INTERPRO, BLASTED, MAPPED, ANNOTATED	GFP03319.1	flavodoxin	148	6	6.48541e-105	99.77	3	P:GO:0022900; F:GO:0009055; F:GO:0010181	P:electron transport chain; F:electron transfer activity; F:FMN binding	EC:1	Oxidoreductases	IPR001094 (PRINTS); IPR008254 (PFAM); IPR029039 (G3DSA:3.40.50.GENE3D); IPR010087 (TIGRFAM); PTHR42809 (PANTHER); PTHR42809:SF1 (PANTHER); IPR008254 (PROSITE_PROFILES); IPR029039 (SUPERFAMILY)	F:GO:0010181	F:FMN binding
TRUE	INTERPRO, BLASTED, MAPPED, ANNOTATED	GFP03344.1	transcription elongation factor GreA	158	20	3.33064e-113	77.79	5	P:GO:0006414; P:GO:0032784; F:GO:0003677; F:GO:0003746; F:GO:0070063	P:translational elongation; P:regulation of DNA-templated transcription, elongation; F:DNA binding; F:translation elongation factor activity; F:RNA polymerase binding			Coil (COILS); IPR023459 (PIRSF); IPR001437 (PFAM); IPR006359 (TIGRFAM); IPR036805 (G3DSA:1.10.287.GENE3D); IPR022691 (PFAM); IPR036953 (G3DSA:3.10.50.GENE3D); IPR023459 (PANTHER); PTHR30437:SF4 (PANTHER); IPR018151 (PROSITE_PATTERNS); IPR018151 (PROSITE_PATTERNS); IPR028624 (HAMAP); SSF54534 (SUPERFAMILY); IPR036805 (SUPERFAMILY)	P:GO:0032784; F:GO:0003677; F:GO:0070063	P:regulation of DNA-templated transcription, elongation; F:DNA binding; F:RNA polymerase binding
TRUE	INTERPRO, BLASTED, MAPPED, ANNOTATED	GFP03364.1	oligopeptide ABC transporter substrate-binding protein	589	20	0	96.52	2	P:GO:0055085; C:GO:0043190	P:transmembrane transport; C:ATP-binding cassette (ABC) transporter complex			IPR030678 (PIRSF); IPR000914 (PFAM); G3DSA:3.40.190.10 (GENE3D); G3DSA:3.10.105.10 (GENE3D); IPR039424 (PANTHER); PS51257 (PROSITE_PROFILES); cd08510 (CDD); SSF53850 (SUPERFAMILY)	P:GO:0055085; C:GO:0043190	P:transmembrane transport; C:ATP-binding cassette (ABC) transporter complex
TRUE	INTERPRO, BLASTED, MAPPED, ANNOTATED	GFP03411.1	class A sortase	229	20	6.70868e-170	99.02	3	P:GO:0006508; F:GO:0008234; C:GO:0016021	P:proteolysis; F:cysteine-type peptidase activity; C:integral component of membrane	EC:3.4	Acting on peptide bonds (peptidases)	IPR023365 (G3DSA:2.40.260.GENE3D); IPR005754 (TIGRFAM); IPR005754 (PFAM); IPR042007 (CDD); IPR023365 (SUPERFAMILY)	no GO terms	no GO terms
TRUE	INTERPRO, BLASTED, MAPPED, ANNOTATED	GFP03457.1	glucose-6-phosphate isomerase	446	20	0	99.54	4	P:GO:0006094; P:GO:0006096; F:GO:0004347; C:GO:0005737	P:gluconeogenesis; P:glycolytic process; F:glucose-6-phosphate isomerase activity; C:cytoplasm	EC:5.3.1.9	Glucose-6-phosphate isomerase	IPR001672 (PRINTS); IPR001672 (PFAM); G3DSA:3.40.50.10490 (GENE3D); G3DSA:3.40.50.10490 (GENE3D); IPR001672 (PANTHER); PTHR11469:SF1 (PANTHER); IPR018189 (PROSITE_PATTERNS); IPR018189 (PROSITE_PATTERNS); IPR001672 (PROSITE_PROFILES); IPR001672 (HAMAP); IPR035482 (CDD); IPR035476 (CDD); SSF53697 (SUPERFAMILY)	P:GO:0006094; P:GO:0006096; F:GO:0004347	P:gluconeogenesis; P:glycolytic process; F:glucose-6-phosphate isomerase activity
TRUE	INTERPRO, BLASTED	GFP03479.1	Peptide methionine sulfoxide reductase	93	8	2.4522e-66	96.19						no IPS match	no IPS match	no IPS match
TRUE	INTERPRO, BLASTED, MAPPED, ANNOTATED	GFP03547.1	aldose epimerase	186	18	7.15375e-138	99.28	3	P:GO:0005975; F:GO:0016853; F:GO:0030246	P:carbohydrate metabolic process; F:isomerase activity; F:carbohydrate binding	EC:5	Isomerases	IPR008183 (PFAM); IPR014718 (G3DSA:2.70.98.GENE3D); IPR011013 (SUPERFAMILY)	P:GO:0005975; F:GO:0003824; F:GO:0016853; F:GO:0030246	P:carbohydrate metabolic process; F:catalytic activity; F:isomerase activity; F:carbohydrate binding
TRUE	INTERPRO, BLASTED, MAPPED, ANNOTATED	GFP03651.1	Asp-tRNA(Asn)/Glu-tRNA(Gln) amidotransferase subunit GatC	102	11	1.0466e-71	98.84	6	P:GO:0006412; P:GO:0006450; F:GO:0005524; F:GO:0016740; F:GO:0050566; F:GO:0050567	P:translation; P:regulation of translational fidelity; F:ATP binding; F:transferase activity; F:asparaginyl-tRNA synthase (glutamine-hydrolyzing) activity; F:glutaminyl-tRNA synthase (glutamine-hydrolyzing) activity	EC:6.3.5.6; EC:6.3.5.7; EC:2	Asparaginyl-tRNA synthase (glutamine-hydrolyzing); Glutaminyl-tRNA synthase (glutamine-hydrolyzing); Transferases	G3DSA:1.10.20.60 (GENE3D); IPR003837 (PFAM); IPR003837 (TIGRFAM); PTHR15004:SF0 (PANTHER); IPR003837 (PANTHER); IPR003837 (HAMAP); IPR036113 (SUPERFAMILY)	P:GO:0006450	P:regulation of translational fidelity
TRUE	INTERPRO, BLASTED, MAPPED, ANNOTATED	GFP03773.1	Serine protease do-like htrA	413	20	0	99.6	5	P:GO:0006508; F:GO:0004252; F:GO:0005515; C:GO:0005886; C:GO:0016021	P:proteolysis; F:serine-type endopeptidase activity; F:protein binding; C:plasma membrane; C:integral component of membrane	EC:3.4.21	Acting on peptide bonds (peptidases)	IPR001940 (PRINTS); IPR036034 (G3DSA:2.30.42.GENE3D); PF13365 (PFAM); IPR043504 (G3DSA:2.40.10.GENE3D); IPR001478 (PFAM); IPR043504 (G3DSA:2.40.10.GENE3D); mobidb-lite (MOBIDB_LITE); PTHR43019 (PANTHER); PTHR43019:SF23 (PANTHER); IPR001478 (PROSITE_PROFILES); cd00987 (CDD); IPR036034 (SUPERFAMILY); IPR009003 (SUPERFAMILY)	P:GO:0006508; F:GO:0004252; F:GO:0005515	P:proteolysis; F:serine-type endopeptidase activity; F:protein binding
TRUE	INTERPRO, BLASTED, MAPPED, ANNOTATED	GFP03805.1	acyl carrier protein	80	17	3.0591e-52	93.66	3	P:GO:0006633; F:GO:0000036; C:GO:0005737	P:fatty acid biosynthetic process; F:acyl carrier activity; C:cytoplasm			IPR003231 (TIGRFAM); IPR009081 (PFAM); IPR036736 (G3DSA:1.10.1200.GENE3D); PTHR20863:SF28 (PANTHER); IPR003231 (PANTHER); IPR003231 (HAMAP); IPR009081 (PROSITE_PROFILES); IPR036736 (SUPERFAMILY)	P:GO:0006633	P:fatty acid biosynthetic process
TRUE	INTERPRO, BLASTED, MAPPED, ANNOTATED	GFP03987.1	Neutral endopeptidase	647	20	0	99.76	5	P:GO:0005975; P:GO:0006508; F:GO:0004222; F:GO:0004553; F:GO:0046872	P:carbohydrate metabolic process; P:proteolysis; F:metalloendopeptidase activity; F:hydrolase activity, hydrolyzing O-glycosyl compounds; F:metal ion binding	EC:3.4.24; EC:3.2.1	Acting on peptide bonds (peptidases); Glycosylases	IPR018497 (PRINTS); IPR018497 (PFAM); IPR008753 (PFAM); IPR024079 (G3DSA:3.40.390.GENE3D); IPR042089 (G3DSA:1.10.1380.GENE3D); PTHR11733:SF211 (PANTHER); IPR000718 (PANTHER); IPR001579 (PROSITE_PATTERNS); IPR000718 (PROSITE_PROFILES); IPR000718 (CDD); SSF55486 (SUPERFAMILY)	P:GO:0005975; P:GO:0006508; F:GO:0004222; F:GO:0004553; F:GO:0008237	P:carbohydrate metabolic process; P:proteolysis; F:metalloendopeptidase activity; F:hydrolase activity, hydrolyzing O-glycosyl compounds; F:metallopeptidase activity
TRUE	INTERPRO, BLASTED, MAPPED, ANNOTATED	GFP04777.1	phosphopyruvate hydratase	428	20	0	96.82	5	P:GO:0006096; F:GO:0000287; F:GO:0004634; C:GO:0000015; C:GO:0005576	P:glycolytic process; F:magnesium ion binding; F:phosphopyruvate hydratase activity; C:phosphopyruvate hydratase complex; C:extracellular region	EC:4.2.1.11	Phosphopyruvate hydratase	IPR000941 (PRINTS); IPR000941 (TIGRFAM); IPR020810 (PFAM); IPR020811 (PFAM); IPR036849 (G3DSA:3.20.20.GENE3D); IPR000941 (PIRSF); IPR029017 (G3DSA:3.30.390.GENE3D); IPR000941 (SFLD); SFLDS00001 (SFLD); PTHR11902:SF1 (PANTHER); IPR000941 (PANTHER); IPR020809 (PROSITE_PATTERNS); IPR000941 (HAMAP); IPR000941 (CDD); IPR036849 (SUPERFAMILY); IPR029017 (SUPERFAMILY)	P:GO:0006096; F:GO:0000287; F:GO:0004634; C:GO:0000015	P:glycolytic process; F:magnesium ion binding; F:phosphopyruvate hydratase activity; C:phosphopyruvate hydratase complex
TRUE	INTERPRO, BLASTED, MAPPED, ANNOTATED	GFP05253.1	C40 family peptidase	310	20	0	99.48	2	P:GO:0006508; F:GO:0004180	P:proteolysis; F:carboxypeptidase activity	EC:3.4	Acting on peptide bonds (peptidases)	IPR000064 (PFAM); G3DSA:3.90.1720.10 (GENE3D); PTHR47053 (PANTHER); IPR000064 (PROSITE_PROFILES); IPR038765 (SUPERFAMILY)	no GO terms	no GO terms
TRUE	INTERPRO, BLASTED, MAPPED, ANNOTATED	GFP05746.1	30S ribosomal protein S11	129	11	1.57442e-91	99.79	4	P:GO:0006412; F:GO:0003735; F:GO:0019843; C:GO:0005840	P:translation; F:structural constituent of ribosome; F:rRNA binding; C:ribosome			IPR001971 (PIRSF); IPR001971 (PFAM); IPR019981 (TIGRFAM); IPR036967 (G3DSA:3.30.420.GENE3D); PTHR11759:SF3 (PANTHER); IPR001971 (PANTHER); IPR018102 (PROSITE_PATTERNS); IPR001971 (HAMAP); SSF53137 (SUPERFAMILY)	P:GO:0006412; F:GO:0003735; C:GO:0005840	P:translation; F:structural constituent of ribosome; C:ribosome
TRUE	INTERPRO, BLASTED, MAPPED, ANNOTATED	GFP06515.1	aldose epimerase	186	18	1.68379e-137	99.31	3	P:GO:0005975; F:GO:0016853; F:GO:0030246	P:carbohydrate metabolic process; F:isomerase activity; F:carbohydrate binding	EC:5	Isomerases	IPR014718 (G3DSA:2.70.98.GENE3D); IPR008183 (PFAM); IPR011013 (SUPERFAMILY)	P:GO:0005975; F:GO:0003824; F:GO:0016853; F:GO:0030246	P:carbohydrate metabolic process; F:catalytic activity; F:isomerase activity; F:carbohydrate binding
TRUE	INTERPRO, BLASTED, MAPPED, ANNOTATED	GFP06973.1	Phenylalanine--tRNA ligase beta subunit	215	20	1.55349e-161	91.06	2	F:GO:0000049; F:GO:0004826	F:tRNA binding; F:phenylalanine-tRNA ligase activity	EC:6.1.1.20	Phenylalanine--tRNA ligase	IPR002547 (PFAM); G3DSA:2.40.50.140 (GENE3D); IPR027855 (PFAM); IPR037154 (G3DSA:3.30.1940.GENE3D); IPR002547 (PROSITE_PROFILES); IPR033714 (CDD); IPR012340 (SUPERFAMILY)	F:GO:0000049	F:tRNA binding
TRUE	INTERPRO, BLASTED	GFP07902.1	DUF1002 domain-containing protein	314	20	0	99.17						IPR009343 (PFAM)	no GO terms	no GO terms
TRUE	INTERPRO, BLASTED, MAPPED, ANNOTATED	GFP08095.1	Penicillin-binding protein 2B	106	20	1.68726e-72	99.2	2	F:GO:0008658; C:GO:0016021	F:penicillin binding; C:integral component of membrane			IPR005543 (PFAM); IPR005543 (PROSITE_PROFILES); cd06575 (CDD); SSF54184 (SUPERFAMILY); SSF54184 (SUPERFAMILY)	no GO terms	no GO terms
TRUE	INTERPRO, BLASTED, MAPPED, ANNOTATED	GFP08239.1	Serine protease Do-like HtrA	413	20	0	99.19	5	P:GO:0006508; F:GO:0004252; F:GO:0005515; C:GO:0005886; C:GO:0016021	P:proteolysis; F:serine-type endopeptidase activity; F:protein binding; C:plasma membrane; C:integral component of membrane	EC:3.4.21	Acting on peptide bonds (peptidases)	IPR001940 (PRINTS); IPR043504 (G3DSA:2.40.10.GENE3D); IPR001478 (PFAM); IPR036034 (G3DSA:2.30.42.GENE3D); IPR043504 (G3DSA:2.40.10.GENE3D); PF13365 (PFAM); mobidb-lite (MOBIDB_LITE); PTHR43019:SF23 (PANTHER); PTHR43019 (PANTHER); IPR001478 (PROSITE_PROFILES); cd00987 (CDD); IPR009003 (SUPERFAMILY); IPR036034 (SUPERFAMILY)	P:GO:0006508; F:GO:0004252; F:GO:0005515	P:proteolysis; F:serine-type endopeptidase activity; F:protein binding
TRUE	INTERPRO, BLASTED, MAPPED, ANNOTATED	GFP08348.1	alpha/beta hydrolase	318	20	0	99.67	3	F:GO:0016787; F:GO:0070205; C:GO:0016021	F:hydrolase activity; F:2-succinyl-6-hydroxy-2,4-cyclohexadiene-1-carboxylate synthase activity; C:integral component of membrane	EC:3; EC:4.2.99.20	Hydrolases; 2-succinyl-6-hydroxy-2,4-cyclohexadiene-1-carboxylate synthase	IPR022742 (PFAM); IPR029058 (G3DSA:3.40.50.GENE3D); PTHR43358 (PANTHER); PTHR43358:SF5 (PANTHER); IPR029058 (SUPERFAMILY)	no GO terms	no GO terms
TRUE	INTERPRO, BLASTED, MAPPED, ANNOTATED	GFP08510.1	Phosphate-binding protein PstS 1	288	20	0	99.24	3	P:GO:0006817; F:GO:0042301; C:GO:0005886	P:phosphate ion transport; F:phosphate ion binding; C:plasma membrane			G3DSA:3.40.190.10 (GENE3D); G3DSA:3.40.190.10 (GENE3D); IPR011862 (TIGRFAM); IPR024370 (PFAM); PTHR30570 (PANTHER); PTHR30570:SF4 (PANTHER); PS51257 (PROSITE_PROFILES); cd13653 (CDD); SSF53850 (SUPERFAMILY)	F:GO:0042301	F:phosphate ion binding
TRUE	INTERPRO, BLASTED, MAPPED, ANNOTATED	GFP08545.1	Oligopeptide-binding protein AppA	583	20	0	93.9	2	P:GO:0055085; C:GO:0043190	P:transmembrane transport; C:ATP-binding cassette (ABC) transporter complex			G3DSA:3.40.190.10 (GENE3D); IPR030678 (PIRSF); G3DSA:3.10.105.10 (GENE3D); IPR000914 (PFAM); IPR039424 (PANTHER); PS51257 (PROSITE_PROFILES); cd08510 (CDD); SSF53850 (SUPERFAMILY)	P:GO:0055085; C:GO:0043190	P:transmembrane transport; C:ATP-binding cassette (ABC) transporter complex
TRUE	INTERPRO, BLASTED, MAPPED, ANNOTATED	GFP08627.1	Endonuclease YhcR	830	20	0	99.26	3	P:GO:0009166; P:GO:0090305; F:GO:0004519	P:nucleotide catabolic process; P:nucleic acid phosphodiester bond hydrolysis; F:endonuclease activity	EC:3.1	Acting on ester bonds	Coil (COILS); IPR006179 (PRINTS); IPR024968 (PFAM); IPR036907 (G3DSA:3.90.780.GENE3D); IPR029052 (G3DSA:3.60.21.GENE3D); IPR008334 (PFAM); IPR004843 (PFAM); mobidb-lite (MOBIDB_LITE); mobidb-lite (MOBIDB_LITE); mobidb-lite (MOBIDB_LITE); mobidb-lite (MOBIDB_LITE); mobidb-lite (MOBIDB_LITE); IPR006179 (PANTHER); PTHR11575:SF24 (PANTHER); IPR036907 (SUPERFAMILY); IPR029052 (SUPERFAMILY)	P:GO:0009166; F:GO:0016787	P:nucleotide catabolic process; F:hydrolase activity
TRUE	INTERPRO, BLASTED, MAPPED, ANNOTATED	GFP09071.1	L,D-transpeptidase family protein	401	20	0	99.83	2	F:GO:0016740; C:GO:0016021	F:transferase activity; C:integral component of membrane	EC:2	Transferases	Coil (COILS); Coil (COILS); IPR005490 (PFAM); IPR038054 (G3DSA:3.10.20.GENE3D); IPR038063 (G3DSA:2.40.440.GENE3D); IPR022029 (PFAM); PTHR30582 (PANTHER); PTHR30582:SF2 (PANTHER); IPR005490 (CDD); IPR038054 (SUPERFAMILY); IPR038063 (SUPERFAMILY)	F:GO:0016740	F:transferase activity
TRUE	INTERPRO, BLASTED	GFP09705.1	SH3-like domain-containing protein	541	20	0	99.53						IPR022038 (PFAM); IPR025987 (PFAM); IPR013783 (G3DSA:2.60.40.GENE3D); IPR038200 (G3DSA:2.30.30.GENE3D); SSF63825 (SUPERFAMILY); SSF82057 (SUPERFAMILY)	no GO terms	no GO terms
TRUE	INTERPRO, BLASTED, MAPPED, ANNOTATED	GFP09959.1	acyl carrier protein	80	17	3.61837e-48	74.16	3	P:GO:0006633; F:GO:0000036; C:GO:0005737	P:fatty acid biosynthetic process; F:acyl carrier activity; C:cytoplasm			IPR036736 (G3DSA:1.10.1200.GENE3D); IPR009081 (PFAM); PTHR20863:SF62 (PANTHER); IPR003231 (PANTHER); IPR009081 (PROSITE_PROFILES); IPR003231 (HAMAP); IPR036736 (SUPERFAMILY)	P:GO:0006633	P:fatty acid biosynthetic process
TRUE	INTERPRO, BLASTED, MAPPED, ANNOTATED	GFP10060.1	thioredoxin	106	19	3.52736e-75	81.22	1	F:GO:0016853	F:isomerase activity	EC:5	Isomerases	G3DSA:3.40.30.10 (GENE3D); IPR013766 (PFAM); PTHR45663:SF6 (PANTHER); PTHR45663 (PANTHER); IPR013766 (PROSITE_PROFILES); cd02947 (CDD); IPR036249 (SUPERFAMILY)	no GO terms	no GO terms
TRUE	INTERPRO, BLASTED, MAPPED, ANNOTATED	GFP10072.1	Oligopeptide-binding protein AppA	581	20	0	94.14	2	P:GO:0055085; C:GO:0043190	P:transmembrane transport; C:ATP-binding cassette (ABC) transporter complex			IPR030678 (PIRSF); G3DSA:3.10.105.10 (GENE3D); G3DSA:3.40.190.10 (GENE3D); IPR000914 (PFAM); IPR039424 (PANTHER); PS51257 (PROSITE_PROFILES); cd08510 (CDD); SSF53850 (SUPERFAMILY)	P:GO:0055085; C:GO:0043190	P:transmembrane transport; C:ATP-binding cassette (ABC) transporter complex
TRUE	INTERPRO, BLASTED, MAPPED, ANNOTATED	GFP10108.1	flavodoxin	148	6	3.07477e-105	99.77	3	P:GO:0022900; F:GO:0009055; F:GO:0010181	P:electron transport chain; F:electron transfer activity; F:FMN binding	EC:1	Oxidoreductases	IPR001094 (PRINTS); IPR029039 (G3DSA:3.40.50.GENE3D); IPR010087 (TIGRFAM); IPR008254 (PFAM); PTHR42809 (PANTHER); PTHR42809:SF1 (PANTHER); IPR008254 (PROSITE_PROFILES); IPR029039 (SUPERFAMILY)	F:GO:0010181	F:FMN binding
TRUE	INTERPRO, BLASTED, MAPPED, ANNOTATED	GFP10335.1	Phosphate-binding protein PstS 1	288	20	0	99.34	3	P:GO:0006817; F:GO:0042301; C:GO:0005886	P:phosphate ion transport; F:phosphate ion binding; C:plasma membrane			G3DSA:3.40.190.10 (GENE3D); IPR024370 (PFAM); IPR011862 (TIGRFAM); G3DSA:3.40.190.10 (GENE3D); PTHR30570:SF4 (PANTHER); PTHR30570 (PANTHER); PS51257 (PROSITE_PROFILES); cd13653 (CDD); SSF53850 (SUPERFAMILY)	F:GO:0042301	F:phosphate ion binding
TRUE	INTERPRO, BLASTED, MAPPED, ANNOTATED	GFP10552.1	50S ribosomal protein L18	119	9	1.57464e-83	98.87	4	P:GO:0006412; F:GO:0003735; F:GO:0019843; C:GO:0005840	P:translation; F:structural constituent of ribosome; F:rRNA binding; C:ribosome			IPR005484 (PFAM); G3DSA:3.30.420.100 (GENE3D); IPR004389 (TIGRFAM); IPR005484 (PANTHER); PTHR12899:SF3 (PANTHER); IPR004389 (HAMAP); cd00432 (CDD); SSF53137 (SUPERFAMILY)	P:GO:0006412; F:GO:0003735; C:GO:0005840	P:translation; F:structural constituent of ribosome; C:ribosome
TRUE	INTERPRO, BLASTED, MAPPED, ANNOTATED	GFP10553.1	50S ribosomal protein L6	176	9	8.37588e-127	99.37	4	P:GO:0006412; F:GO:0003735; F:GO:0019843; C:GO:0005840	P:translation; F:structural constituent of ribosome; F:rRNA binding; C:ribosome			IPR019906 (PRINTS); IPR000702 (PIRSF); IPR019906 (TIGRFAM); IPR020040 (PFAM); IPR036789 (G3DSA:3.90.930.GENE3D); IPR036789 (G3DSA:3.90.930.GENE3D); IPR019906 (PTHR11655:PANTHER); IPR000702 (PANTHER); IPR002358 (PROSITE_PATTERNS); IPR019906 (HAMAP); IPR036789 (SUPERFAMILY); IPR036789 (SUPERFAMILY)	P:GO:0006412; F:GO:0003735; F:GO:0019843; C:GO:0005840	P:translation; F:structural constituent of ribosome; F:rRNA binding; C:ribosome
TRUE	INTERPRO, BLASTED	GFP10580.1	SH3-like domain-containing protein	541	20	0	99.68						IPR025987 (PFAM); IPR013783 (G3DSA:2.60.40.GENE3D); IPR022038 (PFAM); IPR038200 (G3DSA:2.30.30.GENE3D); SSF63825 (SUPERFAMILY); SSF82057 (SUPERFAMILY)	no GO terms	no GO terms
TRUE	INTERPRO, BLASTED, MAPPED, ANNOTATED	GFP10610.1	single-stranded DNA-binding protein	172	20	7.72205e-125	81.72	4	P:GO:0006260; P:GO:0006281; P:GO:0006310; F:GO:0003697	P:DNA replication; P:DNA repair; P:DNA recombination; F:single-stranded DNA binding			IPR011344 (PIRSF); IPR011344 (TIGRFAM); IPR000424 (PFAM); G3DSA:2.40.50.140 (GENE3D); mobidb-lite (MOBIDB_LITE); mobidb-lite (MOBIDB_LITE); IPR011344 (PANTHER); PTHR10302:SF0 (PANTHER); IPR000424 (PROSITE_PROFILES); IPR011344 (HAMAP); IPR000424 (CDD); IPR012340 (SUPERFAMILY)	P:GO:0006260; F:GO:0003697	P:DNA replication; F:single-stranded DNA binding
TRUE	INTERPRO, BLASTED, MAPPED, ANNOTATED	GFP10613.1	molecular chaperone DnaK	608	20	0	98.87	4	P:GO:0006457; F:GO:0005524; F:GO:0016887; F:GO:0051082	P:protein folding; F:ATP binding; F:ATP hydrolysis activity; F:unfolded protein binding			Coil (COILS); Coil (COILS); Coil (COILS); PR00301 (PRINTS); G3DSA:3.30.420.40 (GENE3D); IPR029047 (G3DSA:2.60.34.GENE3D); IPR013126 (PFAM); G3DSA:3.30.420.40 (GENE3D); G3DSA:3.90.640.10 (GENE3D); IPR029048 (G3DSA:1.20.1270.GENE3D); IPR012725 (TIGRFAM); mobidb-lite (MOBIDB_LITE); mobidb-lite (MOBIDB_LITE); mobidb-lite (MOBIDB_LITE); IPR013126 (PANTHER); PTHR19375:SF409 (PANTHER); IPR018181 (PROSIT…	P:GO:0006457; F:GO:0005524; F:GO:0016887; F:GO:0051082	P:protein folding; F:ATP binding; F:ATP hydrolysis activity; F:unfolded protein binding
TRUE	INTERPRO, BLASTED, MAPPED, ANNOTATED	GFP10699.1	aldose epimerase	186	18	2.69915e-137	98.89	3	P:GO:0005975; F:GO:0016853; F:GO:0030246	P:carbohydrate metabolic process; F:isomerase activity; F:carbohydrate binding	EC:5	Isomerases	IPR008183 (PFAM); IPR014718 (G3DSA:2.70.98.GENE3D); IPR011013 (SUPERFAMILY)	P:GO:0005975; F:GO:0003824; F:GO:0016853; F:GO:0030246	P:carbohydrate metabolic process; F:catalytic activity; F:isomerase activity; F:carbohydrate binding
TRUE	INTERPRO, BLASTED, MAPPED, ANNOTATED	GFP10730.1	GAF domain-containing protein	151	10	9.96879e-112	99.67	4	P:GO:0016310; F:GO:0005515; F:GO:0016301; F:GO:0033745	P:phosphorylation; F:protein binding; F:kinase activity; F:L-methionine-(R)-S-oxide reductase activity	EC:2.7; EC:1.8.4.14	Transferring phosphorus-containing groups; L-methionine (R)-S-oxide reductase	IPR029016 (G3DSA:3.30.450.GENE3D); IPR003018 (PFAM); PTHR21021 (PANTHER); PTHR21021:SF15 (PANTHER); SSF55781 (SUPERFAMILY)	F:GO:0005515	F:protein binding
TRUE	INTERPRO, BLASTED	GFP10945.1	hypothetical protein	261	20	0	97.64						no IPS match	no IPS match	no IPS match
TRUE	INTERPRO, BLASTED, MAPPED, ANNOTATED	GFP10966.1	4-oxalocrotonate tautomerase	59	7	2.01082e-39	97.53	2	P:GO:0006725; F:GO:0016853	P:cellular aromatic compound metabolic process; F:isomerase activity	EC:5	Isomerases	IPR014347 (G3DSA:3.30.429.GENE3D); IPR004370 (PFAM); IPR018191 (TIGRFAM); PTHR35530:SF1 (PANTHER); PTHR35530 (PANTHER); IPR014347 (SUPERFAMILY)	P:GO:0006725; F:GO:0016853	P:cellular aromatic compound metabolic process; F:isomerase activity
TRUE	INTERPRO, BLASTED, MAPPED, ANNOTATED	GFP10970.1	50S ribosomal protein L21	103	3	1.7582e-69	99.68	4	P:GO:0006412; F:GO:0003735; F:GO:0019843; C:GO:0005840	P:translation; F:structural constituent of ribosome; F:rRNA binding; C:ribosome			IPR028909 (PFAM); IPR001787 (TIGRFAM); IPR028909 (PANTHER); IPR018258 (PROSITE_PATTERNS); IPR001787 (HAMAP); IPR036164 (SUPERFAMILY)	P:GO:0006412; F:GO:0003723; F:GO:0003735; C:GO:0005840	P:translation; F:RNA binding; F:structural constituent of ribosome; C:ribosome
TRUE	INTERPRO, BLASTED, MAPPED, ANNOTATED	GFP10973.1	elongation factor P	189	20	9.34977e-141	87.31	3	P:GO:0006414; F:GO:0003746; C:GO:0005737	P:translational elongation; F:translation elongation factor activity; C:cytoplasm			IPR020599 (PIRSF); IPR013185 (PFAM); IPR001059 (PFAM); G3DSA:2.40.50.140 (GENE3D); IPR015365 (PFAM); IPR014722 (G3DSA:2.30.30.GENE3D); IPR011768 (TIGRFAM); G3DSA:2.40.50.140 (GENE3D); IPR020599 (PANTHER); PTHR30053:SF1 (PANTHER); IPR013852 (PROSITE_PATTERNS); IPR011768 (HAMAP); IPR001059 (CDD); IPR015365 (CDD); IPR012340 (SUPERFAMILY); IPR012340 (SUPERFAMILY); IPR008991 (SUPERFAMILY)	P:GO:0006414; P:GO:0043043; F:GO:0003746; C:GO:0005737	P:translational elongation; P:peptide biosynthetic process; F:translation elongation factor activity; C:cytoplasm
TRUE	INTERPRO, BLASTED, MAPPED, ANNOTATED	GFP11092.1	Endonuclease YhcR	829	20	0	99.06	3	P:GO:0009166; P:GO:0090305; F:GO:0004519	P:nucleotide catabolic process; P:nucleic acid phosphodiester bond hydrolysis; F:endonuclease activity	EC:3.1	Acting on ester bonds	Coil (COILS); IPR006179 (PRINTS); IPR029052 (G3DSA:3.60.21.GENE3D); IPR024968 (PFAM); IPR036907 (G3DSA:3.90.780.GENE3D); IPR008334 (PFAM); IPR004843 (PFAM); mobidb-lite (MOBIDB_LITE); mobidb-lite (MOBIDB_LITE); mobidb-lite (MOBIDB_LITE); mobidb-lite (MOBIDB_LITE); mobidb-lite (MOBIDB_LITE); PTHR11575:SF24 (PANTHER); IPR006179 (PANTHER); IPR029052 (SUPERFAMILY); IPR036907 (SUPERFAMILY)	P:GO:0009166; F:GO:0016787	P:nucleotide catabolic process; F:hydrolase activity
TRUE	INTERPRO, BLASTED, MAPPED, ANNOTATED	GFP11134.1	glucose-6-phosphate isomerase	446	20	0	99.65	4	P:GO:0006094; P:GO:0006096; F:GO:0004347; C:GO:0005737	P:gluconeogenesis; P:glycolytic process; F:glucose-6-phosphate isomerase activity; C:cytoplasm	EC:5.3.1.9	Glucose-6-phosphate isomerase	IPR001672 (PRINTS); G3DSA:3.40.50.10490 (GENE3D); IPR001672 (PFAM); G3DSA:3.40.50.10490 (GENE3D); IPR001672 (PANTHER); PTHR11469:SF1 (PANTHER); IPR018189 (PROSITE_PATTERNS); IPR018189 (PROSITE_PATTERNS); IPR001672 (HAMAP); IPR001672 (PROSITE_PROFILES); IPR035482 (CDD); IPR035476 (CDD); SSF53697 (SUPERFAMILY)	P:GO:0006094; P:GO:0006096; F:GO:0004347	P:gluconeogenesis; P:glycolytic process; F:glucose-6-phosphate isomerase activity
TRUE	INTERPRO, BLASTED, MAPPED	GFP11269.1	extracellular solute-binding protein	408	20	0	83.05	1	P:GO:0055085	P:transmembrane transport			IPR006059 (PFAM); G3DSA:3.40.190.10 (GENE3D); G3DSA:3.40.190.10 (GENE3D); PTHR30061 (PANTHER); PS51257 (PROSITE_PROFILES); SSF53850 (SUPERFAMILY)	no GO terms	no GO terms
TRUE	INTERPRO, BLASTED, MAPPED, ANNOTATED	GFP11344.1	phosphoglycerate kinase	403	14	0	99.88	4	P:GO:0006096; F:GO:0004618; F:GO:0005524; C:GO:0005737	P:glycolytic process; F:phosphoglycerate kinase activity; F:ATP binding; C:cytoplasm	EC:2.7.2.3	Phosphoglycerate kinase	IPR001576 (PRINTS); IPR015824 (G3DSA:3.40.50.GENE3D); IPR015824 (G3DSA:3.40.50.GENE3D); IPR001576 (PIRSF); IPR001576 (PFAM); IPR001576 (PANTHER); PTHR11406:SF23 (PANTHER); IPR015911 (PROSITE_PATTERNS); IPR001576 (HAMAP); IPR001576 (CDD); IPR036043 (SUPERFAMILY)	P:GO:0006096; F:GO:0004618	P:glycolytic process; F:phosphoglycerate kinase activity
TRUE	INTERPRO, BLASTED, MAPPED, ANNOTATED	GFP11456.1	alpha/beta hydrolase	318	20	0	99.67	3	F:GO:0016787; F:GO:0070205; C:GO:0016021	F:hydrolase activity; F:2-succinyl-6-hydroxy-2,4-cyclohexadiene-1-carboxylate synthase activity; C:integral component of membrane	EC:3; EC:4.2.99.20	Hydrolases; 2-succinyl-6-hydroxy-2,4-cyclohexadiene-1-carboxylate synthase	IPR029058 (G3DSA:3.40.50.GENE3D); IPR022742 (PFAM); PTHR43358:SF5 (PANTHER); PTHR43358 (PANTHER); IPR029058 (SUPERFAMILY)	no GO terms	no GO terms
TRUE	INTERPRO, BLASTED, MAPPED, ANNOTATED	GFP11517.1	Protein/nucleic acid deglycase 3	194	18	2.6931e-143	96.03	3	P:GO:0006508; F:GO:0008233; C:GO:0016021	P:proteolysis; F:peptidase activity; C:integral component of membrane	EC:3.4	Acting on peptide bonds (peptidases)	IPR029062 (G3DSA:3.40.50.GENE3D); IPR006287 (TIGRFAM); IPR002818 (PFAM); PTHR48094 (PANTHER); PTHR48094:SF12 (PANTHER); cd03135 (CDD); IPR029062 (SUPERFAMILY)	no GO terms	no GO terms
TRUE	INTERPRO, BLASTED, MAPPED, ANNOTATED	GFP11553.1	50S ribosomal protein L11	141	6	4.20059e-98	99.29	4	P:GO:0006412; F:GO:0003735; F:GO:0070180; C:GO:0005840	P:translation; F:structural constituent of ribosome; F:large ribosomal subunit rRNA binding; C:ribosome			IPR020783 (PFAM); IPR036796 (G3DSA:3.30.1550.GENE3D); IPR006519 (TIGRFAM); IPR020784 (PFAM); IPR036769 (G3DSA:1.10.10.GENE3D); PTHR11661:SF10 (PANTHER); IPR000911 (PANTHER); IPR020785 (PROSITE_PATTERNS); IPR000911 (HAMAP); IPR000911 (CDD); IPR036796 (SUPERFAMILY); IPR036769 (SUPERFAMILY)	P:GO:0006412; F:GO:0003735; C:GO:0005840	P:translation; F:structural constituent of ribosome; C:ribosome
TRUE	INTERPRO, BLASTED, MAPPED, ANNOTATED	GFP11554.1	transcription termination/antitermination protein NusG	185	14	1.14937e-136	99.38	2	P:GO:0031564; P:GO:0032784	P:transcription antitermination; P:regulation of DNA-templated transcription, elongation			IPR001062 (PRINTS); IPR001062 (TIGRFAM); IPR014722 (G3DSA:2.30.30.GENE3D); IPR006645 (PFAM); IPR036735 (G3DSA:3.30.70.GENE3D); IPR043425 (PANTHER); IPR001062 (PTHR30265:PANTHER); IPR001062 (HAMAP); cd06091 (CDD); cd09891 (CDD); IPR008991 (SUPERFAMILY); IPR036735 (SUPERFAMILY)	P:GO:0006355; P:GO:0032784	P:regulation of transcription, DNA-templated; P:regulation of DNA-templated transcription, elongation
TRUE	INTERPRO, BLASTED, MAPPED, ANNOTATED	GFP11619.1	Neutral endopeptidase	647	20	0	99.72	5	P:GO:0005975; P:GO:0006508; F:GO:0004222; F:GO:0004553; F:GO:0046872	P:carbohydrate metabolic process; P:proteolysis; F:metalloendopeptidase activity; F:hydrolase activity, hydrolyzing O-glycosyl compounds; F:metal ion binding	EC:3.4.24; EC:3.2.1	Acting on peptide bonds (peptidases); Glycosylases	IPR018497 (PRINTS); IPR008753 (PFAM); IPR042089 (G3DSA:1.10.1380.GENE3D); IPR024079 (G3DSA:3.40.390.GENE3D); IPR018497 (PFAM); PTHR11733:SF211 (PANTHER); IPR000718 (PANTHER); IPR001579 (PROSITE_PATTERNS); IPR000718 (PROSITE_PROFILES); IPR000718 (CDD); SSF55486 (SUPERFAMILY)	P:GO:0005975; P:GO:0006508; F:GO:0004222; F:GO:0004553; F:GO:0008237	P:carbohydrate metabolic process; P:proteolysis; F:metalloendopeptidase activity; F:hydrolase activity, hydrolyzing O-glycosyl compounds; F:metallopeptidase activity
TRUE	INTERPRO, BLASTED	GFP11821.1	MULTISPECIES: hypothetical protein	72	15	1.05473e-47	77.96						no IPS match	no IPS match	no IPS match
TRUE	INTERPRO, BLASTED	GFP11830.1	iron-sulfur cluster biosynthesis family protein	134	20	6.08209e-96	87.19						IPR035903 (G3DSA:2.60.300.GENE3D); IPR000361 (PFAM); IPR035903 (SUPERFAMILY)	no GO terms	no GO terms
TRUE	INTERPRO, BLASTED, MAPPED, ANNOTATED	GFP14677.1	MucBP domain-containing protein	229	20	7.7621e-168	91.13	3	C:GO:0005576; C:GO:0005618; C:GO:0016021	C:extracellular region; C:cell wall; C:integral component of membrane			G3DSA:2.60.40.4300 (GENE3D); IPR009459 (PFAM); IPR041495 (PFAM); G3DSA:3.10.20.320 (GENE3D); mobidb-lite (MOBIDB_LITE); mobidb-lite (MOBIDB_LITE)	no GO terms	no GO terms
TRUE	INTERPRO, BLASTED, MAPPED	GFP14681.1	extracellular solute-binding protein	408	20	0	83.05	1	P:GO:0055085	P:transmembrane transport			G3DSA:3.40.190.10 (GENE3D); G3DSA:3.40.190.10 (GENE3D); IPR006059 (PFAM); PTHR30061 (PANTHER); PS51257 (PROSITE_PROFILES); SSF53850 (SUPERFAMILY)	no GO terms	no GO terms
TRUE	INTERPRO, BLASTED	GFP14711.1	ACT domain-containing protein	89	20	3.4782e-60	77.28						G3DSA:3.30.70.260 (GENE3D); PF13740 (PFAM); PTHR34875:SF6 (PANTHER); PTHR34875 (PANTHER); IPR022986 (HAMAP); IPR002912 (PROSITE_PROFILES); IPR022986 (CDD); SSF55021 (SUPERFAMILY)	no GO terms	no GO terms
TRUE	INTERPRO, BLASTED, MAPPED, ANNOTATED	GFP14882.1	Penicillin-binding protein 2B	106	20	2.29449e-72	99.2	2	F:GO:0008658; C:GO:0016021	F:penicillin binding; C:integral component of membrane			IPR005543 (PFAM); IPR005543 (PROSITE_PROFILES); cd06575 (CDD); SSF54184 (SUPERFAMILY); SSF54184 (SUPERFAMILY)	no GO terms	no GO terms
TRUE	INTERPRO, BLASTED, MAPPED, ANNOTATED	GFP14891.1	Oligopeptide-binding protein AppA	583	20	0	94.15	2	P:GO:0055085; C:GO:0043190	P:transmembrane transport; C:ATP-binding cassette (ABC) transporter complex			G3DSA:3.40.190.10 (GENE3D); G3DSA:3.10.105.10 (GENE3D); IPR000914 (PFAM); IPR030678 (PIRSF); IPR039424 (PANTHER); PS51257 (PROSITE_PROFILES); cd08510 (CDD); SSF53850 (SUPERFAMILY)	P:GO:0055085; C:GO:0043190	P:transmembrane transport; C:ATP-binding cassette (ABC) transporter complex
TRUE	INTERPRO, BLASTED, MAPPED, ANNOTATED	GFP14958.1	Protein/nucleic acid deglycase 3	194	18	1.75543e-143	96.4	3	P:GO:0006508; F:GO:0008233; C:GO:0016021	P:proteolysis; F:peptidase activity; C:integral component of membrane	EC:3.4	Acting on peptide bonds (peptidases)	IPR002818 (PFAM); IPR006287 (TIGRFAM); IPR029062 (G3DSA:3.40.50.GENE3D); PTHR48094 (PANTHER); PTHR48094:SF12 (PANTHER); cd03135 (CDD); IPR029062 (SUPERFAMILY)	no GO terms	no GO terms
TRUE	INTERPRO, BLASTED	GFP15558.1	YlbF family regulator	116	10	4.97072e-79	99.48						IPR023378 (G3DSA:1.20.1500.GENE3D); IPR010368 (PFAM); IPR010368 (HAMAP); IPR023378 (SUPERFAMILY)	no GO terms	no GO terms
TRUE	INTERPRO, BLASTED	GFP15612.1	DUF1002 domain-containing protein	314	20	0	99.27						IPR009343 (PFAM)	no GO terms	no GO terms
TRUE	INTERPRO, BLASTED	PXZ37147.1	Conserved protein	115	20	8.14118e-80	94.55						no IPS match	no IPS match	no IPS match
TRUE	INTERPRO, BLASTED, MAPPED, ANNOTATED	PZD75601.1	N-acetylglucosamine kinase	307	19	0	99.48	3	P:GO:0046835; F:GO:0045127; F:GO:0047931	P:carbohydrate phosphorylation; F:N-acetylglucosamine kinase activity; F:glucosamine kinase activity	EC:2.7.1.59; EC:2.7.1.8	N-acetylglucosamine kinase; Glucosamine kinase	G3DSA:3.30.420.40 (GENE3D); G3DSA:3.30.420.40 (GENE3D); IPR002731 (PFAM); PTHR43190:SF3 (PANTHER); PTHR43190 (PANTHER); cd00012 (CDD); IPR043129 (SUPERFAMILY); IPR043129 (SUPERFAMILY)	no GO terms	no GO terms
TRUE	INTERPRO, BLASTED	PZD78898.1	DUF4430 domain-containing protein	806	20	0	97.48						IPR027954 (PFAM); G3DSA:1.50.10.20 (GENE3D); IPR044081 (PFAM); G3DSA:2.170.130.30 (GENE3D); mobidb-lite (MOBIDB_LITE); mobidb-lite (MOBIDB_LITE)	no GO terms	no GO terms
TRUE	INTERPRO, BLASTED, MAPPED, ANNOTATED	QPB50851.1	S4 domain-containing protein YaaA	76	10	5.29968e-52	99.6	1	F:GO:0003723	F:RNA binding			PF13275 (PFAM); IPR014330 (TIGRFAM); IPR036986 (G3DSA:3.10.290.GENE3D); PS50889 (PROSITE_PROFILES); SSF55174 (SUPERFAMILY)	F:GO:0003723	F:RNA binding
TRUE	INTERPRO, BLASTED, MAPPED, ANNOTATED	QPB50856.1	single-stranded DNA-binding protein	172	20	6.9958e-125	81.59	4	P:GO:0006260; P:GO:0006281; P:GO:0006310; F:GO:0003697	P:DNA replication; P:DNA repair; P:DNA recombination; F:single-stranded DNA binding			IPR011344 (PIRSF); IPR011344 (TIGRFAM); IPR000424 (PFAM); G3DSA:2.40.50.140 (GENE3D); mobidb-lite (MOBIDB_LITE); mobidb-lite (MOBIDB_LITE); IPR011344 (PANTHER); PTHR10302:SF0 (PANTHER); IPR000424 (PROSITE_PROFILES); IPR011344 (HAMAP); IPR000424 (CDD); IPR012340 (SUPERFAMILY)	P:GO:0006260; F:GO:0003697	P:DNA replication; F:single-stranded DNA binding
TRUE	INTERPRO, BLASTED, MAPPED, ANNOTATED	QPB50909.1	penicillin-binding protein	377	20	0	98.57	1	F:GO:0016787	F:hydrolase activity	EC:3	Hydrolases	IPR001466 (PFAM); IPR012338 (G3DSA:3.40.710.GENE3D); PTHR46825 (PANTHER); PTHR46825:SF7 (PANTHER); IPR012338 (SUPERFAMILY)	no GO terms	no GO terms
TRUE	INTERPRO, BLASTED, MAPPED, ANNOTATED	QPB50928.1	cell surface protein	363	20	0	77.92	3	F:GO:0005199; C:GO:0009274; C:GO:0030115	F:structural constituent of cell wall; C:peptidoglycan-based cell wall; C:S-layer			IPR004903 (PRINTS); IPR024968 (PFAM)	F:GO:0005199; C:GO:0009274; C:GO:0030115	F:structural constituent of cell wall; C:peptidoglycan-based cell wall; C:S-layer
TRUE	INTERPRO, BLASTED	QPB50953.1	DUF1002 domain-containing protein	314	20	0	98.69						IPR009343 (PFAM)	no GO terms	no GO terms
TRUE	INTERPRO, BLASTED, MAPPED, ANNOTATED	QPB50988.1	Neutral endopeptidase	647	20	0	99.77	5	P:GO:0005975; P:GO:0006508; F:GO:0004222; F:GO:0004553; F:GO:0046872	P:carbohydrate metabolic process; P:proteolysis; F:metalloendopeptidase activity; F:hydrolase activity, hydrolyzing O-glycosyl compounds; F:metal ion binding	EC:3.4.24; EC:3.2.1	Acting on peptide bonds (peptidases); Glycosylases	IPR018497 (PRINTS); IPR018497 (PFAM); IPR008753 (PFAM); IPR042089 (G3DSA:1.10.1380.GENE3D); IPR024079 (G3DSA:3.40.390.GENE3D); PTHR11733:SF211 (PANTHER); IPR000718 (PANTHER); IPR001579 (PROSITE_PATTERNS); IPR000718 (PROSITE_PROFILES); IPR000718 (CDD); SSF55486 (SUPERFAMILY)	P:GO:0005975; P:GO:0006508; F:GO:0004222; F:GO:0004553; F:GO:0008237	P:carbohydrate metabolic process; P:proteolysis; F:metalloendopeptidase activity; F:hydrolase activity, hydrolyzing O-glycosyl compounds; F:metallopeptidase activity
TRUE	INTERPRO, BLASTED	QPB50991.1	Conserved protein	144	20	4.40339e-104	99.41						Coil (COILS); mobidb-lite (MOBIDB_LITE)	no GO terms	no GO terms
TRUE	INTERPRO, BLASTED	QPB50992.1	hypothetical protein	133	20	9.71932e-82	97.32						mobidb-lite (MOBIDB_LITE); mobidb-lite (MOBIDB_LITE); mobidb-lite (MOBIDB_LITE)	no GO terms	no GO terms
TRUE	INTERPRO, BLASTED, MAPPED, ANNOTATED	QPB50995.1	S-layer protein	451	20	0	92.62	5	F:GO:0005199; C:GO:0005576; C:GO:0009274; C:GO:0016021; C:GO:0030115	F:structural constituent of cell wall; C:extracellular region; C:peptidoglycan-based cell wall; C:integral component of membrane; C:S-layer			IPR004903 (PRINTS); IPR024968 (PFAM); IPR004903 (PIRSF)	F:GO:0005199; C:GO:0009274; C:GO:0030115	F:structural constituent of cell wall; C:peptidoglycan-based cell wall; C:S-layer
TRUE	INTERPRO, BLASTED, MAPPED, ANNOTATED	QPB50997.1	SLAP domain-containing protein	407	20	0	97.2	5	P:GO:0008152; P:GO:0071555; F:GO:0004040; F:GO:0016798; C:GO:0005576	P:metabolic process; P:cell wall organization; F:amidase activity; F:hydrolase activity, acting on glycosyl bonds; C:extracellular region	EC:3.5.1.4; EC:3.2	Amidase; Glycosylases	IPR002901 (PFAM); IPR024968 (PFAM); G3DSA:1.10.530.10 (GENE3D); G3DSA:4.10.80.30 (GENE3D); PTHR33308 (PANTHER)	F:GO:0004040	F:amidase activity
TRUE	INTERPRO, BLASTED	QPB51038.1	SLAP domain-containing protein	296	20	0	94.94						IPR024968 (PFAM); mobidb-lite (MOBIDB_LITE); mobidb-lite (MOBIDB_LITE); mobidb-lite (MOBIDB_LITE); mobidb-lite (MOBIDB_LITE)	no GO terms	no GO terms
TRUE	INTERPRO, BLASTED, MAPPED, ANNOTATED	QPB51041.1	SLAP domain-containing protein	463	20	0	96.88	1	P:GO:0051301	P:cell division			IPR024968 (PFAM); G3DSA:1.20.120.1850 (GENE3D); mobidb-lite (MOBIDB_LITE); mobidb-lite (MOBIDB_LITE)	no GO terms	no GO terms
TRUE	INTERPRO, BLASTED, MAPPED, ANNOTATED	QPB51106.1	50S ribosomal protein L18	119	9	9.09498e-84	99.53	4	P:GO:0006412; F:GO:0003735; F:GO:0019843; C:GO:0005840	P:translation; F:structural constituent of ribosome; F:rRNA binding; C:ribosome			IPR004389 (TIGRFAM); IPR005484 (PFAM); G3DSA:3.30.420.100 (GENE3D); PTHR12899:SF3 (PANTHER); IPR005484 (PANTHER); IPR004389 (HAMAP); cd00432 (CDD); SSF53137 (SUPERFAMILY)	P:GO:0006412; F:GO:0003735; C:GO:0005840	P:translation; F:structural constituent of ribosome; C:ribosome
TRUE	INTERPRO, BLASTED, MAPPED, ANNOTATED	QPB51204.1	S8 family serine peptidase	1667	20	0	89.36	4	P:GO:0006508; F:GO:0004252; C:GO:0005618; C:GO:0016020	P:proteolysis; F:serine-type endopeptidase activity; C:cell wall; C:membrane	EC:3.4.21	Acting on peptide bonds (peptidases)	IPR015500 (PRINTS); IPR000209 (PFAM); IPR010435 (PFAM); G3DSA:2.60.40.1710 (GENE3D); IPR024968 (PFAM); IPR036852 (G3DSA:3.40.50.GENE3D); G3DSA:2.60.40.4070 (GENE3D); mobidb-lite (MOBIDB_LITE); mobidb-lite (MOBIDB_LITE); mobidb-lite (MOBIDB_LITE); mobidb-lite (MOBIDB_LITE); mobidb-lite (MOBIDB_LITE); PTHR43399 (PANTHER); PTHR43399:SF4 (PANTHER); IPR023828 (PROSITE_PATTERNS); PS51892 (PROSITE_PROFI…	P:GO:0006508; F:GO:0004252; F:GO:0008236; C:GO:0005618; C:GO:0016020	P:proteolysis; F:serine-type endopeptidase activity; F:serine-type peptidase activity; C:cell wall; C:membrane
TRUE	INTERPRO, BLASTED, MAPPED, ANNOTATED	QPB51226.1	bifunctional oligoribonuclease/PAP phosphatase NrnA	318	20	0	99.43	3	P:GO:0090305; F:GO:0003676; F:GO:0008946	P:nucleic acid phosphodiester bond hydrolysis; F:nucleic acid binding; F:oligonucleotidase activity	EC:3.1.13.3	Oligonucleotidase	G3DSA:3.90.1640.10 (GENE3D); IPR003156 (PFAM); G3DSA:3.10.310.30 (GENE3D); IPR001667 (PFAM); PTHR47618 (PANTHER); IPR038763 (SUPERFAMILY)	F:GO:0003676	F:nucleic acid binding
TRUE	INTERPRO, BLASTED, MAPPED, ANNOTATED	QPB51274.1	D-alanyl-D-alanine carboxypeptidase	431	20	0	98.69	4	P:GO:0006508; P:GO:0008360; P:GO:0071555; F:GO:0009002	P:proteolysis; P:regulation of cell shape; P:cell wall organization; F:serine-type D-Ala-D-Ala carboxypeptidase activity	EC:3.4.21; EC:3.4.16.4	Acting on peptide bonds (peptidases); Serine-type D-Ala-D-Ala carboxypeptidase	IPR018044 (PRINTS); IPR037167 (G3DSA:2.60.410.GENE3D); IPR012907 (PFAM); IPR001967 (PFAM); IPR012338 (G3DSA:3.40.710.GENE3D); PTHR21581:SF11 (PANTHER); PTHR21581 (PANTHER); PS51257 (PROSITE_PROFILES); IPR015956 (SUPERFAMILY); IPR012338 (SUPERFAMILY)	P:GO:0006508; F:GO:0004180; F:GO:0009002	P:proteolysis; F:carboxypeptidase activity; F:serine-type D-Ala-D-Ala carboxypeptidase activity
TRUE	INTERPRO, BLASTED	QPB51290.1	in hlv 5'region	213	20	1.12545e-152	72.67						no IPS match	no IPS match	no IPS match
TRUE	INTERPRO, BLASTED, MAPPED, ANNOTATED	QPB51313.1	peptidylprolyl isomerase	300	20	0	98.87	6	P:GO:0000413; P:GO:0006457; P:GO:0006508; F:GO:0003755; F:GO:0008233; C:GO:0005886	P:protein peptidyl-prolyl isomerization; P:protein folding; P:proteolysis; F:peptidyl-prolyl cis-trans isomerase activity; F:peptidase activity; C:plasma membrane	EC:5.2.1.8; EC:3.4	Peptidylprolyl isomerase; Acting on peptide bonds (peptidases)	PF13616 (PFAM); G3DSA:3.10.50.40 (GENE3D); G3DSA:1.10.4030.10 (GENE3D); PTHR47245:SF1 (PANTHER); PTHR47245 (PANTHER); PS51257 (PROSITE_PROFILES); IPR000297 (PROSITE_PROFILES); IPR023059 (HAMAP); IPR027304 (SUPERFAMILY); SSF54534 (SUPERFAMILY)	F:GO:0003755	F:peptidyl-prolyl cis-trans isomerase activity
TRUE	INTERPRO, BLASTED	QPB51383.1	iron-sulfur cluster biosynthesis family protein	131	20	3.46762e-94	82.92						IPR000361 (PFAM); IPR035903 (G3DSA:2.60.300.GENE3D); IPR035903 (SUPERFAMILY)	no GO terms	no GO terms
TRUE	INTERPRO, BLASTED, MAPPED, ANNOTATED	QPB51384.1	N-acetylglucosamine kinase	307	19	0	99.48	3	P:GO:0046835; F:GO:0045127; F:GO:0047931	P:carbohydrate phosphorylation; F:N-acetylglucosamine kinase activity; F:glucosamine kinase activity	EC:2.7.1.59; EC:2.7.1.8	N-acetylglucosamine kinase; Glucosamine kinase	G3DSA:3.30.420.40 (GENE3D); G3DSA:3.30.420.40 (GENE3D); IPR002731 (PFAM); PTHR43190:SF3 (PANTHER); PTHR43190 (PANTHER); cd00012 (CDD); IPR043129 (SUPERFAMILY); IPR043129 (SUPERFAMILY)	no GO terms	no GO terms
TRUE	INTERPRO, BLASTED, MAPPED, ANNOTATED	QPB51385.1	Penicillin-binding protein 2B	702	20	0	99.54	3	P:GO:0051301; F:GO:0008658; C:GO:0016021	P:cell division; F:penicillin binding; C:integral component of membrane			G3DSA:3.90.1310.10 (GENE3D); G3DSA:1.10.10.1230 (GENE3D); IPR005311 (PFAM); IPR001460 (PFAM); IPR012338 (G3DSA:3.40.710.GENE3D); PTHR30627 (PANTHER); PTHR30627:SF21 (PANTHER); IPR036138 (SUPERFAMILY); IPR012338 (SUPERFAMILY)	F:GO:0008658	F:penicillin binding
TRUE	INTERPRO, BLASTED	QPB51401.1	hypothetical protein	275	15	0	96.39						mobidb-lite (MOBIDB_LITE); mobidb-lite (MOBIDB_LITE); PS51257 (PROSITE_PROFILES)	no GO terms	no GO terms
TRUE	INTERPRO, BLASTED	QPB51425.1	hypothetical protein	261	20	0	98.1						no IPS match	no IPS match	no IPS match
TRUE	INTERPRO, BLASTED, MAPPED, ANNOTATED	QPB51436.1	MucBP domain-containing protein	1778	20	0	87.21	3	C:GO:0005576; C:GO:0005618; C:GO:0016021	C:extracellular region; C:cell wall; C:integral component of membrane			Coil (COILS); G3DSA:3.10.20.320 (GENE3D); IPR019931 (PFAM); G3DSA:2.60.40.4300 (GENE3D); PF18483 (PFAM); IPR041495 (PFAM); IPR041558 (PFAM); G3DSA:3.10.20.470 (GENE3D); IPR009459 (PFAM); TIGR01167 (TIGRFAM); G3DSA:2.60.120.200 (GENE3D); mobidb-lite (MOBIDB_LITE); mobidb-lite (MOBIDB_LITE); mobidb-lite (MOBIDB_LITE); mobidb-lite (MOBIDB_LITE); mobidb-lite (MOBIDB_LITE); mobidb-lite (MOBIDB_LITE); …	no GO terms	no GO terms
TRUE	INTERPRO, BLASTED	QPB51452.1	hypothetical protein	99	20	2.5822e-70	87.71						no IPS match	no IPS match	no IPS match
TRUE	INTERPRO, BLASTED, MAPPED, ANNOTATED	QPB51486.1	elongation factor P	189	20	1.53206e-140	87.66	3	P:GO:0006414; F:GO:0003746; C:GO:0005737	P:translational elongation; F:translation elongation factor activity; C:cytoplasm			IPR001059 (PFAM); IPR014722 (G3DSA:2.30.30.GENE3D); IPR015365 (PFAM); G3DSA:2.40.50.140 (GENE3D); IPR013185 (PFAM); G3DSA:2.40.50.140 (GENE3D); IPR020599 (PIRSF); IPR011768 (TIGRFAM); IPR020599 (PANTHER); PTHR30053:SF1 (PANTHER); IPR013852 (PROSITE_PATTERNS); IPR011768 (HAMAP); IPR001059 (CDD); IPR015365 (CDD); IPR012340 (SUPERFAMILY); IPR012340 (SUPERFAMILY); IPR008991 (SUPERFAMILY)	P:GO:0006414; P:GO:0043043; F:GO:0003746; C:GO:0005737	P:translational elongation; P:peptide biosynthetic process; F:translation elongation factor activity; C:cytoplasm
TRUE	INTERPRO, BLASTED, MAPPED, ANNOTATED	QPB51519.1	oligopeptide ABC transporter substrate-binding protein	589	20	0	96.45	2	P:GO:0055085; C:GO:0043190	P:transmembrane transport; C:ATP-binding cassette (ABC) transporter complex			IPR000914 (PFAM); G3DSA:3.40.190.10 (GENE3D); IPR030678 (PIRSF); G3DSA:3.10.105.10 (GENE3D); IPR039424 (PANTHER); PS51257 (PROSITE_PROFILES); cd08510 (CDD); SSF53850 (SUPERFAMILY)	P:GO:0055085; C:GO:0043190	P:transmembrane transport; C:ATP-binding cassette (ABC) transporter complex
TRUE	INTERPRO, BLASTED, MAPPED, ANNOTATED	QPB51563.1	molecular chaperone DnaK	619	20	0	98.92	4	P:GO:0006457; F:GO:0005524; F:GO:0016887; F:GO:0051082	P:protein folding; F:ATP binding; F:ATP hydrolysis activity; F:unfolded protein binding			Coil (COILS); Coil (COILS); Coil (COILS); PR00301 (PRINTS); IPR012725 (TIGRFAM); IPR013126 (PFAM); IPR029047 (G3DSA:2.60.34.GENE3D); G3DSA:3.30.420.40 (GENE3D); G3DSA:3.30.420.40 (GENE3D); IPR029048 (G3DSA:1.20.1270.GENE3D); G3DSA:3.90.640.10 (GENE3D); mobidb-lite (MOBIDB_LITE); mobidb-lite (MOBIDB_LITE); mobidb-lite (MOBIDB_LITE); IPR013126 (PANTHER); IPR013126 (PANTHER); PTHR19375:SF409 (PANTHE…	P:GO:0006457; F:GO:0005524; F:GO:0016887; F:GO:0051082	P:protein folding; F:ATP binding; F:ATP hydrolysis activity; F:unfolded protein binding
TRUE	INTERPRO, BLASTED, MAPPED, ANNOTATED	QPB51566.1	class A sortase	229	20	5.21236e-170	98.31	3	P:GO:0006508; F:GO:0008234; C:GO:0016021	P:proteolysis; F:cysteine-type peptidase activity; C:integral component of membrane	EC:3.4	Acting on peptide bonds (peptidases)	IPR005754 (PFAM); IPR023365 (G3DSA:2.40.260.GENE3D); IPR005754 (TIGRFAM); IPR042007 (CDD); IPR023365 (SUPERFAMILY)	no GO terms	no GO terms
TRUE	INTERPRO, BLASTED	QPB51640.1	DUF5052 family protein	205	20	4.28306e-153	99.58						IPR032484 (PFAM); PS51257 (PROSITE_PROFILES)	no GO terms	no GO terms
TRUE	INTERPRO, BLASTED, MAPPED, ANNOTATED	QPB51702.1	pyridoxamine 5'-phosphate oxidase family protein	121	12	3.61887e-86	98.31	2	P:GO:0042823; F:GO:0004733	P:pyridoxal phosphate biosynthetic process; F:pyridoxamine-phosphate oxidase activity	EC:1.4.3.5	Pyridoxal 5'-phosphate synthase	IPR011576 (PFAM); IPR012349 (G3DSA:2.30.110.GENE3D); SSF50475 (SUPERFAMILY)	no GO terms	no GO terms
TRUE	INTERPRO, BLASTED, MAPPED, ANNOTATED	QPB51714.1	Endonuclease YhcR	825	20	0	99.17	3	P:GO:0009166; P:GO:0090305; F:GO:0004519	P:nucleotide catabolic process; P:nucleic acid phosphodiester bond hydrolysis; F:endonuclease activity	EC:3.1	Acting on ester bonds	Coil (COILS); IPR006179 (PRINTS); IPR004843 (PFAM); IPR036907 (G3DSA:3.90.780.GENE3D); IPR024968 (PFAM); IPR008334 (PFAM); IPR029052 (G3DSA:3.60.21.GENE3D); mobidb-lite (MOBIDB_LITE); mobidb-lite (MOBIDB_LITE); mobidb-lite (MOBIDB_LITE); mobidb-lite (MOBIDB_LITE); mobidb-lite (MOBIDB_LITE); IPR006179 (PANTHER); PTHR11575:SF24 (PANTHER); IPR029052 (SUPERFAMILY); IPR036907 (SUPERFAMILY)	P:GO:0009166; F:GO:0016787	P:nucleotide catabolic process; F:hydrolase activity
TRUE	INTERPRO, BLASTED, MAPPED, ANNOTATED	QPB51778.1	L,D-transpeptidase family protein	401	20	0	99.63	2	F:GO:0016740; C:GO:0016021	F:transferase activity; C:integral component of membrane	EC:2	Transferases	Coil (COILS); Coil (COILS); IPR005490 (PFAM); IPR038054 (G3DSA:3.10.20.GENE3D); IPR022029 (PFAM); IPR038063 (G3DSA:2.40.440.GENE3D); PTHR30582 (PANTHER); PTHR30582:SF2 (PANTHER); IPR005490 (CDD); IPR038063 (SUPERFAMILY); IPR038054 (SUPERFAMILY)	F:GO:0016740	F:transferase activity
TRUE	INTERPRO, BLASTED, MAPPED, ANNOTATED	QPB51781.1	serine hydrolase	365	20	0	99.41	1	F:GO:0016787	F:hydrolase activity	EC:3	Hydrolases	IPR001466 (PFAM); IPR012338 (G3DSA:3.40.710.GENE3D); PTHR46825:SF7 (PANTHER); PTHR46825 (PANTHER); IPR012338 (SUPERFAMILY)	no GO terms	no GO terms
TRUE	INTERPRO, BLASTED, MAPPED, ANNOTATED	QPB51812.1	LysM peptidoglycan-binding domain-containing protein	155	20	2.73622e-109	99.48	2	F:GO:0008745; C:GO:0016021	F:N-acetylmuramoyl-L-alanine amidase activity; C:integral component of membrane	EC:3.5.1.28	N-acetylmuramoyl-L-alanine amidase	IPR018392 (PFAM); IPR036779 (G3DSA:3.10.350.GENE3D); mobidb-lite (MOBIDB_LITE); mobidb-lite (MOBIDB_LITE); mobidb-lite (MOBIDB_LITE); mobidb-lite (MOBIDB_LITE); mobidb-lite (MOBIDB_LITE); IPR018392 (PROSITE_PROFILES); IPR018392 (CDD); IPR036779 (SUPERFAMILY)	no GO terms	no GO terms
TRUE	INTERPRO, BLASTED, MAPPED, ANNOTATED	QPB51884.1	phosphopyruvate hydratase	428	20	0	97.63	5	P:GO:0006096; F:GO:0000287; F:GO:0004634; C:GO:0000015; C:GO:0005576	P:glycolytic process; F:magnesium ion binding; F:phosphopyruvate hydratase activity; C:phosphopyruvate hydratase complex; C:extracellular region	EC:4.2.1.11	Phosphopyruvate hydratase	IPR000941 (PRINTS); IPR020810 (PFAM); IPR020811 (PFAM); IPR000941 (PIRSF); IPR036849 (G3DSA:3.20.20.GENE3D); IPR029017 (G3DSA:3.30.390.GENE3D); IPR000941 (TIGRFAM); IPR000941 (SFLD); SFLDS00001 (SFLD); PTHR11902:SF1 (PANTHER); IPR000941 (PANTHER); IPR020809 (PROSITE_PATTERNS); IPR000941 (HAMAP); IPR000941 (CDD); IPR036849 (SUPERFAMILY); IPR029017 (SUPERFAMILY)	P:GO:0006096; F:GO:0000287; F:GO:0004634; C:GO:0000015	P:glycolytic process; F:magnesium ion binding; F:phosphopyruvate hydratase activity; C:phosphopyruvate hydratase complex
TRUE	INTERPRO, BLASTED, MAPPED, ANNOTATED	QPB51914.1	elongation factor Tu	396	20	0	99.5	5	P:GO:0006414; F:GO:0003746; F:GO:0003924; F:GO:0005525; C:GO:0005737	P:translational elongation; F:translation elongation factor activity; F:GTPase activity; F:GTP binding; C:cytoplasm	EC:3.6.1	Acting on acid anhydrides	IPR000795 (PRINTS); IPR005225 (TIGRFAM); IPR000795 (PFAM); G3DSA:2.40.30.10 (GENE3D); IPR004160 (PFAM); G3DSA:2.40.30.10 (GENE3D); IPR004541 (TIGRFAM); IPR004161 (PFAM); IPR027417 (G3DSA:3.40.50.GENE3D); PTHR43721:SF22 (PANTHER); PTHR43721 (PANTHER); IPR031157 (PROSITE_PATTERNS); IPR000795 (PROSITE_PROFILES); IPR004541 (HAMAP); IPR041709 (CDD); cd03707 (CDD); IPR033720 (CDD); IPR027417 (SUPERFAMI…	P:GO:0006414; F:GO:0003746; F:GO:0003924; F:GO:0005525	P:translational elongation; F:translation elongation factor activity; F:GTPase activity; F:GTP binding
TRUE	INTERPRO, BLASTED, MAPPED, ANNOTATED	QPB51955.1	penicillin-binding protein 2B	719	20	0	99.72	2	F:GO:0008658; C:GO:0016021	F:penicillin binding; C:integral component of membrane			G3DSA:3.30.70.2110 (GENE3D); IPR005311 (PFAM); IPR001460 (PFAM); G3DSA:3.30.10.20 (GENE3D); G3DSA:2.20.70.70 (GENE3D); IPR012338 (G3DSA:3.40.710.GENE3D); IPR005543 (PFAM); G3DSA:3.90.1310.10 (GENE3D); PTHR30627:SF1 (PANTHER); PTHR30627 (PANTHER); IPR005543 (PROSITE_PROFILES); IPR005543 (PROSITE_PROFILES); cd06575 (CDD); cd06576 (CDD); SSF54184 (SUPERFAMILY); SSF54184 (SUPERFAMILY); IPR036138 (SUP…	F:GO:0008658	F:penicillin binding
TRUE	INTERPRO, BLASTED, MAPPED, ANNOTATED	QPB51962.1	rod shape-determining protein MreC	283	16	0	98.66	1	P:GO:0008360	P:regulation of cell shape			Coil (COILS); IPR007221 (PFAM); IPR042175 (G3DSA:2.40.10.GENE3D); G3DSA:1.20.5.490 (GENE3D); IPR007221 (TIGRFAM); IPR007221 (PIRSF); IPR042177 (G3DSA:2.40.10.GENE3D); IPR007221 (PANTHER)	P:GO:0008360	P:regulation of cell shape
TRUE	INTERPRO, BLASTED, MAPPED, ANNOTATED	QPB52024.1	alpha/beta hydrolase	318	20	0	99.43	3	F:GO:0016787; F:GO:0070205; C:GO:0016021	F:hydrolase activity; F:2-succinyl-6-hydroxy-2,4-cyclohexadiene-1-carboxylate synthase activity; C:integral component of membrane	EC:3; EC:4.2.99.20	Hydrolases; 2-succinyl-6-hydroxy-2,4-cyclohexadiene-1-carboxylate synthase	IPR022742 (PFAM); IPR029058 (G3DSA:3.40.50.GENE3D); PTHR43358:SF5 (PANTHER); PTHR43358 (PANTHER); IPR029058 (SUPERFAMILY)	no GO terms	no GO terms
TRUE	INTERPRO, BLASTED, MAPPED, ANNOTATED	QPB52047.1	triosephosphate isomerase	252	16	0	99.55	4	P:GO:0006094; P:GO:0006096; F:GO:0004807; C:GO:0005737	P:gluconeogenesis; P:glycolytic process; F:triose-phosphate isomerase activity; C:cytoplasm	EC:5.3.1.1	Triose-phosphate isomerase	Coil (COILS); IPR013785 (G3DSA:3.20.20.GENE3D); IPR000652 (TIGRFAM); IPR000652 (PFAM); PTHR21139:SF2 (PANTHER); IPR000652 (PANTHER); IPR020861 (PROSITE_PATTERNS); IPR022896 (HAMAP); IPR000652 (PROSITE_PROFILES); IPR000652 (CDD); IPR035990 (SUPERFAMILY)	P:GO:0006096; F:GO:0003824; F:GO:0004807	P:glycolytic process; F:catalytic activity; F:triose-phosphate isomerase activity
TRUE	INTERPRO, BLASTED, MAPPED, ANNOTATED	QPB52049.1	type I glyceraldehyde-3-phosphate dehydrogenase	338	14	0	99.73	4	P:GO:0006006; F:GO:0016620; F:GO:0050661; F:GO:0051287	P:glucose metabolic process; F:oxidoreductase activity, acting on the aldehyde or oxo group of donors, NAD or NADP as acceptor; F:NADP binding; F:NAD binding	EC:1.2.1	Acting on the aldehyde or oxo group of donors	IPR020831 (PRINTS); IPR020829 (PFAM); IPR006424 (TIGRFAM); G3DSA:3.30.360.10 (GENE3D); IPR020831 (PIRSF); IPR020828 (PFAM); G3DSA:3.40.50.720 (GENE3D); PTHR43148:SF6 (PANTHER); PTHR43148 (PANTHER); IPR020830 (PROSITE_PATTERNS); IPR036291 (SUPERFAMILY); SSF55347 (SUPERFAMILY)	P:GO:0006006; F:GO:0016620; F:GO:0050661; F:GO:0051287	P:glucose metabolic process; F:oxidoreductase activity, acting on the aldehyde or oxo group of donors, NAD or NADP as acceptor; F:NADP binding; F:NAD binding
TRUE	INTERPRO, BLASTED	QPB52053.1	SH3-like domain-containing protein	541	20	0	99.75						IPR013783 (G3DSA:2.60.40.GENE3D); IPR022038 (PFAM); IPR025987 (PFAM); IPR038200 (G3DSA:2.30.30.GENE3D); SSF63825 (SUPERFAMILY); SSF82057 (SUPERFAMILY)	no GO terms	no GO terms
TRUE	INTERPRO, BLASTED, MAPPED, ANNOTATED	QPB52086.1	helix-turn-helix domain-containing protein	372	20	0	98.51	2	F:GO:0003677; C:GO:0016021	F:DNA binding; C:integral component of membrane			PF13413 (PFAM); IPR010982 (G3DSA:1.10.260.GENE3D); mobidb-lite (MOBIDB_LITE); mobidb-lite (MOBIDB_LITE); PTHR34475 (PANTHER); IPR001387 (CDD); IPR010982 (SUPERFAMILY)	F:GO:0003677	F:DNA binding
TRUE	INTERPRO, BLASTED, MAPPED, ANNOTATED	QPB52094.1	PTS system glucitol/sorbitol-specific EIIA component	126	18	1.33612e-89	98.1	5	P:GO:0009401; P:GO:0034219; F:GO:0008982; F:GO:0103111; C:GO:0005737	P:phosphoenolpyruvate-dependent sugar phosphotransferase system; P:carbohydrate transmembrane transport; F:protein-N(PI)-phosphohistidine-sugar phosphotransferase activity; F:D-glucosamine PTS permease activity; C:cytoplasm	EC:7; EC:2.7.1.69	Translocases; Transferring phosphorus-containing groups	IPR036665 (G3DSA:2.40.33.GENE3D); IPR004716 (PFAM); IPR004716 (PANTHER); IPR004716 (PROSITE_PROFILES); IPR036665 (SUPERFAMILY)	P:GO:0009401; F:GO:0008982; C:GO:0005737	P:phosphoenolpyruvate-dependent sugar phosphotransferase system; F:protein-N(PI)-phosphohistidine-sugar phosphotransferase activity; C:cytoplasm
TRUE	INTERPRO, BLASTED	QPB52110.1	DUF1827 family protein	93	7	4.69964e-62	98.77						IPR014959 (PFAM); IPR038226 (G3DSA:3.40.1720.GENE3D)	no GO terms	no GO terms
TRUE	INTERPRO, BLASTED	QPB52180.1	cell surface protein	358	20	0	99.39						IPR024968 (PFAM)	no GO terms	no GO terms
TRUE	INTERPRO, BLASTED, MAPPED, ANNOTATED	QPB52189.1	cold-shock protein	65	18	4.06689e-43	88.67	2	F:GO:0003676; C:GO:0005737	F:nucleic acid binding; C:cytoplasm			IPR002059 (PRINTS); IPR002059 (PFAM); IPR012156 (PIRSF); G3DSA:2.40.50.140 (GENE3D); G3DSA:6.20.370.130 (GENE3D); PTHR11544:SF104 (PANTHER); PTHR11544 (PANTHER); IPR002059 (PROSITE_PROFILES); IPR002059 (CDD); IPR012340 (SUPERFAMILY)	F:GO:0003676	F:nucleic acid binding
TRUE	INTERPRO, BLASTED	QPB52219.1	SLAP domain-containing protein	221	20	1.57225e-156	93.35						IPR024968 (PFAM)	no GO terms	no GO terms
TRUE	INTERPRO, BLASTED, MAPPED, ANNOTATED	QPB52269.1	DUF3290 domain-containing protein	149	20	3.84901e-107	96.3	1	C:GO:0016021	C:integral component of membrane			IPR021707 (PFAM)	no GO terms	no GO terms
TRUE	INTERPRO, BLASTED, MAPPED, ANNOTATED	QPB52355.1	C40 family peptidase	310	20	0	99.53	2	P:GO:0006508; F:GO:0004180	P:proteolysis; F:carboxypeptidase activity	EC:3.4	Acting on peptide bonds (peptidases)	IPR000064 (PFAM); G3DSA:3.90.1720.10 (GENE3D); PTHR47053 (PANTHER); IPR000064 (PROSITE_PROFILES); IPR038765 (SUPERFAMILY)	no GO terms	no GO terms
TRUE	INTERPRO, BLASTED	QPB52362.1	DUF4430 domain-containing protein	805	20	0	93.91						G3DSA:1.50.10.20 (GENE3D); G3DSA:2.170.130.30 (GENE3D); IPR027954 (PFAM); IPR044081 (PFAM); mobidb-lite (MOBIDB_LITE); mobidb-lite (MOBIDB_LITE); mobidb-lite (MOBIDB_LITE); mobidb-lite (MOBIDB_LITE)	no GO terms	no GO terms
TRUE	INTERPRO, BLASTED, MAPPED, ANNOTATED	QPB52364.1	C40 family peptidase	258	20	0	97.5	2	P:GO:0006508; F:GO:0004180	P:proteolysis; F:carboxypeptidase activity	EC:3.4	Acting on peptide bonds (peptidases)	IPR000064 (PFAM); G3DSA:3.90.1720.10 (GENE3D); PTHR47053:SF1 (PANTHER); PTHR47053 (PANTHER); IPR000064 (PROSITE_PROFILES); IPR038765 (SUPERFAMILY)	no GO terms	no GO terms
TRUE	INTERPRO, BLASTED, MAPPED, ANNOTATED	QPB52371.1	Murein DD-endopeptidase MepH	183	20	3.21043e-133	97.54	2	P:GO:0008152; F:GO:0016798	P:metabolic process; F:hydrolase activity, acting on glycosyl bonds	EC:3.2	Glycosylases	IPR000064 (PFAM); G3DSA:3.90.1720.10 (GENE3D); PTHR47053:SF1 (PANTHER); PTHR47053 (PANTHER); IPR000064 (PROSITE_PROFILES); IPR038765 (SUPERFAMILY)	no GO terms	no GO terms
TRUE	INTERPRO, BLASTED	QPB52438.1	aggregation promoting factor surface protein	119	20	3.67783e-86	93.73						PS51257 (PROSITE_PROFILES)	no GO terms	no GO terms
TRUE	INTERPRO, BLASTED, MAPPED, ANNOTATED	QPB52476.1	carboxylating nicotinate-nucleotide diphosphorylase	279	20	0	99.25	2	P:GO:0009435; F:GO:0004514	P:NAD biosynthetic process; F:nicotinate-nucleotide diphosphorylase (carboxylating) activity	EC:2.4.2.19	Nicotinate-nucleotide diphosphorylase (carboxylating)	IPR037128 (G3DSA:3.90.1170.GENE3D); IPR002638 (PFAM); IPR013785 (G3DSA:3.20.20.GENE3D); IPR027277 (PIRSF); IPR022412 (PFAM); IPR004393 (TIGRFAM); PTHR32179:SF3 (PANTHER); IPR027277 (PANTHER); IPR004393 (CDD); SSF54675 (SUPERFAMILY); IPR036068 (SUPERFAMILY)	P:GO:0009435; F:GO:0003824; F:GO:0004514; F:GO:0016763	P:NAD biosynthetic process; F:catalytic activity; F:nicotinate-nucleotide diphosphorylase (carboxylating) activity; F:pentosyltransferase activity
TRUE	INTERPRO, BLASTED, MAPPED, ANNOTATED	QPB52515.1	putative endopeptidase	149	20	8.46333e-108	96.94	1	F:GO:0016787	F:hydrolase activity	EC:3	Hydrolases	IPR000064 (PFAM); G3DSA:3.90.1720.10 (GENE3D); PTHR47053 (PANTHER); IPR000064 (PROSITE_PROFILES); IPR038765 (SUPERFAMILY)	no GO terms	no GO terms
TRUE	INTERPRO, BLASTED, MAPPED, ANNOTATED	QPB52552.1	S-layer protein	320	20	0	97.92	3	P:GO:0009253; P:GO:0016998; F:GO:0003796	P:peptidoglycan catabolic process; P:cell wall macromolecule catabolic process; F:lysozyme activity	EC:3.2.1.17	Lysozyme	G3DSA:3.20.20.80 (GENE3D); IPR002053 (PFAM); IPR024968 (PFAM); PTHR34135 (PANTHER); PTHR34135:SF2 (PANTHER); IPR002053 (PROSITE_PROFILES); cd06415 (CDD); IPR017853 (SUPERFAMILY)	P:GO:0009253; P:GO:0016998; F:GO:0003796	P:peptidoglycan catabolic process; P:cell wall macromolecule catabolic process; F:lysozyme activity
TRUE	INTERPRO, BLASTED, MAPPED, ANNOTATED	QPB52558.1	D-alanine--poly(phosphoribitol) ligase subunit DltC	79	7	4.72065e-52	99.46	6	P:GO:0070395; P:GO:0070400; P:GO:0071555; F:GO:0016874; F:GO:0036370; C:GO:0005737	P:lipoteichoic acid biosynthetic process; P:teichoic acid D-alanylation; P:cell wall organization; F:ligase activity; F:D-alanyl carrier activity; C:cytoplasm	EC:6	Ligases	IPR036736 (G3DSA:1.10.1200.GENE3D); IPR009081 (PFAM); IPR003230 (TIGRFAM); IPR003230 (HAMAP); IPR009081 (PROSITE_PROFILES); IPR036736 (SUPERFAMILY)	P:GO:0019350; F:GO:0036370	P:teichoic acid biosynthetic process; F:D-alanyl carrier activity
TRUE	INTERPRO, BLASTED, MAPPED, ANNOTATED	QPB52697.1	NAD(P)/FAD-dependent oxidoreductase	444	20	0	61.75	3	P:GO:0045454; F:GO:0004148; F:GO:0050660	P:cell redox homeostasis; F:dihydrolipoyl dehydrogenase activity; F:flavin adenine dinucleotide binding	EC:1.8.1.4	Dihydrolipoyl dehydrogenase	PR00368 (PRINTS); PR00411 (PRINTS); IPR001100 (PIRSF); IPR036188 (G3DSA:3.50.50.GENE3D); IPR036188 (G3DSA:3.50.50.GENE3D); IPR016156 (G3DSA:3.30.390.GENE3D); IPR004099 (PFAM); IPR023753 (PFAM); PTHR43014 (PANTHER); IPR016156 (SUPERFAMILY); IPR036188 (SUPERFAMILY)	P:GO:0045454; F:GO:0016491; F:GO:0050660	P:cell redox homeostasis; F:oxidoreductase activity; F:flavin adenine dinucleotide binding
TRUE	INTERPRO, BLASTED	RHX77025.1	DUF1002 domain-containing protein	314	20	0	99.27						IPR009343 (PFAM)	no GO terms	no GO terms
TRUE	INTERPRO, BLASTED, MAPPED, ANNOTATED	RHX79373.1	Phosphate-binding protein PstS 1	288	20	0	99.55	3	P:GO:0006817; F:GO:0042301; C:GO:0005886	P:phosphate ion transport; F:phosphate ion binding; C:plasma membrane			IPR011862 (TIGRFAM); IPR024370 (PFAM); G3DSA:3.40.190.10 (GENE3D); G3DSA:3.40.190.10 (GENE3D); PTHR30570:SF4 (PANTHER); PTHR30570 (PANTHER); PS51257 (PROSITE_PROFILES); cd13653 (CDD); SSF53850 (SUPERFAMILY)	F:GO:0042301	F:phosphate ion binding
TRUE	INTERPRO, BLASTED, MAPPED, ANNOTATED	TLQ22900.1	antibiotic biosynthesis monooxygenase	219	20	1.45803e-162	98.24	1	F:GO:0004497	F:monooxygenase activity	EC:1	Oxidoreductases	Coil (COILS); G3DSA:3.30.70.100 (GENE3D); IPR007138 (PFAM); PTHR33336 (PANTHER); IPR007138 (PROSITE_PROFILES); IPR011008 (SUPERFAMILY); IPR011008 (SUPERFAMILY)	no GO terms	no GO terms
TRUE	INTERPRO, BLASTED, MAPPED, ANNOTATED	WP_003625772.1	30S ribosomal protein S12	135	4	9.37778e-97	99.81	5	P:GO:0006412; F:GO:0000049; F:GO:0003735; F:GO:0019843; C:GO:0015935	P:translation; F:tRNA binding; F:structural constituent of ribosome; F:rRNA binding; C:small ribosomal subunit			IPR006032 (PRINTS); IPR006032 (PIRSF); IPR006032 (PFAM); IPR005679 (TIGRFAM); G3DSA:2.40.50.140 (GENE3D); IPR006032 (PANTHER); PTHR11652:SF1 (PANTHER); IPR006032 (PROSITE_PATTERNS); IPR005679 (HAMAP); IPR005679 (CDD); IPR012340 (SUPERFAMILY)	P:GO:0006412; F:GO:0003735; C:GO:0005840; C:GO:0015935	P:translation; F:structural constituent of ribosome; C:ribosome; C:small ribosomal subunit
TRUE	INTERPRO, BLASTED, MAPPED, ANNOTATED	WP_003625909.1	50S ribosomal protein L7/L12	120	12	4.93731e-77	99.13	3	P:GO:0006412; F:GO:0003735; C:GO:0005840	P:translation; F:structural constituent of ribosome; C:ribosome			IPR008932 (PFAM); IPR036235 (G3DSA:1.20.5.GENE3D); IPR000206 (TIGRFAM); IPR013823 (PFAM); IPR014719 (G3DSA:3.30.1390.GENE3D); IPR000206 (PANTHER); PTHR45987:SF16 (PANTHER); IPR000206 (HAMAP); IPR000206 (CDD); IPR014719 (SUPERFAMILY); IPR036235 (SUPERFAMILY)	P:GO:0006412; F:GO:0003735; C:GO:0005840	P:translation; F:structural constituent of ribosome; C:ribosome
TRUE	INTERPRO, BLASTED, MAPPED, ANNOTATED	WP_003626905.1	Asp-tRNA(Asn)/Glu-tRNA(Gln) amidotransferase subunit GatC	113	11	6.53268e-82	99.3	6	P:GO:0006412; P:GO:0006450; F:GO:0005524; F:GO:0016740; F:GO:0050566; F:GO:0050567	P:translation; P:regulation of translational fidelity; F:ATP binding; F:transferase activity; F:asparaginyl-tRNA synthase (glutamine-hydrolyzing) activity; F:glutaminyl-tRNA synthase (glutamine-hydrolyzing) activity	EC:6.3.5.6; EC:6.3.5.7; EC:2	Asparaginyl-tRNA synthase (glutamine-hydrolyzing); Glutaminyl-tRNA synthase (glutamine-hydrolyzing); Transferases	G3DSA:1.10.20.60 (GENE3D); IPR003837 (PFAM); IPR003837 (TIGRFAM); PTHR15004:SF0 (PANTHER); IPR003837 (PANTHER); IPR003837 (HAMAP); IPR036113 (SUPERFAMILY)	P:GO:0006450	P:regulation of translational fidelity
TRUE	INTERPRO, BLASTED, MAPPED, ANNOTATED	WP_003633051.1	Asp-tRNA(Asn)/Glu-tRNA(Gln) amidotransferase subunit GatC	102	11	5.24039e-72	99.47	6	P:GO:0006412; P:GO:0006450; F:GO:0005524; F:GO:0016740; F:GO:0050566; F:GO:0050567	P:translation; P:regulation of translational fidelity; F:ATP binding; F:transferase activity; F:asparaginyl-tRNA synthase (glutamine-hydrolyzing) activity; F:glutaminyl-tRNA synthase (glutamine-hydrolyzing) activity	EC:6.3.5.6; EC:6.3.5.7; EC:2	Asparaginyl-tRNA synthase (glutamine-hydrolyzing); Glutaminyl-tRNA synthase (glutamine-hydrolyzing); Transferases	IPR003837 (PFAM); G3DSA:1.10.20.60 (GENE3D); IPR003837 (TIGRFAM); IPR003837 (PANTHER); PTHR15004:SF0 (PANTHER); IPR003837 (HAMAP); IPR036113 (SUPERFAMILY)	P:GO:0006450	P:regulation of translational fidelity
TRUE	INTERPRO, BLASTED, MAPPED, ANNOTATED	WP_012211375.1	30S ribosomal protein S12	135	4	5.29917e-97	99.81	5	P:GO:0006412; F:GO:0000049; F:GO:0003735; F:GO:0019843; C:GO:0015935	P:translation; F:tRNA binding; F:structural constituent of ribosome; F:rRNA binding; C:small ribosomal subunit			IPR006032 (PRINTS); G3DSA:2.40.50.140 (GENE3D); IPR006032 (PIRSF); IPR006032 (PFAM); IPR005679 (TIGRFAM); IPR006032 (PANTHER); PTHR11652:SF1 (PANTHER); IPR006032 (PROSITE_PATTERNS); IPR005679 (HAMAP); IPR005679 (CDD); IPR012340 (SUPERFAMILY)	P:GO:0006412; F:GO:0003735; C:GO:0005840; C:GO:0015935	P:translation; F:structural constituent of ribosome; C:ribosome; C:small ribosomal subunit
TRUE	INTERPRO, BLASTED, MAPPED, ANNOTATED	WP_012211414.1	transcription termination/antitermination protein NusG	185	14	1.2276e-136	99.07	2	P:GO:0031564; P:GO:0032784	P:transcription antitermination; P:regulation of DNA-templated transcription, elongation			IPR001062 (PRINTS); IPR014722 (G3DSA:2.30.30.GENE3D); IPR001062 (TIGRFAM); IPR006645 (PFAM); IPR036735 (G3DSA:3.30.70.GENE3D); IPR043425 (PANTHER); IPR001062 (PTHR30265:PANTHER); IPR001062 (HAMAP); cd06091 (CDD); cd09891 (CDD); IPR008991 (SUPERFAMILY); IPR036735 (SUPERFAMILY)	P:GO:0006355; P:GO:0032784	P:regulation of transcription, DNA-templated; P:regulation of DNA-templated transcription, elongation
TRUE	INTERPRO, BLASTED, MAPPED, ANNOTATED	WP_012211415.1	50S ribosomal protein L11	143	6	2.09207e-99	99.53	4	P:GO:0006412; F:GO:0003735; F:GO:0070180; C:GO:0005840	P:translation; F:structural constituent of ribosome; F:large ribosomal subunit rRNA binding; C:ribosome			IPR036796 (G3DSA:3.30.1550.GENE3D); IPR020784 (PFAM); IPR020783 (PFAM); IPR036769 (G3DSA:1.10.10.GENE3D); IPR006519 (TIGRFAM); PTHR11661:SF10 (PANTHER); IPR000911 (PANTHER); IPR020785 (PROSITE_PATTERNS); IPR000911 (HAMAP); IPR000911 (CDD); IPR036769 (SUPERFAMILY); IPR036796 (SUPERFAMILY)	P:GO:0006412; F:GO:0003735; C:GO:0005840	P:translation; F:structural constituent of ribosome; C:ribosome
TRUE	INTERPRO, BLASTED, MAPPED, ANNOTATED	WP_012211455.1	thioredoxin	103	20	1.82844e-74	73.47	3	P:GO:0006662; F:GO:0015035; F:GO:0016853	P:glycerol ether metabolic process; F:protein-disulfide reductase activity; F:isomerase activity	EC:1.8; EC:5	Acting on a sulfur group of donors; Isomerases	PR00421 (PRINTS); G3DSA:3.40.30.10 (GENE3D); IPR005746 (TIGRFAM); IPR005746 (PIRSF); IPR013766 (PFAM); PTHR45663 (PANTHER); IPR017937 (PROSITE_PATTERNS); IPR013766 (PROSITE_PROFILES); cd02947 (CDD); IPR036249 (SUPERFAMILY)	P:GO:0006662; F:GO:0015035	P:glycerol ether metabolic process; F:protein-disulfide reductase activity
TRUE	INTERPRO, BLASTED	WP_012211548.1	ACT domain-containing protein	89	20	2.87396e-60	77.28						PF13740 (PFAM); G3DSA:3.30.70.260 (GENE3D); PTHR34875 (PANTHER); PTHR34875:SF6 (PANTHER); IPR022986 (HAMAP); IPR002912 (PROSITE_PROFILES); IPR022986 (CDD); SSF55021 (SUPERFAMILY)	no GO terms	no GO terms
TRUE	INTERPRO, BLASTED, MAPPED, ANNOTATED	WP_012211589.1	phosphocarrier protein HPr	88	6	3.63579e-60	99.24	3	P:GO:0009401; F:GO:0016740; C:GO:0005737	P:phosphoenolpyruvate-dependent sugar phosphotransferase system; F:transferase activity; C:cytoplasm	EC:2	Transferases	IPR000032 (PRINTS); IPR000032 (PFAM); IPR035895 (G3DSA:3.30.1340.GENE3D); IPR000032 (TIGRFAM); PTHR33705 (PANTHER); PTHR33705:SF2 (PANTHER); IPR001020 (PROSITE_PATTERNS); IPR002114 (PROSITE_PATTERNS); IPR000032 (PROSITE_PROFILES); IPR000032 (CDD); IPR035895 (SUPERFAMILY)	no GO terms	no GO terms
TRUE	INTERPRO, BLASTED	WP_012211626.1	SH3-like domain-containing protein	541	20	0	99.53						IPR022038 (PFAM); IPR013783 (G3DSA:2.60.40.GENE3D); IPR025987 (PFAM); IPR038200 (G3DSA:2.30.30.GENE3D); SSF63825 (SUPERFAMILY); SSF82057 (SUPERFAMILY)	no GO terms	no GO terms
TRUE	INTERPRO, BLASTED, MAPPED, ANNOTATED	WP_012212198.1	MMPL family transporter	1198	20	0	98.34	3	F:GO:0004309; C:GO:0005886; C:GO:0016021	F:exopolyphosphatase activity; C:plasma membrane; C:integral component of membrane	EC:3.6.1.11	Exopolyphosphatase	Coil (COILS); IPR023908 (TIGRFAM); IPR004869 (PFAM); G3DSA:1.20.1640.10 (GENE3D); G3DSA:1.10.287.950 (GENE3D); mobidb-lite (MOBIDB_LITE); PTHR33406:SF6 (PANTHER); PTHR33406 (PANTHER); IPR000731 (PROSITE_PROFILES); SSF82866 (SUPERFAMILY); SSF82866 (SUPERFAMILY)	C:GO:0016020	C:membrane
TRUE	INTERPRO, BLASTED	WP_012212202.1	extracellular solute-binding protein	433	20	0	99.25						IPR006059 (PFAM); G3DSA:3.40.190.10 (GENE3D); PTHR43649 (PANTHER); PS51257 (PROSITE_PROFILES); SSF53850 (SUPERFAMILY)	no GO terms	no GO terms
TRUE	INTERPRO, BLASTED, MAPPED	WP_012212354.1	extracellular solute-binding protein	408	20	0	83.05	1	P:GO:0055085	P:transmembrane transport			G3DSA:3.40.190.10 (GENE3D); G3DSA:3.40.190.10 (GENE3D); IPR006059 (PFAM); PTHR30061 (PANTHER); PS51257 (PROSITE_PROFILES); SSF53850 (SUPERFAMILY)	no GO terms	no GO terms
TRUE	INTERPRO, BLASTED, MAPPED, ANNOTATED	WP_013855208.1	acetyl-CoA carboxylase biotin carboxyl carrier protein	156	15	1.75443e-111	96.81	3	P:GO:0006633; F:GO:0003989; C:GO:0009317	P:fatty acid biosynthetic process; F:acetyl-CoA carboxylase activity; C:acetyl-CoA carboxylase complex	EC:6.4.1.2	Acetyl-CoA carboxylase	IPR001249 (PRINTS); IPR000089 (PFAM); G3DSA:2.40.50.100 (GENE3D); IPR001249 (TIGRFAM); mobidb-lite (MOBIDB_LITE); mobidb-lite (MOBIDB_LITE); PTHR43416:SF4 (PANTHER); PTHR43416 (PANTHER); IPR001882 (PROSITE_PATTERNS); IPR000089 (PROSITE_PROFILES); cd06850 (CDD); IPR011053 (SUPERFAMILY)	P:GO:0006633; F:GO:0003989; C:GO:0009317	P:fatty acid biosynthetic process; F:acetyl-CoA carboxylase activity; C:acetyl-CoA carboxylase complex
TRUE	INTERPRO, BLASTED, MAPPED, ANNOTATED	WP_014562762.1	single-stranded DNA-binding protein	172	20	6.69534e-125	81.81	4	P:GO:0006260; P:GO:0006281; P:GO:0006310; F:GO:0003697	P:DNA replication; P:DNA repair; P:DNA recombination; F:single-stranded DNA binding			G3DSA:2.40.50.140 (GENE3D); IPR011344 (PIRSF); IPR000424 (PFAM); IPR011344 (TIGRFAM); mobidb-lite (MOBIDB_LITE); mobidb-lite (MOBIDB_LITE); PTHR10302:SF0 (PANTHER); IPR011344 (PANTHER); IPR000424 (PROSITE_PROFILES); IPR011344 (HAMAP); IPR000424 (CDD); IPR012340 (SUPERFAMILY)	P:GO:0006260; F:GO:0003697	P:DNA replication; F:single-stranded DNA binding
TRUE	INTERPRO, BLASTED, MAPPED, ANNOTATED	WP_014562841.1	Serine protease do-like htrA	413	20	0	99.62	5	P:GO:0006508; F:GO:0004252; F:GO:0005515; C:GO:0005886; C:GO:0016021	P:proteolysis; F:serine-type endopeptidase activity; F:protein binding; C:plasma membrane; C:integral component of membrane	EC:3.4.21	Acting on peptide bonds (peptidases)	IPR001940 (PRINTS); IPR001478 (PFAM); IPR043504 (G3DSA:2.40.10.GENE3D); IPR043504 (G3DSA:2.40.10.GENE3D); PF13365 (PFAM); IPR036034 (G3DSA:2.30.42.GENE3D); mobidb-lite (MOBIDB_LITE); PTHR43019:SF23 (PANTHER); PTHR43019 (PANTHER); IPR001478 (PROSITE_PROFILES); cd00987 (CDD); IPR036034 (SUPERFAMILY); IPR009003 (SUPERFAMILY)	P:GO:0006508; F:GO:0004252; F:GO:0005515	P:proteolysis; F:serine-type endopeptidase activity; F:protein binding
TRUE	INTERPRO, BLASTED, MAPPED, ANNOTATED	WP_014563005.1	50S ribosomal protein L6	176	9	6.5075e-127	99.56	4	P:GO:0006412; F:GO:0003735; F:GO:0019843; C:GO:0005840	P:translation; F:structural constituent of ribosome; F:rRNA binding; C:ribosome			IPR019906 (PRINTS); IPR036789 (G3DSA:3.90.930.GENE3D); IPR036789 (G3DSA:3.90.930.GENE3D); IPR000702 (PIRSF); IPR020040 (PFAM); IPR019906 (TIGRFAM); IPR000702 (PANTHER); IPR019906 (PTHR11655:PANTHER); IPR002358 (PROSITE_PATTERNS); IPR019906 (HAMAP); IPR036789 (SUPERFAMILY); IPR036789 (SUPERFAMILY)	P:GO:0006412; F:GO:0003735; F:GO:0019843; C:GO:0005840	P:translation; F:structural constituent of ribosome; F:rRNA binding; C:ribosome
TRUE	INTERPRO, BLASTED, MAPPED, ANNOTATED	WP_014563015.1	30S ribosomal protein S9	131	8	2.55669e-93	99.62	3	P:GO:0006412; F:GO:0003735; C:GO:0005840	P:translation; F:structural constituent of ribosome; C:ribosome			IPR014721 (G3DSA:3.30.230.GENE3D); IPR000754 (PFAM); mobidb-lite (MOBIDB_LITE); mobidb-lite (MOBIDB_LITE); mobidb-lite (MOBIDB_LITE); PTHR21569:SF1 (PANTHER); IPR000754 (PANTHER); IPR020574 (PROSITE_PATTERNS); IPR023035 (HAMAP); IPR020568 (SUPERFAMILY)	P:GO:0006412; F:GO:0003735; C:GO:0005840	P:translation; F:structural constituent of ribosome; C:ribosome
TRUE	INTERPRO, BLASTED, MAPPED, ANNOTATED	WP_014563092.1	thioredoxin	103	20	3.16604e-74	72.82	3	P:GO:0006662; F:GO:0015035; F:GO:0016853	P:glycerol ether metabolic process; F:protein-disulfide reductase activity; F:isomerase activity	EC:1.8; EC:5	Acting on a sulfur group of donors; Isomerases	PR00421 (PRINTS); G3DSA:3.40.30.10 (GENE3D); IPR005746 (TIGRFAM); IPR005746 (PIRSF); IPR013766 (PFAM); PTHR45663 (PANTHER); IPR017937 (PROSITE_PATTERNS); IPR013766 (PROSITE_PROFILES); cd02947 (CDD); IPR036249 (SUPERFAMILY)	P:GO:0006662; F:GO:0015035	P:glycerol ether metabolic process; F:protein-disulfide reductase activity
TRUE	INTERPRO, BLASTED, MAPPED, ANNOTATED	WP_014563252.1	transcription elongation factor GreA	158	20	2.70375e-113	77.39	5	P:GO:0006414; P:GO:0032784; F:GO:0003677; F:GO:0003746; F:GO:0070063	P:translational elongation; P:regulation of DNA-templated transcription, elongation; F:DNA binding; F:translation elongation factor activity; F:RNA polymerase binding			Coil (COILS); IPR001437 (PFAM); IPR036805 (G3DSA:1.10.287.GENE3D); IPR006359 (TIGRFAM); IPR022691 (PFAM); IPR023459 (PIRSF); IPR036953 (G3DSA:3.10.50.GENE3D); PTHR30437:SF4 (PANTHER); IPR023459 (PANTHER); IPR018151 (PROSITE_PATTERNS); IPR018151 (PROSITE_PATTERNS); IPR028624 (HAMAP); IPR036805 (SUPERFAMILY); SSF54534 (SUPERFAMILY)	P:GO:0032784; F:GO:0003677; F:GO:0070063	P:regulation of DNA-templated transcription, elongation; F:DNA binding; F:RNA polymerase binding
TRUE	INTERPRO, BLASTED, MAPPED, ANNOTATED	WP_014563433.1	molecular chaperone DnaK	615	20	0	98.82	4	P:GO:0006457; F:GO:0005524; F:GO:0016887; F:GO:0051082	P:protein folding; F:ATP binding; F:ATP hydrolysis activity; F:unfolded protein binding			Coil (COILS); Coil (COILS); Coil (COILS); PR00301 (PRINTS); IPR029047 (G3DSA:2.60.34.GENE3D); G3DSA:3.30.420.40 (GENE3D); IPR029048 (G3DSA:1.20.1270.GENE3D); IPR012725 (TIGRFAM); G3DSA:3.90.640.10 (GENE3D); IPR013126 (PFAM); G3DSA:3.30.420.40 (GENE3D); mobidb-lite (MOBIDB_LITE); mobidb-lite (MOBIDB_LITE); IPR013126 (PANTHER); IPR013126 (PANTHER); PTHR19375:SF409 (PANTHER); PTHR19375:SF409 (PANTHE…	P:GO:0006457; F:GO:0005524; F:GO:0016887; F:GO:0051082	P:protein folding; F:ATP binding; F:ATP hydrolysis activity; F:unfolded protein binding
TRUE	INTERPRO, BLASTED, MAPPED, ANNOTATED	WP_014563586.1	Endonuclease YhcR	825	20	0	99.39	3	P:GO:0009166; P:GO:0090305; F:GO:0004519	P:nucleotide catabolic process; P:nucleic acid phosphodiester bond hydrolysis; F:endonuclease activity	EC:3.1	Acting on ester bonds	Coil (COILS); IPR006179 (PRINTS); IPR024968 (PFAM); IPR008334 (PFAM); IPR029052 (G3DSA:3.60.21.GENE3D); IPR004843 (PFAM); IPR036907 (G3DSA:3.90.780.GENE3D); mobidb-lite (MOBIDB_LITE); mobidb-lite (MOBIDB_LITE); mobidb-lite (MOBIDB_LITE); mobidb-lite (MOBIDB_LITE); mobidb-lite (MOBIDB_LITE); IPR006179 (PANTHER); PTHR11575:SF24 (PANTHER); IPR029052 (SUPERFAMILY); IPR036907 (SUPERFAMILY)	P:GO:0009166; F:GO:0016787	P:nucleotide catabolic process; F:hydrolase activity
TRUE	INTERPRO, BLASTED, MAPPED, ANNOTATED	WP_014563671.1	L,D-transpeptidase family protein	401	20	0	99.83	2	F:GO:0016740; C:GO:0016021	F:transferase activity; C:integral component of membrane	EC:2	Transferases	Coil (COILS); Coil (COILS); IPR005490 (PFAM); IPR038054 (G3DSA:3.10.20.GENE3D); IPR038063 (G3DSA:2.40.440.GENE3D); IPR022029 (PFAM); PTHR30582 (PANTHER); PTHR30582:SF2 (PANTHER); IPR005490 (CDD); IPR038054 (SUPERFAMILY); IPR038063 (SUPERFAMILY)	F:GO:0016740	F:transferase activity
TRUE	INTERPRO, BLASTED, MAPPED, ANNOTATED	WP_014563835.1	rod shape-determining protein MreC	283	16	0	99.45	1	P:GO:0008360	P:regulation of cell shape			Coil (COILS); IPR042177 (G3DSA:2.40.10.GENE3D); IPR042175 (G3DSA:2.40.10.GENE3D); IPR007221 (TIGRFAM); IPR007221 (PFAM); G3DSA:1.20.5.490 (GENE3D); IPR007221 (PIRSF); IPR007221 (PANTHER)	P:GO:0008360	P:regulation of cell shape
TRUE	INTERPRO, BLASTED, MAPPED, ANNOTATED	WP_014917984.1	S4 domain-containing protein YaaA	74	10	1.31054e-50	99.46	1	F:GO:0003723	F:RNA binding			PF13275 (PFAM); IPR036986 (G3DSA:3.10.290.GENE3D); IPR014330 (TIGRFAM); PS50889 (PROSITE_PROFILES); SSF55174 (SUPERFAMILY)	F:GO:0003723	F:RNA binding
TRUE	INTERPRO, BLASTED, MAPPED, ANNOTATED	WP_014918203.1	50S ribosomal protein L31 type B	81	4	3.34532e-56	99.38	3	P:GO:0006412; F:GO:0003735; C:GO:0005840	P:translation; F:structural constituent of ribosome; C:ribosome			IPR002150 (PRINTS); IPR002150 (TIGRFAM); IPR042105 (G3DSA:4.10.830.GENE3D); IPR002150 (PFAM); IPR002150 (PANTHER); PTHR33280:SF6 (PANTHER); IPR002150 (PROSITE_PATTERNS); IPR027493 (HAMAP); IPR034704 (SUPERFAMILY)	P:GO:0006412; F:GO:0003735; C:GO:0005840	P:translation; F:structural constituent of ribosome; C:ribosome
TRUE	INTERPRO, BLASTED, MAPPED, ANNOTATED	WP_014918263.1	50S ribosomal protein L7/L12	120	12	5.33157e-77	99.13	3	P:GO:0006412; F:GO:0003735; C:GO:0005840	P:translation; F:structural constituent of ribosome; C:ribosome			IPR014719 (G3DSA:3.30.1390.GENE3D); IPR008932 (PFAM); IPR013823 (PFAM); IPR036235 (G3DSA:1.20.5.GENE3D); IPR000206 (TIGRFAM); PTHR45987:SF16 (PANTHER); IPR000206 (PANTHER); IPR000206 (HAMAP); IPR000206 (CDD); IPR014719 (SUPERFAMILY); IPR036235 (SUPERFAMILY)	P:GO:0006412; F:GO:0003735; C:GO:0005840	P:translation; F:structural constituent of ribosome; C:ribosome
TRUE	INTERPRO, BLASTED, MAPPED, ANNOTATED	WP_020828911.1	S-layer protein	437	20	0	94.48	4	F:GO:0005199; C:GO:0005576; C:GO:0009274; C:GO:0030115	F:structural constituent of cell wall; C:extracellular region; C:peptidoglycan-based cell wall; C:S-layer			IPR004903 (PRINTS); IPR004903 (PIRSF); IPR024968 (PFAM)	F:GO:0005199; C:GO:0009274; C:GO:0030115	F:structural constituent of cell wall; C:peptidoglycan-based cell wall; C:S-layer
TRUE	INTERPRO, BLASTED, MAPPED, ANNOTATED	WP_020829174.1	S8 family serine peptidase	1786	20	0	87.99	4	P:GO:0006508; F:GO:0004252; C:GO:0005618; C:GO:0016020	P:proteolysis; F:serine-type endopeptidase activity; C:cell wall; C:membrane	EC:3.4.21	Acting on peptide bonds (peptidases)	IPR015500 (PRINTS); IPR010435 (PFAM); G3DSA:2.60.40.4070 (GENE3D); IPR000209 (PFAM); IPR024968 (PFAM); IPR036852 (G3DSA:3.40.50.GENE3D); G3DSA:2.60.40.1710 (GENE3D); mobidb-lite (MOBIDB_LITE); mobidb-lite (MOBIDB_LITE); mobidb-lite (MOBIDB_LITE); mobidb-lite (MOBIDB_LITE); mobidb-lite (MOBIDB_LITE); mobidb-lite (MOBIDB_LITE); mobidb-lite (MOBIDB_LITE); mobidb-lite (MOBIDB_LITE); mobidb-lite (MOBI…	P:GO:0006508; F:GO:0004252; F:GO:0008236; C:GO:0005618; C:GO:0016020	P:proteolysis; F:serine-type endopeptidase activity; F:serine-type peptidase activity; C:cell wall; C:membrane
TRUE	INTERPRO, BLASTED, MAPPED, ANNOTATED	WP_023061414.1	putative ABC transporter ATP-binding protein YknY	778	20	0	98.62	4	F:GO:0005524; F:GO:0016787; C:GO:0005886; C:GO:0016021	F:ATP binding; F:hydrolase activity; C:plasma membrane; C:integral component of membrane	EC:3	Hydrolases	IPR027417 (G3DSA:3.40.50.GENE3D); IPR003838 (PFAM); IPR003439 (PFAM); PTHR24220:SF636 (PANTHER); PTHR24220 (PANTHER); IPR017871 (PROSITE_PATTERNS); IPR003439 (PROSITE_PROFILES); IPR017911 (CDD); IPR027417 (SUPERFAMILY)	F:GO:0005524; C:GO:0016020	F:ATP binding; C:membrane
TRUE	INTERPRO, BLASTED, MAPPED, ANNOTATED	WP_023061446.1	transcription termination/antitermination protein NusG	185	14	6.14886e-137	99.31	2	P:GO:0031564; P:GO:0032784	P:transcription antitermination; P:regulation of DNA-templated transcription, elongation			IPR001062 (PRINTS); IPR014722 (G3DSA:2.30.30.GENE3D); IPR001062 (TIGRFAM); IPR006645 (PFAM); IPR036735 (G3DSA:3.30.70.GENE3D); IPR001062 (PTHR30265:PANTHER); IPR043425 (PANTHER); IPR001062 (HAMAP); cd06091 (CDD); cd09891 (CDD); IPR036735 (SUPERFAMILY); IPR008991 (SUPERFAMILY)	P:GO:0006355; P:GO:0032784	P:regulation of transcription, DNA-templated; P:regulation of DNA-templated transcription, elongation
TRUE	INTERPRO, BLASTED, MAPPED, ANNOTATED	WP_023061491.1	nucleoside 2-deoxyribosyltransferase	167	20	5.26283e-126	94.9	1	F:GO:0050144	F:nucleoside deoxyribosyltransferase activity	EC:2.4.2.6	Nucleoside deoxyribosyltransferase	IPR007710 (PFAM); G3DSA:3.40.50.450 (GENE3D); SSF52309 (SUPERFAMILY)	no GO terms	no GO terms
TRUE	INTERPRO, BLASTED, MAPPED, ANNOTATED	WP_023061644.1	30S ribosomal protein S12	135	4	4.74828e-97	99.81	5	P:GO:0006412; F:GO:0000049; F:GO:0003735; F:GO:0019843; C:GO:0015935	P:translation; F:tRNA binding; F:structural constituent of ribosome; F:rRNA binding; C:small ribosomal subunit			IPR006032 (PRINTS); G3DSA:2.40.50.140 (GENE3D); IPR006032 (PFAM); IPR005679 (TIGRFAM); IPR006032 (PIRSF); PTHR11652:SF1 (PANTHER); IPR006032 (PANTHER); IPR006032 (PROSITE_PATTERNS); IPR005679 (HAMAP); IPR005679 (CDD); IPR012340 (SUPERFAMILY)	P:GO:0006412; F:GO:0003735; C:GO:0005840; C:GO:0015935	P:translation; F:structural constituent of ribosome; C:ribosome; C:small ribosomal subunit
TRUE	INTERPRO, BLASTED	WP_023061663.1	SH3-like domain-containing protein	541	20	0	99.75						IPR022038 (PFAM); IPR025987 (PFAM); IPR038200 (G3DSA:2.30.30.GENE3D); IPR013783 (G3DSA:2.60.40.GENE3D); SSF82057 (SUPERFAMILY); SSF63825 (SUPERFAMILY)	no GO terms	no GO terms
TRUE	INTERPRO, BLASTED, MAPPED, ANNOTATED	WP_023062114.1	LysM peptidoglycan-binding domain-containing protein	155	20	7.6178e-109	99.48	2	F:GO:0008745; C:GO:0016021	F:N-acetylmuramoyl-L-alanine amidase activity; C:integral component of membrane	EC:3.5.1.28	N-acetylmuramoyl-L-alanine amidase	IPR018392 (PFAM); IPR036779 (G3DSA:3.10.350.GENE3D); mobidb-lite (MOBIDB_LITE); mobidb-lite (MOBIDB_LITE); mobidb-lite (MOBIDB_LITE); mobidb-lite (MOBIDB_LITE); mobidb-lite (MOBIDB_LITE); IPR018392 (PROSITE_PROFILES); IPR018392 (CDD); IPR036779 (SUPERFAMILY)	no GO terms	no GO terms
TRUE	INTERPRO, BLASTED	WP_023191018.1	extracellular solute-binding protein	433	20	0	99.43						IPR006059 (PFAM); G3DSA:3.40.190.10 (GENE3D); PTHR43649 (PANTHER); PS51257 (PROSITE_PROFILES); SSF53850 (SUPERFAMILY)	no GO terms	no GO terms
TRUE	INTERPRO, BLASTED	WP_023191644.1	SH3-like domain-containing protein	541	20	0	99.51						IPR022038 (PFAM); IPR025987 (PFAM); IPR038200 (G3DSA:2.30.30.GENE3D); IPR013783 (G3DSA:2.60.40.GENE3D); SSF63825 (SUPERFAMILY); SSF82057 (SUPERFAMILY)	no GO terms	no GO terms
TRUE	INTERPRO, BLASTED, MAPPED, ANNOTATED	WP_023191923.1	S8 family serine peptidase	1794	20	0	88.25	4	P:GO:0006508; F:GO:0004252; C:GO:0005618; C:GO:0016020	P:proteolysis; F:serine-type endopeptidase activity; C:cell wall; C:membrane	EC:3.4.21	Acting on peptide bonds (peptidases)	IPR015500 (PRINTS); IPR010435 (PFAM); IPR036852 (G3DSA:3.40.50.GENE3D); G3DSA:2.60.40.1710 (GENE3D); IPR024968 (PFAM); IPR000209 (PFAM); G3DSA:2.60.40.4070 (GENE3D); mobidb-lite (MOBIDB_LITE); mobidb-lite (MOBIDB_LITE); mobidb-lite (MOBIDB_LITE); mobidb-lite (MOBIDB_LITE); mobidb-lite (MOBIDB_LITE); mobidb-lite (MOBIDB_LITE); mobidb-lite (MOBIDB_LITE); mobidb-lite (MOBIDB_LITE); mobidb-lite (MOBI…	P:GO:0006508; F:GO:0004252; F:GO:0008236; C:GO:0005618; C:GO:0016020	P:proteolysis; F:serine-type endopeptidase activity; F:serine-type peptidase activity; C:cell wall; C:membrane
TRUE	INTERPRO, BLASTED, MAPPED, ANNOTATED	WP_023192350.1	molecular chaperone DnaK	608	20	0	98.59	4	P:GO:0006457; F:GO:0005524; F:GO:0016887; F:GO:0051082	P:protein folding; F:ATP binding; F:ATP hydrolysis activity; F:unfolded protein binding			Coil (COILS); Coil (COILS); PR00301 (PRINTS); G3DSA:3.90.640.10 (GENE3D); IPR012725 (TIGRFAM); IPR029048 (G3DSA:1.20.1270.GENE3D); G3DSA:3.30.420.40 (GENE3D); IPR029047 (G3DSA:2.60.34.GENE3D); IPR013126 (PFAM); G3DSA:3.30.420.40 (GENE3D); mobidb-lite (MOBIDB_LITE); mobidb-lite (MOBIDB_LITE); mobidb-lite (MOBIDB_LITE); PTHR19375:SF409 (PANTHER); IPR013126 (PANTHER); IPR018181 (PROSITE_PATTERNS); I…	P:GO:0006457; F:GO:0005524; F:GO:0016887; F:GO:0051082	P:protein folding; F:ATP binding; F:ATP hydrolysis activity; F:unfolded protein binding
TRUE	INTERPRO, BLASTED, MAPPED, ANNOTATED	WP_025283171.1	Serine protease do-like htrA	413	20	0	99.42	5	P:GO:0006508; F:GO:0004252; F:GO:0005515; C:GO:0005886; C:GO:0016021	P:proteolysis; F:serine-type endopeptidase activity; F:protein binding; C:plasma membrane; C:integral component of membrane	EC:3.4.21	Acting on peptide bonds (peptidases)	IPR001940 (PRINTS); IPR043504 (G3DSA:2.40.10.GENE3D); IPR036034 (G3DSA:2.30.42.GENE3D); PF13365 (PFAM); IPR001478 (PFAM); IPR043504 (G3DSA:2.40.10.GENE3D); mobidb-lite (MOBIDB_LITE); PTHR43343:SF2 (PANTHER); PTHR43343 (PANTHER); IPR001478 (PROSITE_PROFILES); cd00987 (CDD); IPR036034 (SUPERFAMILY); IPR009003 (SUPERFAMILY)	P:GO:0006508; F:GO:0004252; F:GO:0005515	P:proteolysis; F:serine-type endopeptidase activity; F:protein binding
TRUE	INTERPRO, BLASTED, MAPPED, ANNOTATED	WP_025283291.1	50S ribosomal protein L7/L12	120	12	5.21582e-77	98.57	3	P:GO:0006412; F:GO:0003735; C:GO:0005840	P:translation; F:structural constituent of ribosome; C:ribosome			IPR013823 (PFAM); IPR014719 (G3DSA:3.30.1390.GENE3D); IPR008932 (PFAM); IPR036235 (G3DSA:1.20.5.GENE3D); IPR000206 (TIGRFAM); IPR000206 (PANTHER); PTHR45987:SF16 (PANTHER); IPR000206 (HAMAP); IPR000206 (CDD); IPR014719 (SUPERFAMILY); IPR036235 (SUPERFAMILY)	P:GO:0006412; F:GO:0003735; C:GO:0005840	P:translation; F:structural constituent of ribosome; C:ribosome
TRUE	INTERPRO, BLASTED	WP_025283413.1	SH3-like domain-containing protein	541	20	0	99.68						IPR022038 (PFAM); IPR013783 (G3DSA:2.60.40.GENE3D); IPR025987 (PFAM); IPR038200 (G3DSA:2.30.30.GENE3D); SSF63825 (SUPERFAMILY); SSF82057 (SUPERFAMILY)	no GO terms	no GO terms
TRUE	INTERPRO, BLASTED, MAPPED, ANNOTATED	WP_041809730.1	C40 family peptidase	258	20	0	97.27	2	P:GO:0006508; F:GO:0004180	P:proteolysis; F:carboxypeptidase activity	EC:3.4	Acting on peptide bonds (peptidases)	IPR000064 (PFAM); G3DSA:3.90.1720.10 (GENE3D); PTHR47053:SF1 (PANTHER); PTHR47053 (PANTHER); IPR000064 (PROSITE_PROFILES); IPR038765 (SUPERFAMILY)	no GO terms	no GO terms
TRUE	INTERPRO, BLASTED, MAPPED, ANNOTATED	WP_041810677.1	SLAP domain-containing protein	464	20	0	98.46	1	P:GO:0051301	P:cell division			IPR024968 (PFAM); G3DSA:1.20.120.1850 (GENE3D); mobidb-lite (MOBIDB_LITE); mobidb-lite (MOBIDB_LITE)	no GO terms	no GO terms
TRUE	INTERPRO, BLASTED, MAPPED, ANNOTATED	WP_041810705.1	LysM peptidoglycan-binding domain-containing protein	155	20	6.16381e-109	99.48	2	F:GO:0008745; C:GO:0016021	F:N-acetylmuramoyl-L-alanine amidase activity; C:integral component of membrane	EC:3.5.1.28	N-acetylmuramoyl-L-alanine amidase	IPR018392 (PFAM); IPR036779 (G3DSA:3.10.350.GENE3D); mobidb-lite (MOBIDB_LITE); mobidb-lite (MOBIDB_LITE); mobidb-lite (MOBIDB_LITE); mobidb-lite (MOBIDB_LITE); mobidb-lite (MOBIDB_LITE); IPR018392 (PROSITE_PROFILES); IPR018392 (CDD); IPR036779 (SUPERFAMILY)	no GO terms	no GO terms
TRUE	INTERPRO, BLASTED, MAPPED, ANNOTATED	WP_041810742.1	MMPL family transporter	1202	20	0	98.34	3	F:GO:0004309; C:GO:0005886; C:GO:0016021	F:exopolyphosphatase activity; C:plasma membrane; C:integral component of membrane	EC:3.6.1.11	Exopolyphosphatase	Coil (COILS); G3DSA:1.20.1640.10 (GENE3D); IPR004869 (PFAM); G3DSA:1.10.287.950 (GENE3D); IPR023908 (TIGRFAM); mobidb-lite (MOBIDB_LITE); PTHR33406:SF6 (PANTHER); PTHR33406 (PANTHER); IPR000731 (PROSITE_PROFILES); SSF82866 (SUPERFAMILY); SSF82866 (SUPERFAMILY)	C:GO:0016020	C:membrane
TRUE	INTERPRO, BLASTED, MAPPED, ANNOTATED	WP_041810744.1	C40 family peptidase	318	20	0	96.79	2	P:GO:0006508; F:GO:0004180	P:proteolysis; F:carboxypeptidase activity	EC:3.4	Acting on peptide bonds (peptidases)	IPR000064 (PFAM); G3DSA:3.90.1720.10 (GENE3D); PTHR47053 (PANTHER); IPR000064 (PROSITE_PROFILES); IPR038765 (SUPERFAMILY)	no GO terms	no GO terms
TRUE	INTERPRO, BLASTED, MAPPED, ANNOTATED	WP_046813800.1	S-layer protein	450	20	0	92.63	5	F:GO:0005199; C:GO:0005576; C:GO:0009274; C:GO:0016021; C:GO:0030115	F:structural constituent of cell wall; C:extracellular region; C:peptidoglycan-based cell wall; C:integral component of membrane; C:S-layer			IPR004903 (PRINTS); IPR004903 (PIRSF); IPR024968 (PFAM)	F:GO:0005199; C:GO:0009274; C:GO:0030115	F:structural constituent of cell wall; C:peptidoglycan-based cell wall; C:S-layer
TRUE	INTERPRO, BLASTED, MAPPED, ANNOTATED	WP_046813840.1	Protein/nucleic acid deglycase 3	194	18	4.70172e-144	96.09	3	P:GO:0006508; F:GO:0008233; C:GO:0016021	P:proteolysis; F:peptidase activity; C:integral component of membrane	EC:3.4	Acting on peptide bonds (peptidases)	IPR029062 (G3DSA:3.40.50.GENE3D); IPR006287 (TIGRFAM); IPR002818 (PFAM); PTHR48094:SF12 (PANTHER); PTHR48094 (PANTHER); cd03135 (CDD); IPR029062 (SUPERFAMILY)	no GO terms	no GO terms
TRUE	INTERPRO, BLASTED	WP_046813974.1	SH3-like domain-containing protein	541	20	0	99.53						IPR022038 (PFAM); IPR025987 (PFAM); IPR013783 (G3DSA:2.60.40.GENE3D); IPR038200 (G3DSA:2.30.30.GENE3D); SSF63825 (SUPERFAMILY); SSF82057 (SUPERFAMILY)	no GO terms	no GO terms
TRUE	INTERPRO, BLASTED, MAPPED, ANNOTATED	WP_052540965.1	MucBP domain-containing protein	941	20	0	95.07	1	C:GO:0016021	C:integral component of membrane			G3DSA:2.60.40.4300 (GENE3D); IPR041495 (PFAM); G3DSA:2.60.40.4300 (GENE3D); mobidb-lite (MOBIDB_LITE); mobidb-lite (MOBIDB_LITE); mobidb-lite (MOBIDB_LITE); mobidb-lite (MOBIDB_LITE); mobidb-lite (MOBIDB_LITE)	no GO terms	no GO terms
TRUE	INTERPRO, BLASTED, MAPPED, ANNOTATED	WP_052540988.1	S-layer protein	401	20	0	98.32	3	P:GO:0009253; P:GO:0016998; F:GO:0003796	P:peptidoglycan catabolic process; P:cell wall macromolecule catabolic process; F:lysozyme activity	EC:3.2.1.17	Lysozyme	IPR024968 (PFAM); IPR002053 (PFAM); G3DSA:3.20.20.80 (GENE3D); mobidb-lite (MOBIDB_LITE); PTHR34135 (PANTHER); PTHR34135:SF2 (PANTHER); IPR002053 (PROSITE_PROFILES); cd06415 (CDD); IPR017853 (SUPERFAMILY)	P:GO:0009253; P:GO:0016998; F:GO:0003796	P:peptidoglycan catabolic process; P:cell wall macromolecule catabolic process; F:lysozyme activity
TRUE	INTERPRO, BLASTED, MAPPED, ANNOTATED	WP_052541203.1	L,D-transpeptidase family protein	401	20	0	99.83	2	F:GO:0016740; C:GO:0016021	F:transferase activity; C:integral component of membrane	EC:2	Transferases	Coil (COILS); Coil (COILS); IPR038063 (G3DSA:2.40.440.GENE3D); IPR038054 (G3DSA:3.10.20.GENE3D); IPR022029 (PFAM); IPR005490 (PFAM); PTHR30582 (PANTHER); PTHR30582:SF2 (PANTHER); IPR005490 (CDD); IPR038054 (SUPERFAMILY); IPR038063 (SUPERFAMILY)	F:GO:0016740	F:transferase activity
TRUE	INTERPRO, BLASTED, MAPPED, ANNOTATED	WP_052541295.1	phosphopyruvate hydratase	428	20	0	97.66	5	P:GO:0006096; F:GO:0000287; F:GO:0004634; C:GO:0000015; C:GO:0005576	P:glycolytic process; F:magnesium ion binding; F:phosphopyruvate hydratase activity; C:phosphopyruvate hydratase complex; C:extracellular region	EC:4.2.1.11	Phosphopyruvate hydratase	IPR000941 (PRINTS); IPR020811 (PFAM); IPR000941 (TIGRFAM); IPR036849 (G3DSA:3.20.20.GENE3D); IPR029017 (G3DSA:3.30.390.GENE3D); IPR000941 (PIRSF); IPR020810 (PFAM); IPR000941 (SFLD); SFLDG00178 (SFLD); IPR000941 (PANTHER); PTHR11902:SF1 (PANTHER); IPR020809 (PROSITE_PATTERNS); IPR000941 (HAMAP); IPR000941 (CDD); IPR036849 (SUPERFAMILY); IPR029017 (SUPERFAMILY)	P:GO:0006096; F:GO:0000287; F:GO:0004634; C:GO:0000015	P:glycolytic process; F:magnesium ion binding; F:phosphopyruvate hydratase activity; C:phosphopyruvate hydratase complex
TRUE	INTERPRO, BLASTED, MAPPED, ANNOTATED	WP_052541536.1	nucleoside 2-deoxyribosyltransferase	167	20	8.6243e-126	94.4	1	F:GO:0050144	F:nucleoside deoxyribosyltransferase activity	EC:2.4.2.6	Nucleoside deoxyribosyltransferase	G3DSA:3.40.50.450 (GENE3D); IPR007710 (PFAM); SSF52309 (SUPERFAMILY)	no GO terms	no GO terms
TRUE	INTERPRO, BLASTED, MAPPED, ANNOTATED	WP_054607138.1	Serine protease do-like htrA	413	20	0	99.42	5	P:GO:0006508; F:GO:0004252; F:GO:0005515; C:GO:0005886; C:GO:0016021	P:proteolysis; F:serine-type endopeptidase activity; F:protein binding; C:plasma membrane; C:integral component of membrane	EC:3.4.21	Acting on peptide bonds (peptidases)	IPR001940 (PRINTS); PF13365 (PFAM); IPR001478 (PFAM); IPR043504 (G3DSA:2.40.10.GENE3D); IPR036034 (G3DSA:2.30.42.GENE3D); IPR043504 (G3DSA:2.40.10.GENE3D); mobidb-lite (MOBIDB_LITE); PTHR43019:SF23 (PANTHER); PTHR43019 (PANTHER); IPR001478 (PROSITE_PROFILES); cd00987 (CDD); IPR036034 (SUPERFAMILY); IPR009003 (SUPERFAMILY)	P:GO:0006508; F:GO:0004252; F:GO:0005515	P:proteolysis; F:serine-type endopeptidase activity; F:protein binding
TRUE	INTERPRO, BLASTED, MAPPED, ANNOTATED	WP_054607450.1	penicillin-binding protein 2B	719	20	0	99.6	2	F:GO:0008658; C:GO:0016021	F:penicillin binding; C:integral component of membrane			Coil (COILS); G3DSA:3.30.70.2110 (GENE3D); IPR005311 (PFAM); G3DSA:3.30.10.20 (GENE3D); IPR001460 (PFAM); IPR012338 (G3DSA:3.40.710.GENE3D); G3DSA:2.20.70.70 (GENE3D); G3DSA:3.90.1310.10 (GENE3D); IPR005543 (PFAM); PTHR30627 (PANTHER); PTHR30627:SF1 (PANTHER); IPR005543 (PROSITE_PROFILES); IPR005543 (PROSITE_PROFILES); cd06575 (CDD); cd06576 (CDD); SSF54184 (SUPERFAMILY); SSF54184 (SUPERFAMILY); …	F:GO:0008658	F:penicillin binding
TRUE	INTERPRO, BLASTED, MAPPED, ANNOTATED	WP_054607553.1	nucleoside 2-deoxyribosyltransferase	167	20	4.76781e-126	94.28	1	F:GO:0050144	F:nucleoside deoxyribosyltransferase activity	EC:2.4.2.6	Nucleoside deoxyribosyltransferase	G3DSA:3.40.50.450 (GENE3D); IPR007710 (PFAM); SSF52309 (SUPERFAMILY)	no GO terms	no GO terms
TRUE	INTERPRO, BLASTED, MAPPED, ANNOTATED	WP_054607603.1	C40 family peptidase	310	20	0	98.98	2	P:GO:0006508; F:GO:0004180	P:proteolysis; F:carboxypeptidase activity	EC:3.4	Acting on peptide bonds (peptidases)	IPR000064 (PFAM); G3DSA:3.90.1720.10 (GENE3D); PTHR47359:SF3 (PANTHER); PTHR47359 (PANTHER); IPR000064 (PROSITE_PROFILES); IPR038765 (SUPERFAMILY)	no GO terms	no GO terms
TRUE	INTERPRO, BLASTED, MAPPED, ANNOTATED	WP_054607604.1	C40 family peptidase	258	20	0	97.15	2	P:GO:0006508; F:GO:0004180	P:proteolysis; F:carboxypeptidase activity	EC:3.4	Acting on peptide bonds (peptidases)	IPR000064 (PFAM); G3DSA:3.90.1720.10 (GENE3D); PTHR47053 (PANTHER); PTHR47053:SF1 (PANTHER); IPR000064 (PROSITE_PROFILES); IPR038765 (SUPERFAMILY)	no GO terms	no GO terms
TRUE	INTERPRO, BLASTED, MAPPED, ANNOTATED	WP_060471966.1	phosphopyruvate hydratase	428	20	0	97.64	5	P:GO:0006096; F:GO:0000287; F:GO:0004634; C:GO:0000015; C:GO:0005576	P:glycolytic process; F:magnesium ion binding; F:phosphopyruvate hydratase activity; C:phosphopyruvate hydratase complex; C:extracellular region	EC:4.2.1.11	Phosphopyruvate hydratase	IPR000941 (PRINTS); IPR020811 (PFAM); IPR020810 (PFAM); IPR036849 (G3DSA:3.20.20.GENE3D); IPR000941 (TIGRFAM); IPR029017 (G3DSA:3.30.390.GENE3D); IPR000941 (PIRSF); SFLDG00178 (SFLD); IPR000941 (SFLD); PTHR11902:SF1 (PANTHER); IPR000941 (PANTHER); IPR020809 (PROSITE_PATTERNS); IPR000941 (HAMAP); IPR000941 (CDD); IPR036849 (SUPERFAMILY); IPR029017 (SUPERFAMILY)	P:GO:0006096; F:GO:0000287; F:GO:0004634; C:GO:0000015	P:glycolytic process; F:magnesium ion binding; F:phosphopyruvate hydratase activity; C:phosphopyruvate hydratase complex
TRUE	INTERPRO, BLASTED	WP_065866298.1	SH3-like domain-containing protein	541	20	0	99.53						IPR022038 (PFAM); IPR013783 (G3DSA:2.60.40.GENE3D); IPR025987 (PFAM); IPR038200 (G3DSA:2.30.30.GENE3D); SSF63825 (SUPERFAMILY); SSF82057 (SUPERFAMILY)	no GO terms	no GO terms
TRUE	INTERPRO, BLASTED, MAPPED, ANNOTATED	WP_065866577.1	Phenylalanine--tRNA ligase beta subunit	215	20	2.88051e-161	90.73	2	F:GO:0000049; F:GO:0004826	F:tRNA binding; F:phenylalanine-tRNA ligase activity	EC:6.1.1.20	Phenylalanine--tRNA ligase	IPR002547 (PFAM); IPR037154 (G3DSA:3.30.1940.GENE3D); IPR027855 (PFAM); G3DSA:2.40.50.140 (GENE3D); IPR002547 (PROSITE_PROFILES); IPR033714 (CDD); IPR012340 (SUPERFAMILY)	F:GO:0000049	F:tRNA binding
TRUE	INTERPRO, BLASTED, MAPPED, ANNOTATED	WP_065866685.1	Serine protease Do-like HtrA	413	20	0	99.27	5	P:GO:0006508; F:GO:0004252; F:GO:0005515; C:GO:0005886; C:GO:0016021	P:proteolysis; F:serine-type endopeptidase activity; F:protein binding; C:plasma membrane; C:integral component of membrane	EC:3.4.21	Acting on peptide bonds (peptidases)	IPR001940 (PRINTS); PF13365 (PFAM); IPR036034 (G3DSA:2.30.42.GENE3D); IPR043504 (G3DSA:2.40.10.GENE3D); IPR001478 (PFAM); IPR043504 (G3DSA:2.40.10.GENE3D); PTHR43343:SF2 (PANTHER); PTHR43343 (PANTHER); IPR001478 (PROSITE_PROFILES); cd00987 (CDD); IPR009003 (SUPERFAMILY); IPR036034 (SUPERFAMILY)	P:GO:0006508; F:GO:0004252; F:GO:0005515	P:proteolysis; F:serine-type endopeptidase activity; F:protein binding
TRUE	INTERPRO, BLASTED, MAPPED, ANNOTATED	WP_072749072.1	thioredoxin	103	20	1.78872e-74	73.47	3	P:GO:0006662; F:GO:0015035; F:GO:0016853	P:glycerol ether metabolic process; F:protein-disulfide reductase activity; F:isomerase activity	EC:1.8; EC:5	Acting on a sulfur group of donors; Isomerases	PR00421 (PRINTS); G3DSA:3.40.30.10 (GENE3D); IPR005746 (PIRSF); IPR013766 (PFAM); IPR005746 (TIGRFAM); PTHR45663 (PANTHER); IPR017937 (PROSITE_PATTERNS); IPR013766 (PROSITE_PROFILES); cd02947 (CDD); IPR036249 (SUPERFAMILY)	P:GO:0006662; F:GO:0015035	P:glycerol ether metabolic process; F:protein-disulfide reductase activity
TRUE	INTERPRO, BLASTED	WP_095661938.1	SH3-like domain-containing protein	541	20	0	99.51						IPR025987 (PFAM); IPR013783 (G3DSA:2.60.40.GENE3D); IPR022038 (PFAM); IPR038200 (G3DSA:2.30.30.GENE3D); SSF63825 (SUPERFAMILY); SSF82057 (SUPERFAMILY)	no GO terms	no GO terms
TRUE	INTERPRO, BLASTED, MAPPED, ANNOTATED	WP_097550644.1	molecular chaperone DnaK	608	20	0	98.87	4	P:GO:0006457; F:GO:0005524; F:GO:0016887; F:GO:0051082	P:protein folding; F:ATP binding; F:ATP hydrolysis activity; F:unfolded protein binding			Coil (COILS); Coil (COILS); Coil (COILS); PR00301 (PRINTS); IPR029047 (G3DSA:2.60.34.GENE3D); G3DSA:3.30.420.40 (GENE3D); IPR012725 (TIGRFAM); IPR013126 (PFAM); G3DSA:3.90.640.10 (GENE3D); G3DSA:3.30.420.40 (GENE3D); IPR029048 (G3DSA:1.20.1270.GENE3D); mobidb-lite (MOBIDB_LITE); mobidb-lite (MOBIDB_LITE); mobidb-lite (MOBIDB_LITE); mobidb-lite (MOBIDB_LITE); IPR013126 (PANTHER); PTHR19375:SF409 (…	P:GO:0006457; F:GO:0005524; F:GO:0016887; F:GO:0051082	P:protein folding; F:ATP binding; F:ATP hydrolysis activity; F:unfolded protein binding
TRUE	INTERPRO, BLASTED	WP_097550782.1	SH3-like domain-containing protein	541	20	0	99.68						IPR025987 (PFAM); IPR013783 (G3DSA:2.60.40.GENE3D); IPR022038 (PFAM); IPR038200 (G3DSA:2.30.30.GENE3D); SSF63825 (SUPERFAMILY); SSF82057 (SUPERFAMILY)	no GO terms	no GO terms
TRUE	INTERPRO, BLASTED, MAPPED, ANNOTATED	WP_101812763.1	MMPL family transporter	1202	20	0	98.34	3	F:GO:0004309; C:GO:0005886; C:GO:0016021	F:exopolyphosphatase activity; C:plasma membrane; C:integral component of membrane	EC:3.6.1.11	Exopolyphosphatase	Coil (COILS); G3DSA:1.20.1640.10 (GENE3D); IPR004869 (PFAM); G3DSA:1.10.287.950 (GENE3D); IPR023908 (TIGRFAM); mobidb-lite (MOBIDB_LITE); PTHR33406 (PANTHER); PTHR33406:SF6 (PANTHER); IPR000731 (PROSITE_PROFILES); SSF82866 (SUPERFAMILY); SSF82866 (SUPERFAMILY)	C:GO:0016020	C:membrane
TRUE	INTERPRO, BLASTED, MAPPED, ANNOTATED	WP_101812843.1	putative ABC transporter ATP-binding protein YknY	778	20	0	98.62	4	F:GO:0005524; F:GO:0016787; C:GO:0005886; C:GO:0016021	F:ATP binding; F:hydrolase activity; C:plasma membrane; C:integral component of membrane	EC:3	Hydrolases	IPR027417 (G3DSA:3.40.50.GENE3D); IPR003838 (PFAM); IPR003439 (PFAM); PTHR24220:SF636 (PANTHER); PTHR24220 (PANTHER); IPR017871 (PROSITE_PATTERNS); IPR003439 (PROSITE_PROFILES); IPR017911 (CDD); IPR027417 (SUPERFAMILY)	F:GO:0005524; C:GO:0016020	F:ATP binding; C:membrane
TRUE	INTERPRO, BLASTED, MAPPED, ANNOTATED	WP_101871799.1	elongation factor P	189	20	1.4988e-140	86.86	3	P:GO:0006414; F:GO:0003746; C:GO:0005737	P:translational elongation; F:translation elongation factor activity; C:cytoplasm			G3DSA:2.40.50.140 (GENE3D); IPR013185 (PFAM); IPR001059 (PFAM); IPR015365 (PFAM); IPR011768 (TIGRFAM); IPR020599 (PIRSF); G3DSA:2.40.50.140 (GENE3D); IPR014722 (G3DSA:2.30.30.GENE3D); IPR020599 (PANTHER); PTHR30053:SF1 (PANTHER); IPR013852 (PROSITE_PATTERNS); IPR011768 (HAMAP); IPR001059 (CDD); IPR015365 (CDD); IPR012340 (SUPERFAMILY); IPR008991 (SUPERFAMILY); IPR012340 (SUPERFAMILY)	P:GO:0006414; P:GO:0043043; F:GO:0003746; C:GO:0005737	P:translational elongation; P:peptide biosynthetic process; F:translation elongation factor activity; C:cytoplasm
TRUE	INTERPRO, BLASTED, MAPPED, ANNOTATED	WP_101871829.1	Phenylalanine--tRNA ligase beta subunit	215	20	2.71857e-161	91.06	2	F:GO:0000049; F:GO:0004826	F:tRNA binding; F:phenylalanine-tRNA ligase activity	EC:6.1.1.20	Phenylalanine--tRNA ligase	G3DSA:2.40.50.140 (GENE3D); IPR037154 (G3DSA:3.30.1940.GENE3D); IPR027855 (PFAM); IPR002547 (PFAM); IPR002547 (PROSITE_PROFILES); IPR033714 (CDD); IPR012340 (SUPERFAMILY)	F:GO:0000049	F:tRNA binding
TRUE	INTERPRO, BLASTED, MAPPED, ANNOTATED	WP_101871846.1	transcription termination/antitermination protein NusG	185	14	1.25484e-136	98.92	2	P:GO:0031564; P:GO:0032784	P:transcription antitermination; P:regulation of DNA-templated transcription, elongation			IPR001062 (PRINTS); IPR014722 (G3DSA:2.30.30.GENE3D); IPR036735 (G3DSA:3.30.70.GENE3D); IPR001062 (TIGRFAM); IPR006645 (PFAM); IPR001062 (PTHR30265:PANTHER); IPR043425 (PANTHER); IPR001062 (HAMAP); cd09891 (CDD); cd06091 (CDD); IPR008991 (SUPERFAMILY); IPR036735 (SUPERFAMILY)	P:GO:0006355; P:GO:0032784	P:regulation of transcription, DNA-templated; P:regulation of DNA-templated transcription, elongation
TRUE	INTERPRO, BLASTED, MAPPED, ANNOTATED	WP_101871853.1	30S ribosomal protein S11	129	11	2.66654e-91	99.79	4	P:GO:0006412; F:GO:0003735; F:GO:0019843; C:GO:0005840	P:translation; F:structural constituent of ribosome; F:rRNA binding; C:ribosome			IPR001971 (PFAM); IPR036967 (G3DSA:3.30.420.GENE3D); IPR019981 (TIGRFAM); IPR001971 (PIRSF); PTHR11759:SF3 (PANTHER); IPR001971 (PANTHER); IPR018102 (PROSITE_PATTERNS); IPR001971 (HAMAP); SSF53137 (SUPERFAMILY)	P:GO:0006412; F:GO:0003735; C:GO:0005840	P:translation; F:structural constituent of ribosome; C:ribosome
TRUE	INTERPRO, BLASTED, MAPPED, ANNOTATED	WP_107775357.1	MucBP domain-containing protein	1423	20	0	88.26	3	C:GO:0005576; C:GO:0005618; C:GO:0016021	C:extracellular region; C:cell wall; C:integral component of membrane			IPR019931 (PFAM); G3DSA:2.60.120.200 (GENE3D); G3DSA:2.60.40.4300 (GENE3D); IPR041495 (PFAM); G3DSA:3.10.20.320 (GENE3D); G3DSA:3.10.20.470 (GENE3D); IPR009459 (PFAM); TIGR01167 (TIGRFAM); PF18483 (PFAM); IPR041558 (PFAM); mobidb-lite (MOBIDB_LITE); mobidb-lite (MOBIDB_LITE); mobidb-lite (MOBIDB_LITE); mobidb-lite (MOBIDB_LITE); mobidb-lite (MOBIDB_LITE); mobidb-lite (MOBIDB_LITE); mobidb-lite (M…	no GO terms	no GO terms
TRUE	INTERPRO, BLASTED, MAPPED, ANNOTATED	WP_108433642.1	MucBP domain-containing protein	962	20	0	89.21	3	C:GO:0005576; C:GO:0005618; C:GO:0016021	C:extracellular region; C:cell wall; C:integral component of membrane			G3DSA:2.60.40.4300 (GENE3D); IPR019931 (PFAM); TIGR01167 (TIGRFAM); IPR041495 (PFAM); mobidb-lite (MOBIDB_LITE); mobidb-lite (MOBIDB_LITE); mobidb-lite (MOBIDB_LITE); mobidb-lite (MOBIDB_LITE); mobidb-lite (MOBIDB_LITE); mobidb-lite (MOBIDB_LITE); mobidb-lite (MOBIDB_LITE); mobidb-lite (MOBIDB_LITE); PTHR10068 (PANTHER); IPR019931 (PROSITE_PROFILES)	no GO terms	no GO terms
TRUE	INTERPRO, BLASTED, MAPPED, ANNOTATED	WP_110534571.1	L,D-transpeptidase family protein	401	20	0	99.4	2	F:GO:0016740; C:GO:0016021	F:transferase activity; C:integral component of membrane	EC:2	Transferases	Coil (COILS); Coil (COILS); IPR005490 (PFAM); IPR038054 (G3DSA:3.10.20.GENE3D); IPR022029 (PFAM); IPR038063 (G3DSA:2.40.440.GENE3D); PTHR30582 (PANTHER); PTHR30582:SF2 (PANTHER); IPR005490 (CDD); IPR038054 (SUPERFAMILY); IPR038063 (SUPERFAMILY)	F:GO:0016740	F:transferase activity
TRUE	INTERPRO, BLASTED, MAPPED, ANNOTATED	WP_110534605.1	Phosphate-binding protein PstS 1	288	20	0	99.03	3	P:GO:0006817; F:GO:0042301; C:GO:0005886	P:phosphate ion transport; F:phosphate ion binding; C:plasma membrane			G3DSA:3.40.190.10 (GENE3D); G3DSA:3.40.190.10 (GENE3D); IPR024370 (PFAM); IPR011862 (TIGRFAM); PTHR30570 (PANTHER); PTHR30570:SF4 (PANTHER); PS51257 (PROSITE_PROFILES); cd13653 (CDD); SSF53850 (SUPERFAMILY)	F:GO:0042301	F:phosphate ion binding
TRUE	INTERPRO, BLASTED, MAPPED, ANNOTATED	WP_110534774.1	aldose epimerase	186	18	5.80735e-138	98.8	3	P:GO:0005975; F:GO:0016853; F:GO:0030246	P:carbohydrate metabolic process; F:isomerase activity; F:carbohydrate binding	EC:5	Isomerases	IPR014718 (G3DSA:2.70.98.GENE3D); IPR008183 (PFAM); IPR011013 (SUPERFAMILY)	P:GO:0005975; F:GO:0003824; F:GO:0016853; F:GO:0030246	P:carbohydrate metabolic process; F:catalytic activity; F:isomerase activity; F:carbohydrate binding
TRUE	INTERPRO, BLASTED	WP_110534809.1	SH3-like domain-containing protein	541	20	0	99.58						IPR025987 (PFAM); IPR038200 (G3DSA:2.30.30.GENE3D); IPR022038 (PFAM); IPR013783 (G3DSA:2.60.40.GENE3D); SSF63825 (SUPERFAMILY); SSF82057 (SUPERFAMILY)	no GO terms	no GO terms
TRUE	INTERPRO, BLASTED, MAPPED, ANNOTATED	WP_110535087.1	rod shape-determining protein MreC	283	16	0	98.99	1	P:GO:0008360	P:regulation of cell shape			Coil (COILS); G3DSA:1.20.5.490 (GENE3D); IPR042175 (G3DSA:2.40.10.GENE3D); IPR042177 (G3DSA:2.40.10.GENE3D); IPR007221 (PIRSF); IPR007221 (TIGRFAM); IPR007221 (PFAM); IPR007221 (PANTHER)	P:GO:0008360	P:regulation of cell shape
TRUE	INTERPRO, BLASTED, MAPPED, ANNOTATED	WP_110535281.1	phosphoglycerate kinase	403	14	0	99.88	4	P:GO:0006096; F:GO:0004618; F:GO:0005524; C:GO:0005737	P:glycolytic process; F:phosphoglycerate kinase activity; F:ATP binding; C:cytoplasm	EC:2.7.2.3	Phosphoglycerate kinase	IPR001576 (PRINTS); IPR001576 (PFAM); IPR015824 (G3DSA:3.40.50.GENE3D); IPR001576 (PIRSF); IPR015824 (G3DSA:3.40.50.GENE3D); PTHR11406:SF23 (PANTHER); IPR001576 (PANTHER); IPR015911 (PROSITE_PATTERNS); IPR001576 (HAMAP); IPR001576 (CDD); IPR036043 (SUPERFAMILY)	P:GO:0006096; F:GO:0004618	P:glycolytic process; F:phosphoglycerate kinase activity
TRUE	INTERPRO, BLASTED, MAPPED, ANNOTATED	WP_110535310.1	Serine protease Do-like HtrA	413	20	0	99.79	5	P:GO:0006508; F:GO:0004252; F:GO:0005515; C:GO:0005886; C:GO:0016021	P:proteolysis; F:serine-type endopeptidase activity; F:protein binding; C:plasma membrane; C:integral component of membrane	EC:3.4.21	Acting on peptide bonds (peptidases)	IPR001940 (PRINTS); IPR043504 (G3DSA:2.40.10.GENE3D); IPR001478 (PFAM); IPR036034 (G3DSA:2.30.42.GENE3D); PF13365 (PFAM); IPR043504 (G3DSA:2.40.10.GENE3D); mobidb-lite (MOBIDB_LITE); PTHR43019:SF23 (PANTHER); PTHR43019 (PANTHER); IPR001478 (PROSITE_PROFILES); cd00987 (CDD); IPR036034 (SUPERFAMILY); IPR009003 (SUPERFAMILY)	P:GO:0006508; F:GO:0004252; F:GO:0005515	P:proteolysis; F:serine-type endopeptidase activity; F:protein binding
TRUE	INTERPRO, BLASTED, MAPPED, ANNOTATED	WP_110535314.1	cell surface protein	363	20	0	77.85	3	F:GO:0005199; C:GO:0009274; C:GO:0030115	F:structural constituent of cell wall; C:peptidoglycan-based cell wall; C:S-layer			IPR004903 (PRINTS); IPR024968 (PFAM)	F:GO:0005199; C:GO:0009274; C:GO:0030115	F:structural constituent of cell wall; C:peptidoglycan-based cell wall; C:S-layer
TRUE	INTERPRO, BLASTED, MAPPED, ANNOTATED	WP_110535609.1	putative endopeptidase	149	20	1.72735e-107	96.32	1	F:GO:0016787	F:hydrolase activity	EC:3	Hydrolases	IPR000064 (PFAM); G3DSA:3.90.1720.10 (GENE3D); PTHR47359:SF3 (PANTHER); PTHR47359 (PANTHER); IPR000064 (PROSITE_PROFILES); IPR038765 (SUPERFAMILY)	no GO terms	no GO terms
TRUE	INTERPRO, BLASTED, MAPPED, ANNOTATED	WP_110540413.1	Penicillin-binding protein 2B	106	20	2.37132e-72	99.2	2	F:GO:0008658; C:GO:0016021	F:penicillin binding; C:integral component of membrane			IPR005543 (PFAM); IPR005543 (PROSITE_PROFILES); cd06575 (CDD); SSF54184 (SUPERFAMILY); SSF54184 (SUPERFAMILY)	no GO terms	no GO terms
TRUE	INTERPRO, BLASTED, MAPPED, ANNOTATED	WP_110549392.1	LysM peptidoglycan-binding domain-containing protein	152	20	7.82449e-107	97.77	2	F:GO:0008745; C:GO:0016021	F:N-acetylmuramoyl-L-alanine amidase activity; C:integral component of membrane	EC:3.5.1.28	N-acetylmuramoyl-L-alanine amidase	IPR018392 (PFAM); IPR036779 (G3DSA:3.10.350.GENE3D); mobidb-lite (MOBIDB_LITE); mobidb-lite (MOBIDB_LITE); mobidb-lite (MOBIDB_LITE); mobidb-lite (MOBIDB_LITE); mobidb-lite (MOBIDB_LITE); IPR018392 (PROSITE_PROFILES); IPR018392 (CDD); IPR036779 (SUPERFAMILY)	no GO terms	no GO terms
TRUE	INTERPRO, BLASTED, MAPPED, ANNOTATED	WP_110554505.1	aldose epimerase	186	18	1.22482e-137	98.83	3	P:GO:0005975; F:GO:0016853; F:GO:0030246	P:carbohydrate metabolic process; F:isomerase activity; F:carbohydrate binding	EC:5	Isomerases	IPR014718 (G3DSA:2.70.98.GENE3D); IPR008183 (PFAM); IPR011013 (SUPERFAMILY)	P:GO:0005975; F:GO:0003824; F:GO:0016853; F:GO:0030246	P:carbohydrate metabolic process; F:catalytic activity; F:isomerase activity; F:carbohydrate binding
TRUE	INTERPRO, BLASTED, MAPPED, ANNOTATED	WP_110561483.1	L,D-transpeptidase family protein	376	20	0	93.7	2	F:GO:0016740; C:GO:0016021	F:transferase activity; C:integral component of membrane	EC:2	Transferases	Coil (COILS); Coil (COILS); IPR005490 (PFAM); IPR038063 (G3DSA:2.40.440.GENE3D); IPR022029 (PFAM); IPR038054 (G3DSA:3.10.20.GENE3D); PTHR30582:SF2 (PANTHER); PTHR30582 (PANTHER); IPR005490 (CDD); IPR038054 (SUPERFAMILY); IPR038063 (SUPERFAMILY)	F:GO:0016740	F:transferase activity
TRUE	INTERPRO, BLASTED	WP_111193996.1	Conserved protein	134	20	3.86595e-96	99.44						Coil (COILS); mobidb-lite (MOBIDB_LITE); mobidb-lite (MOBIDB_LITE)	no GO terms	no GO terms
TRUE	INTERPRO, BLASTED, MAPPED, ANNOTATED	WP_118953738.1	S-layer protein	453	20	0	93.43	5	F:GO:0005199; C:GO:0005576; C:GO:0009274; C:GO:0016021; C:GO:0030115	F:structural constituent of cell wall; C:extracellular region; C:peptidoglycan-based cell wall; C:integral component of membrane; C:S-layer			IPR004903 (PRINTS); IPR004903 (PIRSF); IPR024968 (PFAM)	F:GO:0005199; C:GO:0009274; C:GO:0030115	F:structural constituent of cell wall; C:peptidoglycan-based cell wall; C:S-layer
TRUE	INTERPRO, BLASTED	WP_118953819.1	SLAP domain-containing protein	714	20	0	85.67						Coil (COILS); IPR024968 (PFAM); mobidb-lite (MOBIDB_LITE); mobidb-lite (MOBIDB_LITE)	no GO terms	no GO terms
TRUE	INTERPRO, BLASTED, MAPPED, ANNOTATED	WP_118953973.1	Oligopeptide-binding protein AppA	581	20	0	94.12	2	P:GO:0055085; C:GO:0043190	P:transmembrane transport; C:ATP-binding cassette (ABC) transporter complex			G3DSA:3.40.190.10 (GENE3D); G3DSA:3.10.105.10 (GENE3D); IPR000914 (PFAM); IPR030678 (PIRSF); IPR039424 (PANTHER); PS51257 (PROSITE_PROFILES); cd08510 (CDD); SSF53850 (SUPERFAMILY)	P:GO:0055085; C:GO:0043190	P:transmembrane transport; C:ATP-binding cassette (ABC) transporter complex
TRUE	INTERPRO, BLASTED	WP_118954029.1	SH3-like domain-containing protein	434	20	0	99.71						IPR022038 (PFAM); IPR025987 (PFAM); IPR013783 (G3DSA:2.60.40.GENE3D); IPR038200 (G3DSA:2.30.30.GENE3D); SSF82057 (SUPERFAMILY); SSF63825 (SUPERFAMILY)	no GO terms	no GO terms
TRUE	INTERPRO, BLASTED, MAPPED, ANNOTATED	WP_120357056.1	Serine protease Do-like HtrA	413	20	0	99.43	5	P:GO:0006508; F:GO:0004252; F:GO:0005515; C:GO:0005886; C:GO:0016021	P:proteolysis; F:serine-type endopeptidase activity; F:protein binding; C:plasma membrane; C:integral component of membrane	EC:3.4.21	Acting on peptide bonds (peptidases)	IPR001940 (PRINTS); IPR036034 (G3DSA:2.30.42.GENE3D); IPR043504 (G3DSA:2.40.10.GENE3D); PF13365 (PFAM); IPR043504 (G3DSA:2.40.10.GENE3D); IPR001478 (PFAM); PTHR43019 (PANTHER); PTHR43019:SF23 (PANTHER); IPR001478 (PROSITE_PROFILES); cd00987 (CDD); IPR036034 (SUPERFAMILY); IPR009003 (SUPERFAMILY)	P:GO:0006508; F:GO:0004252; F:GO:0005515	P:proteolysis; F:serine-type endopeptidase activity; F:protein binding
TRUE	INTERPRO, BLASTED, MAPPED, ANNOTATED	WP_120357124.1	50S ribosomal protein L18	119	9	7.79929e-84	98.87	4	P:GO:0006412; F:GO:0003735; F:GO:0019843; C:GO:0005840	P:translation; F:structural constituent of ribosome; F:rRNA binding; C:ribosome			IPR005484 (PFAM); G3DSA:3.30.420.100 (GENE3D); IPR004389 (TIGRFAM); PTHR12899:SF3 (PANTHER); IPR005484 (PANTHER); IPR004389 (HAMAP); cd00432 (CDD); SSF53137 (SUPERFAMILY)	P:GO:0006412; F:GO:0003735; C:GO:0005840	P:translation; F:structural constituent of ribosome; C:ribosome
TRUE	INTERPRO, BLASTED, MAPPED, ANNOTATED	WP_120357130.1	Protein/nucleic acid deglycase 3	194	18	1.39412e-143	96.41	3	P:GO:0006508; F:GO:0008233; C:GO:0016021	P:proteolysis; F:peptidase activity; C:integral component of membrane	EC:3.4	Acting on peptide bonds (peptidases)	IPR002818 (PFAM); IPR029062 (G3DSA:3.40.50.GENE3D); IPR006287 (TIGRFAM); PTHR48094:SF12 (PANTHER); PTHR48094 (PANTHER); cd03135 (CDD); IPR029062 (SUPERFAMILY)	no GO terms	no GO terms
TRUE	INTERPRO, BLASTED, MAPPED, ANNOTATED	WP_120357138.1	transcription termination/antitermination protein NusG	185	14	1.01867e-136	98.61	2	P:GO:0031564; P:GO:0032784	P:transcription antitermination; P:regulation of DNA-templated transcription, elongation			IPR001062 (PRINTS); IPR014722 (G3DSA:2.30.30.GENE3D); IPR036735 (G3DSA:3.30.70.GENE3D); IPR006645 (PFAM); IPR001062 (TIGRFAM); IPR001062 (PTHR30265:PANTHER); IPR043425 (PANTHER); IPR001062 (HAMAP); cd06091 (CDD); cd09891 (CDD); IPR008991 (SUPERFAMILY); IPR036735 (SUPERFAMILY)	P:GO:0006355; P:GO:0032784	P:regulation of transcription, DNA-templated; P:regulation of DNA-templated transcription, elongation
TRUE	INTERPRO, BLASTED, MAPPED, ANNOTATED	WP_120357189.1	putative L,D-transpeptidase YciB	224	20	8.83736e-168	98.76	1	F:GO:0016740	F:transferase activity	EC:2	Transferases	IPR038063 (G3DSA:2.40.440.GENE3D); IPR005490 (PFAM); mobidb-lite (MOBIDB_LITE); mobidb-lite (MOBIDB_LITE); PTHR30582:SF2 (PANTHER); PTHR30582 (PANTHER); IPR005490 (CDD); IPR038063 (SUPERFAMILY)	F:GO:0016740	F:transferase activity
TRUE	INTERPRO, BLASTED, MAPPED, ANNOTATED	WP_120357277.1	Oligopeptide-binding protein AppA	581	20	0	94.01	2	P:GO:0055085; C:GO:0043190	P:transmembrane transport; C:ATP-binding cassette (ABC) transporter complex			IPR030678 (PIRSF); IPR000914 (PFAM); G3DSA:3.10.105.10 (GENE3D); G3DSA:3.40.190.10 (GENE3D); IPR039424 (PANTHER); PS51257 (PROSITE_PROFILES); cd08510 (CDD); SSF53850 (SUPERFAMILY)	P:GO:0055085; C:GO:0043190	P:transmembrane transport; C:ATP-binding cassette (ABC) transporter complex
TRUE	INTERPRO, BLASTED, MAPPED, ANNOTATED	WP_120357319.1	molecular chaperone DnaK	599	20	0	97.91	4	P:GO:0006457; F:GO:0005524; F:GO:0016887; F:GO:0051082	P:protein folding; F:ATP binding; F:ATP hydrolysis activity; F:unfolded protein binding			Coil (COILS); Coil (COILS); Coil (COILS); PR00301 (PRINTS); G3DSA:3.30.420.40 (GENE3D); IPR029048 (G3DSA:1.20.1270.GENE3D); IPR029047 (G3DSA:2.60.34.GENE3D); G3DSA:3.90.640.10 (GENE3D); IPR013126 (PFAM); IPR012725 (TIGRFAM); G3DSA:3.30.420.40 (GENE3D); mobidb-lite (MOBIDB_LITE); mobidb-lite (MOBIDB_LITE); IPR013126 (PANTHER); PTHR19375:SF409 (PANTHER); IPR013126 (PANTHER); PTHR19375:SF409 (PANTHE…	P:GO:0006457; F:GO:0005524; F:GO:0016887; F:GO:0051082	P:protein folding; F:ATP binding; F:ATP hydrolysis activity; F:unfolded protein binding
TRUE	INTERPRO, BLASTED, MAPPED, ANNOTATED	WP_120357560.1	glucose-6-phosphate isomerase	446	20	0	99.44	4	P:GO:0006094; P:GO:0006096; F:GO:0004347; C:GO:0005737	P:gluconeogenesis; P:glycolytic process; F:glucose-6-phosphate isomerase activity; C:cytoplasm	EC:5.3.1.9	Glucose-6-phosphate isomerase	IPR001672 (PRINTS); G3DSA:3.40.50.10490 (GENE3D); IPR001672 (PFAM); G3DSA:3.40.50.10490 (GENE3D); PTHR11469:SF1 (PANTHER); IPR001672 (PANTHER); IPR018189 (PROSITE_PATTERNS); IPR018189 (PROSITE_PATTERNS); IPR001672 (HAMAP); IPR001672 (PROSITE_PROFILES); IPR035482 (CDD); IPR035476 (CDD); SSF53697 (SUPERFAMILY)	P:GO:0006094; P:GO:0006096; F:GO:0004347	P:gluconeogenesis; P:glycolytic process; F:glucose-6-phosphate isomerase activity
TRUE	INTERPRO, BLASTED	WP_120357581.1	SH3-like domain-containing protein	541	20	0	99.34						IPR022038 (PFAM); IPR013783 (G3DSA:2.60.40.GENE3D); IPR025987 (PFAM); IPR038200 (G3DSA:2.30.30.GENE3D); SSF63825 (SUPERFAMILY); SSF82057 (SUPERFAMILY)	no GO terms	no GO terms
TRUE	INTERPRO, BLASTED, MAPPED, ANNOTATED	WP_126963168.1	Endonuclease YhcR	829	20	0	99.06	3	P:GO:0009166; P:GO:0090305; F:GO:0004519	P:nucleotide catabolic process; P:nucleic acid phosphodiester bond hydrolysis; F:endonuclease activity	EC:3.1	Acting on ester bonds	Coil (COILS); IPR006179 (PRINTS); IPR008334 (PFAM); IPR029052 (G3DSA:3.60.21.GENE3D); IPR024968 (PFAM); IPR004843 (PFAM); IPR036907 (G3DSA:3.90.780.GENE3D); mobidb-lite (MOBIDB_LITE); mobidb-lite (MOBIDB_LITE); mobidb-lite (MOBIDB_LITE); mobidb-lite (MOBIDB_LITE); mobidb-lite (MOBIDB_LITE); PTHR11575:SF24 (PANTHER); IPR006179 (PANTHER); IPR029052 (SUPERFAMILY); IPR036907 (SUPERFAMILY)	P:GO:0009166; F:GO:0016787	P:nucleotide catabolic process; F:hydrolase activity
TRUE	INTERPRO, BLASTED	WP_138427111.1	SH3-like domain-containing protein	541	20	0	99.6						IPR013783 (G3DSA:2.60.40.GENE3D); IPR022038 (PFAM); IPR025987 (PFAM); IPR038200 (G3DSA:2.30.30.GENE3D); SSF63825 (SUPERFAMILY); SSF82057 (SUPERFAMILY)	no GO terms	no GO terms
TRUE	INTERPRO, BLASTED, MAPPED, ANNOTATED	WP_138427132.1	LysM peptidoglycan-binding domain-containing protein	155	20	5.70803e-109	99.48	2	F:GO:0008745; C:GO:0016021	F:N-acetylmuramoyl-L-alanine amidase activity; C:integral component of membrane	EC:3.5.1.28	N-acetylmuramoyl-L-alanine amidase	IPR018392 (PFAM); IPR036779 (G3DSA:3.10.350.GENE3D); mobidb-lite (MOBIDB_LITE); mobidb-lite (MOBIDB_LITE); mobidb-lite (MOBIDB_LITE); mobidb-lite (MOBIDB_LITE); IPR018392 (PROSITE_PROFILES); IPR018392 (CDD); IPR036779 (SUPERFAMILY)	no GO terms	no GO terms
TRUE	INTERPRO, BLASTED, MAPPED, ANNOTATED	WP_138427164.1	S-layer protein	401	20	0	98.12	3	P:GO:0009253; P:GO:0016998; F:GO:0003796	P:peptidoglycan catabolic process; P:cell wall macromolecule catabolic process; F:lysozyme activity	EC:3.2.1.17	Lysozyme	IPR002053 (PFAM); G3DSA:3.20.20.80 (GENE3D); IPR024968 (PFAM); mobidb-lite (MOBIDB_LITE); PTHR34135:SF2 (PANTHER); PTHR34135 (PANTHER); IPR002053 (PROSITE_PROFILES); cd06415 (CDD); IPR017853 (SUPERFAMILY)	P:GO:0009253; P:GO:0016998; F:GO:0003796	P:peptidoglycan catabolic process; P:cell wall macromolecule catabolic process; F:lysozyme activity
TRUE	INTERPRO, BLASTED, MAPPED, ANNOTATED	WP_138427167.1	Oligopeptide-binding protein AppA	572	20	0	94.36	2	P:GO:0055085; C:GO:0043190	P:transmembrane transport; C:ATP-binding cassette (ABC) transporter complex			G3DSA:3.10.105.10 (GENE3D); IPR030678 (PIRSF); IPR000914 (PFAM); G3DSA:3.40.190.10 (GENE3D); IPR039424 (PANTHER); cd08510 (CDD); SSF53850 (SUPERFAMILY)	P:GO:0055085; C:GO:0043190	P:transmembrane transport; C:ATP-binding cassette (ABC) transporter complex
TRUE	INTERPRO, BLASTED, MAPPED, ANNOTATED	WP_138427281.1	S-layer protein	320	20	0	97.74	3	P:GO:0009253; P:GO:0016998; F:GO:0003796	P:peptidoglycan catabolic process; P:cell wall macromolecule catabolic process; F:lysozyme activity	EC:3.2.1.17	Lysozyme	G3DSA:3.20.20.80 (GENE3D); IPR002053 (PFAM); IPR024968 (PFAM); PTHR34135:SF2 (PANTHER); PTHR34135 (PANTHER); IPR002053 (PROSITE_PROFILES); cd06415 (CDD); IPR017853 (SUPERFAMILY)	P:GO:0009253; P:GO:0016998; F:GO:0003796	P:peptidoglycan catabolic process; P:cell wall macromolecule catabolic process; F:lysozyme activity
TRUE	INTERPRO, BLASTED, MAPPED, ANNOTATED	WP_138427392.1	aldose epimerase	186	20	5.74396e-138	93.81	3	P:GO:0005975; F:GO:0016853; F:GO:0030246	P:carbohydrate metabolic process; F:isomerase activity; F:carbohydrate binding	EC:5	Isomerases	IPR014718 (G3DSA:2.70.98.GENE3D); IPR008183 (PFAM); IPR011013 (SUPERFAMILY)	P:GO:0005975; F:GO:0003824; F:GO:0016853; F:GO:0030246	P:carbohydrate metabolic process; F:catalytic activity; F:isomerase activity; F:carbohydrate binding
TRUE	INTERPRO, BLASTED, MAPPED, ANNOTATED	WP_138427451.1	C40 family peptidase	310	20	0	99.48	2	P:GO:0006508; F:GO:0004180	P:proteolysis; F:carboxypeptidase activity	EC:3.4	Acting on peptide bonds (peptidases)	IPR000064 (PFAM); G3DSA:3.90.1720.10 (GENE3D); PTHR47053 (PANTHER); IPR000064 (PROSITE_PROFILES); IPR038765 (SUPERFAMILY)	no GO terms	no GO terms
TRUE	INTERPRO, BLASTED, MAPPED, ANNOTATED	WP_138427559.1	putative ABC transporter ATP-binding protein YknY	778	20	0	98.55	4	F:GO:0005524; F:GO:0016787; C:GO:0005886; C:GO:0016021	F:ATP binding; F:hydrolase activity; C:plasma membrane; C:integral component of membrane	EC:3	Hydrolases	IPR003439 (PFAM); IPR027417 (G3DSA:3.40.50.GENE3D); IPR003838 (PFAM); PTHR24220:SF636 (PANTHER); PTHR24220 (PANTHER); IPR017871 (PROSITE_PATTERNS); IPR003439 (PROSITE_PROFILES); IPR017911 (CDD); IPR027417 (SUPERFAMILY)	F:GO:0005524; C:GO:0016020	F:ATP binding; C:membrane
TRUE	INTERPRO, BLASTED, MAPPED, ANNOTATED	WP_138427580.1	4-oxalocrotonate tautomerase	59	7	1.59649e-39	97.22	2	P:GO:0006725; F:GO:0016853	P:cellular aromatic compound metabolic process; F:isomerase activity	EC:5	Isomerases	IPR004370 (PFAM); IPR014347 (G3DSA:3.30.429.GENE3D); IPR014347 (SUPERFAMILY)	P:GO:0006725; F:GO:0016853	P:cellular aromatic compound metabolic process; F:isomerase activity
TRUE	INTERPRO, BLASTED, MAPPED, ANNOTATED	WP_152723108.1	single-stranded DNA-binding protein	172	20	6.76922e-125	81.14	4	P:GO:0006260; P:GO:0006281; P:GO:0006310; F:GO:0003697	P:DNA replication; P:DNA repair; P:DNA recombination; F:single-stranded DNA binding			IPR011344 (TIGRFAM); IPR011344 (PIRSF); G3DSA:2.40.50.140 (GENE3D); IPR000424 (PFAM); mobidb-lite (MOBIDB_LITE); mobidb-lite (MOBIDB_LITE); IPR011344 (PANTHER); PTHR10302:SF0 (PANTHER); IPR011344 (HAMAP); IPR000424 (PROSITE_PROFILES); IPR000424 (CDD); IPR012340 (SUPERFAMILY)	P:GO:0006260; F:GO:0003697	P:DNA replication; F:single-stranded DNA binding
TRUE	INTERPRO, BLASTED, MAPPED, ANNOTATED	WP_152723233.1	S-layer protein	401	20	0	98.65	3	P:GO:0009253; P:GO:0016998; F:GO:0003796	P:peptidoglycan catabolic process; P:cell wall macromolecule catabolic process; F:lysozyme activity	EC:3.2.1.17	Lysozyme	IPR002053 (PFAM); G3DSA:3.20.20.80 (GENE3D); IPR024968 (PFAM); mobidb-lite (MOBIDB_LITE); PTHR34135 (PANTHER); PTHR34135:SF2 (PANTHER); IPR002053 (PROSITE_PROFILES); cd06415 (CDD); IPR017853 (SUPERFAMILY)	P:GO:0009253; P:GO:0016998; F:GO:0003796	P:peptidoglycan catabolic process; P:cell wall macromolecule catabolic process; F:lysozyme activity
TRUE	INTERPRO, BLASTED, MAPPED, ANNOTATED	WP_152723240.1	elongation factor P	189	20	9.76934e-141	87.45	3	P:GO:0006414; F:GO:0003746; C:GO:0005737	P:translational elongation; F:translation elongation factor activity; C:cytoplasm			IPR015365 (PFAM); IPR014722 (G3DSA:2.30.30.GENE3D); G3DSA:2.40.50.140 (GENE3D); G3DSA:2.40.50.140 (GENE3D); IPR020599 (PIRSF); IPR001059 (PFAM); IPR013185 (PFAM); IPR011768 (TIGRFAM); PTHR30053:SF1 (PANTHER); IPR020599 (PANTHER); IPR013852 (PROSITE_PATTERNS); IPR011768 (HAMAP); IPR001059 (CDD); IPR015365 (CDD); IPR012340 (SUPERFAMILY); IPR012340 (SUPERFAMILY); IPR008991 (SUPERFAMILY)	P:GO:0006414; P:GO:0043043; F:GO:0003746; C:GO:0005737	P:translational elongation; P:peptide biosynthetic process; F:translation elongation factor activity; C:cytoplasm
TRUE	INTERPRO, BLASTED, MAPPED, ANNOTATED	WP_152723402.1	DNA starvation/stationary phase protection protein	155	11	2.63427e-116	98.06	3	F:GO:0003677; F:GO:0008199; F:GO:0016722	F:DNA binding; F:ferric iron binding; F:oxidoreductase activity, acting on metal ions	EC:1.16	Oxidizing metal ions	IPR002177 (PRINTS); IPR002177 (PIRSF); IPR012347 (G3DSA:1.20.1260.GENE3D); IPR008331 (PFAM); IPR002177 (PANTHER); PTHR42932:SF1 (PANTHER); IPR023188 (PROSITE_PATTERNS); IPR002177 (CDD); IPR009078 (SUPERFAMILY)	F:GO:0008199; F:GO:0016722	F:ferric iron binding; F:oxidoreductase activity, acting on metal ions
TRUE	INTERPRO, BLASTED, MAPPED, ANNOTATED	WP_152723454.1	elongation factor Tu	396	20	0	99.29	5	P:GO:0006414; F:GO:0003746; F:GO:0003924; F:GO:0005525; C:GO:0005737	P:translational elongation; F:translation elongation factor activity; F:GTPase activity; F:GTP binding; C:cytoplasm	EC:3.6.1	Acting on acid anhydrides	IPR000795 (PRINTS); IPR005225 (TIGRFAM); G3DSA:2.40.30.10 (GENE3D); IPR004160 (PFAM); IPR004161 (PFAM); IPR000795 (PFAM); IPR004541 (TIGRFAM); G3DSA:2.40.30.10 (GENE3D); IPR027417 (G3DSA:3.40.50.GENE3D); PTHR43721 (PANTHER); PTHR43721:SF22 (PANTHER); IPR031157 (PROSITE_PATTERNS); IPR000795 (PROSITE_PROFILES); IPR004541 (HAMAP); IPR041709 (CDD); cd03707 (CDD); IPR033720 (CDD); IPR027417 (SUPERFAMI…	P:GO:0006414; F:GO:0003746; F:GO:0003924; F:GO:0005525	P:translational elongation; F:translation elongation factor activity; F:GTPase activity; F:GTP binding
TRUE	INTERPRO, BLASTED, MAPPED, ANNOTATED	WP_152723530.1	30S ribosomal protein S9	131	8	2.42014e-93	99.62	3	P:GO:0006412; F:GO:0003735; C:GO:0005840	P:translation; F:structural constituent of ribosome; C:ribosome			IPR000754 (PFAM); IPR014721 (G3DSA:3.30.230.GENE3D); mobidb-lite (MOBIDB_LITE); mobidb-lite (MOBIDB_LITE); mobidb-lite (MOBIDB_LITE); IPR000754 (PANTHER); PTHR21569:SF1 (PANTHER); IPR020574 (PROSITE_PATTERNS); IPR023035 (HAMAP); IPR020568 (SUPERFAMILY)	P:GO:0006412; F:GO:0003735; C:GO:0005840	P:translation; F:structural constituent of ribosome; C:ribosome
TRUE	INTERPRO, BLASTED, MAPPED, ANNOTATED	WP_152723770.1	phosphoglycerate kinase	403	14	0	99.66	4	P:GO:0006096; F:GO:0004618; F:GO:0005524; C:GO:0005737	P:glycolytic process; F:phosphoglycerate kinase activity; F:ATP binding; C:cytoplasm	EC:2.7.2.3	Phosphoglycerate kinase	IPR001576 (PRINTS); IPR015824 (G3DSA:3.40.50.GENE3D); IPR001576 (PIRSF); IPR015824 (G3DSA:3.40.50.GENE3D); IPR001576 (PFAM); IPR001576 (PANTHER); PTHR11406:SF23 (PANTHER); IPR015911 (PROSITE_PATTERNS); IPR001576 (HAMAP); IPR001576 (CDD); IPR036043 (SUPERFAMILY)	P:GO:0006096; F:GO:0004618	P:glycolytic process; F:phosphoglycerate kinase activity
TRUE	INTERPRO, BLASTED, MAPPED, ANNOTATED	WP_152723771.1	Triosephosphate isomerase	252	16	0	99.31	4	P:GO:0006094; P:GO:0006096; F:GO:0004807; C:GO:0005737	P:gluconeogenesis; P:glycolytic process; F:triose-phosphate isomerase activity; C:cytoplasm	EC:5.3.1.1	Triose-phosphate isomerase	Coil (COILS); IPR000652 (PFAM); IPR013785 (G3DSA:3.20.20.GENE3D); IPR000652 (TIGRFAM); IPR000652 (PANTHER); PTHR21139:SF2 (PANTHER); IPR020861 (PROSITE_PATTERNS); IPR022896 (HAMAP); IPR000652 (PROSITE_PROFILES); IPR000652 (CDD); IPR035990 (SUPERFAMILY)	P:GO:0006096; F:GO:0003824; F:GO:0004807	P:glycolytic process; F:catalytic activity; F:triose-phosphate isomerase activity
TRUE	INTERPRO, BLASTED, MAPPED, ANNOTATED	WP_152723844.1	L,D-transpeptidase family protein	401	20	0	99.6	2	F:GO:0016740; C:GO:0016021	F:transferase activity; C:integral component of membrane	EC:2	Transferases	Coil (COILS); Coil (COILS); IPR038054 (G3DSA:3.10.20.GENE3D); IPR005490 (PFAM); IPR038063 (G3DSA:2.40.440.GENE3D); IPR022029 (PFAM); PTHR30582 (PANTHER); PTHR30582:SF2 (PANTHER); IPR005490 (CDD); IPR038054 (SUPERFAMILY); IPR038063 (SUPERFAMILY)	F:GO:0016740	F:transferase activity
TRUE	INTERPRO, BLASTED, MAPPED, ANNOTATED	WP_152724074.1	C40 family peptidase	258	20	0	96.45	2	P:GO:0006508; F:GO:0004180	P:proteolysis; F:carboxypeptidase activity	EC:3.4	Acting on peptide bonds (peptidases)	G3DSA:3.90.1720.10 (GENE3D); IPR000064 (PFAM); PTHR47053:SF1 (PANTHER); PTHR47053 (PANTHER); IPR000064 (PROSITE_PROFILES); IPR038765 (SUPERFAMILY)	no GO terms	no GO terms
TRUE	INTERPRO, BLASTED, MAPPED, ANNOTATED	WP_152724151.1	MucBP domain-containing protein	970	20	0	79.63	2	C:GO:0005576; C:GO:0016021	C:extracellular region; C:integral component of membrane			IPR041558 (PFAM); G3DSA:3.10.20.320 (GENE3D); G3DSA:2.60.40.4300 (GENE3D); IPR009459 (PFAM); G3DSA:2.60.40.4300 (GENE3D); IPR041495 (PFAM); G3DSA:3.10.20.470 (GENE3D); PF18483 (PFAM); IPR019931 (PFAM); G3DSA:2.60.120.200 (GENE3D); G3DSA:2.60.40.4300 (GENE3D); TIGR01167 (TIGRFAM); mobidb-lite (MOBIDB_LITE); mobidb-lite (MOBIDB_LITE); mobidb-lite (MOBIDB_LITE); mobidb-lite (MOBIDB_LITE); mobidb-lit…	no GO terms	no GO terms
TRUE	INTERPRO, BLASTED	WP_152724176.1	SH3-like domain-containing protein	541	20	0	99.1						IPR038200 (G3DSA:2.30.30.GENE3D); IPR022038 (PFAM); IPR025987 (PFAM); SSF63825 (SUPERFAMILY); SSF82057 (SUPERFAMILY)	no GO terms	no GO terms
TRUE	INTERPRO, BLASTED, MAPPED, ANNOTATED	WP_152724225.1	S-layer protein	462	20	0	88.8	5	F:GO:0005199; C:GO:0005576; C:GO:0009274; C:GO:0016021; C:GO:0030115	F:structural constituent of cell wall; C:extracellular region; C:peptidoglycan-based cell wall; C:integral component of membrane; C:S-layer			IPR004903 (PRINTS); IPR004903 (PIRSF); IPR024968 (PFAM)	F:GO:0005199; C:GO:0009274; C:GO:0030115	F:structural constituent of cell wall; C:peptidoglycan-based cell wall; C:S-layer
TRUE	INTERPRO, BLASTED, MAPPED, ANNOTATED	WP_152724289.1	carboxylating nicotinate-nucleotide diphosphorylase	279	20	0	99.25	2	P:GO:0009435; F:GO:0004514	P:NAD biosynthetic process; F:nicotinate-nucleotide diphosphorylase (carboxylating) activity	EC:2.4.2.19	Nicotinate-nucleotide diphosphorylase (carboxylating)	IPR004393 (TIGRFAM); IPR027277 (PIRSF); IPR013785 (G3DSA:3.20.20.GENE3D); IPR022412 (PFAM); IPR002638 (PFAM); IPR037128 (G3DSA:3.90.1170.GENE3D); IPR027277 (PANTHER); PTHR32179:SF3 (PANTHER); IPR004393 (CDD); IPR036068 (SUPERFAMILY); SSF54675 (SUPERFAMILY)	P:GO:0009435; F:GO:0003824; F:GO:0004514; F:GO:0016763	P:NAD biosynthetic process; F:catalytic activity; F:nicotinate-nucleotide diphosphorylase (carboxylating) activity; F:pentosyltransferase activity
TRUE	INTERPRO, BLASTED, MAPPED, ANNOTATED	WP_152724487.1	aldose epimerase	186	18	1.47603e-137	98.83	3	P:GO:0005975; F:GO:0016853; F:GO:0030246	P:carbohydrate metabolic process; F:isomerase activity; F:carbohydrate binding	EC:5	Isomerases	IPR008183 (PFAM); IPR014718 (G3DSA:2.70.98.GENE3D); IPR011013 (SUPERFAMILY)	P:GO:0005975; F:GO:0003824; F:GO:0016853; F:GO:0030246	P:carbohydrate metabolic process; F:catalytic activity; F:isomerase activity; F:carbohydrate binding
TRUE	INTERPRO, BLASTED, MAPPED, ANNOTATED	WP_152724583.1	Phenylalanine--tRNA ligase beta subunit	215	20	3.2146e-161	89.97	2	F:GO:0000049; F:GO:0004826	F:tRNA binding; F:phenylalanine-tRNA ligase activity	EC:6.1.1.20	Phenylalanine--tRNA ligase	IPR037154 (G3DSA:3.30.1940.GENE3D); G3DSA:2.40.50.140 (GENE3D); IPR027855 (PFAM); IPR002547 (PFAM); IPR002547 (PROSITE_PROFILES); IPR033714 (CDD); IPR012340 (SUPERFAMILY)	F:GO:0000049	F:tRNA binding
TRUE	INTERPRO, BLASTED, MAPPED, ANNOTATED	WP_152724664.1	molecular chaperone DnaK	608	20	0	98.92	4	P:GO:0006457; F:GO:0005524; F:GO:0016887; F:GO:0051082	P:protein folding; F:ATP binding; F:ATP hydrolysis activity; F:unfolded protein binding			Coil (COILS); Coil (COILS); Coil (COILS); PR00301 (PRINTS); G3DSA:3.30.420.40 (GENE3D); G3DSA:3.30.420.40 (GENE3D); G3DSA:3.90.640.10 (GENE3D); IPR029047 (G3DSA:2.60.34.GENE3D); IPR013126 (PFAM); IPR012725 (TIGRFAM); IPR029048 (G3DSA:1.20.1270.GENE3D); mobidb-lite (MOBIDB_LITE); mobidb-lite (MOBIDB_LITE); mobidb-lite (MOBIDB_LITE); PTHR19375:SF409 (PANTHER); IPR013126 (PANTHER); IPR013126 (PANTHE…	P:GO:0006457; F:GO:0005524; F:GO:0016887; F:GO:0051082	P:protein folding; F:ATP binding; F:ATP hydrolysis activity; F:unfolded protein binding
TRUE	INTERPRO, BLASTED, MAPPED, ANNOTATED	WP_155719540.1	oligopeptide ABC transporter substrate-binding protein	581	20	0	93.98	2	P:GO:0055085; C:GO:0043190	P:transmembrane transport; C:ATP-binding cassette (ABC) transporter complex			IPR030678 (PIRSF); G3DSA:3.40.190.10 (GENE3D); G3DSA:3.10.105.10 (GENE3D); IPR000914 (PFAM); IPR039424 (PANTHER); PS51257 (PROSITE_PROFILES); cd08510 (CDD); SSF53850 (SUPERFAMILY)	P:GO:0055085; C:GO:0043190	P:transmembrane transport; C:ATP-binding cassette (ABC) transporter complex
TRUE	INTERPRO, BLASTED, MAPPED, ANNOTATED	WP_161215511.1	MucBP domain-containing protein	968	20	0	89.99	3	C:GO:0005576; C:GO:0005618; C:GO:0016021	C:extracellular region; C:cell wall; C:integral component of membrane			IPR041495 (PFAM); IPR019931 (PFAM); TIGR01167 (TIGRFAM); G3DSA:2.60.40.4300 (GENE3D); mobidb-lite (MOBIDB_LITE); mobidb-lite (MOBIDB_LITE); mobidb-lite (MOBIDB_LITE); mobidb-lite (MOBIDB_LITE); mobidb-lite (MOBIDB_LITE); mobidb-lite (MOBIDB_LITE); mobidb-lite (MOBIDB_LITE); mobidb-lite (MOBIDB_LITE); PTHR10068 (PANTHER); IPR019931 (PROSITE_PROFILES)	no GO terms	no GO terms
TRUE	INTERPRO, BLASTED	WP_165708791.1	hypothetical protein	72	15	5.16497e-48	77.96						no IPS match	no IPS match	no IPS match
TRUE	INTERPRO, BLASTED, MAPPED, ANNOTATED	WP_165708843.1	thioredoxin	106	19	5.01231e-75	80.83	1	F:GO:0016853	F:isomerase activity	EC:5	Isomerases	G3DSA:3.40.30.10 (GENE3D); IPR013766 (PFAM); PTHR45663:SF6 (PANTHER); PTHR45663 (PANTHER); IPR013766 (PROSITE_PROFILES); cd02947 (CDD); IPR036249 (SUPERFAMILY)	no GO terms	no GO terms
TRUE	INTERPRO, BLASTED, MAPPED, ANNOTATED	WP_165708949.1	50S ribosomal protein L6	176	9	1.10199e-126	98.99	4	P:GO:0006412; F:GO:0003735; F:GO:0019843; C:GO:0005840	P:translation; F:structural constituent of ribosome; F:rRNA binding; C:ribosome			IPR019906 (PRINTS); IPR036789 (G3DSA:3.90.930.GENE3D); IPR000702 (PIRSF); IPR020040 (PFAM); IPR019906 (TIGRFAM); IPR036789 (G3DSA:3.90.930.GENE3D); IPR000702 (PANTHER); IPR019906 (PTHR11655:PANTHER); IPR002358 (PROSITE_PATTERNS); IPR019906 (HAMAP); IPR036789 (SUPERFAMILY); IPR036789 (SUPERFAMILY)	P:GO:0006412; F:GO:0003735; F:GO:0019843; C:GO:0005840	P:translation; F:structural constituent of ribosome; F:rRNA binding; C:ribosome
TRUE	INTERPRO, BLASTED, MAPPED, ANNOTATED	WP_165708958.1	alpha/beta hydrolase	318	20	0	99.38	3	F:GO:0016787; F:GO:0070205; C:GO:0016021	F:hydrolase activity; F:2-succinyl-6-hydroxy-2,4-cyclohexadiene-1-carboxylate synthase activity; C:integral component of membrane	EC:3; EC:4.2.99.20	Hydrolases; 2-succinyl-6-hydroxy-2,4-cyclohexadiene-1-carboxylate synthase	IPR022742 (PFAM); IPR029058 (G3DSA:3.40.50.GENE3D); PTHR43358:SF5 (PANTHER); PTHR43358 (PANTHER); IPR029058 (SUPERFAMILY)	no GO terms	no GO terms
TRUE	INTERPRO, BLASTED, MAPPED, ANNOTATED	WP_165708967.1	phosphoglycerate kinase	403	14	0	99.66	4	P:GO:0006096; F:GO:0004618; F:GO:0005524; C:GO:0005737	P:glycolytic process; F:phosphoglycerate kinase activity; F:ATP binding; C:cytoplasm	EC:2.7.2.3	Phosphoglycerate kinase	IPR001576 (PRINTS); IPR015824 (G3DSA:3.40.50.GENE3D); IPR001576 (PFAM); IPR015824 (G3DSA:3.40.50.GENE3D); IPR001576 (PIRSF); PTHR11406:SF23 (PANTHER); IPR001576 (PANTHER); IPR015911 (PROSITE_PATTERNS); IPR001576 (HAMAP); IPR001576 (CDD); IPR036043 (SUPERFAMILY)	P:GO:0006096; F:GO:0004618	P:glycolytic process; F:phosphoglycerate kinase activity
TRUE	INTERPRO, BLASTED	WP_165709112.1	SH3-like domain-containing protein	541	20	0	99.68						IPR025987 (PFAM); IPR022038 (PFAM); IPR038200 (G3DSA:2.30.30.GENE3D); IPR013783 (G3DSA:2.60.40.GENE3D); SSF82057 (SUPERFAMILY); SSF63825 (SUPERFAMILY)	no GO terms	no GO terms
TRUE	INTERPRO, BLASTED, MAPPED, ANNOTATED	WP_165709250.1	SLAP domain-containing protein	406	20	0	97.76	3	P:GO:0071555; F:GO:0004040; C:GO:0005576	P:cell wall organization; F:amidase activity; C:extracellular region	EC:3.5.1.4	Amidase	G3DSA:1.10.530.10 (GENE3D); G3DSA:4.10.80.30 (GENE3D); IPR002901 (PFAM); IPR024968 (PFAM); PTHR33308 (PANTHER)	F:GO:0004040	F:amidase activity
TRUE	INTERPRO, BLASTED, MAPPED, ANNOTATED	WP_165709251.1	S-layer protein	442	20	0	98.74	4	F:GO:0005199; C:GO:0005576; C:GO:0009274; C:GO:0030115	F:structural constituent of cell wall; C:extracellular region; C:peptidoglycan-based cell wall; C:S-layer			IPR004903 (PRINTS); IPR004903 (PIRSF); IPR024968 (PFAM)	F:GO:0005199; C:GO:0009274; C:GO:0030115	F:structural constituent of cell wall; C:peptidoglycan-based cell wall; C:S-layer
TRUE	INTERPRO, BLASTED	WP_165709415.1	DUF1002 domain-containing protein	314	20	0	98.98						IPR009343 (PFAM)	no GO terms	no GO terms
TRUE	INTERPRO, BLASTED, MAPPED, ANNOTATED	WP_165709588.1	S-layer protein	439	20	0	99.35	4	F:GO:0005199; C:GO:0005576; C:GO:0009274; C:GO:0030115	F:structural constituent of cell wall; C:extracellular region; C:peptidoglycan-based cell wall; C:S-layer			IPR004903 (PRINTS); IPR004903 (PIRSF); IPR024968 (PFAM)	F:GO:0005199; C:GO:0009274; C:GO:0030115	F:structural constituent of cell wall; C:peptidoglycan-based cell wall; C:S-layer
TRUE	INTERPRO, BLASTED, MAPPED, ANNOTATED	WP_165709633.1	transcription termination/antitermination protein NusG	185	14	2.14845e-136	98.92	2	P:GO:0031564; P:GO:0032784	P:transcription antitermination; P:regulation of DNA-templated transcription, elongation			IPR001062 (PRINTS); IPR001062 (TIGRFAM); IPR036735 (G3DSA:3.30.70.GENE3D); IPR014722 (G3DSA:2.30.30.GENE3D); IPR006645 (PFAM); IPR001062 (PTHR30265:PANTHER); IPR043425 (PANTHER); IPR001062 (HAMAP); cd06091 (CDD); cd09891 (CDD); IPR036735 (SUPERFAMILY); IPR008991 (SUPERFAMILY)	P:GO:0006355; P:GO:0032784	P:regulation of transcription, DNA-templated; P:regulation of DNA-templated transcription, elongation
TRUE	INTERPRO, BLASTED, MAPPED, ANNOTATED	WP_165709644.1	molecular chaperone DnaK	599	20	0	97.77	4	P:GO:0006457; F:GO:0005524; F:GO:0016887; F:GO:0051082	P:protein folding; F:ATP binding; F:ATP hydrolysis activity; F:unfolded protein binding			Coil (COILS); Coil (COILS); Coil (COILS); PR00301 (PRINTS); IPR029048 (G3DSA:1.20.1270.GENE3D); IPR029047 (G3DSA:2.60.34.GENE3D); G3DSA:3.90.640.10 (GENE3D); G3DSA:3.30.420.40 (GENE3D); IPR013126 (PFAM); IPR012725 (TIGRFAM); G3DSA:3.30.420.40 (GENE3D); mobidb-lite (MOBIDB_LITE); mobidb-lite (MOBIDB_LITE); IPR013126 (PANTHER); PTHR19375:SF409 (PANTHER); IPR013126 (PANTHER); PTHR19375:SF409 (PANTHE…	P:GO:0006457; F:GO:0005524; F:GO:0016887; F:GO:0051082	P:protein folding; F:ATP binding; F:ATP hydrolysis activity; F:unfolded protein binding
TRUE	INTERPRO, BLASTED, MAPPED, ANNOTATED	WP_165724572.1	phosphoglycerate kinase	403	14	0	99.66	4	P:GO:0006096; F:GO:0004618; F:GO:0005524; C:GO:0005737	P:glycolytic process; F:phosphoglycerate kinase activity; F:ATP binding; C:cytoplasm	EC:2.7.2.3	Phosphoglycerate kinase	IPR001576 (PRINTS); IPR001576 (PIRSF); IPR001576 (PFAM); IPR015824 (G3DSA:3.40.50.GENE3D); IPR015824 (G3DSA:3.40.50.GENE3D); PTHR11406:SF23 (PANTHER); IPR001576 (PANTHER); IPR015911 (PROSITE_PATTERNS); IPR001576 (HAMAP); IPR001576 (CDD); IPR036043 (SUPERFAMILY)	P:GO:0006096; F:GO:0004618	P:glycolytic process; F:phosphoglycerate kinase activity
TRUE	INTERPRO, BLASTED, MAPPED, ANNOTATED	WP_165724691.1	alpha/beta hydrolase	318	20	0	99.38	3	F:GO:0016787; F:GO:0070205; C:GO:0016021	F:hydrolase activity; F:2-succinyl-6-hydroxy-2,4-cyclohexadiene-1-carboxylate synthase activity; C:integral component of membrane	EC:3; EC:4.2.99.20	Hydrolases; 2-succinyl-6-hydroxy-2,4-cyclohexadiene-1-carboxylate synthase	IPR022742 (PFAM); IPR029058 (G3DSA:3.40.50.GENE3D); PTHR43358:SF5 (PANTHER); PTHR43358 (PANTHER); IPR029058 (SUPERFAMILY)	no GO terms	no GO terms
TRUE	INTERPRO, BLASTED, MAPPED, ANNOTATED	WP_171030348.1	M13 family peptidase	643	20	0	99.83	5	P:GO:0005975; P:GO:0006508; F:GO:0004222; F:GO:0004553; F:GO:0046872	P:carbohydrate metabolic process; P:proteolysis; F:metalloendopeptidase activity; F:hydrolase activity, hydrolyzing O-glycosyl compounds; F:metal ion binding	EC:3.4.24; EC:3.2.1	Acting on peptide bonds (peptidases); Glycosylases	IPR018497 (PRINTS); IPR042089 (G3DSA:1.10.1380.GENE3D); IPR008753 (PFAM); IPR024079 (G3DSA:3.40.390.GENE3D); IPR018497 (PFAM); PTHR11733:SF211 (PANTHER); IPR000718 (PANTHER); IPR001579 (PROSITE_PATTERNS); IPR000718 (PROSITE_PROFILES); IPR000718 (CDD); SSF55486 (SUPERFAMILY)	P:GO:0005975; P:GO:0006508; F:GO:0004222; F:GO:0004553; F:GO:0008237	P:carbohydrate metabolic process; P:proteolysis; F:metalloendopeptidase activity; F:hydrolase activity, hydrolyzing O-glycosyl compounds; F:metallopeptidase activity
TRUE	INTERPRO, BLASTED	WP_172981160.1	SH3-like domain-containing protein	541	20	0	99.75						IPR022038 (PFAM); IPR025987 (PFAM); IPR038200 (G3DSA:2.30.30.GENE3D); IPR013783 (G3DSA:2.60.40.GENE3D); SSF63825 (SUPERFAMILY); SSF82057 (SUPERFAMILY)	no GO terms	no GO terms
TRUE	INTERPRO, BLASTED, MAPPED, ANNOTATED	WP_172981182.1	50S ribosomal protein L23	101	10	8.35281e-68	99.22	4	P:GO:0006412; F:GO:0003735; F:GO:0019843; C:GO:0005840	P:translation; F:structural constituent of ribosome; F:rRNA binding; C:ribosome			IPR012677 (G3DSA:3.30.70.GENE3D); IPR013025 (PFAM); IPR013025 (PANTHER); PTHR11620:SF2 (PANTHER); IPR001014 (PROSITE_PATTERNS); IPR013025 (HAMAP); IPR012678 (SUPERFAMILY)	P:GO:0006412; F:GO:0003735; C:GO:0005840	P:translation; F:structural constituent of ribosome; C:ribosome
TRUE	INTERPRO, BLASTED	WP_172981287.1	hypothetical protein	275	15	0	96.24						PS51257 (PROSITE_PROFILES)	no GO terms	no GO terms
TRUE	INTERPRO, BLASTED, MAPPED, ANNOTATED	WP_172981322.1	C40 family peptidase	258	20	0	96.88	2	P:GO:0006508; F:GO:0004180	P:proteolysis; F:carboxypeptidase activity	EC:3.4	Acting on peptide bonds (peptidases)	G3DSA:3.90.1720.10 (GENE3D); IPR000064 (PFAM); PTHR47053:SF1 (PANTHER); PTHR47053 (PANTHER); IPR000064 (PROSITE_PROFILES); IPR038765 (SUPERFAMILY)	no GO terms	no GO terms
TRUE	INTERPRO, BLASTED, MAPPED, ANNOTATED	WP_172981480.1	oligopeptide ABC transporter substrate-binding protein	583	20	0	99.61	2	P:GO:0055085; C:GO:0043190	P:transmembrane transport; C:ATP-binding cassette (ABC) transporter complex			IPR030678 (PIRSF); IPR000914 (PFAM); G3DSA:3.40.190.10 (GENE3D); G3DSA:3.10.105.10 (GENE3D); IPR039424 (PANTHER); PTHR30290:SF9 (PANTHER); PS51257 (PROSITE_PROFILES); cd08510 (CDD); SSF53850 (SUPERFAMILY)	P:GO:0055085; C:GO:0043190	P:transmembrane transport; C:ATP-binding cassette (ABC) transporter complex
TRUE	INTERPRO, BLASTED, MAPPED, ANNOTATED	WP_172981562.1	S-layer protein	440	20	0	69.24	3	F:GO:0005199; C:GO:0009274; C:GO:0030115	F:structural constituent of cell wall; C:peptidoglycan-based cell wall; C:S-layer			IPR004903 (PRINTS); IPR024968 (PFAM)	F:GO:0005199; C:GO:0009274; C:GO:0030115	F:structural constituent of cell wall; C:peptidoglycan-based cell wall; C:S-layer
TRUE	INTERPRO, BLASTED	WP_172981565.1	Conserved protein	144	20	2.93367e-104	98.79						Coil (COILS); mobidb-lite (MOBIDB_LITE); mobidb-lite (MOBIDB_LITE)	no GO terms	no GO terms
TRUE	INTERPRO, BLASTED, MAPPED, ANNOTATED	WP_172981625.1	30S ribosomal protein S1	403	20	0	99.11	2	F:GO:0019843; C:GO:0005840	F:rRNA binding; C:ribosome			IPR035104 (PRINTS); G3DSA:2.40.50.140 (GENE3D); G3DSA:2.40.50.140 (GENE3D); IPR003029 (PFAM); mobidb-lite (MOBIDB_LITE); mobidb-lite (MOBIDB_LITE); PTHR10724 (PANTHER); IPR035104 (PTHR10724:PANTHER); IPR003029 (PROSITE_PROFILES); IPR003029 (PROSITE_PROFILES); IPR003029 (PROSITE_PROFILES); IPR003029 (PROSITE_PROFILES); cd04465 (CDD); cd05688 (CDD); IPR012340 (SUPERFAMILY); IPR012340 (SUPERFAMILY);…	F:GO:0003676	F:nucleic acid binding
TRUE	INTERPRO, BLASTED, MAPPED, ANNOTATED	WP_172981689.1	50S ribosomal protein L6	176	9	1.02051e-126	99.18	4	P:GO:0006412; F:GO:0003735; F:GO:0019843; C:GO:0005840	P:translation; F:structural constituent of ribosome; F:rRNA binding; C:ribosome			IPR019906 (PRINTS); IPR000702 (PIRSF); IPR036789 (G3DSA:3.90.930.GENE3D); IPR020040 (PFAM); IPR036789 (G3DSA:3.90.930.GENE3D); IPR019906 (TIGRFAM); IPR000702 (PANTHER); IPR019906 (PTHR11655:PANTHER); IPR002358 (PROSITE_PATTERNS); IPR019906 (HAMAP); IPR036789 (SUPERFAMILY); IPR036789 (SUPERFAMILY)	P:GO:0006412; F:GO:0003735; F:GO:0019843; C:GO:0005840	P:translation; F:structural constituent of ribosome; F:rRNA binding; C:ribosome
TRUE	INTERPRO, BLASTED, MAPPED, ANNOTATED	WP_172981690.1	50S ribosomal protein L18	119	9	2.09479e-83	98.87	4	P:GO:0006412; F:GO:0003735; F:GO:0019843; C:GO:0005840	P:translation; F:structural constituent of ribosome; F:rRNA binding; C:ribosome			G3DSA:3.30.420.100 (GENE3D); IPR004389 (TIGRFAM); IPR005484 (PFAM); PTHR12899:SF3 (PANTHER); IPR005484 (PANTHER); IPR004389 (HAMAP); cd00432 (CDD); SSF53137 (SUPERFAMILY)	P:GO:0006412; F:GO:0003735; C:GO:0005840	P:translation; F:structural constituent of ribosome; C:ribosome
TRUE	INTERPRO, BLASTED, MAPPED, ANNOTATED	WP_172981693.1	translation initiation factor IF-1	73	6	4.58029e-49	99.54	5	P:GO:0006413; F:GO:0003743; F:GO:0019843; F:GO:0043022; C:GO:0005737	P:translational initiation; F:translation initiation factor activity; F:rRNA binding; F:ribosome binding; C:cytoplasm			IPR006196 (PFAM); G3DSA:2.40.50.140 (GENE3D); IPR004368 (TIGRFAM); IPR004368 (PANTHER); PTHR33370:SF1 (PANTHER); IPR006196 (PROSITE_PROFILES); IPR004368 (HAMAP); IPR004368 (CDD); IPR012340 (SUPERFAMILY)	P:GO:0006413; F:GO:0003723; F:GO:0003743	P:translational initiation; F:RNA binding; F:translation initiation factor activity
TRUE	INTERPRO, BLASTED, MAPPED, ANNOTATED	WP_172981714.1	Phosphate-binding protein PstS 1	288	20	0	99.25	3	P:GO:0006817; F:GO:0042301; C:GO:0005886	P:phosphate ion transport; F:phosphate ion binding; C:plasma membrane			G3DSA:3.40.190.10 (GENE3D); IPR011862 (TIGRFAM); G3DSA:3.40.190.10 (GENE3D); IPR024370 (PFAM); PTHR30570:SF4 (PANTHER); PTHR30570 (PANTHER); PS51257 (PROSITE_PROFILES); cd13653 (CDD); SSF53850 (SUPERFAMILY)	F:GO:0042301	F:phosphate ion binding
TRUE	INTERPRO, BLASTED, MAPPED, ANNOTATED	WP_172981791.1	MMPL family transporter	1234	20	0	98.71	3	F:GO:0004309; C:GO:0005886; C:GO:0016021	F:exopolyphosphatase activity; C:plasma membrane; C:integral component of membrane	EC:3.6.1.11	Exopolyphosphatase	Coil (COILS); IPR004869 (PFAM); G3DSA:1.20.1640.10 (GENE3D); G3DSA:1.10.287.950 (GENE3D); IPR023908 (TIGRFAM); mobidb-lite (MOBIDB_LITE); mobidb-lite (MOBIDB_LITE); mobidb-lite (MOBIDB_LITE); PTHR33406 (PANTHER); PTHR33406:SF6 (PANTHER); IPR000731 (PROSITE_PROFILES); SSF82866 (SUPERFAMILY); SSF82866 (SUPERFAMILY)	C:GO:0016020	C:membrane
TRUE	INTERPRO, BLASTED, MAPPED, ANNOTATED	WP_172981796.1	flavodoxin	148	6	2.69534e-105	99.77	3	P:GO:0022900; F:GO:0009055; F:GO:0010181	P:electron transport chain; F:electron transfer activity; F:FMN binding	EC:1	Oxidoreductases	IPR001094 (PRINTS); IPR029039 (G3DSA:3.40.50.GENE3D); IPR008254 (PFAM); IPR010087 (TIGRFAM); PTHR42809:SF1 (PANTHER); PTHR42809 (PANTHER); IPR008254 (PROSITE_PROFILES); IPR029039 (SUPERFAMILY)	F:GO:0010181	F:FMN binding
TRUE	INTERPRO, BLASTED, MAPPED, ANNOTATED	WP_172981827.1	alpha/beta hydrolase	318	20	0	99.72	3	F:GO:0016787; F:GO:0070205; C:GO:0016021	F:hydrolase activity; F:2-succinyl-6-hydroxy-2,4-cyclohexadiene-1-carboxylate synthase activity; C:integral component of membrane	EC:3; EC:4.2.99.20	Hydrolases; 2-succinyl-6-hydroxy-2,4-cyclohexadiene-1-carboxylate synthase	IPR029058 (G3DSA:3.40.50.GENE3D); IPR022742 (PFAM); PTHR43358 (PANTHER); PTHR43358:SF5 (PANTHER); IPR029058 (SUPERFAMILY)	no GO terms	no GO terms
TRUE	INTERPRO, BLASTED, MAPPED, ANNOTATED	WP_172981838.1	Triosephosphate isomerase	252	16	0	99.21	4	P:GO:0006094; P:GO:0006096; F:GO:0004807; C:GO:0005737	P:gluconeogenesis; P:glycolytic process; F:triose-phosphate isomerase activity; C:cytoplasm	EC:5.3.1.1	Triose-phosphate isomerase	Coil (COILS); IPR013785 (G3DSA:3.20.20.GENE3D); IPR000652 (TIGRFAM); IPR000652 (PFAM); PTHR21139:SF2 (PANTHER); IPR000652 (PANTHER); IPR020861 (PROSITE_PATTERNS); IPR000652 (PROSITE_PROFILES); IPR022896 (HAMAP); IPR000652 (CDD); IPR035990 (SUPERFAMILY)	P:GO:0006096; F:GO:0003824; F:GO:0004807	P:glycolytic process; F:catalytic activity; F:triose-phosphate isomerase activity
TRUE	INTERPRO, BLASTED, MAPPED, ANNOTATED	WP_172981839.1	phosphoglycerate kinase	403	14	0	99.66	4	P:GO:0006096; F:GO:0004618; F:GO:0005524; C:GO:0005737	P:glycolytic process; F:phosphoglycerate kinase activity; F:ATP binding; C:cytoplasm	EC:2.7.2.3	Phosphoglycerate kinase	IPR001576 (PRINTS); IPR001576 (PFAM); IPR001576 (PIRSF); IPR015824 (G3DSA:3.40.50.GENE3D); IPR015824 (G3DSA:3.40.50.GENE3D); PTHR11406:SF23 (PANTHER); IPR001576 (PANTHER); IPR015911 (PROSITE_PATTERNS); IPR001576 (HAMAP); IPR001576 (CDD); IPR036043 (SUPERFAMILY)	P:GO:0006096; F:GO:0004618	P:glycolytic process; F:phosphoglycerate kinase activity
TRUE	INTERPRO, BLASTED, MAPPED, ANNOTATED	WP_172981880.1	S4 domain-containing protein YaaA	74	10	2.19612e-50	98.73	1	F:GO:0003723	F:RNA binding			PF13275 (PFAM); IPR014330 (TIGRFAM); IPR036986 (G3DSA:3.10.290.GENE3D); PS50889 (PROSITE_PROFILES); SSF55174 (SUPERFAMILY)	F:GO:0003723	F:RNA binding
TRUE	INTERPRO, BLASTED, MAPPED, ANNOTATED	WP_172981922.1	phosphocarrier protein HPr	88	6	2.79343e-60	98.48	3	P:GO:0009401; F:GO:0016740; C:GO:0005737	P:phosphoenolpyruvate-dependent sugar phosphotransferase system; F:transferase activity; C:cytoplasm	EC:2	Transferases	IPR000032 (PRINTS); IPR000032 (TIGRFAM); IPR035895 (G3DSA:3.30.1340.GENE3D); IPR000032 (PFAM); PTHR33705 (PANTHER); PTHR33705:SF2 (PANTHER); IPR001020 (PROSITE_PATTERNS); IPR002114 (PROSITE_PATTERNS); IPR000032 (PROSITE_PROFILES); IPR000032 (CDD); IPR035895 (SUPERFAMILY)	no GO terms	no GO terms
TRUE	INTERPRO, BLASTED	WP_172982122.1	DUF4430 domain-containing protein	130	20	7.67001e-89	96.02						IPR027954 (PFAM); G3DSA:2.170.130.30 (GENE3D); PS51257 (PROSITE_PROFILES)	no GO terms	no GO terms
TRUE	INTERPRO, BLASTED, MAPPED, ANNOTATED	WP_172982164.1	transporter substrate-binding domain-containing protein	272	20	0	96.25	3	P:GO:0034220; F:GO:0015276; C:GO:0016020	P:ion transmembrane transport; F:ligand-gated ion channel activity; C:membrane	EC:7	Translocases	Coil (COILS); G3DSA:3.40.190.10 (GENE3D); IPR001638 (PFAM); G3DSA:3.40.190.10 (GENE3D); PTHR30085 (PANTHER); PTHR30085:SF6 (PANTHER); PS51257 (PROSITE_PROFILES); SSF53850 (SUPERFAMILY)	no GO terms	no GO terms
TRUE	INTERPRO, BLASTED	WP_172982179.1	SH3-like domain-containing protein	541	20	0	99.76						IPR013783 (G3DSA:2.60.40.GENE3D); IPR022038 (PFAM); IPR025987 (PFAM); IPR038200 (G3DSA:2.30.30.GENE3D); SSF63825 (SUPERFAMILY); SSF82057 (SUPERFAMILY)	no GO terms	no GO terms
TRUE	INTERPRO, BLASTED, MAPPED, ANNOTATED	WP_172982213.1	L,D-transpeptidase family protein	401	20	0	99.83	2	F:GO:0016740; C:GO:0016021	F:transferase activity; C:integral component of membrane	EC:2	Transferases	Coil (COILS); Coil (COILS); IPR038063 (G3DSA:2.40.440.GENE3D); IPR038054 (G3DSA:3.10.20.GENE3D); IPR005490 (PFAM); IPR022029 (PFAM); PTHR30582:SF2 (PANTHER); PTHR30582 (PANTHER); IPR005490 (CDD); IPR038063 (SUPERFAMILY); IPR038054 (SUPERFAMILY)	F:GO:0016740	F:transferase activity
TRUE	INTERPRO, BLASTED, MAPPED, ANNOTATED	WP_172982275.1	S8 family serine peptidase	1673	20	0	89.28	4	P:GO:0006508; F:GO:0004252; C:GO:0005618; C:GO:0016020	P:proteolysis; F:serine-type endopeptidase activity; C:cell wall; C:membrane	EC:3.4.21	Acting on peptide bonds (peptidases)	IPR015500 (PRINTS); IPR024968 (PFAM); G3DSA:2.60.40.4070 (GENE3D); IPR036852 (G3DSA:3.40.50.GENE3D); IPR000209 (PFAM); G3DSA:2.60.40.1710 (GENE3D); IPR010435 (PFAM); mobidb-lite (MOBIDB_LITE); mobidb-lite (MOBIDB_LITE); mobidb-lite (MOBIDB_LITE); mobidb-lite (MOBIDB_LITE); mobidb-lite (MOBIDB_LITE); mobidb-lite (MOBIDB_LITE); PTHR43399:SF4 (PANTHER); PTHR43399 (PANTHER); IPR023828 (PROSITE_PATTER…	P:GO:0006508; F:GO:0004252; F:GO:0008236; C:GO:0005618; C:GO:0016020	P:proteolysis; F:serine-type endopeptidase activity; F:serine-type peptidase activity; C:cell wall; C:membrane
TRUE	INTERPRO, BLASTED, MAPPED, ANNOTATED	WP_172982424.1	molecular chaperone DnaK	619	20	0	98.71	4	P:GO:0006457; F:GO:0005524; F:GO:0016887; F:GO:0051082	P:protein folding; F:ATP binding; F:ATP hydrolysis activity; F:unfolded protein binding			Coil (COILS); Coil (COILS); Coil (COILS); PR00301 (PRINTS); G3DSA:3.30.420.40 (GENE3D); G3DSA:3.90.640.10 (GENE3D); G3DSA:3.30.420.40 (GENE3D); IPR029047 (G3DSA:2.60.34.GENE3D); IPR012725 (TIGRFAM); IPR013126 (PFAM); IPR029048 (G3DSA:1.20.1270.GENE3D); mobidb-lite (MOBIDB_LITE); mobidb-lite (MOBIDB_LITE); mobidb-lite (MOBIDB_LITE); IPR013126 (PANTHER); PTHR19375:SF409 (PANTHER); IPR013126 (PANTHE…	P:GO:0006457; F:GO:0005524; F:GO:0016887; F:GO:0051082	P:protein folding; F:ATP binding; F:ATP hydrolysis activity; F:unfolded protein binding
TRUE	INTERPRO, BLASTED, MAPPED, ANNOTATED	WP_172982483.1	carboxylating nicotinate-nucleotide diphosphorylase	279	20	0	98.96	2	P:GO:0009435; F:GO:0004514	P:NAD biosynthetic process; F:nicotinate-nucleotide diphosphorylase (carboxylating) activity	EC:2.4.2.19	Nicotinate-nucleotide diphosphorylase (carboxylating)	IPR037128 (G3DSA:3.90.1170.GENE3D); IPR002638 (PFAM); IPR027277 (PIRSF); IPR013785 (G3DSA:3.20.20.GENE3D); IPR022412 (PFAM); IPR004393 (TIGRFAM); IPR027277 (PANTHER); PTHR32179:SF3 (PANTHER); IPR004393 (CDD); IPR036068 (SUPERFAMILY); SSF54675 (SUPERFAMILY)	P:GO:0009435; F:GO:0003824; F:GO:0004514; F:GO:0016763	P:NAD biosynthetic process; F:catalytic activity; F:nicotinate-nucleotide diphosphorylase (carboxylating) activity; F:pentosyltransferase activity
TRUE	INTERPRO, BLASTED, MAPPED, ANNOTATED	WP_172982861.1	Penicillin-binding protein 2B	719	20	0	99.47	2	F:GO:0008658; C:GO:0016021	F:penicillin binding; C:integral component of membrane			G3DSA:3.30.70.2110 (GENE3D); IPR005311 (PFAM); IPR001460 (PFAM); G3DSA:3.30.10.20 (GENE3D); IPR012338 (G3DSA:3.40.710.GENE3D); G3DSA:2.20.70.70 (GENE3D); IPR005543 (PFAM); G3DSA:3.90.1310.10 (GENE3D); PTHR30627:SF1 (PANTHER); PTHR30627 (PANTHER); IPR005543 (PROSITE_PROFILES); IPR005543 (PROSITE_PROFILES); cd06575 (CDD); cd06576 (CDD); SSF54184 (SUPERFAMILY); SSF54184 (SUPERFAMILY); IPR036138 (SUP…	F:GO:0008658	F:penicillin binding
TRUE	INTERPRO, BLASTED, MAPPED, ANNOTATED	WP_172983033.1	GAF domain-containing protein	151	10	1.11253e-111	99.27	4	P:GO:0016310; F:GO:0005515; F:GO:0016301; F:GO:0033745	P:phosphorylation; F:protein binding; F:kinase activity; F:L-methionine-(R)-S-oxide reductase activity	EC:2.7; EC:1.8.4.14	Transferring phosphorus-containing groups; L-methionine (R)-S-oxide reductase	IPR029016 (G3DSA:3.30.450.GENE3D); IPR003018 (PFAM); PTHR21021:SF15 (PANTHER); PTHR21021 (PANTHER); SSF55781 (SUPERFAMILY)	F:GO:0005515	F:protein binding
TRUE	INTERPRO, BLASTED, MAPPED, ANNOTATED	WP_172983367.1	SLAP domain-containing protein	396	20	0	99.68	1	P:GO:0051301	P:cell division			IPR024968 (PFAM); G3DSA:1.20.120.1850 (GENE3D)	no GO terms	no GO terms
TRUE	INTERPRO, BLASTED, MAPPED, ANNOTATED	WP_172983390.1	glucose-6-phosphate isomerase	446	20	0	99.51	4	P:GO:0006094; P:GO:0006096; F:GO:0004347; C:GO:0005737	P:gluconeogenesis; P:glycolytic process; F:glucose-6-phosphate isomerase activity; C:cytoplasm	EC:5.3.1.9	Glucose-6-phosphate isomerase	IPR001672 (PRINTS); G3DSA:3.40.50.10490 (GENE3D); IPR001672 (PFAM); G3DSA:3.40.50.10490 (GENE3D); IPR001672 (PANTHER); PTHR11469:SF1 (PANTHER); IPR018189 (PROSITE_PATTERNS); IPR018189 (PROSITE_PATTERNS); IPR001672 (PROSITE_PROFILES); IPR001672 (HAMAP); IPR035482 (CDD); IPR035476 (CDD); SSF53697 (SUPERFAMILY)	P:GO:0006094; P:GO:0006096; F:GO:0004347	P:gluconeogenesis; P:glycolytic process; F:glucose-6-phosphate isomerase activity
TRUE	INTERPRO, BLASTED, MAPPED, ANNOTATED	WP_172983428.1	GAF domain-containing protein	151	10	8.27187e-112	99.67	4	P:GO:0016310; F:GO:0005515; F:GO:0016301; F:GO:0033745	P:phosphorylation; F:protein binding; F:kinase activity; F:L-methionine-(R)-S-oxide reductase activity	EC:2.7; EC:1.8.4.14	Transferring phosphorus-containing groups; L-methionine (R)-S-oxide reductase	IPR003018 (PFAM); IPR029016 (G3DSA:3.30.450.GENE3D); PTHR21021 (PANTHER); PTHR21021:SF15 (PANTHER); SSF55781 (SUPERFAMILY)	F:GO:0005515	F:protein binding
TRUE	INTERPRO, BLASTED	WP_172983509.1	DUF4430 domain-containing protein	130	20	1.20291e-88	96.02						G3DSA:2.170.130.30 (GENE3D); IPR027954 (PFAM); PS51257 (PROSITE_PROFILES)	no GO terms	no GO terms
TRUE	INTERPRO, BLASTED, MAPPED, ANNOTATED	WP_172983575.1	class A sortase	229	20	1.05025e-170	99.24	3	P:GO:0006508; F:GO:0008234; C:GO:0016021	P:proteolysis; F:cysteine-type peptidase activity; C:integral component of membrane	EC:3.4	Acting on peptide bonds (peptidases)	IPR005754 (PFAM); IPR023365 (G3DSA:2.40.260.GENE3D); IPR005754 (TIGRFAM); IPR042007 (CDD); IPR023365 (SUPERFAMILY)	no GO terms	no GO terms
TRUE	INTERPRO, BLASTED, MAPPED, ANNOTATED	WP_172983666.1	aldose epimerase	186	18	3.95516e-138	98.84	3	P:GO:0005975; F:GO:0016853; F:GO:0030246	P:carbohydrate metabolic process; F:isomerase activity; F:carbohydrate binding	EC:5	Isomerases	IPR014718 (G3DSA:2.70.98.GENE3D); IPR008183 (PFAM); IPR011013 (SUPERFAMILY)	P:GO:0005975; F:GO:0003824; F:GO:0016853; F:GO:0030246	P:carbohydrate metabolic process; F:catalytic activity; F:isomerase activity; F:carbohydrate binding
TRUE	INTERPRO, BLASTED	WP_172983813.1	hypothetical protein	142	20	3.81493e-90	96.73						mobidb-lite (MOBIDB_LITE); mobidb-lite (MOBIDB_LITE); mobidb-lite (MOBIDB_LITE); mobidb-lite (MOBIDB_LITE)	no GO terms	no GO terms
TRUE	INTERPRO, BLASTED, MAPPED, ANNOTATED	WP_172984079.1	Phosphate-binding protein PstS 1	288	20	0	98.94	3	P:GO:0006817; F:GO:0042301; C:GO:0005886	P:phosphate ion transport; F:phosphate ion binding; C:plasma membrane			G3DSA:3.40.190.10 (GENE3D); IPR011862 (TIGRFAM); G3DSA:3.40.190.10 (GENE3D); IPR024370 (PFAM); PTHR30570 (PANTHER); PTHR30570:SF4 (PANTHER); PS51257 (PROSITE_PROFILES); cd13653 (CDD); SSF53850 (SUPERFAMILY)	F:GO:0042301	F:phosphate ion binding
TRUE	INTERPRO, BLASTED, MAPPED, ANNOTATED	WP_172984173.1	alpha/beta hydrolase	318	20	0	99.72	3	F:GO:0016787; F:GO:0070205; C:GO:0016021	F:hydrolase activity; F:2-succinyl-6-hydroxy-2,4-cyclohexadiene-1-carboxylate synthase activity; C:integral component of membrane	EC:3; EC:4.2.99.20	Hydrolases; 2-succinyl-6-hydroxy-2,4-cyclohexadiene-1-carboxylate synthase	IPR022742 (PFAM); IPR029058 (G3DSA:3.40.50.GENE3D); PTHR43358 (PANTHER); PTHR43358:SF5 (PANTHER); IPR029058 (SUPERFAMILY)	no GO terms	no GO terms
TRUE	INTERPRO, BLASTED, MAPPED, ANNOTATED	WP_172984273.1	Phosphate-import protein PhnD	311	20	0	99.24	2	P:GO:0055085; C:GO:0043190	P:transmembrane transport; C:ATP-binding cassette (ABC) transporter complex			G3DSA:3.40.190.10 (GENE3D); IPR005770 (TIGRFAM); G3DSA:3.40.190.10 (GENE3D); PF12974 (PFAM); PTHR30024:SF17 (PANTHER); PTHR30024 (PANTHER); PS51257 (PROSITE_PROFILES); cd01071 (CDD); SSF53850 (SUPERFAMILY)	P:GO:0055085; C:GO:0043190	P:transmembrane transport; C:ATP-binding cassette (ABC) transporter complex
TRUE	INTERPRO, BLASTED, MAPPED, ANNOTATED	WP_172984379.1	C40 family peptidase	312	20	0	98.4	2	P:GO:0006508; F:GO:0004180	P:proteolysis; F:carboxypeptidase activity	EC:3.4	Acting on peptide bonds (peptidases)	G3DSA:3.90.1720.10 (GENE3D); IPR000064 (PFAM); PTHR47053 (PANTHER); IPR000064 (PROSITE_PROFILES); IPR038765 (SUPERFAMILY)	no GO terms	no GO terms
TRUE	INTERPRO, BLASTED	WP_172984477.1	Conserved protein	145	20	1.2309e-104	98.86						mobidb-lite (MOBIDB_LITE); mobidb-lite (MOBIDB_LITE)	no GO terms	no GO terms
TRUE	INTERPRO, BLASTED	WP_172984513.1	SH3-like domain-containing protein	541	20	0	99.58						IPR013783 (G3DSA:2.60.40.GENE3D); IPR022038 (PFAM); IPR025987 (PFAM); IPR038200 (G3DSA:2.30.30.GENE3D); SSF63825 (SUPERFAMILY); SSF82057 (SUPERFAMILY)	no GO terms	no GO terms
TRUE	INTERPRO, BLASTED, MAPPED, ANNOTATED	WP_172984691.1	elongation factor P	189	20	9.76934e-141	87.62	3	P:GO:0006414; F:GO:0003746; C:GO:0005737	P:translational elongation; F:translation elongation factor activity; C:cytoplasm			IPR015365 (PFAM); IPR020599 (PIRSF); G3DSA:2.40.50.140 (GENE3D); IPR014722 (G3DSA:2.30.30.GENE3D); G3DSA:2.40.50.140 (GENE3D); IPR013185 (PFAM); IPR001059 (PFAM); IPR011768 (TIGRFAM); IPR020599 (PANTHER); PTHR30053:SF1 (PANTHER); IPR013852 (PROSITE_PATTERNS); IPR011768 (HAMAP); IPR001059 (CDD); IPR015365 (CDD); IPR012340 (SUPERFAMILY); IPR012340 (SUPERFAMILY); IPR008991 (SUPERFAMILY)	P:GO:0006414; P:GO:0043043; F:GO:0003746; C:GO:0005737	P:translational elongation; P:peptide biosynthetic process; F:translation elongation factor activity; C:cytoplasm
TRUE	INTERPRO, BLASTED, MAPPED, ANNOTATED	WP_172984745.1	molecular chaperone DnaK	616	20	0	98.62	4	P:GO:0006457; F:GO:0005524; F:GO:0016887; F:GO:0051082	P:protein folding; F:ATP binding; F:ATP hydrolysis activity; F:unfolded protein binding			Coil (COILS); Coil (COILS); Coil (COILS); PR00301 (PRINTS); G3DSA:3.30.420.40 (GENE3D); IPR029047 (G3DSA:2.60.34.GENE3D); IPR012725 (TIGRFAM); IPR013126 (PFAM); G3DSA:3.30.420.40 (GENE3D); IPR029048 (G3DSA:1.20.1270.GENE3D); G3DSA:3.90.640.10 (GENE3D); mobidb-lite (MOBIDB_LITE); mobidb-lite (MOBIDB_LITE); mobidb-lite (MOBIDB_LITE); PTHR19375:SF409 (PANTHER); PTHR19375:SF409 (PANTHER); IPR013126 (…	P:GO:0006457; F:GO:0005524; F:GO:0016887; F:GO:0051082	P:protein folding; F:ATP binding; F:ATP hydrolysis activity; F:unfolded protein binding
TRUE	INTERPRO, BLASTED, MAPPED, ANNOTATED	WP_172984789.1	50S ribosomal protein L7/L12	120	12	6.01571e-77	99.13	3	P:GO:0006412; F:GO:0003735; C:GO:0005840	P:translation; F:structural constituent of ribosome; C:ribosome			IPR013823 (PFAM); IPR008932 (PFAM); IPR036235 (G3DSA:1.20.5.GENE3D); IPR014719 (G3DSA:3.30.1390.GENE3D); IPR000206 (TIGRFAM); PTHR45987:SF16 (PANTHER); IPR000206 (PANTHER); IPR000206 (HAMAP); IPR000206 (CDD); IPR014719 (SUPERFAMILY); IPR036235 (SUPERFAMILY)	P:GO:0006412; F:GO:0003735; C:GO:0005840	P:translation; F:structural constituent of ribosome; C:ribosome
TRUE	INTERPRO, BLASTED, MAPPED, ANNOTATED	WP_172984794.1	Phosphate-binding protein PstS 1	288	20	0	99.55	3	P:GO:0006817; F:GO:0042301; C:GO:0005886	P:phosphate ion transport; F:phosphate ion binding; C:plasma membrane			IPR024370 (PFAM); G3DSA:3.40.190.10 (GENE3D); G3DSA:3.40.190.10 (GENE3D); IPR011862 (TIGRFAM); PTHR30570:SF4 (PANTHER); PTHR30570 (PANTHER); PS51257 (PROSITE_PROFILES); cd13653 (CDD); SSF53850 (SUPERFAMILY)	F:GO:0042301	F:phosphate ion binding
TRUE	INTERPRO, BLASTED, MAPPED, ANNOTATED	WP_172984797.1	transcription termination/antitermination protein NusG	185	14	5.57057e-137	99.31	2	P:GO:0031564; P:GO:0032784	P:transcription antitermination; P:regulation of DNA-templated transcription, elongation			IPR001062 (PRINTS); IPR006645 (PFAM); IPR014722 (G3DSA:2.30.30.GENE3D); IPR036735 (G3DSA:3.30.70.GENE3D); IPR001062 (TIGRFAM); IPR001062 (PTHR30265:PANTHER); IPR043425 (PANTHER); IPR001062 (HAMAP); cd06091 (CDD); cd09891 (CDD); IPR008991 (SUPERFAMILY); IPR036735 (SUPERFAMILY)	P:GO:0006355; P:GO:0032784	P:regulation of transcription, DNA-templated; P:regulation of DNA-templated transcription, elongation
TRUE	INTERPRO, BLASTED, MAPPED, ANNOTATED	WP_172985016.1	putative ABC transporter ATP-binding protein YknY	775	20	0	98.25	4	F:GO:0005524; F:GO:0016787; C:GO:0005886; C:GO:0016021	F:ATP binding; F:hydrolase activity; C:plasma membrane; C:integral component of membrane	EC:3	Hydrolases	IPR027417 (G3DSA:3.40.50.GENE3D); IPR003838 (PFAM); IPR003439 (PFAM); PTHR24220:SF636 (PANTHER); PTHR24220 (PANTHER); IPR017871 (PROSITE_PATTERNS); IPR003439 (PROSITE_PROFILES); IPR017911 (CDD); IPR027417 (SUPERFAMILY)	F:GO:0005524; C:GO:0016020	F:ATP binding; C:membrane
TRUE	INTERPRO, BLASTED, MAPPED, ANNOTATED	WP_172985080.1	PTS system glucitol/sorbitol-specific EIIA component	126	18	7.71746e-90	97.72	5	P:GO:0009401; P:GO:0034219; F:GO:0008982; F:GO:0103111; C:GO:0005737	P:phosphoenolpyruvate-dependent sugar phosphotransferase system; P:carbohydrate transmembrane transport; F:protein-N(PI)-phosphohistidine-sugar phosphotransferase activity; F:D-glucosamine PTS permease activity; C:cytoplasm	EC:7; EC:2.7.1.69	Translocases; Transferring phosphorus-containing groups	IPR004716 (PFAM); IPR036665 (G3DSA:2.40.33.GENE3D); IPR004716 (PANTHER); IPR004716 (PROSITE_PROFILES); IPR036665 (SUPERFAMILY)	P:GO:0009401; F:GO:0008982; C:GO:0005737	P:phosphoenolpyruvate-dependent sugar phosphotransferase system; F:protein-N(PI)-phosphohistidine-sugar phosphotransferase activity; C:cytoplasm
TRUE	INTERPRO, BLASTED, MAPPED, ANNOTATED	WP_172985145.1	50S ribosomal protein L24	77	7	4.86447e-47	98.14	4	P:GO:0006412; F:GO:0003735; F:GO:0019843; C:GO:0005840	P:translation; F:structural constituent of ribosome; F:rRNA binding; C:ribosome			IPR014722 (G3DSA:2.30.30.GENE3D); IPR003256 (TIGRFAM); IPR003256 (PFAM); IPR005824 (PFAM); IPR003256 (PANTHER); IPR005825 (PROSITE_PATTERNS); IPR003256 (HAMAP); IPR041988 (CDD); IPR008991 (SUPERFAMILY)	P:GO:0006412; F:GO:0003723; F:GO:0003735; C:GO:0005840	P:translation; F:RNA binding; F:structural constituent of ribosome; C:ribosome
TRUE	INTERPRO, BLASTED, MAPPED, ANNOTATED	WP_172985264.1	L,D-transpeptidase family protein	401	20	0	99.65	2	F:GO:0016740; C:GO:0016021	F:transferase activity; C:integral component of membrane	EC:2	Transferases	Coil (COILS); Coil (COILS); IPR022029 (PFAM); IPR005490 (PFAM); IPR038063 (G3DSA:2.40.440.GENE3D); IPR038054 (G3DSA:3.10.20.GENE3D); PTHR30582 (PANTHER); PTHR30582:SF2 (PANTHER); IPR005490 (CDD); IPR038063 (SUPERFAMILY); IPR038054 (SUPERFAMILY)	F:GO:0016740	F:transferase activity
TRUE	INTERPRO, BLASTED, MAPPED, ANNOTATED	WP_172985370.1	Penicillin-binding protein 2B	719	20	0	99.72	2	F:GO:0008658; C:GO:0016021	F:penicillin binding; C:integral component of membrane			G3DSA:3.90.1310.10 (GENE3D); G3DSA:3.30.70.2110 (GENE3D); G3DSA:3.30.10.20 (GENE3D); IPR012338 (G3DSA:3.40.710.GENE3D); IPR005543 (PFAM); IPR005311 (PFAM); G3DSA:2.20.70.70 (GENE3D); IPR001460 (PFAM); PTHR30627:SF1 (PANTHER); PTHR30627 (PANTHER); IPR005543 (PROSITE_PROFILES); IPR005543 (PROSITE_PROFILES); cd06575 (CDD); cd06576 (CDD); IPR012338 (SUPERFAMILY); SSF54184 (SUPERFAMILY); SSF54184 (SUP…	F:GO:0008658	F:penicillin binding
TRUE	INTERPRO, BLASTED, MAPPED, ANNOTATED	WP_172985547.1	C40 family peptidase	320	20	0	96.91	2	P:GO:0006508; F:GO:0004180	P:proteolysis; F:carboxypeptidase activity	EC:3.4	Acting on peptide bonds (peptidases)	G3DSA:3.90.1720.10 (GENE3D); IPR000064 (PFAM); PTHR47053 (PANTHER); IPR000064 (PROSITE_PROFILES); IPR038765 (SUPERFAMILY)	no GO terms	no GO terms
TRUE	INTERPRO, BLASTED, MAPPED, ANNOTATED	WP_172985771.1	phosphoglycerate kinase	403	14	0	99.88	4	P:GO:0006096; F:GO:0004618; F:GO:0005524; C:GO:0005737	P:glycolytic process; F:phosphoglycerate kinase activity; F:ATP binding; C:cytoplasm	EC:2.7.2.3	Phosphoglycerate kinase	IPR001576 (PRINTS); IPR001576 (PIRSF); IPR001576 (PFAM); IPR015824 (G3DSA:3.40.50.GENE3D); IPR015824 (G3DSA:3.40.50.GENE3D); PTHR11406:SF23 (PANTHER); IPR001576 (PANTHER); IPR015911 (PROSITE_PATTERNS); IPR001576 (HAMAP); IPR001576 (CDD); IPR036043 (SUPERFAMILY)	P:GO:0006096; F:GO:0004618	P:glycolytic process; F:phosphoglycerate kinase activity
TRUE	INTERPRO, BLASTED, MAPPED, ANNOTATED	WP_172985890.1	MucBP domain-containing protein	599	20	0	87.24	3	C:GO:0005576; C:GO:0005618; C:GO:0016021	C:extracellular region; C:cell wall; C:integral component of membrane			IPR009459 (PFAM); G3DSA:3.10.20.320 (GENE3D); PF18483 (PFAM); G3DSA:2.60.120.200 (GENE3D); mobidb-lite (MOBIDB_LITE); mobidb-lite (MOBIDB_LITE); mobidb-lite (MOBIDB_LITE); mobidb-lite (MOBIDB_LITE); mobidb-lite (MOBIDB_LITE); mobidb-lite (MOBIDB_LITE); cd01951 (CDD); IPR013320 (SUPERFAMILY)	no GO terms	no GO terms
TRUE	INTERPRO, BLASTED	WP_172986987.1	hypothetical protein	142	20	6.52046e-91	98.12						mobidb-lite (MOBIDB_LITE); mobidb-lite (MOBIDB_LITE); mobidb-lite (MOBIDB_LITE); mobidb-lite (MOBIDB_LITE)	no GO terms	no GO terms
TRUE	INTERPRO, BLASTED, MAPPED, ANNOTATED	WP_172987135.1	30S ribosomal protein S11	129	11	8.23853e-92	99.79	4	P:GO:0006412; F:GO:0003735; F:GO:0019843; C:GO:0005840	P:translation; F:structural constituent of ribosome; F:rRNA binding; C:ribosome			IPR001971 (PFAM); IPR036967 (G3DSA:3.30.420.GENE3D); IPR001971 (PIRSF); IPR019981 (TIGRFAM); PTHR11759:SF3 (PANTHER); IPR001971 (PANTHER); IPR018102 (PROSITE_PATTERNS); IPR001971 (HAMAP); SSF53137 (SUPERFAMILY)	P:GO:0006412; F:GO:0003735; C:GO:0005840	P:translation; F:structural constituent of ribosome; C:ribosome
TRUE	INTERPRO, BLASTED, MAPPED, ANNOTATED	WP_172987335.1	elongation factor P	189	20	1.72863e-140	87.02	3	P:GO:0006414; F:GO:0003746; C:GO:0005737	P:translational elongation; F:translation elongation factor activity; C:cytoplasm			IPR014722 (G3DSA:2.30.30.GENE3D); G3DSA:2.40.50.140 (GENE3D); IPR011768 (TIGRFAM); G3DSA:2.40.50.140 (GENE3D); IPR015365 (PFAM); IPR020599 (PIRSF); IPR001059 (PFAM); IPR013185 (PFAM); IPR020599 (PANTHER); PTHR30053:SF1 (PANTHER); IPR013852 (PROSITE_PATTERNS); IPR011768 (HAMAP); IPR001059 (CDD); IPR015365 (CDD); IPR012340 (SUPERFAMILY); IPR008991 (SUPERFAMILY); IPR012340 (SUPERFAMILY)	P:GO:0006414; P:GO:0043043; F:GO:0003746; C:GO:0005737	P:translational elongation; P:peptide biosynthetic process; F:translation elongation factor activity; C:cytoplasm
TRUE	INTERPRO, BLASTED, MAPPED, ANNOTATED	WP_172987349.1	S-layer protein	451	20	0	93.51	4	F:GO:0005199; C:GO:0005576; C:GO:0009274; C:GO:0030115	F:structural constituent of cell wall; C:extracellular region; C:peptidoglycan-based cell wall; C:S-layer			IPR004903 (PRINTS); IPR004903 (PIRSF); IPR024968 (PFAM); mobidb-lite (MOBIDB_LITE)	F:GO:0005199; C:GO:0009274; C:GO:0030115	F:structural constituent of cell wall; C:peptidoglycan-based cell wall; C:S-layer
TRUE	INTERPRO, BLASTED, MAPPED, ANNOTATED	WP_172987360.1	glucose-6-phosphate isomerase	446	20	0	99.47	4	P:GO:0006094; P:GO:0006096; F:GO:0004347; C:GO:0005737	P:gluconeogenesis; P:glycolytic process; F:glucose-6-phosphate isomerase activity; C:cytoplasm	EC:5.3.1.9	Glucose-6-phosphate isomerase	IPR001672 (PRINTS); G3DSA:3.40.50.10490 (GENE3D); G3DSA:3.40.50.10490 (GENE3D); IPR001672 (PFAM); PTHR11469:SF1 (PANTHER); IPR001672 (PANTHER); IPR018189 (PROSITE_PATTERNS); IPR018189 (PROSITE_PATTERNS); IPR001672 (HAMAP); IPR001672 (PROSITE_PROFILES); IPR035482 (CDD); IPR035476 (CDD); SSF53697 (SUPERFAMILY)	P:GO:0006094; P:GO:0006096; F:GO:0004347	P:gluconeogenesis; P:glycolytic process; F:glucose-6-phosphate isomerase activity
TRUE	INTERPRO, BLASTED, MAPPED, ANNOTATED	WP_172987644.1	rod shape-determining protein MreC	283	16	0	99.12	1	P:GO:0008360	P:regulation of cell shape			Coil (COILS); IPR042177 (G3DSA:2.40.10.GENE3D); IPR042175 (G3DSA:2.40.10.GENE3D); IPR007221 (PFAM); G3DSA:1.20.5.490 (GENE3D); IPR007221 (TIGRFAM); IPR007221 (PIRSF); IPR007221 (PANTHER)	P:GO:0008360	P:regulation of cell shape
TRUE	INTERPRO, BLASTED, MAPPED, ANNOTATED	WP_172987659.1	Phosphate-binding protein PstS 1	288	20	0	99.15	3	P:GO:0006817; F:GO:0042301; C:GO:0005886	P:phosphate ion transport; F:phosphate ion binding; C:plasma membrane			G3DSA:3.40.190.10 (GENE3D); IPR011862 (TIGRFAM); IPR024370 (PFAM); G3DSA:3.40.190.10 (GENE3D); PTHR30570 (PANTHER); PTHR30570:SF4 (PANTHER); PS51257 (PROSITE_PROFILES); cd13653 (CDD); SSF53850 (SUPERFAMILY)	F:GO:0042301	F:phosphate ion binding
TRUE	INTERPRO, BLASTED, MAPPED, ANNOTATED	WP_172987734.1	Serine protease Do-like HtrA	413	20	0	99.56	5	P:GO:0006508; F:GO:0004252; F:GO:0005515; C:GO:0005886; C:GO:0016021	P:proteolysis; F:serine-type endopeptidase activity; F:protein binding; C:plasma membrane; C:integral component of membrane	EC:3.4.21	Acting on peptide bonds (peptidases)	IPR001940 (PRINTS); IPR036034 (G3DSA:2.30.42.GENE3D); IPR043504 (G3DSA:2.40.10.GENE3D); IPR001478 (PFAM); IPR043504 (G3DSA:2.40.10.GENE3D); PF13365 (PFAM); mobidb-lite (MOBIDB_LITE); PTHR43019:SF23 (PANTHER); PTHR43019 (PANTHER); IPR001478 (PROSITE_PROFILES); cd00987 (CDD); IPR036034 (SUPERFAMILY); IPR009003 (SUPERFAMILY)	P:GO:0006508; F:GO:0004252; F:GO:0005515	P:proteolysis; F:serine-type endopeptidase activity; F:protein binding
TRUE	INTERPRO, BLASTED, MAPPED, ANNOTATED	WP_172987860.1	LysM peptidoglycan-binding domain-containing protein	155	20	2.68233e-108	98.94	2	F:GO:0008745; C:GO:0016021	F:N-acetylmuramoyl-L-alanine amidase activity; C:integral component of membrane	EC:3.5.1.28	N-acetylmuramoyl-L-alanine amidase	IPR036779 (G3DSA:3.10.350.GENE3D); IPR018392 (PFAM); mobidb-lite (MOBIDB_LITE); mobidb-lite (MOBIDB_LITE); mobidb-lite (MOBIDB_LITE); mobidb-lite (MOBIDB_LITE); IPR018392 (PROSITE_PROFILES); IPR018392 (CDD); IPR036779 (SUPERFAMILY)	no GO terms	no GO terms
TRUE	INTERPRO, BLASTED, MAPPED, ANNOTATED	WP_172987862.1	30S ribosomal protein S9	131	8	2.5849e-93	99.62	3	P:GO:0006412; F:GO:0003735; C:GO:0005840	P:translation; F:structural constituent of ribosome; C:ribosome			IPR014721 (G3DSA:3.30.230.GENE3D); IPR000754 (PFAM); mobidb-lite (MOBIDB_LITE); mobidb-lite (MOBIDB_LITE); mobidb-lite (MOBIDB_LITE); IPR000754 (PANTHER); PTHR21569:SF1 (PANTHER); IPR020574 (PROSITE_PATTERNS); IPR023035 (HAMAP); IPR020568 (SUPERFAMILY)	P:GO:0006412; F:GO:0003735; C:GO:0005840	P:translation; F:structural constituent of ribosome; C:ribosome
TRUE	INTERPRO, BLASTED, MAPPED, ANNOTATED	WP_172988012.1	S-layer protein	401	20	0	98.87	3	P:GO:0009253; P:GO:0016998; F:GO:0003796	P:peptidoglycan catabolic process; P:cell wall macromolecule catabolic process; F:lysozyme activity	EC:3.2.1.17	Lysozyme	IPR002053 (PFAM); G3DSA:3.20.20.80 (GENE3D); IPR024968 (PFAM); mobidb-lite (MOBIDB_LITE); PTHR34135 (PANTHER); PTHR34135:SF2 (PANTHER); IPR002053 (PROSITE_PROFILES); cd06415 (CDD); IPR017853 (SUPERFAMILY)	P:GO:0009253; P:GO:0016998; F:GO:0003796	P:peptidoglycan catabolic process; P:cell wall macromolecule catabolic process; F:lysozyme activity
TRUE	INTERPRO, BLASTED, MAPPED	WP_172988098.1	SLAP domain-containing protein	633	20	0	96.99	2	P:GO:0006508; F:GO:0008233	P:proteolysis; F:peptidase activity			IPR024968 (PFAM); G3DSA:1.20.120.1850 (GENE3D); IPR009063 (SUPERFAMILY)	no GO terms	no GO terms
TRUE	INTERPRO, BLASTED	WP_172988256.1	aggregation promoting factor surface protein	119	20	4.33405e-86	93.73						PS51257 (PROSITE_PROFILES)	no GO terms	no GO terms
TRUE	INTERPRO, BLASTED, MAPPED, ANNOTATED	WP_172992386.1	S-layer protein	401	20	0	98.67	3	P:GO:0009253; P:GO:0016998; F:GO:0003796	P:peptidoglycan catabolic process; P:cell wall macromolecule catabolic process; F:lysozyme activity	EC:3.2.1.17	Lysozyme	G3DSA:3.20.20.80 (GENE3D); IPR002053 (PFAM); IPR024968 (PFAM); mobidb-lite (MOBIDB_LITE); PTHR34135 (PANTHER); PTHR34135:SF2 (PANTHER); IPR002053 (PROSITE_PROFILES); cd06415 (CDD); IPR017853 (SUPERFAMILY)	P:GO:0009253; P:GO:0016998; F:GO:0003796	P:peptidoglycan catabolic process; P:cell wall macromolecule catabolic process; F:lysozyme activity
TRUE	INTERPRO, BLASTED	WP_172992394.1	Conserved protein	145	20	1.80743e-104	99.21						mobidb-lite (MOBIDB_LITE); mobidb-lite (MOBIDB_LITE)	no GO terms	no GO terms
TRUE	INTERPRO, BLASTED, MAPPED, ANNOTATED	WP_172992417.1	phosphocarrier protein HPr	88	6	2.44854e-60	99.24	3	P:GO:0009401; F:GO:0016740; C:GO:0005737	P:phosphoenolpyruvate-dependent sugar phosphotransferase system; F:transferase activity; C:cytoplasm	EC:2	Transferases	IPR000032 (PRINTS); IPR000032 (TIGRFAM); IPR035895 (G3DSA:3.30.1340.GENE3D); IPR000032 (PFAM); PTHR33705:SF2 (PANTHER); PTHR33705 (PANTHER); IPR001020 (PROSITE_PATTERNS); IPR002114 (PROSITE_PATTERNS); IPR000032 (PROSITE_PROFILES); IPR000032 (CDD); IPR035895 (SUPERFAMILY)	no GO terms	no GO terms
TRUE	INTERPRO, BLASTED, MAPPED, ANNOTATED	WP_172992511.1	30S ribosomal protein S9	131	8	2.03032e-93	99.05	3	P:GO:0006412; F:GO:0003735; C:GO:0005840	P:translation; F:structural constituent of ribosome; C:ribosome			IPR014721 (G3DSA:3.30.230.GENE3D); IPR000754 (PFAM); mobidb-lite (MOBIDB_LITE); mobidb-lite (MOBIDB_LITE); mobidb-lite (MOBIDB_LITE); IPR000754 (PANTHER); PTHR21569:SF1 (PANTHER); IPR020574 (PROSITE_PATTERNS); IPR023035 (HAMAP); IPR020568 (SUPERFAMILY)	P:GO:0006412; F:GO:0003735; C:GO:0005840	P:translation; F:structural constituent of ribosome; C:ribosome
TRUE	INTERPRO, BLASTED	WP_172992685.1	iron-sulfur cluster biosynthesis family protein	131	20	2.21091e-94	82.31						IPR035903 (G3DSA:2.60.300.GENE3D); IPR000361 (PFAM); IPR035903 (SUPERFAMILY)	no GO terms	no GO terms
TRUE	INTERPRO, BLASTED, MAPPED, ANNOTATED	WP_172992875.1	Serine protease Do-like HtrA	413	20	0	99.78	5	P:GO:0006508; F:GO:0004252; F:GO:0005515; C:GO:0005886; C:GO:0016021	P:proteolysis; F:serine-type endopeptidase activity; F:protein binding; C:plasma membrane; C:integral component of membrane	EC:3.4.21	Acting on peptide bonds (peptidases)	IPR001940 (PRINTS); IPR036034 (G3DSA:2.30.42.GENE3D); IPR043504 (G3DSA:2.40.10.GENE3D); IPR001478 (PFAM); IPR043504 (G3DSA:2.40.10.GENE3D); PF13365 (PFAM); mobidb-lite (MOBIDB_LITE); PTHR43019:SF23 (PANTHER); PTHR43019 (PANTHER); IPR001478 (PROSITE_PROFILES); cd00987 (CDD); IPR036034 (SUPERFAMILY); IPR009003 (SUPERFAMILY)	P:GO:0006508; F:GO:0004252; F:GO:0005515	P:proteolysis; F:serine-type endopeptidase activity; F:protein binding
TRUE	INTERPRO, BLASTED	WP_172993038.1	DUF1002 domain-containing protein	314	20	0	98.98						IPR009343 (PFAM)	no GO terms	no GO terms
TRUE	INTERPRO, BLASTED	WP_172993170.1	hypothetical protein	261	20	0	97.64						no IPS match	no IPS match	no IPS match
TRUE	INTERPRO, BLASTED, MAPPED, ANNOTATED	WP_172993326.1	M13 family peptidase	643	20	0	99.65	5	P:GO:0005975; P:GO:0006508; F:GO:0004222; F:GO:0004553; F:GO:0046872	P:carbohydrate metabolic process; P:proteolysis; F:metalloendopeptidase activity; F:hydrolase activity, hydrolyzing O-glycosyl compounds; F:metal ion binding	EC:3.4.24; EC:3.2.1	Acting on peptide bonds (peptidases); Glycosylases	IPR018497 (PRINTS); IPR008753 (PFAM); IPR042089 (G3DSA:1.10.1380.GENE3D); IPR024079 (G3DSA:3.40.390.GENE3D); IPR018497 (PFAM); PTHR11733:SF211 (PANTHER); IPR000718 (PANTHER); IPR001579 (PROSITE_PATTERNS); IPR000718 (PROSITE_PROFILES); IPR000718 (CDD); SSF55486 (SUPERFAMILY)	P:GO:0005975; P:GO:0006508; F:GO:0004222; F:GO:0004553; F:GO:0008237	P:carbohydrate metabolic process; P:proteolysis; F:metalloendopeptidase activity; F:hydrolase activity, hydrolyzing O-glycosyl compounds; F:metallopeptidase activity
TRUE	INTERPRO, BLASTED, MAPPED, ANNOTATED	WP_172993502.1	aldose epimerase	186	18	3.83477e-137	98.92	3	P:GO:0005975; F:GO:0016853; F:GO:0030246	P:carbohydrate metabolic process; F:isomerase activity; F:carbohydrate binding	EC:5	Isomerases	IPR008183 (PFAM); IPR014718 (G3DSA:2.70.98.GENE3D); IPR011013 (SUPERFAMILY)	P:GO:0005975; F:GO:0003824; F:GO:0016853; F:GO:0030246	P:carbohydrate metabolic process; F:catalytic activity; F:isomerase activity; F:carbohydrate binding
TRUE	INTERPRO, BLASTED	WP_172993655.1	DUF4430 domain-containing protein	808	20	0	97.82						G3DSA:2.170.130.30 (GENE3D); IPR044081 (PFAM); IPR027954 (PFAM); G3DSA:1.50.10.20 (GENE3D); mobidb-lite (MOBIDB_LITE); mobidb-lite (MOBIDB_LITE); IPR008930 (SUPERFAMILY)	no GO terms	no GO terms
TRUE	INTERPRO, BLASTED	WP_172993743.1	SH3-like domain-containing protein	466	20	0	99.69						IPR013783 (G3DSA:2.60.40.GENE3D); IPR038200 (G3DSA:2.30.30.GENE3D); IPR022038 (PFAM); IPR025987 (PFAM); SSF63825 (SUPERFAMILY); SSF82057 (SUPERFAMILY)	no GO terms	no GO terms
TRUE	INTERPRO, BLASTED, MAPPED, ANNOTATED	WP_172994091.1	SLAP domain-containing protein	418	20	0	99.52	1	P:GO:0051301	P:cell division			IPR024968 (PFAM); G3DSA:1.20.120.1850 (GENE3D); mobidb-lite (MOBIDB_LITE)	no GO terms	no GO terms
TRUE	INTERPRO, BLASTED, MAPPED, ANNOTATED	WP_172994193.1	C40 family peptidase	310	20	0	99.26	2	P:GO:0006508; F:GO:0004180	P:proteolysis; F:carboxypeptidase activity	EC:3.4	Acting on peptide bonds (peptidases)	G3DSA:3.90.1720.10 (GENE3D); IPR000064 (PFAM); PTHR47053 (PANTHER); IPR000064 (PROSITE_PROFILES); IPR038765 (SUPERFAMILY)	no GO terms	no GO terms
TRUE	INTERPRO, BLASTED	WP_172994395.1	SH3-like domain-containing protein	541	20	0	99.75						IPR013783 (G3DSA:2.60.40.GENE3D); IPR022038 (PFAM); IPR025987 (PFAM); IPR038200 (G3DSA:2.30.30.GENE3D); SSF63825 (SUPERFAMILY); SSF82057 (SUPERFAMILY)	no GO terms	no GO terms
TRUE	INTERPRO, BLASTED, MAPPED, ANNOTATED	WP_172994397.1	MMPL family transporter	1234	20	0	98.61	3	F:GO:0004309; C:GO:0005886; C:GO:0016021	F:exopolyphosphatase activity; C:plasma membrane; C:integral component of membrane	EC:3.6.1.11	Exopolyphosphatase	Coil (COILS); IPR023908 (TIGRFAM); IPR004869 (PFAM); G3DSA:1.10.287.950 (GENE3D); G3DSA:1.20.1640.10 (GENE3D); mobidb-lite (MOBIDB_LITE); mobidb-lite (MOBIDB_LITE); PTHR33406:SF6 (PANTHER); PTHR33406 (PANTHER); IPR000731 (PROSITE_PROFILES); SSF82866 (SUPERFAMILY); IPR011049 (SUPERFAMILY); SSF82866 (SUPERFAMILY)	C:GO:0016020	C:membrane
TRUE	INTERPRO, BLASTED, MAPPED, ANNOTATED	WP_172994537.1	4-oxalocrotonate tautomerase	59	7	2.64645e-39	97.53	2	P:GO:0006725; F:GO:0016853	P:cellular aromatic compound metabolic process; F:isomerase activity	EC:5	Isomerases	IPR014347 (G3DSA:3.30.429.GENE3D); IPR018191 (TIGRFAM); IPR004370 (PFAM); PTHR35530:SF1 (PANTHER); PTHR35530 (PANTHER); IPR014347 (SUPERFAMILY)	P:GO:0006725; F:GO:0016853	P:cellular aromatic compound metabolic process; F:isomerase activity
TRUE	INTERPRO, BLASTED, MAPPED, ANNOTATED	WP_172994549.1	putative endopeptidase	149	20	7.75189e-108	97.42	1	F:GO:0016787	F:hydrolase activity	EC:3	Hydrolases	G3DSA:3.90.1720.10 (GENE3D); IPR000064 (PFAM); PTHR47053 (PANTHER); IPR000064 (PROSITE_PROFILES); IPR038765 (SUPERFAMILY)	no GO terms	no GO terms
TRUE	INTERPRO, BLASTED, MAPPED, ANNOTATED	WP_172994564.1	50S ribosomal protein L18	119	9	9.82144e-84	99.53	4	P:GO:0006412; F:GO:0003735; F:GO:0019843; C:GO:0005840	P:translation; F:structural constituent of ribosome; F:rRNA binding; C:ribosome			IPR005484 (PFAM); IPR004389 (TIGRFAM); G3DSA:3.30.420.100 (GENE3D); PTHR12899:SF3 (PANTHER); IPR005484 (PANTHER); IPR004389 (HAMAP); cd00432 (CDD); SSF53137 (SUPERFAMILY)	P:GO:0006412; F:GO:0003735; C:GO:0005840	P:translation; F:structural constituent of ribosome; C:ribosome
TRUE	INTERPRO, BLASTED, MAPPED, ANNOTATED	WP_172994567.1	Phosphate-binding protein PstS 1	288	20	0	99.34	3	P:GO:0006817; F:GO:0042301; C:GO:0005886	P:phosphate ion transport; F:phosphate ion binding; C:plasma membrane			IPR011862 (TIGRFAM); G3DSA:3.40.190.10 (GENE3D); IPR024370 (PFAM); G3DSA:3.40.190.10 (GENE3D); PTHR30570:SF4 (PANTHER); PTHR30570 (PANTHER); PS51257 (PROSITE_PROFILES); cd13653 (CDD); SSF53850 (SUPERFAMILY)	F:GO:0042301	F:phosphate ion binding
TRUE	INTERPRO, BLASTED, MAPPED, ANNOTATED	WP_172994636.1	transcription termination/antitermination protein NusG	185	14	4.0079e-137	98.92	2	P:GO:0031564; P:GO:0032784	P:transcription antitermination; P:regulation of DNA-templated transcription, elongation			IPR001062 (PRINTS); IPR006645 (PFAM); IPR014722 (G3DSA:2.30.30.GENE3D); IPR036735 (G3DSA:3.30.70.GENE3D); IPR001062 (TIGRFAM); IPR043425 (PANTHER); IPR001062 (PTHR30265:PANTHER); IPR001062 (HAMAP); cd06091 (CDD); cd09891 (CDD); IPR008991 (SUPERFAMILY); IPR036735 (SUPERFAMILY)	P:GO:0006355; P:GO:0032784	P:regulation of transcription, DNA-templated; P:regulation of DNA-templated transcription, elongation
TRUE	INTERPRO, BLASTED, MAPPED, ANNOTATED	WP_172994713.1	C40 family peptidase	258	20	0	96.49	2	P:GO:0006508; F:GO:0004180	P:proteolysis; F:carboxypeptidase activity	EC:3.4	Acting on peptide bonds (peptidases)	IPR000064 (PFAM); G3DSA:3.90.1720.10 (GENE3D); PTHR47053:SF1 (PANTHER); PTHR47053 (PANTHER); IPR000064 (PROSITE_PROFILES); IPR038765 (SUPERFAMILY)	no GO terms	no GO terms
TRUE	INTERPRO, BLASTED, MAPPED, ANNOTATED	WP_172994848.1	oligopeptide ABC transporter substrate-binding protein	583	20	0	99.41	2	P:GO:0055085; C:GO:0043190	P:transmembrane transport; C:ATP-binding cassette (ABC) transporter complex			G3DSA:3.10.105.10 (GENE3D); IPR000914 (PFAM); IPR030678 (PIRSF); G3DSA:3.40.190.10 (GENE3D); IPR039424 (PANTHER); PTHR30290:SF9 (PANTHER); PS51257 (PROSITE_PROFILES); cd08510 (CDD); SSF53850 (SUPERFAMILY)	P:GO:0055085; C:GO:0043190	P:transmembrane transport; C:ATP-binding cassette (ABC) transporter complex
TRUE	INTERPRO, BLASTED	WP_172994905.1	Conserved protein	119	20	1.83624e-83	94.43						no IPS match	no IPS match	no IPS match
TRUE	INTERPRO, BLASTED, MAPPED, ANNOTATED	WP_172994917.1	flavodoxin	148	6	2.11713e-105	99.32	3	P:GO:0022900; F:GO:0009055; F:GO:0010181	P:electron transport chain; F:electron transfer activity; F:FMN binding	EC:1	Oxidoreductases	IPR001094 (PRINTS); IPR029039 (G3DSA:3.40.50.GENE3D); IPR008254 (PFAM); PTHR42809 (PANTHER); PTHR42809:SF1 (PANTHER); IPR008254 (PROSITE_PROFILES); IPR029039 (SUPERFAMILY)	F:GO:0010181	F:FMN binding
TRUE	INTERPRO, BLASTED, MAPPED, ANNOTATED	WP_172994983.1	M13 family peptidase	643	20	0	99.77	5	P:GO:0005975; P:GO:0006508; F:GO:0004222; F:GO:0004553; F:GO:0046872	P:carbohydrate metabolic process; P:proteolysis; F:metalloendopeptidase activity; F:hydrolase activity, hydrolyzing O-glycosyl compounds; F:metal ion binding	EC:3.4.24; EC:3.2.1	Acting on peptide bonds (peptidases); Glycosylases	IPR018497 (PRINTS); IPR008753 (PFAM); IPR018497 (PFAM); IPR042089 (G3DSA:1.10.1380.GENE3D); IPR024079 (G3DSA:3.40.390.GENE3D); PTHR11733:SF211 (PANTHER); IPR000718 (PANTHER); IPR001579 (PROSITE_PATTERNS); IPR000718 (PROSITE_PROFILES); IPR000718 (CDD); SSF55486 (SUPERFAMILY)	P:GO:0005975; P:GO:0006508; F:GO:0004222; F:GO:0004553; F:GO:0008237	P:carbohydrate metabolic process; P:proteolysis; F:metalloendopeptidase activity; F:hydrolase activity, hydrolyzing O-glycosyl compounds; F:metallopeptidase activity
TRUE	INTERPRO, BLASTED, MAPPED, ANNOTATED	WP_172995349.1	Phenylalanine--tRNA ligase beta subunit	215	20	8.82206e-161	91.39	2	F:GO:0000049; F:GO:0004826	F:tRNA binding; F:phenylalanine-tRNA ligase activity	EC:6.1.1.20	Phenylalanine--tRNA ligase	IPR037154 (G3DSA:3.30.1940.GENE3D); IPR002547 (PFAM); IPR027855 (PFAM); G3DSA:2.40.50.140 (GENE3D); IPR002547 (PROSITE_PROFILES); IPR033714 (CDD); IPR012340 (SUPERFAMILY)	F:GO:0000049	F:tRNA binding
TRUE	INTERPRO, BLASTED	WP_172995350.1	SLAP domain-containing protein	633	20	0	97.43						G3DSA:1.20.120.1850 (GENE3D); IPR024968 (PFAM); IPR009063 (SUPERFAMILY)	no GO terms	no GO terms
TRUE	INTERPRO, BLASTED, MAPPED, ANNOTATED	WP_172995364.1	Penicillin-binding protein 2B	719	20	0	99.72	2	F:GO:0008658; C:GO:0016021	F:penicillin binding; C:integral component of membrane			G3DSA:3.30.70.2110 (GENE3D); IPR005311 (PFAM); IPR012338 (G3DSA:3.40.710.GENE3D); IPR001460 (PFAM); G3DSA:3.30.10.20 (GENE3D); IPR005543 (PFAM); G3DSA:2.20.70.70 (GENE3D); G3DSA:3.90.1310.10 (GENE3D); PTHR30627 (PANTHER); PTHR30627:SF1 (PANTHER); IPR005543 (PROSITE_PROFILES); IPR005543 (PROSITE_PROFILES); cd06575 (CDD); cd06576 (CDD); IPR012338 (SUPERFAMILY); SSF54184 (SUPERFAMILY); SSF54184 (SUP…	F:GO:0008658	F:penicillin binding
TRUE	INTERPRO, BLASTED, MAPPED, ANNOTATED	WP_172995436.1	50S ribosomal protein L30	61	4	2.44878e-38	97.95	3	P:GO:0006412; F:GO:0003735; C:GO:0015934	P:translation; F:structural constituent of ribosome; C:large ribosomal subunit			IPR005996 (PIRSF); IPR016082 (PFAM); IPR036919 (G3DSA:3.30.1390.GENE3D); IPR005996 (TIGRFAM); IPR005996 (HAMAP); IPR005996 (CDD); IPR036919 (SUPERFAMILY)	P:GO:0006412; F:GO:0003735; C:GO:0015934	P:translation; F:structural constituent of ribosome; C:large ribosomal subunit
TRUE	INTERPRO, BLASTED, MAPPED, ANNOTATED	WP_172995968.1	Phenylalanine--tRNA ligase beta subunit	215	20	8.82206e-161	90.9	2	F:GO:0000049; F:GO:0004826	F:tRNA binding; F:phenylalanine-tRNA ligase activity	EC:6.1.1.20	Phenylalanine--tRNA ligase	G3DSA:2.40.50.140 (GENE3D); IPR037154 (G3DSA:3.30.1940.GENE3D); IPR027855 (PFAM); IPR002547 (PFAM); IPR002547 (PROSITE_PROFILES); IPR033714 (CDD); IPR012340 (SUPERFAMILY)	F:GO:0000049	F:tRNA binding
TRUE	INTERPRO, BLASTED	WP_172996099.1	hypothetical protein	133	20	3.46504e-82	97.24						mobidb-lite (MOBIDB_LITE); mobidb-lite (MOBIDB_LITE); mobidb-lite (MOBIDB_LITE)	no GO terms	no GO terms
TRUE	INTERPRO, BLASTED, MAPPED, ANNOTATED	WP_172996134.1	C40 family peptidase	258	20	0	96.22	2	P:GO:0006508; F:GO:0004180	P:proteolysis; F:carboxypeptidase activity	EC:3.4	Acting on peptide bonds (peptidases)	G3DSA:3.90.1720.10 (GENE3D); IPR000064 (PFAM); PTHR47053:SF1 (PANTHER); PTHR47053 (PANTHER); IPR000064 (PROSITE_PROFILES); IPR038765 (SUPERFAMILY)	no GO terms	no GO terms
TRUE	INTERPRO, BLASTED	WP_172996262.1	SH3-like domain-containing protein	541	20	0	99.58						IPR013783 (G3DSA:2.60.40.GENE3D); IPR022038 (PFAM); IPR025987 (PFAM); IPR038200 (G3DSA:2.30.30.GENE3D); SSF63825 (SUPERFAMILY); SSF82057 (SUPERFAMILY)	no GO terms	no GO terms
TRUE	INTERPRO, BLASTED, MAPPED, ANNOTATED	WP_172996318.1	class A sortase	229	20	1.66509e-170	99.24	3	P:GO:0006508; F:GO:0008234; C:GO:0016021	P:proteolysis; F:cysteine-type peptidase activity; C:integral component of membrane	EC:3.4	Acting on peptide bonds (peptidases)	IPR005754 (PFAM); IPR023365 (G3DSA:2.40.260.GENE3D); IPR005754 (TIGRFAM); IPR042007 (CDD); IPR023365 (SUPERFAMILY)	no GO terms	no GO terms
TRUE	INTERPRO, BLASTED, MAPPED, ANNOTATED	WP_172996550.1	oligopeptide ABC transporter substrate-binding protein	583	20	0	99.46	2	P:GO:0055085; C:GO:0043190	P:transmembrane transport; C:ATP-binding cassette (ABC) transporter complex			IPR030678 (PIRSF); G3DSA:3.40.190.10 (GENE3D); IPR000914 (PFAM); G3DSA:3.10.105.10 (GENE3D); IPR039424 (PANTHER); PS51257 (PROSITE_PROFILES); cd08510 (CDD); SSF53850 (SUPERFAMILY)	P:GO:0055085; C:GO:0043190	P:transmembrane transport; C:ATP-binding cassette (ABC) transporter complex
TRUE	INTERPRO, BLASTED, MAPPED, ANNOTATED	WP_172996634.1	L,D-transpeptidase family protein	401	20	0	99.83	2	F:GO:0016740; C:GO:0016021	F:transferase activity; C:integral component of membrane	EC:2	Transferases	Coil (COILS); Coil (COILS); IPR022029 (PFAM); IPR038054 (G3DSA:3.10.20.GENE3D); IPR038063 (G3DSA:2.40.440.GENE3D); IPR005490 (PFAM); PTHR30582:SF2 (PANTHER); PTHR30582 (PANTHER); IPR005490 (CDD); IPR038063 (SUPERFAMILY); IPR038054 (SUPERFAMILY)	F:GO:0016740	F:transferase activity
TRUE	INTERPRO, BLASTED	WP_172996743.1	DUF4430 domain-containing protein	130	20	7.42157e-89	95.32						G3DSA:2.170.130.30 (GENE3D); IPR027954 (PFAM); PS51257 (PROSITE_PROFILES)	no GO terms	no GO terms
TRUE	INTERPRO, BLASTED	WP_172996747.1	SH3-like domain-containing protein	541	20	0	99.59						IPR013783 (G3DSA:2.60.40.GENE3D); IPR022038 (PFAM); IPR025987 (PFAM); IPR038200 (G3DSA:2.30.30.GENE3D); SSF63825 (SUPERFAMILY); SSF82057 (SUPERFAMILY)	no GO terms	no GO terms
TRUE	INTERPRO, BLASTED, MAPPED, ANNOTATED	WP_172996762.1	S-layer protein	497	20	0	87.57	3	F:GO:0005199; C:GO:0009274; C:GO:0030115	F:structural constituent of cell wall; C:peptidoglycan-based cell wall; C:S-layer			IPR004903 (PRINTS); IPR024968 (PFAM)	F:GO:0005199; C:GO:0009274; C:GO:0030115	F:structural constituent of cell wall; C:peptidoglycan-based cell wall; C:S-layer
TRUE	INTERPRO, BLASTED, MAPPED, ANNOTATED	WP_172996771.1	acetyl-CoA carboxylase biotin carboxyl carrier protein	157	15	2.22626e-112	96.81	3	P:GO:0006633; F:GO:0003989; C:GO:0009317	P:fatty acid biosynthetic process; F:acetyl-CoA carboxylase activity; C:acetyl-CoA carboxylase complex	EC:6.4.1.2	Acetyl-CoA carboxylase	IPR001249 (PRINTS); IPR001249 (TIGRFAM); IPR000089 (PFAM); G3DSA:2.40.50.100 (GENE3D); mobidb-lite (MOBIDB_LITE); mobidb-lite (MOBIDB_LITE); PTHR43416:SF4 (PANTHER); PTHR43416 (PANTHER); IPR001882 (PROSITE_PATTERNS); IPR000089 (PROSITE_PROFILES); cd06850 (CDD); IPR011053 (SUPERFAMILY)	P:GO:0006633; F:GO:0003989; C:GO:0009317	P:fatty acid biosynthetic process; F:acetyl-CoA carboxylase activity; C:acetyl-CoA carboxylase complex
TRUE	INTERPRO, BLASTED, MAPPED, ANNOTATED	WP_172996923.1	glucose-6-phosphate isomerase	446	20	0	99.72	4	P:GO:0006094; P:GO:0006096; F:GO:0004347; C:GO:0005737	P:gluconeogenesis; P:glycolytic process; F:glucose-6-phosphate isomerase activity; C:cytoplasm	EC:5.3.1.9	Glucose-6-phosphate isomerase	IPR001672 (PRINTS); G3DSA:3.40.50.10490 (GENE3D); G3DSA:3.40.50.10490 (GENE3D); IPR001672 (PFAM); PTHR11469:SF1 (PANTHER); IPR001672 (PANTHER); IPR018189 (PROSITE_PATTERNS); IPR018189 (PROSITE_PATTERNS); IPR001672 (PROSITE_PROFILES); IPR001672 (HAMAP); IPR035482 (CDD); IPR035476 (CDD); SSF53697 (SUPERFAMILY)	P:GO:0006094; P:GO:0006096; F:GO:0004347	P:gluconeogenesis; P:glycolytic process; F:glucose-6-phosphate isomerase activity
TRUE	INTERPRO, BLASTED, MAPPED, ANNOTATED	WP_172997374.1	SLAP domain-containing protein	406	20	0	98.79	3	P:GO:0009253; P:GO:0016998; F:GO:0003796	P:peptidoglycan catabolic process; P:cell wall macromolecule catabolic process; F:lysozyme activity	EC:3.2.1.17	Lysozyme	IPR002053 (PFAM); IPR024968 (PFAM); G3DSA:3.20.20.80 (GENE3D); mobidb-lite (MOBIDB_LITE); PTHR34135:SF2 (PANTHER); PTHR34135 (PANTHER); IPR002053 (PROSITE_PROFILES); cd06415 (CDD); IPR017853 (SUPERFAMILY)	P:GO:0009253; P:GO:0016998; F:GO:0003796	P:peptidoglycan catabolic process; P:cell wall macromolecule catabolic process; F:lysozyme activity
TRUE	INTERPRO, BLASTED, MAPPED, ANNOTATED	WP_172997546.1	glucose-6-phosphate isomerase	446	20	0	99.33	4	P:GO:0006094; P:GO:0006096; F:GO:0004347; C:GO:0005737	P:gluconeogenesis; P:glycolytic process; F:glucose-6-phosphate isomerase activity; C:cytoplasm	EC:5.3.1.9	Glucose-6-phosphate isomerase	IPR001672 (PRINTS); G3DSA:3.40.50.10490 (GENE3D); G3DSA:3.40.50.10490 (GENE3D); IPR001672 (PFAM); PTHR11469:SF1 (PANTHER); IPR001672 (PANTHER); IPR018189 (PROSITE_PATTERNS); IPR018189 (PROSITE_PATTERNS); IPR001672 (PROSITE_PROFILES); IPR001672 (HAMAP); IPR035482 (CDD); IPR035476 (CDD); SSF53697 (SUPERFAMILY)	P:GO:0006094; P:GO:0006096; F:GO:0004347	P:gluconeogenesis; P:glycolytic process; F:glucose-6-phosphate isomerase activity
TRUE	INTERPRO, BLASTED, MAPPED, ANNOTATED	WP_172997731.1	nucleoside 2-deoxyribosyltransferase	167	20	4.92741e-126	94.9	1	F:GO:0050144	F:nucleoside deoxyribosyltransferase activity	EC:2.4.2.6	Nucleoside deoxyribosyltransferase	IPR007710 (PFAM); G3DSA:3.40.50.450 (GENE3D); SSF52309 (SUPERFAMILY)	no GO terms	no GO terms
TRUE	INTERPRO, BLASTED, MAPPED, ANNOTATED	WP_172997739.1	Phenylalanine--tRNA ligase beta subunit	215	20	4.82456e-161	91.71	2	F:GO:0000049; F:GO:0004826	F:tRNA binding; F:phenylalanine-tRNA ligase activity	EC:6.1.1.20	Phenylalanine--tRNA ligase	G3DSA:2.40.50.140 (GENE3D); IPR027855 (PFAM); IPR037154 (G3DSA:3.30.1940.GENE3D); IPR002547 (PFAM); IPR002547 (PROSITE_PROFILES); IPR033714 (CDD); IPR012340 (SUPERFAMILY)	F:GO:0000049	F:tRNA binding
TRUE	INTERPRO, BLASTED, MAPPED, ANNOTATED	WP_172997778.1	oligopeptide ABC transporter substrate-binding protein	589	20	0	96.31	2	P:GO:0055085; C:GO:0043190	P:transmembrane transport; C:ATP-binding cassette (ABC) transporter complex			IPR000914 (PFAM); G3DSA:3.10.105.10 (GENE3D); IPR030678 (PIRSF); G3DSA:3.40.190.10 (GENE3D); IPR039424 (PANTHER); PS51257 (PROSITE_PROFILES); cd08510 (CDD); SSF53850 (SUPERFAMILY)	P:GO:0055085; C:GO:0043190	P:transmembrane transport; C:ATP-binding cassette (ABC) transporter complex
TRUE	INTERPRO, BLASTED, MAPPED, ANNOTATED	WP_172997816.1	Penicillin-binding protein 2B	702	20	0	99.54	3	P:GO:0051301; F:GO:0008658; C:GO:0016021	P:cell division; F:penicillin binding; C:integral component of membrane			IPR005311 (PFAM); IPR001460 (PFAM); IPR012338 (G3DSA:3.40.710.GENE3D); G3DSA:1.10.10.1230 (GENE3D); G3DSA:3.90.1310.10 (GENE3D); PTHR30627:SF21 (PANTHER); PTHR30627 (PANTHER); IPR036138 (SUPERFAMILY); IPR012338 (SUPERFAMILY)	F:GO:0008658	F:penicillin binding
TRUE	INTERPRO, BLASTED, MAPPED, ANNOTATED	WP_172997917.1	MucBP domain-containing protein	323	20	0	91.56	3	C:GO:0005576; C:GO:0005618; C:GO:0016021	C:extracellular region; C:cell wall; C:integral component of membrane			G3DSA:2.60.40.4300 (GENE3D); G3DSA:3.10.20.470 (GENE3D); PF18483 (PFAM); IPR041558 (PFAM); G3DSA:3.10.20.320 (GENE3D); G3DSA:2.60.120.200 (GENE3D); IPR009459 (PFAM); mobidb-lite (MOBIDB_LITE); mobidb-lite (MOBIDB_LITE); IPR013320 (SUPERFAMILY)	no GO terms	no GO terms
TRUE	INTERPRO, BLASTED, MAPPED, ANNOTATED	WP_172997976.1	molecular chaperone DnaK	627	20	0	97.69	4	P:GO:0006457; F:GO:0005524; F:GO:0016887; F:GO:0051082	P:protein folding; F:ATP binding; F:ATP hydrolysis activity; F:unfolded protein binding			Coil (COILS); Coil (COILS); Coil (COILS); PR00301 (PRINTS); G3DSA:3.30.420.40 (GENE3D); G3DSA:3.90.640.10 (GENE3D); G3DSA:3.30.420.40 (GENE3D); IPR029048 (G3DSA:1.20.1270.GENE3D); IPR012725 (TIGRFAM); IPR029047 (G3DSA:2.60.34.GENE3D); IPR013126 (PFAM); mobidb-lite (MOBIDB_LITE); mobidb-lite (MOBIDB_LITE); mobidb-lite (MOBIDB_LITE); PTHR19375:SF409 (PANTHER); IPR013126 (PANTHER); IPR013126 (PANTHE…	P:GO:0006457; F:GO:0005524; F:GO:0016887; F:GO:0051082	P:protein folding; F:ATP binding; F:ATP hydrolysis activity; F:unfolded protein binding
TRUE	INTERPRO, BLASTED, MAPPED, ANNOTATED	WP_172998014.1	Phosphate-binding protein PstS 1	288	20	0	99.25	3	P:GO:0006817; F:GO:0042301; C:GO:0005886	P:phosphate ion transport; F:phosphate ion binding; C:plasma membrane			IPR024370 (PFAM); G3DSA:3.40.190.10 (GENE3D); G3DSA:3.40.190.10 (GENE3D); IPR011862 (TIGRFAM); PTHR30570:SF4 (PANTHER); PTHR30570 (PANTHER); PS51257 (PROSITE_PROFILES); cd13653 (CDD); SSF53850 (SUPERFAMILY)	F:GO:0042301	F:phosphate ion binding
TRUE	INTERPRO, BLASTED, MAPPED, ANNOTATED	WP_172998175.1	C40 family peptidase	310	20	0	99.06	2	P:GO:0006508; F:GO:0004180	P:proteolysis; F:carboxypeptidase activity	EC:3.4	Acting on peptide bonds (peptidases)	G3DSA:3.90.1720.10 (GENE3D); IPR000064 (PFAM); PTHR47053 (PANTHER); IPR000064 (PROSITE_PROFILES); IPR038765 (SUPERFAMILY)	no GO terms	no GO terms
TRUE	INTERPRO, BLASTED, MAPPED, ANNOTATED	WP_172998305.1	Phosphate-import protein PhnD	311	20	0	99.21	2	P:GO:0055085; C:GO:0043190	P:transmembrane transport; C:ATP-binding cassette (ABC) transporter complex			IPR005770 (TIGRFAM); PF12974 (PFAM); G3DSA:3.40.190.10 (GENE3D); G3DSA:3.40.190.10 (GENE3D); PTHR30024:SF17 (PANTHER); PTHR30024 (PANTHER); PS51257 (PROSITE_PROFILES); cd01071 (CDD); SSF53850 (SUPERFAMILY)	P:GO:0055085; C:GO:0043190	P:transmembrane transport; C:ATP-binding cassette (ABC) transporter complex
TRUE	INTERPRO, BLASTED, MAPPED, ANNOTATED	WP_172998522.1	Penicillin-binding protein 2B	719	20	0	99.6	2	F:GO:0008658; C:GO:0016021	F:penicillin binding; C:integral component of membrane			IPR001460 (PFAM); IPR005311 (PFAM); G3DSA:2.20.70.70 (GENE3D); IPR012338 (G3DSA:3.40.710.GENE3D); G3DSA:3.30.70.2110 (GENE3D); G3DSA:3.30.10.20 (GENE3D); IPR005543 (PFAM); G3DSA:3.90.1310.10 (GENE3D); PTHR30627:SF1 (PANTHER); PTHR30627 (PANTHER); IPR005543 (PROSITE_PROFILES); IPR005543 (PROSITE_PROFILES); cd06575 (CDD); cd06576 (CDD); SSF54184 (SUPERFAMILY); SSF54184 (SUPERFAMILY); IPR036138 (SUP…	F:GO:0008658	F:penicillin binding
TRUE	INTERPRO, BLASTED, MAPPED, ANNOTATED	WP_172998558.1	C40 family peptidase	310	20	0	99.06	2	P:GO:0006508; F:GO:0004180	P:proteolysis; F:carboxypeptidase activity	EC:3.4	Acting on peptide bonds (peptidases)	IPR000064 (PFAM); G3DSA:3.90.1720.10 (GENE3D); PTHR47359:SF3 (PANTHER); PTHR47359 (PANTHER); IPR000064 (PROSITE_PROFILES); IPR038765 (SUPERFAMILY)	no GO terms	no GO terms
TRUE	INTERPRO, BLASTED, MAPPED, ANNOTATED	WP_172998627.1	Oligopeptide-binding protein AppA	581	20	0	93.96	2	P:GO:0055085; C:GO:0043190	P:transmembrane transport; C:ATP-binding cassette (ABC) transporter complex			G3DSA:3.40.190.10 (GENE3D); G3DSA:3.10.105.10 (GENE3D); IPR030678 (PIRSF); IPR000914 (PFAM); IPR039424 (PANTHER); PS51257 (PROSITE_PROFILES); cd08510 (CDD); SSF53850 (SUPERFAMILY)	P:GO:0055085; C:GO:0043190	P:transmembrane transport; C:ATP-binding cassette (ABC) transporter complex
TRUE	INTERPRO, BLASTED, MAPPED, ANNOTATED	WP_172998722.1	aldose epimerase	186	18	2.18672e-138	98.8	3	P:GO:0005975; F:GO:0016853; F:GO:0030246	P:carbohydrate metabolic process; F:isomerase activity; F:carbohydrate binding	EC:5	Isomerases	IPR014718 (G3DSA:2.70.98.GENE3D); IPR008183 (PFAM); IPR011013 (SUPERFAMILY)	P:GO:0005975; F:GO:0003824; F:GO:0016853; F:GO:0030246	P:carbohydrate metabolic process; F:catalytic activity; F:isomerase activity; F:carbohydrate binding
TRUE	INTERPRO, BLASTED, MAPPED, ANNOTATED	WP_172998859.1	C40 family peptidase	308	20	0	98.81	2	P:GO:0006508; F:GO:0004180	P:proteolysis; F:carboxypeptidase activity	EC:3.4	Acting on peptide bonds (peptidases)	IPR000064 (PFAM); G3DSA:3.90.1720.10 (GENE3D); PTHR47053 (PANTHER); IPR000064 (PROSITE_PROFILES); IPR038765 (SUPERFAMILY)	no GO terms	no GO terms
TRUE	INTERPRO, BLASTED, MAPPED, ANNOTATED	WP_172999167.1	Triosephosphate isomerase	252	16	0	99.55	4	P:GO:0006094; P:GO:0006096; F:GO:0004807; C:GO:0005737	P:gluconeogenesis; P:glycolytic process; F:triose-phosphate isomerase activity; C:cytoplasm	EC:5.3.1.1	Triose-phosphate isomerase	Coil (COILS); IPR000652 (PFAM); IPR000652 (TIGRFAM); IPR013785 (G3DSA:3.20.20.GENE3D); PTHR21139:SF2 (PANTHER); IPR000652 (PANTHER); IPR020861 (PROSITE_PATTERNS); IPR022896 (HAMAP); IPR000652 (PROSITE_PROFILES); IPR000652 (CDD); IPR035990 (SUPERFAMILY)	P:GO:0006096; F:GO:0003824; F:GO:0004807	P:glycolytic process; F:catalytic activity; F:triose-phosphate isomerase activity
TRUE	INTERPRO, BLASTED	WP_172999292.1	SH3-like domain-containing protein	541	20	0	99.76						IPR013783 (G3DSA:2.60.40.GENE3D); IPR022038 (PFAM); IPR025987 (PFAM); IPR038200 (G3DSA:2.30.30.GENE3D); SSF63825 (SUPERFAMILY); SSF82057 (SUPERFAMILY)	no GO terms	no GO terms
TRUE	INTERPRO, BLASTED, MAPPED, ANNOTATED	WP_172999407.1	C40 family peptidase	310	20	0	98.61	2	P:GO:0006508; F:GO:0004180	P:proteolysis; F:carboxypeptidase activity	EC:3.4	Acting on peptide bonds (peptidases)	IPR000064 (PFAM); G3DSA:3.90.1720.10 (GENE3D); PTHR47053 (PANTHER); IPR000064 (PROSITE_PROFILES); IPR038765 (SUPERFAMILY)	no GO terms	no GO terms
TRUE	INTERPRO, BLASTED, MAPPED, ANNOTATED	WP_173000186.1	molecular chaperone DnaK	616	20	0	98.48	4	P:GO:0006457; F:GO:0005524; F:GO:0016887; F:GO:0051082	P:protein folding; F:ATP binding; F:ATP hydrolysis activity; F:unfolded protein binding			Coil (COILS); Coil (COILS); Coil (COILS); PR00301 (PRINTS); IPR013126 (PFAM); IPR029047 (G3DSA:2.60.34.GENE3D); IPR029048 (G3DSA:1.20.1270.GENE3D); G3DSA:3.30.420.40 (GENE3D); G3DSA:3.30.420.40 (GENE3D); IPR012725 (TIGRFAM); G3DSA:3.90.640.10 (GENE3D); mobidb-lite (MOBIDB_LITE); mobidb-lite (MOBIDB_LITE); mobidb-lite (MOBIDB_LITE); IPR013126 (PANTHER); IPR013126 (PANTHER); PTHR19375:SF409 (PANTHE…	P:GO:0006457; F:GO:0005524; F:GO:0016887; F:GO:0051082	P:protein folding; F:ATP binding; F:ATP hydrolysis activity; F:unfolded protein binding
TRUE	INTERPRO, BLASTED, MAPPED, ANNOTATED	WP_173000339.1	putative ABC transporter ATP-binding protein YknY	775	20	0	98.37	4	F:GO:0005524; F:GO:0016787; C:GO:0005886; C:GO:0016021	F:ATP binding; F:hydrolase activity; C:plasma membrane; C:integral component of membrane	EC:3	Hydrolases	IPR027417 (G3DSA:3.40.50.GENE3D); IPR003838 (PFAM); IPR003439 (PFAM); PTHR24220 (PANTHER); PTHR24220:SF636 (PANTHER); IPR017871 (PROSITE_PATTERNS); IPR003439 (PROSITE_PROFILES); IPR017911 (CDD); IPR027417 (SUPERFAMILY)	F:GO:0005524; C:GO:0016020	F:ATP binding; C:membrane
TRUE	INTERPRO, BLASTED, MAPPED, ANNOTATED	WP_173000435.1	C40 family peptidase	318	20	0	96.53	2	P:GO:0006508; F:GO:0004180	P:proteolysis; F:carboxypeptidase activity	EC:3.4	Acting on peptide bonds (peptidases)	IPR000064 (PFAM); G3DSA:3.90.1720.10 (GENE3D); PTHR47053 (PANTHER); IPR000064 (PROSITE_PROFILES); IPR038765 (SUPERFAMILY)	no GO terms	no GO terms
TRUE	INTERPRO, BLASTED, MAPPED, ANNOTATED	WP_173000491.1	Serine protease Do-like HtrA	413	20	0	99.59	5	P:GO:0006508; F:GO:0004252; F:GO:0005515; C:GO:0005886; C:GO:0016021	P:proteolysis; F:serine-type endopeptidase activity; F:protein binding; C:plasma membrane; C:integral component of membrane	EC:3.4.21	Acting on peptide bonds (peptidases)	IPR001940 (PRINTS); IPR036034 (G3DSA:2.30.42.GENE3D); IPR043504 (G3DSA:2.40.10.GENE3D); PF13365 (PFAM); IPR001478 (PFAM); IPR043504 (G3DSA:2.40.10.GENE3D); mobidb-lite (MOBIDB_LITE); PTHR43343:SF2 (PANTHER); PTHR43343 (PANTHER); IPR001478 (PROSITE_PROFILES); cd00987 (CDD); IPR036034 (SUPERFAMILY); IPR009003 (SUPERFAMILY)	P:GO:0006508; F:GO:0004252; F:GO:0005515	P:proteolysis; F:serine-type endopeptidase activity; F:protein binding
TRUE	INTERPRO, BLASTED, MAPPED, ANNOTATED	WP_173000568.1	Neutral endopeptidase	648	20	0	98.94	3	P:GO:0006508; F:GO:0004222; F:GO:0046872	P:proteolysis; F:metalloendopeptidase activity; F:metal ion binding	EC:3.4.24	Acting on peptide bonds (peptidases)	IPR018497 (PRINTS); IPR042089 (G3DSA:1.10.1380.GENE3D); IPR018497 (PFAM); IPR008753 (PFAM); IPR024079 (G3DSA:3.40.390.GENE3D); PTHR11733:SF211 (PANTHER); IPR000718 (PANTHER); IPR000718 (PROSITE_PROFILES); IPR000718 (CDD); SSF55486 (SUPERFAMILY)	P:GO:0006508; F:GO:0004222; F:GO:0008237	P:proteolysis; F:metalloendopeptidase activity; F:metallopeptidase activity
TRUE	INTERPRO, BLASTED, MAPPED, ANNOTATED	WP_173001173.1	C40 family peptidase	310	20	0	99.19	2	P:GO:0006508; F:GO:0004180	P:proteolysis; F:carboxypeptidase activity	EC:3.4	Acting on peptide bonds (peptidases)	G3DSA:3.90.1720.10 (GENE3D); IPR000064 (PFAM); PTHR47053 (PANTHER); IPR000064 (PROSITE_PROFILES); IPR038765 (SUPERFAMILY)	no GO terms	no GO terms
TRUE	INTERPRO, BLASTED, MAPPED, ANNOTATED	WP_173001809.1	S-layer protein	446	20	0	92.9	4	F:GO:0005199; C:GO:0005576; C:GO:0009274; C:GO:0030115	F:structural constituent of cell wall; C:extracellular region; C:peptidoglycan-based cell wall; C:S-layer			IPR004903 (PRINTS); IPR024968 (PFAM); IPR004903 (PIRSF); mobidb-lite (MOBIDB_LITE)	F:GO:0005199; C:GO:0009274; C:GO:0030115	F:structural constituent of cell wall; C:peptidoglycan-based cell wall; C:S-layer
TRUE	INTERPRO, BLASTED, MAPPED, ANNOTATED	WP_173001909.1	Endonuclease YhcR	829	20	0	99.15	3	P:GO:0009166; P:GO:0090305; F:GO:0004519	P:nucleotide catabolic process; P:nucleic acid phosphodiester bond hydrolysis; F:endonuclease activity	EC:3.1	Acting on ester bonds	Coil (COILS); IPR006179 (PRINTS); IPR029052 (G3DSA:3.60.21.GENE3D); IPR008334 (PFAM); IPR036907 (G3DSA:3.90.780.GENE3D); IPR004843 (PFAM); IPR024968 (PFAM); mobidb-lite (MOBIDB_LITE); mobidb-lite (MOBIDB_LITE); mobidb-lite (MOBIDB_LITE); mobidb-lite (MOBIDB_LITE); mobidb-lite (MOBIDB_LITE); PTHR11575:SF24 (PANTHER); IPR006179 (PANTHER); IPR029052 (SUPERFAMILY); IPR036907 (SUPERFAMILY)	P:GO:0009166; F:GO:0016787	P:nucleotide catabolic process; F:hydrolase activity
TRUE	INTERPRO, BLASTED, MAPPED	WP_173001917.1	SLAP domain-containing protein	633	20	0	97.13	2	P:GO:0006508; F:GO:0008233	P:proteolysis; F:peptidase activity			G3DSA:1.20.120.1850 (GENE3D); IPR024968 (PFAM); IPR009063 (SUPERFAMILY)	no GO terms	no GO terms
TRUE	INTERPRO, BLASTED, MAPPED, ANNOTATED	WP_173002023.1	SLAP domain-containing protein	379	20	0	99.68	1	P:GO:0051301	P:cell division			IPR024968 (PFAM); G3DSA:1.20.120.1850 (GENE3D)	no GO terms	no GO terms
TRUE	INTERPRO, BLASTED, MAPPED, ANNOTATED	WP_173003486.1	4-oxalocrotonate tautomerase	59	7	1.59649e-39	97.22	2	P:GO:0006725; F:GO:0016853	P:cellular aromatic compound metabolic process; F:isomerase activity	EC:5	Isomerases	IPR004370 (PFAM); IPR014347 (G3DSA:3.30.429.GENE3D); PTHR35530 (PANTHER); PTHR35530:SF1 (PANTHER); IPR014347 (SUPERFAMILY)	P:GO:0006725; F:GO:0016853	P:cellular aromatic compound metabolic process; F:isomerase activity
TRUE	INTERPRO, BLASTED	WP_173003525.1	SH3-like domain-containing protein	541	20	0	99.68						IPR022038 (PFAM); IPR013783 (G3DSA:2.60.40.GENE3D); IPR025987 (PFAM); IPR038200 (G3DSA:2.30.30.GENE3D); SSF63825 (SUPERFAMILY); SSF82057 (SUPERFAMILY)	no GO terms	no GO terms
TRUE	INTERPRO, BLASTED, MAPPED, ANNOTATED	WP_173003621.1	Serine protease Do-like HtrA	413	20	0	99.6	5	P:GO:0006508; F:GO:0004252; F:GO:0005515; C:GO:0005886; C:GO:0016021	P:proteolysis; F:serine-type endopeptidase activity; F:protein binding; C:plasma membrane; C:integral component of membrane	EC:3.4.21	Acting on peptide bonds (peptidases)	IPR001940 (PRINTS); IPR043504 (G3DSA:2.40.10.GENE3D); IPR036034 (G3DSA:2.30.42.GENE3D); PF13365 (PFAM); IPR001478 (PFAM); IPR043504 (G3DSA:2.40.10.GENE3D); mobidb-lite (MOBIDB_LITE); PTHR43019 (PANTHER); PTHR43019:SF23 (PANTHER); IPR001478 (PROSITE_PROFILES); cd00987 (CDD); IPR036034 (SUPERFAMILY); IPR009003 (SUPERFAMILY)	P:GO:0006508; F:GO:0004252; F:GO:0005515	P:proteolysis; F:serine-type endopeptidase activity; F:protein binding
TRUE	INTERPRO, BLASTED, MAPPED, ANNOTATED	WP_173003637.1	MMPL family transporter	1202	20	0	98.21	3	F:GO:0004309; C:GO:0005886; C:GO:0016021	F:exopolyphosphatase activity; C:plasma membrane; C:integral component of membrane	EC:3.6.1.11	Exopolyphosphatase	Coil (COILS); Coil (COILS); IPR004869 (PFAM); G3DSA:1.10.287.950 (GENE3D); IPR023908 (TIGRFAM); G3DSA:1.20.1640.10 (GENE3D); mobidb-lite (MOBIDB_LITE); PTHR33406 (PANTHER); PTHR33406:SF6 (PANTHER); IPR000731 (PROSITE_PROFILES); SSF82866 (SUPERFAMILY); SSF82866 (SUPERFAMILY)	C:GO:0016020	C:membrane
TRUE	INTERPRO, BLASTED, MAPPED, ANNOTATED	WP_173003652.1	50S ribosomal protein L18	119	9	8.70425e-84	98.87	4	P:GO:0006412; F:GO:0003735; F:GO:0019843; C:GO:0005840	P:translation; F:structural constituent of ribosome; F:rRNA binding; C:ribosome			IPR005484 (PFAM); IPR004389 (TIGRFAM); G3DSA:3.30.420.100 (GENE3D); IPR005484 (PANTHER); PTHR12899:SF3 (PANTHER); IPR004389 (HAMAP); cd00432 (CDD); SSF53137 (SUPERFAMILY)	P:GO:0006412; F:GO:0003735; C:GO:0005840	P:translation; F:structural constituent of ribosome; C:ribosome
TRUE	INTERPRO, BLASTED, MAPPED, ANNOTATED	WP_173003885.1	nucleoside 2-deoxyribosyltransferase	167	20	4.27219e-126	94.35	1	F:GO:0050144	F:nucleoside deoxyribosyltransferase activity	EC:2.4.2.6	Nucleoside deoxyribosyltransferase	IPR007710 (PFAM); G3DSA:3.40.50.450 (GENE3D); SSF52309 (SUPERFAMILY)	no GO terms	no GO terms
TRUE	INTERPRO, BLASTED, MAPPED, ANNOTATED	WP_173004335.1	DNA-dependent RNA polymerase auxiliary subunit epsilon family protein	73	3	4.56149e-50	98.99	3	P:GO:0006351; F:GO:0003677; F:GO:0003899	P:transcription, DNA-templated; F:DNA binding; F:DNA-directed 5'-3' RNA polymerase activity	EC:2.7.7.6	DNA-directed RNA polymerase	IPR009907 (PFAM); G3DSA:3.10.20.730 (GENE3D); IPR009907 (HAMAP)	no GO terms	no GO terms
TRUE	INTERPRO, BLASTED, MAPPED, ANNOTATED	WP_173004688.1	S-layer protein	401	20	0	98.7	3	P:GO:0009253; P:GO:0016998; F:GO:0003796	P:peptidoglycan catabolic process; P:cell wall macromolecule catabolic process; F:lysozyme activity	EC:3.2.1.17	Lysozyme	G3DSA:3.20.20.80 (GENE3D); IPR002053 (PFAM); IPR024968 (PFAM); mobidb-lite (MOBIDB_LITE); PTHR34135 (PANTHER); PTHR34135:SF2 (PANTHER); IPR002053 (PROSITE_PROFILES); cd06415 (CDD); IPR017853 (SUPERFAMILY)	P:GO:0009253; P:GO:0016998; F:GO:0003796	P:peptidoglycan catabolic process; P:cell wall macromolecule catabolic process; F:lysozyme activity
TRUE	INTERPRO, BLASTED, MAPPED, ANNOTATED	WP_173004690.1	50S ribosomal protein L21	103	3	4.82755e-69	99.35	4	P:GO:0006412; F:GO:0003735; F:GO:0019843; C:GO:0005840	P:translation; F:structural constituent of ribosome; F:rRNA binding; C:ribosome			IPR001787 (TIGRFAM); IPR028909 (PFAM); IPR028909 (PANTHER); IPR018258 (PROSITE_PATTERNS); IPR001787 (HAMAP); IPR036164 (SUPERFAMILY)	P:GO:0006412; F:GO:0003723; F:GO:0003735; C:GO:0005840	P:translation; F:RNA binding; F:structural constituent of ribosome; C:ribosome
TRUE	INTERPRO, BLASTED, MAPPED, ANNOTATED	WP_173004745.1	SLAP domain-containing protein	482	20	0	97.34	1	P:GO:0051301	P:cell division			IPR024968 (PFAM); G3DSA:1.20.120.1850 (GENE3D); mobidb-lite (MOBIDB_LITE); mobidb-lite (MOBIDB_LITE)	no GO terms	no GO terms
TRUE	INTERPRO, BLASTED, MAPPED, ANNOTATED	WP_173004787.1	elongation factor Tu	396	20	0	99.56	5	P:GO:0006414; F:GO:0003746; F:GO:0003924; F:GO:0005525; C:GO:0005737	P:translational elongation; F:translation elongation factor activity; F:GTPase activity; F:GTP binding; C:cytoplasm	EC:3.6.1	Acting on acid anhydrides	IPR000795 (PRINTS); IPR004160 (PFAM); IPR027417 (G3DSA:3.40.50.GENE3D); G3DSA:2.40.30.10 (GENE3D); G3DSA:2.40.30.10 (GENE3D); IPR000795 (PFAM); IPR004541 (TIGRFAM); IPR005225 (TIGRFAM); IPR004161 (PFAM); PTHR43721:SF22 (PANTHER); PTHR43721 (PANTHER); IPR031157 (PROSITE_PATTERNS); IPR000795 (PROSITE_PROFILES); IPR004541 (HAMAP); IPR041709 (CDD); cd03707 (CDD); IPR033720 (CDD); IPR009000 (SUPERFAMI…	P:GO:0006414; F:GO:0003746; F:GO:0003924; F:GO:0005525	P:translational elongation; F:translation elongation factor activity; F:GTPase activity; F:GTP binding
TRUE	INTERPRO, BLASTED, MAPPED, ANNOTATED	WP_173004859.1	SLAP domain-containing protein	407	20	0	98.54	3	P:GO:0071555; F:GO:0004040; C:GO:0005576	P:cell wall organization; F:amidase activity; C:extracellular region	EC:3.5.1.4	Amidase	G3DSA:1.10.530.10 (GENE3D); IPR024968 (PFAM); IPR002901 (PFAM); G3DSA:4.10.80.30 (GENE3D); PTHR33308 (PANTHER)	F:GO:0004040	F:amidase activity
TRUE	INTERPRO, BLASTED, MAPPED, ANNOTATED	WP_173004997.1	transporter substrate-binding domain-containing protein	272	20	0	95.91	3	P:GO:0034220; F:GO:0015276; C:GO:0016020	P:ion transmembrane transport; F:ligand-gated ion channel activity; C:membrane	EC:7	Translocases	Coil (COILS); G3DSA:3.40.190.10 (GENE3D); G3DSA:3.40.190.10 (GENE3D); IPR001638 (PFAM); PTHR30085 (PANTHER); PTHR30085:SF6 (PANTHER); PS51257 (PROSITE_PROFILES); SSF53850 (SUPERFAMILY)	no GO terms	no GO terms
TRUE	INTERPRO, BLASTED	WP_173005160.1	hypothetical protein	142	20	3.23069e-91	98.55						mobidb-lite (MOBIDB_LITE); mobidb-lite (MOBIDB_LITE); mobidb-lite (MOBIDB_LITE); mobidb-lite (MOBIDB_LITE)	no GO terms	no GO terms
TRUE	INTERPRO, BLASTED, MAPPED, ANNOTATED	WP_173005212.1	Phosphate-binding protein PstS 1	288	20	0	99.15	3	P:GO:0006817; F:GO:0042301; C:GO:0005886	P:phosphate ion transport; F:phosphate ion binding; C:plasma membrane			IPR024370 (PFAM); G3DSA:3.40.190.10 (GENE3D); IPR011862 (TIGRFAM); G3DSA:3.40.190.10 (GENE3D); PTHR30570:SF4 (PANTHER); PTHR30570 (PANTHER); PS51257 (PROSITE_PROFILES); cd13653 (CDD); SSF53850 (SUPERFAMILY)	F:GO:0042301	F:phosphate ion binding
TRUE	INTERPRO, BLASTED, MAPPED, ANNOTATED	WP_173005401.1	SLAP domain-containing protein	402	20	0	99.6	1	P:GO:0051301	P:cell division			IPR024968 (PFAM); G3DSA:1.20.120.1850 (GENE3D)	no GO terms	no GO terms
TRUE	INTERPRO, BLASTED, MAPPED, ANNOTATED	WP_173005575.1	aldose epimerase	186	18	1.13425e-137	98.8	3	P:GO:0005975; F:GO:0016853; F:GO:0030246	P:carbohydrate metabolic process; F:isomerase activity; F:carbohydrate binding	EC:5	Isomerases	IPR014718 (G3DSA:2.70.98.GENE3D); IPR008183 (PFAM); IPR011013 (SUPERFAMILY)	P:GO:0005975; F:GO:0003824; F:GO:0016853; F:GO:0030246	P:carbohydrate metabolic process; F:catalytic activity; F:isomerase activity; F:carbohydrate binding
TRUE	INTERPRO, BLASTED, MAPPED, ANNOTATED	WP_173005592.1	S8 family serine peptidase	1673	20	0	89.3	4	P:GO:0006508; F:GO:0004252; C:GO:0005618; C:GO:0016020	P:proteolysis; F:serine-type endopeptidase activity; C:cell wall; C:membrane	EC:3.4.21	Acting on peptide bonds (peptidases)	IPR015500 (PRINTS); IPR024968 (PFAM); G3DSA:2.60.40.4070 (GENE3D); IPR000209 (PFAM); G3DSA:2.60.40.1710 (GENE3D); IPR010435 (PFAM); IPR036852 (G3DSA:3.40.50.GENE3D); mobidb-lite (MOBIDB_LITE); mobidb-lite (MOBIDB_LITE); mobidb-lite (MOBIDB_LITE); mobidb-lite (MOBIDB_LITE); mobidb-lite (MOBIDB_LITE); mobidb-lite (MOBIDB_LITE); PTHR43399 (PANTHER); IPR023828 (PROSITE_PATTERNS); PS51892 (PROSITE_PRO…	P:GO:0006508; F:GO:0004252; F:GO:0008236; C:GO:0005618; C:GO:0016020	P:proteolysis; F:serine-type endopeptidase activity; F:serine-type peptidase activity; C:cell wall; C:membrane
TRUE	INTERPRO, BLASTED, MAPPED, ANNOTATED	WP_173006354.1	alpha/beta hydrolase	318	20	0	99.43	3	F:GO:0016787; F:GO:0070205; C:GO:0016021	F:hydrolase activity; F:2-succinyl-6-hydroxy-2,4-cyclohexadiene-1-carboxylate synthase activity; C:integral component of membrane	EC:3; EC:4.2.99.20	Hydrolases; 2-succinyl-6-hydroxy-2,4-cyclohexadiene-1-carboxylate synthase	IPR022742 (PFAM); IPR029058 (G3DSA:3.40.50.GENE3D); PTHR43358:SF5 (PANTHER); PTHR43358 (PANTHER); IPR029058 (SUPERFAMILY)	no GO terms	no GO terms
TRUE	INTERPRO, BLASTED, MAPPED, ANNOTATED	WP_173006614.1	carboxylating nicotinate-nucleotide diphosphorylase	229	20	8.63454e-170	98.74	2	P:GO:0009435; F:GO:0004514	P:NAD biosynthetic process; F:nicotinate-nucleotide diphosphorylase (carboxylating) activity	EC:2.4.2.19	Nicotinate-nucleotide diphosphorylase (carboxylating)	IPR004393 (TIGRFAM); IPR013785 (G3DSA:3.20.20.GENE3D); IPR022412 (PFAM); IPR037128 (G3DSA:3.90.1170.GENE3D); IPR002638 (PFAM); PTHR32179:SF3 (PANTHER); IPR027277 (PANTHER); SSF54675 (SUPERFAMILY); IPR036068 (SUPERFAMILY)	P:GO:0009435; F:GO:0003824; F:GO:0004514; F:GO:0016763	P:NAD biosynthetic process; F:catalytic activity; F:nicotinate-nucleotide diphosphorylase (carboxylating) activity; F:pentosyltransferase activity
TRUE	INTERPRO, BLASTED, MAPPED, ANNOTATED	WP_173006762.1	Phosphate-binding protein PstS 1	288	20	0	98.94	3	P:GO:0006817; F:GO:0042301; C:GO:0005886	P:phosphate ion transport; F:phosphate ion binding; C:plasma membrane			G3DSA:3.40.190.10 (GENE3D); IPR011862 (TIGRFAM); IPR024370 (PFAM); G3DSA:3.40.190.10 (GENE3D); PTHR30570:SF4 (PANTHER); PTHR30570 (PANTHER); PS51257 (PROSITE_PROFILES); cd13653 (CDD); SSF53850 (SUPERFAMILY)	F:GO:0042301	F:phosphate ion binding
TRUE	INTERPRO, BLASTED, MAPPED, ANNOTATED	WP_173006790.1	Triosephosphate isomerase	252	16	0	99.55	4	P:GO:0006094; P:GO:0006096; F:GO:0004807; C:GO:0005737	P:gluconeogenesis; P:glycolytic process; F:triose-phosphate isomerase activity; C:cytoplasm	EC:5.3.1.1	Triose-phosphate isomerase	Coil (COILS); IPR000652 (TIGRFAM); IPR013785 (G3DSA:3.20.20.GENE3D); IPR000652 (PFAM); IPR000652 (PANTHER); PTHR21139:SF2 (PANTHER); IPR020861 (PROSITE_PATTERNS); IPR022896 (HAMAP); IPR000652 (PROSITE_PROFILES); IPR000652 (CDD); IPR035990 (SUPERFAMILY)	P:GO:0006096; F:GO:0003824; F:GO:0004807	P:glycolytic process; F:catalytic activity; F:triose-phosphate isomerase activity
TRUE	INTERPRO, BLASTED, MAPPED, ANNOTATED	WP_173006865.1	SLAP domain-containing protein	416	20	0	99.52	1	P:GO:0051301	P:cell division			IPR024968 (PFAM); G3DSA:1.20.120.1850 (GENE3D)	no GO terms	no GO terms
TRUE	INTERPRO, BLASTED, MAPPED, ANNOTATED	WP_173006908.1	nucleoside 2-deoxyribosyltransferase	167	20	1.13473e-125	94.9	1	F:GO:0050144	F:nucleoside deoxyribosyltransferase activity	EC:2.4.2.6	Nucleoside deoxyribosyltransferase	G3DSA:3.40.50.450 (GENE3D); IPR007710 (PFAM); SSF52309 (SUPERFAMILY)	no GO terms	no GO terms
TRUE	INTERPRO, BLASTED, MAPPED, ANNOTATED	WP_173006919.1	MucBP domain-containing protein	284	20	0	91.83	3	C:GO:0005576; C:GO:0005618; C:GO:0016021	C:extracellular region; C:cell wall; C:integral component of membrane			G3DSA:2.60.40.4300 (GENE3D); IPR009459 (PFAM); G3DSA:3.10.20.320 (GENE3D); TIGR01167 (TIGRFAM); IPR019931 (PFAM); IPR041495 (PFAM); mobidb-lite (MOBIDB_LITE); mobidb-lite (MOBIDB_LITE); mobidb-lite (MOBIDB_LITE); mobidb-lite (MOBIDB_LITE); IPR019931 (PROSITE_PROFILES)	no GO terms	no GO terms
TRUE	INTERPRO, BLASTED, MAPPED, ANNOTATED	WP_173007059.1	30S ribosomal protein S1	403	20	0	98.92	2	F:GO:0019843; C:GO:0005840	F:rRNA binding; C:ribosome			IPR035104 (PRINTS); G3DSA:2.40.50.140 (GENE3D); G3DSA:2.40.50.140 (GENE3D); IPR003029 (PFAM); mobidb-lite (MOBIDB_LITE); mobidb-lite (MOBIDB_LITE); PTHR10724 (PANTHER); IPR035104 (PTHR10724:PANTHER); IPR003029 (PROSITE_PROFILES); IPR003029 (PROSITE_PROFILES); IPR003029 (PROSITE_PROFILES); IPR003029 (PROSITE_PROFILES); cd04465 (CDD); cd05688 (CDD); IPR012340 (SUPERFAMILY); IPR012340 (SUPERFAMILY);…	F:GO:0003676	F:nucleic acid binding
TRUE	INTERPRO, BLASTED	WP_173007403.1	extracellular solute-binding protein	433	20	0	99.25						IPR006059 (PFAM); G3DSA:3.40.190.10 (GENE3D); PTHR43649 (PANTHER); PS51257 (PROSITE_PROFILES); SSF53850 (SUPERFAMILY)	no GO terms	no GO terms
TRUE	INTERPRO, BLASTED, MAPPED, ANNOTATED	WP_173007405.1	MMPL family transporter	1202	20	0	98.25	3	F:GO:0004309; C:GO:0005886; C:GO:0016021	F:exopolyphosphatase activity; C:plasma membrane; C:integral component of membrane	EC:3.6.1.11	Exopolyphosphatase	Coil (COILS); Coil (COILS); IPR004869 (PFAM); IPR023908 (TIGRFAM); G3DSA:1.20.1640.10 (GENE3D); G3DSA:1.10.287.950 (GENE3D); mobidb-lite (MOBIDB_LITE); mobidb-lite (MOBIDB_LITE); mobidb-lite (MOBIDB_LITE); PTHR33406:SF6 (PANTHER); PTHR33406 (PANTHER); IPR000731 (PROSITE_PROFILES); IPR011049 (SUPERFAMILY); SSF82866 (SUPERFAMILY); SSF82866 (SUPERFAMILY)	C:GO:0016020	C:membrane
TRUE	INTERPRO, BLASTED	WP_173007468.1	SLAP domain-containing protein	708	20	0	86.34						Coil (COILS); IPR024968 (PFAM); mobidb-lite (MOBIDB_LITE); mobidb-lite (MOBIDB_LITE)	no GO terms	no GO terms
TRUE	INTERPRO, BLASTED	WP_173007511.1	DUF4430 domain-containing protein	824	20	0	97.9						G3DSA:2.170.130.30 (GENE3D); IPR044081 (PFAM); IPR027954 (PFAM); G3DSA:1.50.10.20 (GENE3D); mobidb-lite (MOBIDB_LITE); mobidb-lite (MOBIDB_LITE); mobidb-lite (MOBIDB_LITE)	no GO terms	no GO terms
TRUE	INTERPRO, BLASTED, MAPPED, ANNOTATED	WP_173007759.1	rod shape-determining protein MreC	283	16	0	98.94	1	P:GO:0008360	P:regulation of cell shape			Coil (COILS); IPR042175 (G3DSA:2.40.10.GENE3D); IPR042177 (G3DSA:2.40.10.GENE3D); G3DSA:1.20.5.490 (GENE3D); IPR007221 (PIRSF); IPR007221 (TIGRFAM); IPR007221 (PFAM); IPR007221 (PANTHER)	P:GO:0008360	P:regulation of cell shape
TRUE	INTERPRO, BLASTED, MAPPED, ANNOTATED	WP_173007768.1	nucleoside 2-deoxyribosyltransferase	167	20	6.27318e-126	94.5	1	F:GO:0050144	F:nucleoside deoxyribosyltransferase activity	EC:2.4.2.6	Nucleoside deoxyribosyltransferase	G3DSA:3.40.50.450 (GENE3D); IPR007710 (PFAM); SSF52309 (SUPERFAMILY)	no GO terms	no GO terms
TRUE	INTERPRO, BLASTED, MAPPED, ANNOTATED	WP_173008322.1	LysM peptidoglycan-binding domain-containing protein	155	20	2.68233e-108	98.9	2	F:GO:0008745; C:GO:0016021	F:N-acetylmuramoyl-L-alanine amidase activity; C:integral component of membrane	EC:3.5.1.28	N-acetylmuramoyl-L-alanine amidase	IPR018392 (PFAM); IPR036779 (G3DSA:3.10.350.GENE3D); mobidb-lite (MOBIDB_LITE); mobidb-lite (MOBIDB_LITE); mobidb-lite (MOBIDB_LITE); mobidb-lite (MOBIDB_LITE); mobidb-lite (MOBIDB_LITE); IPR018392 (PROSITE_PROFILES); IPR018392 (CDD); IPR036779 (SUPERFAMILY)	no GO terms	no GO terms
TRUE	INTERPRO, BLASTED, MAPPED, ANNOTATED	WP_173008602.1	molecular chaperone DnaK	616	20	0	98.47	4	P:GO:0006457; F:GO:0005524; F:GO:0016887; F:GO:0051082	P:protein folding; F:ATP binding; F:ATP hydrolysis activity; F:unfolded protein binding			Coil (COILS); Coil (COILS); Coil (COILS); PR00301 (PRINTS); G3DSA:3.30.420.40 (GENE3D); IPR029047 (G3DSA:2.60.34.GENE3D); G3DSA:3.90.640.10 (GENE3D); IPR029048 (G3DSA:1.20.1270.GENE3D); G3DSA:3.30.420.40 (GENE3D); IPR012725 (TIGRFAM); IPR013126 (PFAM); mobidb-lite (MOBIDB_LITE); mobidb-lite (MOBIDB_LITE); mobidb-lite (MOBIDB_LITE); IPR013126 (PANTHER); PTHR19375:SF409 (PANTHER); IPR013126 (PANTHE…	P:GO:0006457; F:GO:0005524; F:GO:0016887; F:GO:0051082	P:protein folding; F:ATP binding; F:ATP hydrolysis activity; F:unfolded protein binding
TRUE	INTERPRO, BLASTED	WP_173008702.1	Conserved protein	145	20	9.56278e-105	98.38						mobidb-lite (MOBIDB_LITE); mobidb-lite (MOBIDB_LITE)	no GO terms	no GO terms
TRUE	INTERPRO, BLASTED, MAPPED, ANNOTATED	WP_173008783.1	Triosephosphate isomerase	252	16	0	98.96	4	P:GO:0006094; P:GO:0006096; F:GO:0004807; C:GO:0005737	P:gluconeogenesis; P:glycolytic process; F:triose-phosphate isomerase activity; C:cytoplasm	EC:5.3.1.1	Triose-phosphate isomerase	Coil (COILS); IPR000652 (TIGRFAM); IPR013785 (G3DSA:3.20.20.GENE3D); IPR000652 (PFAM); PTHR21139:SF2 (PANTHER); IPR000652 (PANTHER); IPR020861 (PROSITE_PATTERNS); IPR022896 (HAMAP); IPR000652 (PROSITE_PROFILES); IPR000652 (CDD); IPR035990 (SUPERFAMILY)	P:GO:0006096; F:GO:0003824; F:GO:0004807	P:glycolytic process; F:catalytic activity; F:triose-phosphate isomerase activity
TRUE	INTERPRO, BLASTED, MAPPED, ANNOTATED	WP_173008784.1	phosphoglycerate kinase	403	14	0	99.88	4	P:GO:0006096; F:GO:0004618; F:GO:0005524; C:GO:0005737	P:glycolytic process; F:phosphoglycerate kinase activity; F:ATP binding; C:cytoplasm	EC:2.7.2.3	Phosphoglycerate kinase	IPR001576 (PRINTS); IPR001576 (PIRSF); IPR015824 (G3DSA:3.40.50.GENE3D); IPR001576 (PFAM); IPR015824 (G3DSA:3.40.50.GENE3D); IPR001576 (PANTHER); PTHR11406:SF23 (PANTHER); IPR015911 (PROSITE_PATTERNS); IPR001576 (HAMAP); IPR001576 (CDD); IPR036043 (SUPERFAMILY)	P:GO:0006096; F:GO:0004618	P:glycolytic process; F:phosphoglycerate kinase activity
TRUE	INTERPRO, BLASTED	WP_173009697.1	SH3-like domain-containing protein	466	20	0	99.79						IPR022038 (PFAM); IPR013783 (G3DSA:2.60.40.GENE3D); IPR038200 (G3DSA:2.30.30.GENE3D); IPR025987 (PFAM); SSF63825 (SUPERFAMILY); SSF82057 (SUPERFAMILY)	no GO terms	no GO terms
TRUE	INTERPRO, BLASTED	WP_181414732.1	Conserved protein	125	20	4.54076e-88	90.8						no IPS match	no IPS match	no IPS match
TRUE	INTERPRO, BLASTED, MAPPED, ANNOTATED	WP_193699304.1	Asp-tRNA(Asn)/Glu-tRNA(Gln) amidotransferase subunit GatC	113	11	4.16494e-82	99.22	6	P:GO:0006412; P:GO:0006450; F:GO:0005524; F:GO:0016740; F:GO:0050566; F:GO:0050567	P:translation; P:regulation of translational fidelity; F:ATP binding; F:transferase activity; F:asparaginyl-tRNA synthase (glutamine-hydrolyzing) activity; F:glutaminyl-tRNA synthase (glutamine-hydrolyzing) activity	EC:6.3.5.6; EC:6.3.5.7; EC:2	Asparaginyl-tRNA synthase (glutamine-hydrolyzing); Glutaminyl-tRNA synthase (glutamine-hydrolyzing); Transferases	IPR003837 (PFAM); G3DSA:1.10.20.60 (GENE3D); IPR003837 (TIGRFAM); IPR003837 (PANTHER); IPR003837 (HAMAP); IPR036113 (SUPERFAMILY)	P:GO:0006450	P:regulation of translational fidelity
TRUE	INTERPRO, BLASTED, MAPPED, ANNOTATED	WP_196229043.1	MucBP domain-containing protein	528	20	0	90.22	2	C:GO:0005576; C:GO:0016021	C:extracellular region; C:integral component of membrane			G3DSA:3.10.20.470 (GENE3D); G3DSA:3.10.20.320 (GENE3D); PF18483 (PFAM); IPR041495 (PFAM); G3DSA:2.60.120.200 (GENE3D); IPR041558 (PFAM); IPR009459 (PFAM); G3DSA:2.60.40.4300 (GENE3D); cd01951 (CDD); IPR013320 (SUPERFAMILY)	no GO terms	no GO terms
TRUE	INTERPRO, BLASTED, MAPPED, ANNOTATED	WP_201725000.1	phosphopyruvate hydratase	428	20	0	97.3	5	P:GO:0006096; F:GO:0000287; F:GO:0004634; C:GO:0000015; C:GO:0005576	P:glycolytic process; F:magnesium ion binding; F:phosphopyruvate hydratase activity; C:phosphopyruvate hydratase complex; C:extracellular region	EC:4.2.1.11	Phosphopyruvate hydratase	IPR000941 (PRINTS); IPR020811 (PFAM); IPR000941 (TIGRFAM); IPR020810 (PFAM); IPR000941 (PIRSF); IPR036849 (G3DSA:3.20.20.GENE3D); IPR029017 (G3DSA:3.30.390.GENE3D); IPR000941 (SFLD); SFLDS00001 (SFLD); PTHR11902:SF1 (PANTHER); IPR000941 (PANTHER); IPR020809 (PROSITE_PATTERNS); IPR000941 (HAMAP); IPR000941 (CDD); IPR029017 (SUPERFAMILY); IPR036849 (SUPERFAMILY)	P:GO:0006096; F:GO:0000287; F:GO:0004634; C:GO:0000015	P:glycolytic process; F:magnesium ion binding; F:phosphopyruvate hydratase activity; C:phosphopyruvate hydratase complex
TRUE	INTERPRO, BLASTED, MAPPED, ANNOTATED	WP_201725028.1	50S ribosomal protein L24	77	7	3.99198e-47	98.14	4	P:GO:0006412; F:GO:0003735; F:GO:0019843; C:GO:0005840	P:translation; F:structural constituent of ribosome; F:rRNA binding; C:ribosome			IPR003256 (TIGRFAM); IPR003256 (PFAM); IPR005824 (PFAM); IPR014722 (G3DSA:2.30.30.GENE3D); mobidb-lite (MOBIDB_LITE); IPR003256 (PANTHER); PTHR12903:SF8 (PANTHER); IPR003256 (HAMAP); IPR041988 (CDD); IPR008991 (SUPERFAMILY)	P:GO:0006412; F:GO:0003723; F:GO:0003735; C:GO:0005840	P:translation; F:RNA binding; F:structural constituent of ribosome; C:ribosome
TRUE	INTERPRO, BLASTED, MAPPED	WP_201725182.1	extracellular solute-binding protein	408	20	0	83.05	1	P:GO:0055085	P:transmembrane transport			G3DSA:3.40.190.10 (GENE3D); G3DSA:3.40.190.10 (GENE3D); IPR006059 (PFAM); PTHR30061 (PANTHER); PS51257 (PROSITE_PROFILES); SSF53850 (SUPERFAMILY)	no GO terms	no GO terms
TRUE	INTERPRO, BLASTED, MAPPED, ANNOTATED	WP_201725244.1	M13 family peptidase	643	20	0	99.82	5	P:GO:0005975; P:GO:0006508; F:GO:0004222; F:GO:0004553; F:GO:0046872	P:carbohydrate metabolic process; P:proteolysis; F:metalloendopeptidase activity; F:hydrolase activity, hydrolyzing O-glycosyl compounds; F:metal ion binding	EC:3.4.24; EC:3.2.1	Acting on peptide bonds (peptidases); Glycosylases	IPR018497 (PRINTS); IPR008753 (PFAM); IPR018497 (PFAM); IPR042089 (G3DSA:1.10.1380.GENE3D); IPR024079 (G3DSA:3.40.390.GENE3D); IPR000718 (PANTHER); PTHR11733:SF211 (PANTHER); IPR001579 (PROSITE_PATTERNS); IPR000718 (PROSITE_PROFILES); IPR000718 (CDD); SSF55486 (SUPERFAMILY)	P:GO:0005975; P:GO:0006508; F:GO:0004222; F:GO:0004553; F:GO:0008237	P:carbohydrate metabolic process; P:proteolysis; F:metalloendopeptidase activity; F:hydrolase activity, hydrolyzing O-glycosyl compounds; F:metallopeptidase activity
TRUE	INTERPRO, BLASTED, MAPPED, ANNOTATED	WP_201725399.1	Oligopeptide-binding protein AppA	581	20	0	93.87	2	P:GO:0055085; C:GO:0043190	P:transmembrane transport; C:ATP-binding cassette (ABC) transporter complex			G3DSA:3.40.190.10 (GENE3D); IPR000914 (PFAM); IPR030678 (PIRSF); G3DSA:3.10.105.10 (GENE3D); IPR039424 (PANTHER); PS51257 (PROSITE_PROFILES); cd08510 (CDD); SSF53850 (SUPERFAMILY)	P:GO:0055085; C:GO:0043190	P:transmembrane transport; C:ATP-binding cassette (ABC) transporter complex
TRUE	INTERPRO, BLASTED, MAPPED, ANNOTATED	WP_201725697.1	30S ribosomal protein S19	89	5	8.0908e-63	99.33	4	P:GO:0006412; F:GO:0003735; F:GO:0019843; C:GO:0015935	P:translation; F:structural constituent of ribosome; F:rRNA binding; C:small ribosomal subunit			IPR002222 (PRINTS); IPR002222 (PFAM); IPR005732 (TIGRFAM); IPR002222 (PIRSF); IPR023575 (G3DSA:3.30.860.GENE3D); PTHR11880:SF8 (PANTHER); IPR002222 (PANTHER); IPR020934 (PROSITE_PATTERNS); IPR002222 (HAMAP); IPR023575 (SUPERFAMILY)	P:GO:0006412; F:GO:0003723; F:GO:0003735; C:GO:0005840; C:GO:0015935	P:translation; F:RNA binding; F:structural constituent of ribosome; C:ribosome; C:small ribosomal subunit
TRUE	INTERPRO, BLASTED, MAPPED, ANNOTATED	WP_201726075.1	30S ribosomal protein S11	129	11	1.77648e-91	99.22	4	P:GO:0006412; F:GO:0003735; F:GO:0019843; C:GO:0005840	P:translation; F:structural constituent of ribosome; F:rRNA binding; C:ribosome			IPR036967 (G3DSA:3.30.420.GENE3D); IPR001971 (PFAM); IPR019981 (TIGRFAM); IPR001971 (PIRSF); PTHR11759:SF3 (PANTHER); IPR001971 (PANTHER); IPR018102 (PROSITE_PATTERNS); IPR001971 (HAMAP); SSF53137 (SUPERFAMILY)	P:GO:0006412; F:GO:0003735; C:GO:0005840	P:translation; F:structural constituent of ribosome; C:ribosome
TRUE	INTERPRO, BLASTED, MAPPED, ANNOTATED	WP_201726241.1	30S ribosomal protein S11	115	11	2.20079e-81	99.76	4	P:GO:0006412; F:GO:0003735; F:GO:0019843; C:GO:0005840	P:translation; F:structural constituent of ribosome; F:rRNA binding; C:ribosome			IPR001971 (PIRSF); IPR036967 (G3DSA:3.30.420.GENE3D); IPR001971 (PFAM); IPR019981 (TIGRFAM); IPR001971 (PANTHER); PTHR11759:SF3 (PANTHER); IPR018102 (PROSITE_PATTERNS); IPR001971 (HAMAP); SSF53137 (SUPERFAMILY)	P:GO:0006412; F:GO:0003735; C:GO:0005840	P:translation; F:structural constituent of ribosome; C:ribosome
TRUE	INTERPRO, BLASTED	WP_201726617.1	DUF4430 domain-containing protein	102	20	4.53609e-69	95.7						IPR027954 (PFAM); G3DSA:2.170.130.30 (GENE3D); PS51257 (PROSITE_PROFILES)	no GO terms	no GO terms
TRUE	INTERPRO, BLASTED	WP_201726713.1	SH3-like domain-containing protein	541	20	0	99.6						IPR013783 (G3DSA:2.60.40.GENE3D); IPR022038 (PFAM); IPR025987 (PFAM); IPR038200 (G3DSA:2.30.30.GENE3D); SSF63825 (SUPERFAMILY); SSF82057 (SUPERFAMILY)	no GO terms	no GO terms
TRUE	INTERPRO, BLASTED, MAPPED, ANNOTATED	WP_201727207.1	S8 family serine peptidase	1794	20	0	88.29	4	P:GO:0006508; F:GO:0004252; C:GO:0005618; C:GO:0016020	P:proteolysis; F:serine-type endopeptidase activity; C:cell wall; C:membrane	EC:3.4.21	Acting on peptide bonds (peptidases)	IPR015500 (PRINTS); IPR010435 (PFAM); G3DSA:2.60.40.1710 (GENE3D); IPR024968 (PFAM); IPR000209 (PFAM); IPR036852 (G3DSA:3.40.50.GENE3D); G3DSA:2.60.40.4070 (GENE3D); mobidb-lite (MOBIDB_LITE); mobidb-lite (MOBIDB_LITE); mobidb-lite (MOBIDB_LITE); mobidb-lite (MOBIDB_LITE); mobidb-lite (MOBIDB_LITE); mobidb-lite (MOBIDB_LITE); mobidb-lite (MOBIDB_LITE); mobidb-lite (MOBIDB_LITE); mobidb-lite (MOBI…	P:GO:0006508; F:GO:0004252; F:GO:0008236; C:GO:0005618; C:GO:0016020	P:proteolysis; F:serine-type endopeptidase activity; F:serine-type peptidase activity; C:cell wall; C:membrane
TRUE	INTERPRO, BLASTED, MAPPED, ANNOTATED	WP_201727224.1	MucBP domain-containing protein	719	20	0	88.35	2	C:GO:0005576; C:GO:0016021	C:extracellular region; C:integral component of membrane			G3DSA:2.60.40.4300 (GENE3D); IPR009459 (PFAM); G3DSA:3.10.20.320 (GENE3D); IPR041495 (PFAM); G3DSA:2.60.120.200 (GENE3D); IPR041558 (PFAM); PF18483 (PFAM); G3DSA:3.10.20.470 (GENE3D); mobidb-lite (MOBIDB_LITE); mobidb-lite (MOBIDB_LITE); mobidb-lite (MOBIDB_LITE); mobidb-lite (MOBIDB_LITE); cd01951 (CDD); IPR013320 (SUPERFAMILY)	no GO terms	no GO terms
TRUE	INTERPRO, BLASTED, MAPPED, ANNOTATED	WP_201801009.1	MMPL family transporter	1230	20	0	98.65	3	F:GO:0004309; C:GO:0005886; C:GO:0016021	F:exopolyphosphatase activity; C:plasma membrane; C:integral component of membrane	EC:3.6.1.11	Exopolyphosphatase	Coil (COILS); G3DSA:1.10.287.950 (GENE3D); IPR023908 (TIGRFAM); IPR004869 (PFAM); G3DSA:1.20.1640.10 (GENE3D); mobidb-lite (MOBIDB_LITE); mobidb-lite (MOBIDB_LITE); PTHR33406:SF6 (PANTHER); PTHR33406 (PANTHER); IPR000731 (PROSITE_PROFILES); IPR011049 (SUPERFAMILY); SSF82866 (SUPERFAMILY); SSF82866 (SUPERFAMILY)	C:GO:0016020	C:membrane
TRUE	INTERPRO, BLASTED	WP_202452199.1	DUF4430 domain-containing protein	788	20	0	93.82						G3DSA:1.50.10.20 (GENE3D); G3DSA:2.170.130.30 (GENE3D); IPR027954 (PFAM); IPR044081 (PFAM); mobidb-lite (MOBIDB_LITE); mobidb-lite (MOBIDB_LITE); mobidb-lite (MOBIDB_LITE); mobidb-lite (MOBIDB_LITE)	no GO terms	no GO terms
TRUE	INTERPRO, BLASTED, MAPPED, ANNOTATED	WP_202596978.1	MucBP domain-containing protein	944	20	0	83.19	3	C:GO:0005576; C:GO:0005618; C:GO:0016021	C:extracellular region; C:cell wall; C:integral component of membrane			G3DSA:2.60.40.4300 (GENE3D); IPR041495 (PFAM); IPR019931 (PFAM); TIGR01167 (TIGRFAM); mobidb-lite (MOBIDB_LITE); mobidb-lite (MOBIDB_LITE); mobidb-lite (MOBIDB_LITE); mobidb-lite (MOBIDB_LITE); mobidb-lite (MOBIDB_LITE); mobidb-lite (MOBIDB_LITE); mobidb-lite (MOBIDB_LITE); mobidb-lite (MOBIDB_LITE); IPR019931 (PROSITE_PROFILES)	no GO terms	no GO terms
TRUE	INTERPRO, BLASTED	WP_202596983.1	DUF4430 domain-containing protein	788	20	0	93.9						G3DSA:1.50.10.20 (GENE3D); IPR044081 (PFAM); IPR027954 (PFAM); G3DSA:2.170.130.30 (GENE3D); mobidb-lite (MOBIDB_LITE); mobidb-lite (MOBIDB_LITE); mobidb-lite (MOBIDB_LITE); mobidb-lite (MOBIDB_LITE)	no GO terms	no GO terms
TRUE	INTERPRO, BLASTED, MAPPED, ANNOTATED	WP_205840136.1	50S ribosomal protein L18	119	9	8.51522e-84	98.87	4	P:GO:0006412; F:GO:0003735; F:GO:0019843; C:GO:0005840	P:translation; F:structural constituent of ribosome; F:rRNA binding; C:ribosome			IPR004389 (TIGRFAM); G3DSA:3.30.420.100 (GENE3D); IPR005484 (PFAM); PTHR12899:SF3 (PANTHER); IPR005484 (PANTHER); IPR004389 (HAMAP); cd00432 (CDD); SSF53137 (SUPERFAMILY)	P:GO:0006412; F:GO:0003735; C:GO:0005840	P:translation; F:structural constituent of ribosome; C:ribosome
TRUE	INTERPRO, BLASTED, MAPPED, ANNOTATED	WP_205840351.1	L,D-transpeptidase family protein	401	20	0	99.65	2	F:GO:0016740; C:GO:0016021	F:transferase activity; C:integral component of membrane	EC:2	Transferases	Coil (COILS); Coil (COILS); IPR038054 (G3DSA:3.10.20.GENE3D); IPR005490 (PFAM); IPR022029 (PFAM); IPR038063 (G3DSA:2.40.440.GENE3D); PTHR30582 (PANTHER); PTHR30582:SF2 (PANTHER); IPR005490 (CDD); IPR038063 (SUPERFAMILY); IPR038054 (SUPERFAMILY)	F:GO:0016740	F:transferase activity
TRUE	INTERPRO, BLASTED, MAPPED, ANNOTATED	WP_205840597.1	phosphoglycerate kinase	403	14	0	99.88	4	P:GO:0006096; F:GO:0004618; F:GO:0005524; C:GO:0005737	P:glycolytic process; F:phosphoglycerate kinase activity; F:ATP binding; C:cytoplasm	EC:2.7.2.3	Phosphoglycerate kinase	IPR001576 (PRINTS); IPR015824 (G3DSA:3.40.50.GENE3D); IPR001576 (PIRSF); IPR015824 (G3DSA:3.40.50.GENE3D); IPR001576 (PFAM); IPR001576 (PANTHER); PTHR11406:SF23 (PANTHER); IPR015911 (PROSITE_PATTERNS); IPR001576 (HAMAP); IPR001576 (CDD); IPR036043 (SUPERFAMILY)	P:GO:0006096; F:GO:0004618	P:glycolytic process; F:phosphoglycerate kinase activity
TRUE	INTERPRO, BLASTED, MAPPED, ANNOTATED	WP_205840650.1	phosphopyruvate hydratase	428	20	0	97.45	5	P:GO:0006096; F:GO:0000287; F:GO:0004634; C:GO:0000015; C:GO:0005576	P:glycolytic process; F:magnesium ion binding; F:phosphopyruvate hydratase activity; C:phosphopyruvate hydratase complex; C:extracellular region	EC:4.2.1.11	Phosphopyruvate hydratase	IPR000941 (PRINTS); IPR020810 (PFAM); IPR000941 (TIGRFAM); IPR029017 (G3DSA:3.30.390.GENE3D); IPR036849 (G3DSA:3.20.20.GENE3D); IPR000941 (PIRSF); IPR020811 (PFAM); SFLDG00178 (SFLD); IPR000941 (SFLD); IPR000941 (PANTHER); PTHR11902:SF1 (PANTHER); IPR020809 (PROSITE_PATTERNS); IPR000941 (HAMAP); IPR000941 (CDD); IPR029017 (SUPERFAMILY); IPR036849 (SUPERFAMILY)	P:GO:0006096; F:GO:0000287; F:GO:0004634; C:GO:0000015	P:glycolytic process; F:magnesium ion binding; F:phosphopyruvate hydratase activity; C:phosphopyruvate hydratase complex
TRUE	INTERPRO, BLASTED, MAPPED, ANNOTATED	WP_205840911.1	C40 family peptidase	320	20	0	96.63	2	P:GO:0006508; F:GO:0004180	P:proteolysis; F:carboxypeptidase activity	EC:3.4	Acting on peptide bonds (peptidases)	IPR000064 (PFAM); G3DSA:3.90.1720.10 (GENE3D); PTHR47359 (PANTHER); PTHR47359:SF3 (PANTHER); IPR000064 (PROSITE_PROFILES); IPR038765 (SUPERFAMILY)	no GO terms	no GO terms
TRUE	INTERPRO, BLASTED, MAPPED, ANNOTATED	WP_205841049.1	S4 domain-containing protein YaaA	74	10	7.68196e-50	97.2	1	F:GO:0003723	F:RNA binding			IPR014330 (TIGRFAM); PF13275 (PFAM); IPR036986 (G3DSA:3.10.290.GENE3D); PS50889 (PROSITE_PROFILES); SSF55174 (SUPERFAMILY)	F:GO:0003723	F:RNA binding
TRUE	INTERPRO, BLASTED, MAPPED, ANNOTATED	WP_207783569.1	50S ribosomal protein L11	143	6	1.66142e-99	99.29	4	P:GO:0006412; F:GO:0003735; F:GO:0070180; C:GO:0005840	P:translation; F:structural constituent of ribosome; F:large ribosomal subunit rRNA binding; C:ribosome			IPR006519 (TIGRFAM); IPR020783 (PFAM); IPR036769 (G3DSA:1.10.10.GENE3D); IPR036796 (G3DSA:3.30.1550.GENE3D); IPR020784 (PFAM); PTHR11661:SF10 (PANTHER); IPR000911 (PANTHER); IPR020785 (PROSITE_PATTERNS); IPR000911 (HAMAP); IPR000911 (CDD); IPR036769 (SUPERFAMILY); IPR036796 (SUPERFAMILY)	P:GO:0006412; F:GO:0003735; C:GO:0005840	P:translation; F:structural constituent of ribosome; C:ribosome
TRUE	INTERPRO, BLASTED, MAPPED, ANNOTATED	WP_207783667.1	M13 family peptidase	643	20	0	99.62	5	P:GO:0005975; P:GO:0006508; F:GO:0004222; F:GO:0004553; F:GO:0046872	P:carbohydrate metabolic process; P:proteolysis; F:metalloendopeptidase activity; F:hydrolase activity, hydrolyzing O-glycosyl compounds; F:metal ion binding	EC:3.4.24; EC:3.2.1	Acting on peptide bonds (peptidases); Glycosylases	IPR018497 (PRINTS); IPR024079 (G3DSA:3.40.390.GENE3D); IPR008753 (PFAM); IPR042089 (G3DSA:1.10.1380.GENE3D); IPR018497 (PFAM); PTHR11733:SF211 (PANTHER); IPR000718 (PANTHER); IPR001579 (PROSITE_PATTERNS); IPR000718 (PROSITE_PROFILES); IPR000718 (CDD); SSF55486 (SUPERFAMILY)	P:GO:0005975; P:GO:0006508; F:GO:0004222; F:GO:0004553; F:GO:0008237	P:carbohydrate metabolic process; P:proteolysis; F:metalloendopeptidase activity; F:hydrolase activity, hydrolyzing O-glycosyl compounds; F:metallopeptidase activity
TRUE	INTERPRO, BLASTED, MAPPED, ANNOTATED	WP_208083371.1	30S ribosomal protein S12	135	4	4.20821e-97	99.44	5	P:GO:0006412; F:GO:0000049; F:GO:0003735; F:GO:0019843; C:GO:0015935	P:translation; F:tRNA binding; F:structural constituent of ribosome; F:rRNA binding; C:small ribosomal subunit			IPR006032 (PRINTS); G3DSA:2.40.50.140 (GENE3D); IPR006032 (PFAM); IPR005679 (TIGRFAM); IPR006032 (PIRSF); IPR006032 (PANTHER); PTHR11652:SF1 (PANTHER); IPR006032 (PROSITE_PATTERNS); IPR005679 (HAMAP); IPR005679 (CDD); IPR012340 (SUPERFAMILY)	P:GO:0006412; F:GO:0003735; C:GO:0005840; C:GO:0015935	P:translation; F:structural constituent of ribosome; C:ribosome; C:small ribosomal subunit
TRUE	INTERPRO, BLASTED, MAPPED, ANNOTATED	pdb|1S3F|C	nucleoside 2-deoxyribosyltransferase	167	20	7.31514e-126	94.9	1	F:GO:0050144	F:nucleoside deoxyribosyltransferase activity	EC:2.4.2.6	Nucleoside deoxyribosyltransferase	G3DSA:3.40.50.450 (GENE3D); IPR007710 (PFAM); SSF52309 (SUPERFAMILY)	no GO terms	no GO terms
TRUE	INTERPRO, BLASTED, MAPPED, ANNOTATED	sp|A8YTH7.1|CH10_LACH4	co-chaperone GroES	94	6	4.73128e-62	99.82	4	P:GO:0006457; F:GO:0005524; F:GO:0016887; C:GO:0005737	P:protein folding; F:ATP binding; F:ATP hydrolysis activity; C:cytoplasm			IPR020818 (PRINTS); IPR020818 (PFAM); IPR037124 (G3DSA:2.30.33.GENE3D); IPR020818 (PANTHER); PTHR10772:SF24 (PANTHER); IPR018369 (PROSITE_PATTERNS); IPR020818 (HAMAP); IPR020818 (CDD); IPR011032 (SUPERFAMILY)	P:GO:0006457; F:GO:0005524; F:GO:0016887	P:protein folding; F:ATP binding; F:ATP hydrolysis activity
TRUE	INTERPRO, BLASTED, MAPPED, ANNOTATED	sp|A8YTM4.1|DLTC_LACH4	D-alanine--poly(phosphoribitol) ligase subunit DltC	79	7	2.84837e-52	99.46	6	P:GO:0070395; P:GO:0070400; P:GO:0071555; F:GO:0016874; F:GO:0036370; C:GO:0005737	P:lipoteichoic acid biosynthetic process; P:teichoic acid D-alanylation; P:cell wall organization; F:ligase activity; F:D-alanyl carrier activity; C:cytoplasm	EC:6	Ligases	IPR003230 (TIGRFAM); IPR009081 (PFAM); IPR036736 (G3DSA:1.10.1200.GENE3D); IPR003230 (HAMAP); IPR009081 (PROSITE_PROFILES); IPR036736 (SUPERFAMILY)	P:GO:0019350; F:GO:0036370	P:teichoic acid biosynthetic process; F:D-alanyl carrier activity
TRUE	INTERPRO, BLASTED, MAPPED, ANNOTATED	sp|A8YUE3.1|PGK_LACH4	phosphoglycerate kinase	403	14	0	99.49	4	P:GO:0006096; F:GO:0004618; F:GO:0005524; C:GO:0005737	P:glycolytic process; F:phosphoglycerate kinase activity; F:ATP binding; C:cytoplasm	EC:2.7.2.3	Phosphoglycerate kinase	IPR001576 (PRINTS); IPR001576 (PIRSF); IPR015824 (G3DSA:3.40.50.GENE3D); IPR001576 (PFAM); IPR015824 (G3DSA:3.40.50.GENE3D); IPR001576 (PANTHER); PTHR11406:SF23 (PANTHER); IPR015911 (PROSITE_PATTERNS); IPR001576 (HAMAP); IPR001576 (CDD); IPR036043 (SUPERFAMILY)	P:GO:0006096; F:GO:0004618	P:glycolytic process; F:phosphoglycerate kinase activity
TRUE	INTERPRO, BLASTED, MAPPED, ANNOTATED	sp|A8YUI5.1|G6PI_LACH4	glucose-6-phosphate isomerase	446	20	0	99.64	4	P:GO:0006094; P:GO:0006096; F:GO:0004347; C:GO:0005737	P:gluconeogenesis; P:glycolytic process; F:glucose-6-phosphate isomerase activity; C:cytoplasm	EC:5.3.1.9	Glucose-6-phosphate isomerase	IPR001672 (PRINTS); G3DSA:3.40.50.10490 (GENE3D); IPR001672 (PFAM); G3DSA:3.40.50.10490 (GENE3D); IPR001672 (PANTHER); PTHR11469:SF1 (PANTHER); IPR018189 (PROSITE_PATTERNS); IPR018189 (PROSITE_PATTERNS); IPR001672 (HAMAP); IPR001672 (PROSITE_PROFILES); IPR035482 (CDD); IPR035476 (CDD); SSF53697 (SUPERFAMILY)	P:GO:0006094; P:GO:0006096; F:GO:0004347	P:gluconeogenesis; P:glycolytic process; F:glucose-6-phosphate isomerase activity
TRUE	INTERPRO, BLASTED, MAPPED, ANNOTATED	sp|A8YUQ8.1|RPOY_LACH4	MULTISPECIES: DNA-dependent RNA polymerase auxiliary subunit epsilon family protein	73	3	8.62567e-50	99.54	3	P:GO:0006351; F:GO:0003677; F:GO:0003899	P:transcription, DNA-templated; F:DNA binding; F:DNA-directed 5'-3' RNA polymerase activity	EC:2.7.7.6	DNA-directed RNA polymerase	IPR009907 (PFAM); G3DSA:3.10.20.730 (GENE3D); IPR009907 (HAMAP)	no GO terms	no GO terms
TRUE	INTERPRO, BLASTED, MAPPED, ANNOTATED	sp|A8YVQ3.1|DNAK_LACH4	molecular chaperone DnaK	608	20	0	98.92	4	P:GO:0006457; F:GO:0005524; F:GO:0016887; F:GO:0051082	P:protein folding; F:ATP binding; F:ATP hydrolysis activity; F:unfolded protein binding			Coil (COILS); Coil (COILS); Coil (COILS); PR00301 (PRINTS); IPR012725 (TIGRFAM); G3DSA:3.30.420.40 (GENE3D); IPR013126 (PFAM); IPR029047 (G3DSA:2.60.34.GENE3D); G3DSA:3.30.420.40 (GENE3D); G3DSA:3.90.640.10 (GENE3D); IPR029048 (G3DSA:1.20.1270.GENE3D); mobidb-lite (MOBIDB_LITE); mobidb-lite (MOBIDB_LITE); mobidb-lite (MOBIDB_LITE); IPR013126 (PANTHER); PTHR19375:SF409 (PANTHER); IPR013126 (PANTHE…	P:GO:0006457; F:GO:0005524; F:GO:0016887; F:GO:0051082	P:protein folding; F:ATP binding; F:ATP hydrolysis activity; F:unfolded protein binding
TRUE	INTERPRO, BLASTED, MAPPED, ANNOTATED	sp|A8YVX7.1|RL21_LACH4	50S ribosomal protein L21	103	3	2.3135e-69	99.68	4	P:GO:0006412; F:GO:0003735; F:GO:0019843; C:GO:0005840	P:translation; F:structural constituent of ribosome; F:rRNA binding; C:ribosome			IPR028909 (PFAM); IPR001787 (TIGRFAM); IPR028909 (PANTHER); IPR018258 (PROSITE_PATTERNS); IPR001787 (HAMAP); IPR036164 (SUPERFAMILY)	P:GO:0006412; F:GO:0003723; F:GO:0003735; C:GO:0005840	P:translation; F:RNA binding; F:structural constituent of ribosome; C:ribosome
TRUE	INTERPRO, BLASTED, MAPPED, ANNOTATED	sp|A8YW47.1|RS6_LACH4	30S ribosomal protein S6	98	5	1.20957e-68	99.39	4	P:GO:0006412; F:GO:0003735; F:GO:0019843; C:GO:0005840	P:translation; F:structural constituent of ribosome; F:rRNA binding; C:ribosome			IPR000529 (TIGRFAM); IPR000529 (PFAM); IPR014717 (G3DSA:3.30.70.GENE3D); IPR000529 (PANTHER); PTHR21011:SF1 (PANTHER); IPR020814 (HAMAP); IPR020814 (CDD); IPR035980 (SUPERFAMILY)	P:GO:0006412; F:GO:0003735; F:GO:0019843; C:GO:0005840	P:translation; F:structural constituent of ribosome; F:rRNA binding; C:ribosome
TRUE	INTERPRO, BLASTED, MAPPED, ANNOTATED	sp|A8YXK7.1|RL23_LACH4	50S ribosomal protein L23	101	10	1.3841e-67	99.22	4	P:GO:0006412; F:GO:0003735; F:GO:0019843; C:GO:0005840	P:translation; F:structural constituent of ribosome; F:rRNA binding; C:ribosome			IPR013025 (PFAM); IPR012677 (G3DSA:3.30.70.GENE3D); PTHR11620:SF2 (PANTHER); IPR013025 (PANTHER); IPR001014 (PROSITE_PATTERNS); IPR013025 (HAMAP); IPR012678 (SUPERFAMILY)	P:GO:0006412; F:GO:0003735; C:GO:0005840	P:translation; F:structural constituent of ribosome; C:ribosome
TRUE	INTERPRO, BLASTED, MAPPED, ANNOTATED	sp|A8YXL6.1|RL24_LACH4	50S ribosomal protein L24	77	7	5.0274e-47	99.07	4	P:GO:0006412; F:GO:0003735; F:GO:0019843; C:GO:0005840	P:translation; F:structural constituent of ribosome; F:rRNA binding; C:ribosome			IPR003256 (PFAM); IPR014722 (G3DSA:2.30.30.GENE3D); IPR003256 (TIGRFAM); IPR005824 (PFAM); IPR003256 (PANTHER); IPR005825 (PROSITE_PATTERNS); IPR003256 (HAMAP); IPR041988 (CDD); IPR008991 (SUPERFAMILY)	P:GO:0006412; F:GO:0003723; F:GO:0003735; C:GO:0005840	P:translation; F:RNA binding; F:structural constituent of ribosome; C:ribosome
TRUE	INTERPRO, BLASTED, MAPPED, ANNOTATED	sp|A8YXM0.1|RL6_LACH4	50S ribosomal protein L6	176	9	4.78595e-127	99.56	4	P:GO:0006412; F:GO:0003735; F:GO:0019843; C:GO:0005840	P:translation; F:structural constituent of ribosome; F:rRNA binding; C:ribosome			IPR019906 (PRINTS); IPR019906 (TIGRFAM); IPR036789 (G3DSA:3.90.930.GENE3D); IPR020040 (PFAM); IPR036789 (G3DSA:3.90.930.GENE3D); IPR000702 (PIRSF); IPR019906 (PTHR11655:PANTHER); IPR000702 (PANTHER); IPR002358 (PROSITE_PATTERNS); IPR019906 (HAMAP); IPR036789 (SUPERFAMILY); IPR036789 (SUPERFAMILY)	P:GO:0006412; F:GO:0003735; F:GO:0019843; C:GO:0005840	P:translation; F:structural constituent of ribosome; F:rRNA binding; C:ribosome
TRUE	INTERPRO, BLASTED, MAPPED, ANNOTATED	sp|A8YXM3.1|RL30_LACH4	50S ribosomal protein L30	61	4	2.21824e-38	98.77	3	P:GO:0006412; F:GO:0003735; C:GO:0015934	P:translation; F:structural constituent of ribosome; C:large ribosomal subunit			IPR005996 (PIRSF); IPR016082 (PFAM); IPR005996 (TIGRFAM); IPR036919 (G3DSA:3.30.1390.GENE3D); IPR005996 (HAMAP); IPR005996 (CDD); IPR036919 (SUPERFAMILY)	P:GO:0006412; F:GO:0003735; C:GO:0015934	P:translation; F:structural constituent of ribosome; C:large ribosomal subunit
TRUE	INTERPRO, BLASTED, MAPPED, ANNOTATED	sp|A8YXM9.1|RS11_LACH4	30S ribosomal protein S11	130	11	2.13111e-92	99.79	4	P:GO:0006412; F:GO:0003735; F:GO:0019843; C:GO:0005840	P:translation; F:structural constituent of ribosome; F:rRNA binding; C:ribosome			IPR001971 (PFAM); IPR019981 (TIGRFAM); IPR001971 (PIRSF); IPR036967 (G3DSA:3.30.420.GENE3D); IPR001971 (PANTHER); PTHR11759:SF3 (PANTHER); IPR018102 (PROSITE_PATTERNS); IPR001971 (HAMAP); SSF53137 (SUPERFAMILY)	P:GO:0006412; F:GO:0003735; C:GO:0005840	P:translation; F:structural constituent of ribosome; C:ribosome

## Sheet: LH 0 mM NaCl rep2
Nr	Tags	SeqName	Description	Length	Hits	e-value	sim mean	#GO	GO IDs	GO Names	Enzyme Codes	Enzyme Names	InterPro IDs	InterPro GO IDs	InterPro GO Names
TRUE	INTERPRO, BLASTED	AYE60690.1	DUF1002 domain-containing protein	314	20	0	99.27						IPR009343 (PFAM)	no GO terms	no GO terms
TRUE	INTERPRO, BLASTED, MAPPED, ANNOTATED	AYE60902.1	Phosphate-binding protein PstS 1	290	20	0	99.34	3	P:GO:0006817; F:GO:0042301; C:GO:0005886	P:phosphate ion transport; F:phosphate ion binding; C:plasma membrane			IPR011862 (TIGRFAM); G3DSA:3.40.190.10 (GENE3D); IPR024370 (PFAM); G3DSA:3.40.190.10 (GENE3D); PTHR30570 (PANTHER); PTHR30570:SF4 (PANTHER); PS51257 (PROSITE_PROFILES); cd13653 (CDD); SSF53850 (SUPERFAMILY)	F:GO:0042301	F:phosphate ion binding
TRUE	INTERPRO, BLASTED, MAPPED, ANNOTATED	AZA19433.1	chaperonin GroEL	540	20	0	99.36	6	P:GO:0032757; P:GO:0042026; F:GO:0005524; F:GO:0016887; F:GO:0051082; C:GO:0005737	P:positive regulation of interleukin-8 production; P:protein refolding; F:ATP binding; F:ATP hydrolysis activity; F:unfolded protein binding; C:cytoplasm			IPR001844 (PRINTS); IPR027413 (G3DSA:1.10.560.GENE3D); IPR027409 (G3DSA:3.50.7.GENE3D); IPR002423 (PFAM); IPR027410 (G3DSA:3.30.260.GENE3D); IPR001844 (TIGRFAM); PTHR45633 (PANTHER); IPR018370 (PROSITE_PATTERNS); IPR001844 (HAMAP); IPR001844 (CDD); IPR027413 (SUPERFAMILY); IPR027409 (SUPERFAMILY); IPR027410 (SUPERFAMILY)	P:GO:0006457; P:GO:0042026; F:GO:0005524; F:GO:0016887	P:protein folding; P:protein refolding; F:ATP binding; F:ATP hydrolysis activity
TRUE	INTERPRO, BLASTED	AZA19525.1	Conserved protein	121	20	2.17364e-84	90.83						no IPS match	no IPS match	no IPS match
TRUE	INTERPRO, BLASTED, MAPPED, ANNOTATED	AZA19855.1	penicillin-binding protein	759	20	0	99.66	5	P:GO:0006508; F:GO:0008658; F:GO:0008955; F:GO:0009002; C:GO:0016021	P:proteolysis; F:penicillin binding; F:peptidoglycan glycosyltransferase activity; F:serine-type D-Ala-D-Ala carboxypeptidase activity; C:integral component of membrane	EC:3.4.21; EC:2.4.1.129; EC:3.4.16.4	Acting on peptide bonds (peptidases); Peptidoglycan glycosyltransferase; Serine-type D-Ala-D-Ala carboxypeptidase	Coil (COILS); IPR012338 (G3DSA:3.40.710.GENE3D); IPR036950 (G3DSA:1.10.3810.GENE3D); IPR001460 (PFAM); IPR001264 (PFAM); TIGR02074 (TIGRFAM); mobidb-lite (MOBIDB_LITE); mobidb-lite (MOBIDB_LITE); mobidb-lite (MOBIDB_LITE); PTHR32282 (PANTHER); PTHR32282:SF29 (PANTHER); IPR012338 (SUPERFAMILY); IPR023346 (SUPERFAMILY)	F:GO:0008658	F:penicillin binding
TRUE	INTERPRO, BLASTED, MAPPED, ANNOTATED	AZA20079.1	4-hydroxy-tetrahydrodipicolinate synthase	311	20	0	99.15	4	P:GO:0009089; P:GO:0019877; F:GO:0008840; C:GO:0005737	P:lysine biosynthetic process via diaminopimelate; P:diaminopimelate biosynthetic process; F:4-hydroxy-tetrahydrodipicolinate synthase activity; C:cytoplasm	EC:4.2.1; EC:4.3.3.7	Carbon-oxygen lyases; 4-hydroxy-tetrahydrodipicolinate synthase	IPR002220 (PRINTS); IPR002220 (PFAM); IPR002220 (PIRSF); IPR013785 (G3DSA:3.20.20.GENE3D); IPR005263 (TIGRFAM); PTHR12128:SF15 (PANTHER); IPR002220 (PANTHER); IPR020625 (PROSITE_PATTERNS); IPR005263 (HAMAP); IPR005263 (CDD); SSF51569 (SUPERFAMILY)	P:GO:0009089; F:GO:0003824; F:GO:0008840; F:GO:0016829	P:lysine biosynthetic process via diaminopimelate; F:catalytic activity; F:4-hydroxy-tetrahydrodipicolinate synthase activity; F:lyase activity
TRUE	INTERPRO, BLASTED, MAPPED, ANNOTATED	AZA20219.1	phosphoglycerate kinase	403	14	0	99.7	4	P:GO:0006096; F:GO:0004618; F:GO:0005524; C:GO:0005737	P:glycolytic process; F:phosphoglycerate kinase activity; F:ATP binding; C:cytoplasm	EC:2.7.2.3	Phosphoglycerate kinase	IPR001576 (PRINTS); IPR001576 (PFAM); IPR015824 (G3DSA:3.40.50.GENE3D); IPR015824 (G3DSA:3.40.50.GENE3D); IPR001576 (PIRSF); PTHR11406:SF23 (PANTHER); IPR001576 (PANTHER); IPR015911 (PROSITE_PATTERNS); IPR001576 (HAMAP); IPR001576 (CDD); IPR036043 (SUPERFAMILY)	P:GO:0006096; F:GO:0004618	P:glycolytic process; F:phosphoglycerate kinase activity
TRUE	INTERPRO, BLASTED	AZA20333.1	ACT domain-containing protein	89	20	3.65931e-60	76.94						PF13740 (PFAM); G3DSA:3.30.70.260 (GENE3D); PTHR34875:SF6 (PANTHER); PTHR34875 (PANTHER); IPR022986 (HAMAP); IPR002912 (PROSITE_PROFILES); IPR022986 (CDD); SSF55021 (SUPERFAMILY)	no GO terms	no GO terms
TRUE	INTERPRO, BLASTED	AZA20411.1	iron-sulfur cluster biosynthesis family protein	132	20	1.85132e-94	88.6						IPR035903 (G3DSA:2.60.300.GENE3D); IPR000361 (PFAM); IPR035903 (SUPERFAMILY)	no GO terms	no GO terms
TRUE	INTERPRO, BLASTED, MAPPED, ANNOTATED	AZA20518.1	C40 family peptidase	260	20	0	96.83	2	P:GO:0006508; F:GO:0004180	P:proteolysis; F:carboxypeptidase activity	EC:3.4	Acting on peptide bonds (peptidases)	G3DSA:3.90.1720.10 (GENE3D); IPR000064 (PFAM); PTHR47053 (PANTHER); IPR000064 (PROSITE_PROFILES); IPR038765 (SUPERFAMILY)	no GO terms	no GO terms
TRUE	INTERPRO, BLASTED, MAPPED, ANNOTATED	AZA20656.1	alpha/beta hydrolase	307	20	0	98.89	3	F:GO:0016746; F:GO:0016787; C:GO:0016021	F:acyltransferase activity; F:hydrolase activity; C:integral component of membrane	EC:2.3; EC:3	Acyltransferases; Hydrolases	IPR029058 (G3DSA:3.40.50.GENE3D); IPR010315 (PFAM); mobidb-lite (MOBIDB_LITE); IPR029058 (SUPERFAMILY)	no GO terms	no GO terms
TRUE	INTERPRO, BLASTED, MAPPED, ANNOTATED	AZA20731.1	General stress protein A	277	20	0	98.58	1	F:GO:0016757	F:glycosyltransferase activity	EC:2.4	Glycosyltransferases	IPR002495 (PFAM); IPR029044 (G3DSA:3.90.550.GENE3D); PTHR13778:SF48 (PANTHER); PTHR13778 (PANTHER); cd04194 (CDD); IPR029044 (SUPERFAMILY)	F:GO:0016757	F:glycosyltransferase activity
TRUE	INTERPRO, BLASTED, MAPPED, ANNOTATED	AZA20773.1	YlxR family protein	98	12	3.15442e-67	99.16	1	F:GO:0003677	F:DNA binding			IPR007393 (PFAM); IPR035931 (G3DSA:3.30.1230.GENE3D); IPR037465 (PANTHER); IPR037465 (CDD); IPR035931 (SUPERFAMILY)	no GO terms	no GO terms
TRUE	INTERPRO, BLASTED, MAPPED, ANNOTATED	AZA21283.1	Manganese ABC transporter substrate-binding lipoprotein	307	20	0	99.7	3	P:GO:0007155; P:GO:0030001; F:GO:0046872	P:cell adhesion; P:metal ion transport; F:metal ion binding			IPR006128 (PRINTS); IPR006129 (PRINTS); G3DSA:3.40.50.1980 (GENE3D); IPR006127 (PFAM); G3DSA:3.40.50.1980 (GENE3D); PTHR42953 (PANTHER); SSF53807 (SUPERFAMILY)	P:GO:0007155; P:GO:0030001; F:GO:0046872	P:cell adhesion; P:metal ion transport; F:metal ion binding
TRUE	INTERPRO, BLASTED, MAPPED, ANNOTATED	AZA21347.1	M1 family metallopeptidase	516	20	0	99.32	4	P:GO:0006508; F:GO:0004177; F:GO:0008237; F:GO:0008270	P:proteolysis; F:aminopeptidase activity; F:metallopeptidase activity; F:zinc ion binding	EC:3.4.11	Acting on peptide bonds (peptidases)	Coil (COILS); IPR014782 (PFAM); IPR027268 (G3DSA:1.10.390.GENE3D); PTHR11533:SF262 (PANTHER); PTHR11533 (PANTHER); cd09604 (CDD); SSF55486 (SUPERFAMILY)	F:GO:0008237; F:GO:0008270	F:metallopeptidase activity; F:zinc ion binding
TRUE	INTERPRO, BLASTED, MAPPED, ANNOTATED	AZA21872.1	trigger factor	443	20	0	99.36	7	P:GO:0000413; P:GO:0006457; P:GO:0007049; P:GO:0015031; P:GO:0051301; F:GO:0003755; C:GO:0005737	P:protein peptidyl-prolyl isomerization; P:protein folding; P:cell cycle; P:protein transport; P:cell division; F:peptidyl-prolyl cis-trans isomerase activity; C:cytoplasm	EC:5.2.1.8	Peptidylprolyl isomerase	Coil (COILS); Coil (COILS); Coil (COILS); IPR005215 (TIGRFAM); IPR037041 (G3DSA:1.10.3120.GENE3D); IPR008881 (PFAM); IPR036611 (G3DSA:3.30.70.GENE3D); G3DSA:3.10.50.40 (GENE3D); IPR008880 (PFAM); IPR001179 (PFAM); IPR005215 (PIRSF); IPR005215 (PANTHER); PTHR30560:SF3 (PANTHER); IPR001179 (PROSITE_PROFILES); IPR005215 (HAMAP); SSF54534 (SUPERFAMILY); IPR036611 (SUPERFAMILY); IPR027304 (SUPERFAMILY)	P:GO:0006457; P:GO:0015031; F:GO:0003755	P:protein folding; P:protein transport; F:peptidyl-prolyl cis-trans isomerase activity
TRUE	INTERPRO, BLASTED, MAPPED, ANNOTATED	AZA21945.1	30S ribosomal protein S4	203	13	5.29478e-151	98.79	4	P:GO:0006412; F:GO:0003735; F:GO:0019843; C:GO:0015935	P:translation; F:structural constituent of ribosome; F:rRNA binding; C:small ribosomal subunit			Coil (COILS); IPR005709 (TIGRFAM); G3DSA:1.10.1050.10 (GENE3D); IPR036986 (G3DSA:3.10.290.GENE3D); IPR001912 (PFAM); IPR002942 (PFAM); mobidb-lite (MOBIDB_LITE); IPR022801 (PANTHER); IPR005709 (PTHR11831:PANTHER); IPR018079 (PROSITE_PATTERNS); IPR005709 (HAMAP); PS50889 (PROSITE_PROFILES); IPR002942 (CDD); SSF55174 (SUPERFAMILY)	P:GO:0006412; F:GO:0003723; F:GO:0003735; F:GO:0019843; C:GO:0015935	P:translation; F:RNA binding; F:structural constituent of ribosome; F:rRNA binding; C:small ribosomal subunit
TRUE	INTERPRO, BLASTED	AZA21946.1	YueI family protein	155	20	2.5552e-115	98.44						IPR029064 (G3DSA:3.30.1330.GENE3D); IPR012543 (PFAM); mobidb-lite (MOBIDB_LITE); SSF160515 (SUPERFAMILY)	no GO terms	no GO terms
TRUE	INTERPRO, BLASTED	AZA22116.1	ACT domain-containing protein	89	20	4.6084e-60	77.28						G3DSA:3.30.70.260 (GENE3D); PF13740 (PFAM); PTHR34875:SF6 (PANTHER); PTHR34875 (PANTHER); IPR002912 (PROSITE_PROFILES); IPR022986 (HAMAP); SSF55021 (SUPERFAMILY)	no GO terms	no GO terms
TRUE	INTERPRO, BLASTED	AZK90484.1	Conserved protein	122	19	5.08707e-89	86.47						no IPS match	no IPS match	no IPS match
TRUE	INTERPRO, BLASTED	AZK91229.1	cell surface protein	352	20	0	99.55						IPR024968 (PFAM)	no GO terms	no GO terms
TRUE	INTERPRO, BLASTED	AZK91398.1	hypothetical protein R0052_09965	82	1	1.21175e-56	100						no IPS match	no IPS match	no IPS match
TRUE	INTERPRO, BLASTED, MAPPED, ANNOTATED	AZK91620.1	MucBP domain-containing protein	2249	20	0	85.78	3	C:GO:0005576; C:GO:0005618; C:GO:0016021	C:extracellular region; C:cell wall; C:integral component of membrane			G3DSA:2.60.40.4300 (GENE3D); IPR041495 (PFAM); IPR019931 (PFAM); mobidb-lite (MOBIDB_LITE); mobidb-lite (MOBIDB_LITE); mobidb-lite (MOBIDB_LITE); mobidb-lite (MOBIDB_LITE); mobidb-lite (MOBIDB_LITE); mobidb-lite (MOBIDB_LITE); mobidb-lite (MOBIDB_LITE); mobidb-lite (MOBIDB_LITE); PTHR36287 (PANTHER); IPR019931 (PROSITE_PROFILES)	no GO terms	no GO terms
TRUE	INTERPRO, BLASTED, MAPPED, ANNOTATED	AZK91621.1	MucBP domain-containing protein	424	20	0	89.74	1	C:GO:0016021	C:integral component of membrane			IPR022263 (TIGRFAM)	no GO terms	no GO terms
TRUE	INTERPRO, BLASTED, MAPPED, ANNOTATED	AZK91684.1	ABC superfamily ATP binding cassette transporter,membrane protein	153	20	2.07045e-112	94.34	2	C:GO:0005886; C:GO:0016021	C:plasma membrane; C:integral component of membrane			no IPS match	no IPS match	no IPS match
TRUE	INTERPRO, BLASTED	AZK91924.1	Conserved protein	170	20	1.02851e-124	99.39						Coil (COILS)	no GO terms	no GO terms
TRUE	INTERPRO, BLASTED, MAPPED, ANNOTATED	AZK91929.1	S-layer protein	505	20	0	92.61	5	F:GO:0005199; C:GO:0005576; C:GO:0009274; C:GO:0016021; C:GO:0030115	F:structural constituent of cell wall; C:extracellular region; C:peptidoglycan-based cell wall; C:integral component of membrane; C:S-layer			IPR004903 (PRINTS); IPR024968 (PFAM)	F:GO:0005199; C:GO:0009274; C:GO:0030115	F:structural constituent of cell wall; C:peptidoglycan-based cell wall; C:S-layer
TRUE	INTERPRO, BLASTED, MAPPED, ANNOTATED	GFP01425.1	MMPL family transporter	1190	20	0	96.7	3	F:GO:0004309; C:GO:0005886; C:GO:0016021	F:exopolyphosphatase activity; C:plasma membrane; C:integral component of membrane	EC:3.6.1.11	Exopolyphosphatase	Coil (COILS); G3DSA:1.10.287.950 (GENE3D); G3DSA:1.20.1640.10 (GENE3D); IPR004869 (PFAM); IPR023908 (TIGRFAM); mobidb-lite (MOBIDB_LITE); mobidb-lite (MOBIDB_LITE); PTHR33406 (PANTHER); PTHR33406:SF6 (PANTHER); IPR000731 (PROSITE_PROFILES); SSF82866 (SUPERFAMILY); IPR011049 (SUPERFAMILY); SSF82866 (SUPERFAMILY)	C:GO:0016020	C:membrane
TRUE	INTERPRO, BLASTED, MAPPED, ANNOTATED	GFP02077.1	Phosphoglycerate kinase	403	14	0	99.88	4	P:GO:0006096; F:GO:0004618; F:GO:0005524; C:GO:0005737	P:glycolytic process; F:phosphoglycerate kinase activity; F:ATP binding; C:cytoplasm	EC:2.7.2.3	Phosphoglycerate kinase	IPR001576 (PRINTS); IPR015824 (G3DSA:3.40.50.GENE3D); IPR001576 (PIRSF); IPR015824 (G3DSA:3.40.50.GENE3D); IPR001576 (PFAM); PTHR11406:SF23 (PANTHER); IPR001576 (PANTHER); IPR015911 (PROSITE_PATTERNS); IPR001576 (HAMAP); IPR001576 (CDD); IPR036043 (SUPERFAMILY)	P:GO:0006096; F:GO:0004618	P:glycolytic process; F:phosphoglycerate kinase activity
TRUE	INTERPRO, BLASTED	GFP02136.1	SLAP domain-containing protein	393	20	0	99.08						IPR024968 (PFAM)	no GO terms	no GO terms
TRUE	INTERPRO, BLASTED, MAPPED, ANNOTATED	GFP02142.1	phosphocarrier protein HPr	88	6	3.59609e-60	99.24	3	P:GO:0009401; F:GO:0016740; C:GO:0005737	P:phosphoenolpyruvate-dependent sugar phosphotransferase system; F:transferase activity; C:cytoplasm	EC:2	Transferases	IPR000032 (PRINTS); IPR000032 (TIGRFAM); IPR035895 (G3DSA:3.30.1340.GENE3D); IPR000032 (PFAM); PTHR33705 (PANTHER); PTHR33705:SF2 (PANTHER); IPR001020 (PROSITE_PATTERNS); IPR002114 (PROSITE_PATTERNS); IPR000032 (PROSITE_PROFILES); IPR000032 (CDD); IPR035895 (SUPERFAMILY)	no GO terms	no GO terms
TRUE	INTERPRO, BLASTED, MAPPED, ANNOTATED	GFP02153.1	30S ribosomal protein S4	203	13	5.47199e-151	99.01	4	P:GO:0006412; F:GO:0003735; F:GO:0019843; C:GO:0015935	P:translation; F:structural constituent of ribosome; F:rRNA binding; C:small ribosomal subunit			Coil (COILS); IPR036986 (G3DSA:3.10.290.GENE3D); G3DSA:1.10.1050.10 (GENE3D); IPR005709 (TIGRFAM); IPR002942 (PFAM); IPR001912 (PFAM); mobidb-lite (MOBIDB_LITE); IPR022801 (PANTHER); IPR005709 (PTHR11831:PANTHER); IPR018079 (PROSITE_PATTERNS); PS50889 (PROSITE_PROFILES); IPR005709 (HAMAP); IPR002942 (CDD); SSF55174 (SUPERFAMILY)	P:GO:0006412; F:GO:0003723; F:GO:0003735; F:GO:0019843; C:GO:0015935	P:translation; F:RNA binding; F:structural constituent of ribosome; F:rRNA binding; C:small ribosomal subunit
TRUE	INTERPRO, BLASTED	GFP02154.1	YueI family protein	155	20	2.72914e-115	98.44						IPR029064 (G3DSA:3.30.1330.GENE3D); IPR012543 (PFAM); mobidb-lite (MOBIDB_LITE); SSF160515 (SUPERFAMILY)	no GO terms	no GO terms
TRUE	INTERPRO, BLASTED, MAPPED, ANNOTATED	GFP02199.1	ABC superfamily ATP binding cassette transporter,membrane protein	152	20	1.96992e-111	94.32	2	C:GO:0005886; C:GO:0016021	C:plasma membrane; C:integral component of membrane			no IPS match	no IPS match	no IPS match
TRUE	INTERPRO, BLASTED, MAPPED, ANNOTATED	GFP02294.1	chaperonin GroEL	542	20	0	99.38	6	P:GO:0032757; P:GO:0042026; F:GO:0005524; F:GO:0016887; F:GO:0051082; C:GO:0005737	P:positive regulation of interleukin-8 production; P:protein refolding; F:ATP binding; F:ATP hydrolysis activity; F:unfolded protein binding; C:cytoplasm			IPR001844 (PRINTS); IPR027409 (G3DSA:3.50.7.GENE3D); IPR002423 (PFAM); IPR027413 (G3DSA:1.10.560.GENE3D); IPR027410 (G3DSA:3.30.260.GENE3D); IPR001844 (TIGRFAM); PTHR45633 (PANTHER); IPR018370 (PROSITE_PATTERNS); IPR001844 (HAMAP); IPR001844 (CDD); IPR027409 (SUPERFAMILY); IPR027413 (SUPERFAMILY); IPR027410 (SUPERFAMILY)	P:GO:0006457; P:GO:0042026; F:GO:0005524; F:GO:0016887	P:protein folding; P:protein refolding; F:ATP binding; F:ATP hydrolysis activity
TRUE	INTERPRO, BLASTED, MAPPED, ANNOTATED	GFP02311.1	thioredoxin	103	20	2.10899e-74	72.82	3	P:GO:0006662; F:GO:0015035; F:GO:0016853	P:glycerol ether metabolic process; F:protein-disulfide reductase activity; F:isomerase activity	EC:1.8; EC:5	Acting on a sulfur group of donors; Isomerases	PR00421 (PRINTS); IPR005746 (TIGRFAM); IPR013766 (PFAM); IPR005746 (PIRSF); G3DSA:3.40.30.10 (GENE3D); PTHR45663 (PANTHER); IPR017937 (PROSITE_PATTERNS); IPR013766 (PROSITE_PROFILES); cd02947 (CDD); IPR036249 (SUPERFAMILY)	P:GO:0006662; F:GO:0015035	P:glycerol ether metabolic process; F:protein-disulfide reductase activity
TRUE	INTERPRO, BLASTED, MAPPED, ANNOTATED	GFP02336.1	rod shape-determining protein MreC	283	16	0	99.27	1	P:GO:0008360	P:regulation of cell shape			Coil (COILS); IPR042175 (G3DSA:2.40.10.GENE3D); IPR042177 (G3DSA:2.40.10.GENE3D); IPR007221 (PFAM); G3DSA:1.20.5.490 (GENE3D); IPR007221 (PIRSF); IPR007221 (TIGRFAM); IPR007221 (PANTHER)	P:GO:0008360	P:regulation of cell shape
TRUE	INTERPRO, BLASTED, MAPPED, ANNOTATED	GFP02356.1	30S ribosomal protein S1	403	20	0	99.31	2	F:GO:0019843; C:GO:0005840	F:rRNA binding; C:ribosome			IPR035104 (PRINTS); G3DSA:2.40.50.140 (GENE3D); IPR003029 (PFAM); G3DSA:2.40.50.140 (GENE3D); mobidb-lite (MOBIDB_LITE); mobidb-lite (MOBIDB_LITE); PTHR10724 (PANTHER); IPR035104 (PTHR10724:PANTHER); IPR003029 (PROSITE_PROFILES); IPR003029 (PROSITE_PROFILES); IPR003029 (PROSITE_PROFILES); IPR003029 (PROSITE_PROFILES); cd04465 (CDD); cd05688 (CDD); IPR012340 (SUPERFAMILY); IPR012340 (SUPERFAMILY);…	F:GO:0003676	F:nucleic acid binding
TRUE	INTERPRO, BLASTED, MAPPED, ANNOTATED	GFP02358.1	HU family DNA-binding protein	91	9	5.73245e-61	96.6	2	P:GO:0030261; F:GO:0003677	P:chromosome condensation; F:DNA binding			IPR000119 (PRINTS); IPR000119 (PFAM); IPR010992 (G3DSA:4.10.520.GENE3D); PTHR33175:SF3 (PANTHER); IPR000119 (PANTHER); IPR020816 (PROSITE_PATTERNS); cd13831 (CDD); IPR010992 (SUPERFAMILY)	F:GO:0003677	F:DNA binding
TRUE	INTERPRO, BLASTED, MAPPED, ANNOTATED	GFP02387.1	PTS sugar transporter subunit IIB	111	2	3.60836e-77	81.61	3	P:GO:0009401; P:GO:0034219; F:GO:0008982	P:phosphoenolpyruvate-dependent sugar phosphotransferase system; P:carbohydrate transmembrane transport; F:protein-N(PI)-phosphohistidine-sugar phosphotransferase activity	EC:7; EC:2.7.1.69	Translocases; Transferring phosphorus-containing groups	G3DSA:3.40.50.2300 (GENE3D); IPR003501 (PFAM); PTHR34581 (PANTHER); IPR013012 (PROSITE_PROFILES); cd05564 (CDD); IPR036095 (SUPERFAMILY)	P:GO:0009401; F:GO:0008982	P:phosphoenolpyruvate-dependent sugar phosphotransferase system; F:protein-N(PI)-phosphohistidine-sugar phosphotransferase activity
TRUE	INTERPRO, BLASTED	GFP02410.1	DUF1002 domain-containing protein	314	20	0	98.5						IPR009343 (PFAM)	no GO terms	no GO terms
TRUE	INTERPRO, BLASTED	GFP02465.1	Conserved protein	329	20	0	99.2						mobidb-lite (MOBIDB_LITE); PS51257 (PROSITE_PROFILES)	no GO terms	no GO terms
TRUE	INTERPRO, BLASTED, MAPPED, ANNOTATED	GFP02500.1	DNA/RNA non-specific endonuclease	284	20	0	99.1	4	P:GO:0090305; F:GO:0003676; F:GO:0004519; F:GO:0046872	P:nucleic acid phosphodiester bond hydrolysis; F:nucleic acid binding; F:endonuclease activity; F:metal ion binding	EC:3.1	Acting on ester bonds	IPR044927 (PFAM); IPR044929 (G3DSA:3.40.570.GENE3D)	no GO terms	no GO terms
TRUE	INTERPRO, BLASTED, MAPPED, ANNOTATED	GFP02511.1	MMPL family transporter	1208	20	0	96.71	3	F:GO:0004309; C:GO:0005886; C:GO:0016021	F:exopolyphosphatase activity; C:plasma membrane; C:integral component of membrane	EC:3.6.1.11	Exopolyphosphatase	Coil (COILS); G3DSA:1.10.287.950 (GENE3D); IPR004869 (PFAM); G3DSA:1.20.1640.10 (GENE3D); IPR023908 (TIGRFAM); mobidb-lite (MOBIDB_LITE); mobidb-lite (MOBIDB_LITE); PTHR33406:SF6 (PANTHER); PTHR33406 (PANTHER); IPR000731 (PROSITE_PROFILES); IPR011049 (SUPERFAMILY); SSF82866 (SUPERFAMILY); SSF82866 (SUPERFAMILY)	C:GO:0016020	C:membrane
TRUE	INTERPRO, BLASTED, MAPPED, ANNOTATED	GFP02562.1	oligopeptide ABC transporter substrate-binding protein	589	20	0	87.64	2	P:GO:0055085; C:GO:0043190	P:transmembrane transport; C:ATP-binding cassette (ABC) transporter complex			IPR000914 (PFAM); G3DSA:3.10.105.10 (GENE3D); IPR030678 (PIRSF); G3DSA:3.40.190.10 (GENE3D); IPR039424 (PANTHER); PS51257 (PROSITE_PROFILES); cd08510 (CDD); SSF53850 (SUPERFAMILY)	P:GO:0055085; C:GO:0043190	P:transmembrane transport; C:ATP-binding cassette (ABC) transporter complex
TRUE	INTERPRO, BLASTED, MAPPED, ANNOTATED	GFP02618.1	D-alanyl-lipoteichoic acid biosynthesis protein DltD	428	20	0	98.63	3	P:GO:0070395; C:GO:0005886; C:GO:0016021	P:lipoteichoic acid biosynthetic process; C:plasma membrane; C:integral component of membrane			IPR023896 (PIRSF); IPR023896 (TIGRFAM); IPR006998 (PFAM); IPR006998 (PANTHER)	no GO terms	no GO terms
TRUE	INTERPRO, BLASTED, MAPPED, ANNOTATED	GFP02619.1	D-alanine--poly(phosphoribitol) ligase subunit DltC	79	7	2.63759e-52	99.46	6	P:GO:0070395; P:GO:0070400; P:GO:0071555; F:GO:0016874; F:GO:0036370; C:GO:0005737	P:lipoteichoic acid biosynthetic process; P:teichoic acid D-alanylation; P:cell wall organization; F:ligase activity; F:D-alanyl carrier activity; C:cytoplasm	EC:6	Ligases	IPR003230 (TIGRFAM); IPR036736 (G3DSA:1.10.1200.GENE3D); IPR009081 (PFAM); IPR003230 (HAMAP); IPR009081 (PROSITE_PROFILES); IPR036736 (SUPERFAMILY)	P:GO:0019350; F:GO:0036370	P:teichoic acid biosynthetic process; F:D-alanyl carrier activity
TRUE	INTERPRO, BLASTED, MAPPED, ANNOTATED	GFP02667.1	L-lactate dehydrogenase	323	20	0	92.48	3	P:GO:0006096; F:GO:0004459; C:GO:0005737	P:glycolytic process; F:L-lactate dehydrogenase activity; C:cytoplasm	EC:1.1.1.27	L-lactate dehydrogenase	IPR001557 (PRINTS); IPR022383 (PFAM); IPR001236 (PFAM); IPR001557 (PIRSF); G3DSA:3.40.50.720 (GENE3D); IPR015955 (G3DSA:3.90.110.GENE3D); IPR011304 (TIGRFAM); PTHR43128:SF16 (PANTHER); PTHR43128 (PANTHER); IPR018177 (PROSITE_PATTERNS); IPR011304 (HAMAP); cd05291 (CDD); IPR015955 (SUPERFAMILY); IPR036291 (SUPERFAMILY)	P:GO:0005975; P:GO:0019752; F:GO:0003824; F:GO:0004459; F:GO:0016491; F:GO:0016616; C:GO:0005737	P:carbohydrate metabolic process; P:carboxylic acid metabolic process; F:catalytic activity; F:L-lactate dehydrogenase activity; F:oxidoreductase activity; F:oxidoreductase activity, acting on the CH-OH group of donors, NAD or NADP as acceptor; C:cytoplasm
TRUE	INTERPRO, BLASTED, MAPPED, ANNOTATED	GFP02719.1	D-lactate dehydrogenase	337	20	0	99.73	2	F:GO:0008720; F:GO:0051287	F:D-lactate dehydrogenase activity; F:NAD binding	EC:1.1.1.28	D-lactate dehydrogenase	G3DSA:3.40.50.720 (GENE3D); IPR006140 (PFAM); G3DSA:3.40.50.720 (GENE3D); IPR006139 (PFAM); PTHR43026 (PANTHER); IPR029753 (PROSITE_PATTERNS); IPR029753 (PROSITE_PATTERNS); IPR029752 (PROSITE_PATTERNS); cd12186 (CDD); SSF52283 (SUPERFAMILY); IPR036291 (SUPERFAMILY)	F:GO:0016616; F:GO:0051287	F:oxidoreductase activity, acting on the CH-OH group of donors, NAD or NADP as acceptor; F:NAD binding
TRUE	INTERPRO, BLASTED	GFP02734.1	DUF4430 domain-containing protein	130	20	1.20291e-88	96.02						IPR027954 (PFAM); G3DSA:2.170.130.30 (GENE3D); PS51257 (PROSITE_PROFILES)	no GO terms	no GO terms
TRUE	INTERPRO, BLASTED, MAPPED, ANNOTATED	GFP02773.1	S4 domain-containing protein YaaA	74	10	9.74205e-51	99.46	1	F:GO:0003723	F:RNA binding			PF13275 (PFAM); IPR036986 (G3DSA:3.10.290.GENE3D); IPR014330 (TIGRFAM); PS50889 (PROSITE_PROFILES); SSF55174 (SUPERFAMILY)	F:GO:0003723	F:RNA binding
TRUE	INTERPRO, BLASTED	GFP02791.1	Conserved protein	170	20	1.16048e-124	99.39						Coil (COILS)	no GO terms	no GO terms
TRUE	INTERPRO, BLASTED, MAPPED, ANNOTATED	GFP02810.1	putative glutamine amidotransferase	242	15	0	95.02	3	P:GO:0006541; F:GO:0016757; F:GO:0033969	P:glutamine metabolic process; F:glycosyltransferase activity; F:gamma-glutamyl-gamma-aminobutyrate hydrolase activity	EC:3.5.1.94; EC:2.4	Gamma-glutamyl-gamma-aminobutyrate hydrolase; Glycosyltransferases	IPR011697 (PFAM); IPR029062 (G3DSA:3.40.50.GENE3D); IPR044668 (PANTHER); PTHR43235:SF1 (PANTHER); PS51273 (PROSITE_PROFILES); cd01745 (CDD); IPR029062 (SUPERFAMILY)	F:GO:0016787; F:GO:0016811	F:hydrolase activity; F:hydrolase activity, acting on carbon-nitrogen (but not peptide) bonds, in linear amides
TRUE	INTERPRO, BLASTED	GFP02842.1	Conserved protein	109	20	5.06415e-75	98.25						no IPS match	no IPS match	no IPS match
TRUE	INTERPRO, BLASTED, MAPPED, ANNOTATED	GFP02896.1	acyl carrier protein	80	17	2.66062e-48	72.96	3	P:GO:0006633; F:GO:0000036; C:GO:0005737	P:fatty acid biosynthetic process; F:acyl carrier activity; C:cytoplasm			IPR009081 (PFAM); IPR036736 (G3DSA:1.10.1200.GENE3D); PTHR20863:SF62 (PANTHER); IPR003231 (PANTHER); IPR009081 (PROSITE_PROFILES); IPR003231 (HAMAP); IPR036736 (SUPERFAMILY)	P:GO:0006633	P:fatty acid biosynthetic process
TRUE	INTERPRO, BLASTED, MAPPED, ANNOTATED	GFP02935.1	transcription termination/antitermination protein NusG	185	14	4.77721e-137	98.92	2	P:GO:0031564; P:GO:0032784	P:transcription antitermination; P:regulation of DNA-templated transcription, elongation			IPR001062 (PRINTS); IPR006645 (PFAM); IPR014722 (G3DSA:2.30.30.GENE3D); IPR036735 (G3DSA:3.30.70.GENE3D); IPR001062 (TIGRFAM); IPR043425 (PANTHER); IPR001062 (PTHR30265:PANTHER); IPR001062 (HAMAP); cd06091 (CDD); cd09891 (CDD); IPR008991 (SUPERFAMILY); IPR036735 (SUPERFAMILY)	P:GO:0006355; P:GO:0032784	P:regulation of transcription, DNA-templated; P:regulation of DNA-templated transcription, elongation
TRUE	INTERPRO, BLASTED, MAPPED, ANNOTATED	GFP02938.1	Phosphate-binding protein PstS 1	288	20	0	99.34	3	P:GO:0006817; F:GO:0042301; C:GO:0005886	P:phosphate ion transport; F:phosphate ion binding; C:plasma membrane			G3DSA:3.40.190.10 (GENE3D); G3DSA:3.40.190.10 (GENE3D); IPR024370 (PFAM); IPR011862 (TIGRFAM); PTHR30570:SF4 (PANTHER); PTHR30570 (PANTHER); PS51257 (PROSITE_PROFILES); cd13653 (CDD); SSF53850 (SUPERFAMILY)	F:GO:0042301	F:phosphate ion binding
TRUE	INTERPRO, BLASTED, MAPPED, ANNOTATED	GFP02947.1	50S ribosomal protein L10	170	9	3.66957e-119	99.48	4	P:GO:0006412; F:GO:0003735; F:GO:0070180; C:GO:0015934	P:translation; F:structural constituent of ribosome; F:large ribosomal subunit rRNA binding; C:large ribosomal subunit			Coil (COILS); IPR001790 (PFAM); G3DSA:6.10.250.290 (GENE3D); IPR043141 (G3DSA:3.30.70.GENE3D); IPR001790 (PANTHER); IPR002363 (PROSITE_PATTERNS); IPR022973 (HAMAP); IPR001790 (CDD); IPR043141 (SUPERFAMILY)	P:GO:0006412; F:GO:0003735; C:GO:0015934	P:translation; F:structural constituent of ribosome; C:large ribosomal subunit
TRUE	INTERPRO, BLASTED, MAPPED, ANNOTATED	GFP02955.1	YbaB/EbfC family nucleoid-associated protein	111	12	4.25431e-77	98.64	3	F:GO:0003677; C:GO:0005737; C:GO:0043590	F:DNA binding; C:cytoplasm; C:bacterial nucleoid			Coil (COILS); IPR004401 (PFAM); IPR036894 (G3DSA:3.30.1310.GENE3D); IPR004401 (PIRSF); IPR004401 (TIGRFAM); mobidb-lite (MOBIDB_LITE); IPR004401 (PANTHER); PTHR33449:SF1 (PANTHER); IPR004401 (HAMAP); IPR036894 (SUPERFAMILY)	F:GO:0003677	F:DNA binding
TRUE	INTERPRO, BLASTED, MAPPED, ANNOTATED	GFP03016.1	50S ribosomal protein L23	101	10	7.00716e-68	98.82	4	P:GO:0006412; F:GO:0003735; F:GO:0019843; C:GO:0005840	P:translation; F:structural constituent of ribosome; F:rRNA binding; C:ribosome			IPR013025 (PFAM); IPR012677 (G3DSA:3.30.70.GENE3D); IPR013025 (PANTHER); PTHR11620:SF2 (PANTHER); IPR001014 (PROSITE_PATTERNS); IPR013025 (HAMAP); IPR012678 (SUPERFAMILY)	P:GO:0006412; F:GO:0003735; C:GO:0005840	P:translation; F:structural constituent of ribosome; C:ribosome
TRUE	INTERPRO, BLASTED, MAPPED, ANNOTATED	GFP03017.1	50S ribosomal protein L2	278	12	0	97.2	5	P:GO:0006412; F:GO:0003735; F:GO:0016740; F:GO:0019843; C:GO:0015934	P:translation; F:structural constituent of ribosome; F:transferase activity; F:rRNA binding; C:large ribosomal subunit	EC:2	Transferases	IPR014726 (G3DSA:4.10.950.GENE3D); IPR002171 (PIRSF); IPR022666 (PFAM); G3DSA:2.40.50.140 (GENE3D); IPR005880 (TIGRFAM); IPR022669 (PFAM); IPR014722 (G3DSA:2.30.30.GENE3D); mobidb-lite (MOBIDB_LITE); mobidb-lite (MOBIDB_LITE); IPR002171 (PANTHER); PTHR13691:SF5 (PANTHER); IPR022671 (PROSITE_PATTERNS); IPR005880 (HAMAP); IPR012340 (SUPERFAMILY); IPR008991 (SUPERFAMILY)	P:GO:0006412; F:GO:0003723; F:GO:0003735; F:GO:0016740; C:GO:0005840; C:GO:0015934	P:translation; F:RNA binding; F:structural constituent of ribosome; F:transferase activity; C:ribosome; C:large ribosomal subunit
TRUE	INTERPRO, BLASTED, MAPPED, ANNOTATED	GFP03018.1	30S ribosomal protein S19	93	5	6.23644e-66	99.35	4	P:GO:0006412; F:GO:0003735; F:GO:0019843; C:GO:0015935	P:translation; F:structural constituent of ribosome; F:rRNA binding; C:small ribosomal subunit			IPR002222 (PRINTS); IPR002222 (PIRSF); IPR002222 (PFAM); IPR023575 (G3DSA:3.30.860.GENE3D); IPR005732 (TIGRFAM); PTHR11880:SF8 (PANTHER); IPR002222 (PANTHER); IPR020934 (PROSITE_PATTERNS); IPR002222 (HAMAP); IPR023575 (SUPERFAMILY)	P:GO:0006412; F:GO:0003723; F:GO:0003735; C:GO:0005840; C:GO:0015935	P:translation; F:RNA binding; F:structural constituent of ribosome; C:ribosome; C:small ribosomal subunit
TRUE	INTERPRO, BLASTED, MAPPED, ANNOTATED	GFP03078.1	acylphosphatase	90	12	1.35167e-64	96.57	1	F:GO:0003998	F:acylphosphatase activity	EC:3.6.1.7	Acylphosphatase	Coil (COILS); IPR001792 (PFAM); G3DSA:3.30.70.100 (GENE3D); IPR020456 (PANTHER); IPR017968 (PROSITE_PATTERNS); IPR001792 (PROSITE_PROFILES); IPR036046 (SUPERFAMILY)	F:GO:0003998	F:acylphosphatase activity
TRUE	INTERPRO, BLASTED, MAPPED, ANNOTATED	GFP03139.1	transcription antitermination factor NusB	130	18	1.76833e-92	99.21	3	P:GO:0006355; P:GO:0031564; F:GO:0003723	P:regulation of transcription, DNA-templated; P:transcription antitermination; F:RNA binding			Coil (COILS); IPR006027 (PFAM); IPR035926 (G3DSA:1.10.940.GENE3D); IPR011605 (TIGRFAM); IPR011605 (PANTHER); IPR035926 (SUPERFAMILY)	P:GO:0006353; P:GO:0006355; F:GO:0003723	P:DNA-templated transcription, termination; P:regulation of transcription, DNA-templated; F:RNA binding
TRUE	INTERPRO, BLASTED, MAPPED, ANNOTATED	GFP03141.1	elongation factor P	189	20	8.65841e-141	87.66	3	P:GO:0006414; F:GO:0003746; C:GO:0005737	P:translational elongation; F:translation elongation factor activity; C:cytoplasm			IPR001059 (PFAM); IPR011768 (TIGRFAM); IPR020599 (PIRSF); IPR014722 (G3DSA:2.30.30.GENE3D); IPR015365 (PFAM); IPR013185 (PFAM); G3DSA:2.40.50.140 (GENE3D); G3DSA:2.40.50.140 (GENE3D); IPR020599 (PANTHER); PTHR30053:SF1 (PANTHER); IPR013852 (PROSITE_PATTERNS); IPR011768 (HAMAP); IPR001059 (CDD); IPR015365 (CDD); IPR012340 (SUPERFAMILY); IPR012340 (SUPERFAMILY); IPR008991 (SUPERFAMILY)	P:GO:0006414; P:GO:0043043; F:GO:0003746; C:GO:0005737	P:translational elongation; P:peptide biosynthetic process; F:translation elongation factor activity; C:cytoplasm
TRUE	INTERPRO, BLASTED, MAPPED, ANNOTATED	GFP03232.1	Phosphate-import protein PhnD	311	20	0	99.52	2	P:GO:0055085; C:GO:0043190	P:transmembrane transport; C:ATP-binding cassette (ABC) transporter complex			IPR005770 (TIGRFAM); G3DSA:3.40.190.10 (GENE3D); PF12974 (PFAM); G3DSA:3.40.190.10 (GENE3D); PTHR30024:SF17 (PANTHER); PTHR30024 (PANTHER); PS51257 (PROSITE_PROFILES); cd01071 (CDD); SSF53850 (SUPERFAMILY)	P:GO:0055085; C:GO:0043190	P:transmembrane transport; C:ATP-binding cassette (ABC) transporter complex
TRUE	INTERPRO, BLASTED, MAPPED, ANNOTATED	GFP03319.1	flavodoxin	148	6	6.48541e-105	99.77	3	P:GO:0022900; F:GO:0009055; F:GO:0010181	P:electron transport chain; F:electron transfer activity; F:FMN binding	EC:1	Oxidoreductases	IPR001094 (PRINTS); IPR008254 (PFAM); IPR029039 (G3DSA:3.40.50.GENE3D); IPR010087 (TIGRFAM); PTHR42809 (PANTHER); PTHR42809:SF1 (PANTHER); IPR008254 (PROSITE_PROFILES); IPR029039 (SUPERFAMILY)	F:GO:0010181	F:FMN binding
TRUE	INTERPRO, BLASTED, MAPPED, ANNOTATED	GFP03344.1	transcription elongation factor GreA	158	20	3.33064e-113	77.79	5	P:GO:0006414; P:GO:0032784; F:GO:0003677; F:GO:0003746; F:GO:0070063	P:translational elongation; P:regulation of DNA-templated transcription, elongation; F:DNA binding; F:translation elongation factor activity; F:RNA polymerase binding			Coil (COILS); IPR001437 (PFAM); IPR006359 (TIGRFAM); IPR036805 (G3DSA:1.10.287.GENE3D); IPR023459 (PIRSF); IPR022691 (PFAM); IPR036953 (G3DSA:3.10.50.GENE3D); IPR023459 (PANTHER); PTHR30437:SF4 (PANTHER); IPR018151 (PROSITE_PATTERNS); IPR018151 (PROSITE_PATTERNS); IPR028624 (HAMAP); SSF54534 (SUPERFAMILY); IPR036805 (SUPERFAMILY)	P:GO:0032784; F:GO:0003677; F:GO:0070063	P:regulation of DNA-templated transcription, elongation; F:DNA binding; F:RNA polymerase binding
TRUE	INTERPRO, BLASTED, MAPPED, ANNOTATED	GFP03364.1	oligopeptide ABC transporter substrate-binding protein	589	20	0	96.52	2	P:GO:0055085; C:GO:0043190	P:transmembrane transport; C:ATP-binding cassette (ABC) transporter complex			IPR000914 (PFAM); G3DSA:3.40.190.10 (GENE3D); IPR030678 (PIRSF); G3DSA:3.10.105.10 (GENE3D); IPR039424 (PANTHER); PS51257 (PROSITE_PROFILES); cd08510 (CDD); SSF53850 (SUPERFAMILY)	P:GO:0055085; C:GO:0043190	P:transmembrane transport; C:ATP-binding cassette (ABC) transporter complex
TRUE	INTERPRO, BLASTED, MAPPED, ANNOTATED	GFP03378.1	SGNH/GDSL hydrolase family protein	266	20	0	98.74	1	F:GO:0016787	F:hydrolase activity	EC:3	Hydrolases	IPR013830 (PFAM); IPR036514 (G3DSA:3.40.50.GENE3D); cd00229 (CDD); SSF52266 (SUPERFAMILY)	no GO terms	no GO terms
TRUE	INTERPRO, BLASTED, MAPPED, ANNOTATED	GFP03399.1	YlxR family protein	91	12	2.37329e-62	99.53	1	F:GO:0003677	F:DNA binding			IPR007393 (PFAM); IPR035931 (G3DSA:3.30.1230.GENE3D); IPR037465 (PANTHER); IPR037465 (CDD); IPR035931 (SUPERFAMILY)	no GO terms	no GO terms
TRUE	INTERPRO, BLASTED, MAPPED, ANNOTATED	GFP03407.1	molecular chaperone DnaK	619	20	0	98.79	4	P:GO:0006457; F:GO:0005524; F:GO:0016887; F:GO:0051082	P:protein folding; F:ATP binding; F:ATP hydrolysis activity; F:unfolded protein binding			Coil (COILS); Coil (COILS); Coil (COILS); PR00301 (PRINTS); IPR029048 (G3DSA:1.20.1270.GENE3D); IPR013126 (PFAM); IPR029047 (G3DSA:2.60.34.GENE3D); G3DSA:3.30.420.40 (GENE3D); G3DSA:3.90.640.10 (GENE3D); IPR012725 (TIGRFAM); G3DSA:3.30.420.40 (GENE3D); mobidb-lite (MOBIDB_LITE); mobidb-lite (MOBIDB_LITE); mobidb-lite (MOBIDB_LITE); PTHR19375:SF409 (PANTHER); IPR013126 (PANTHER); PTHR19375:SF409 (…	P:GO:0006457; F:GO:0005524; F:GO:0016887; F:GO:0051082	P:protein folding; F:ATP binding; F:ATP hydrolysis activity; F:unfolded protein binding
TRUE	INTERPRO, BLASTED, MAPPED, ANNOTATED	GFP03411.1	class A sortase	229	20	6.70868e-170	99.02	3	P:GO:0006508; F:GO:0008234; C:GO:0016021	P:proteolysis; F:cysteine-type peptidase activity; C:integral component of membrane	EC:3.4	Acting on peptide bonds (peptidases)	IPR023365 (G3DSA:2.40.260.GENE3D); IPR005754 (TIGRFAM); IPR005754 (PFAM); IPR042007 (CDD); IPR023365 (SUPERFAMILY)	no GO terms	no GO terms
TRUE	INTERPRO, BLASTED, MAPPED, ANNOTATED	GFP03457.1	glucose-6-phosphate isomerase	446	20	0	99.54	4	P:GO:0006094; P:GO:0006096; F:GO:0004347; C:GO:0005737	P:gluconeogenesis; P:glycolytic process; F:glucose-6-phosphate isomerase activity; C:cytoplasm	EC:5.3.1.9	Glucose-6-phosphate isomerase	IPR001672 (PRINTS); IPR001672 (PFAM); G3DSA:3.40.50.10490 (GENE3D); G3DSA:3.40.50.10490 (GENE3D); IPR001672 (PANTHER); PTHR11469:SF1 (PANTHER); IPR018189 (PROSITE_PATTERNS); IPR018189 (PROSITE_PATTERNS); IPR001672 (PROSITE_PROFILES); IPR001672 (HAMAP); IPR035482 (CDD); IPR035476 (CDD); SSF53697 (SUPERFAMILY)	P:GO:0006094; P:GO:0006096; F:GO:0004347	P:gluconeogenesis; P:glycolytic process; F:glucose-6-phosphate isomerase activity
TRUE	INTERPRO, BLASTED	GFP03479.1	Peptide methionine sulfoxide reductase	93	8	2.4522e-66	96.19						no IPS match	no IPS match	no IPS match
TRUE	INTERPRO, BLASTED, MAPPED, ANNOTATED	GFP03495.1	penicillin-binding protein	759	20	0	99.67	5	P:GO:0006508; F:GO:0008658; F:GO:0008955; F:GO:0009002; C:GO:0016021	P:proteolysis; F:penicillin binding; F:peptidoglycan glycosyltransferase activity; F:serine-type D-Ala-D-Ala carboxypeptidase activity; C:integral component of membrane	EC:3.4.21; EC:2.4.1.129; EC:3.4.16.4	Acting on peptide bonds (peptidases); Peptidoglycan glycosyltransferase; Serine-type D-Ala-D-Ala carboxypeptidase	Coil (COILS); IPR036950 (G3DSA:1.10.3810.GENE3D); IPR001460 (PFAM); IPR012338 (G3DSA:3.40.710.GENE3D); TIGR02074 (TIGRFAM); IPR001264 (PFAM); mobidb-lite (MOBIDB_LITE); mobidb-lite (MOBIDB_LITE); mobidb-lite (MOBIDB_LITE); PTHR32282 (PANTHER); PTHR32282:SF29 (PANTHER); IPR012338 (SUPERFAMILY); IPR023346 (SUPERFAMILY)	F:GO:0008658	F:penicillin binding
TRUE	INTERPRO, BLASTED	GFP03511.1	DUF2187 domain-containing protein	99	20	2.36454e-63	96.11						no IPS match	no IPS match	no IPS match
TRUE	INTERPRO, BLASTED, MAPPED, ANNOTATED	GFP03547.1	aldose epimerase	186	18	7.15375e-138	99.28	3	P:GO:0005975; F:GO:0016853; F:GO:0030246	P:carbohydrate metabolic process; F:isomerase activity; F:carbohydrate binding	EC:5	Isomerases	IPR008183 (PFAM); IPR014718 (G3DSA:2.70.98.GENE3D); IPR011013 (SUPERFAMILY)	P:GO:0005975; F:GO:0003824; F:GO:0016853; F:GO:0030246	P:carbohydrate metabolic process; F:catalytic activity; F:isomerase activity; F:carbohydrate binding
TRUE	INTERPRO, BLASTED	GFP03652.1	CamS family sex pheromone protein	382	20	0	99.28						IPR011426 (PIRSF); IPR011426 (PFAM); G3DSA:3.10.570.10 (GENE3D); mobidb-lite (MOBIDB_LITE); mobidb-lite (MOBIDB_LITE); PS51257 (PROSITE_PROFILES); cd13441 (CDD); cd13440 (CDD)	no GO terms	no GO terms
TRUE	INTERPRO, BLASTED, MAPPED, ANNOTATED	GFP03697.1	Manganese ABC transporter substrate-binding lipoprotein	296	20	0	99.39	3	P:GO:0007155; P:GO:0030001; F:GO:0046872	P:cell adhesion; P:metal ion transport; F:metal ion binding			IPR006129 (PRINTS); IPR006128 (PRINTS); IPR006127 (PFAM); G3DSA:3.40.50.1980 (GENE3D); G3DSA:3.40.50.1980 (GENE3D); PTHR42953 (PANTHER); SSF53807 (SUPERFAMILY)	P:GO:0007155; P:GO:0030001; F:GO:0046872	P:cell adhesion; P:metal ion transport; F:metal ion binding
TRUE	INTERPRO, BLASTED, MAPPED, ANNOTATED	GFP03773.1	Serine protease do-like htrA	413	20	0	99.6	5	P:GO:0006508; F:GO:0004252; F:GO:0005515; C:GO:0005886; C:GO:0016021	P:proteolysis; F:serine-type endopeptidase activity; F:protein binding; C:plasma membrane; C:integral component of membrane	EC:3.4.21	Acting on peptide bonds (peptidases)	IPR001940 (PRINTS); IPR036034 (G3DSA:2.30.42.GENE3D); PF13365 (PFAM); IPR043504 (G3DSA:2.40.10.GENE3D); IPR001478 (PFAM); IPR043504 (G3DSA:2.40.10.GENE3D); mobidb-lite (MOBIDB_LITE); PTHR43019 (PANTHER); PTHR43019:SF23 (PANTHER); IPR001478 (PROSITE_PROFILES); cd00987 (CDD); IPR036034 (SUPERFAMILY); IPR009003 (SUPERFAMILY)	P:GO:0006508; F:GO:0004252; F:GO:0005515	P:proteolysis; F:serine-type endopeptidase activity; F:protein binding
TRUE	INTERPRO, BLASTED, MAPPED, ANNOTATED	GFP03802.1	DAK2 domain-containing protein	553	20	0	99.86	3	P:GO:0006071; P:GO:0016310; F:GO:0004371	P:glycerol metabolic process; P:phosphorylation; F:glycerone kinase activity	EC:2.7.1.29	Glycerone kinase	Coil (COILS); IPR004007 (PFAM); IPR019986 (TIGRFAM); IPR033470 (PFAM); IPR036117 (G3DSA:1.25.40.GENE3D); PTHR33434 (PANTHER); PTHR33434:SF4 (PANTHER); IPR004007 (PROSITE_PROFILES); IPR036117 (SUPERFAMILY)	P:GO:0006071; F:GO:0004371	P:glycerol metabolic process; F:glycerone kinase activity
TRUE	INTERPRO, BLASTED, MAPPED, ANNOTATED	GFP03880.1	DNA-directed RNA polymerase subunit omega	74	7	1.7487e-49	98.46	3	P:GO:0006351; F:GO:0003677; F:GO:0003899	P:transcription, DNA-templated; F:DNA binding; F:DNA-directed 5'-3' RNA polymerase activity	EC:2.7.7.6	DNA-directed RNA polymerase	IPR006110 (PFAM); IPR012293 (G3DSA:3.90.940.GENE3D); IPR003716 (TIGRFAM); IPR003716 (PANTHER); IPR003716 (HAMAP); IPR036161 (SUPERFAMILY)	P:GO:0006351; F:GO:0003677; F:GO:0003899	P:transcription, DNA-templated; F:DNA binding; F:DNA-directed 5'-3' RNA polymerase activity
TRUE	INTERPRO, BLASTED, MAPPED, ANNOTATED	GFP04087.1	hypothetical protein	207	20	6.41799e-154	98.82	1	C:GO:0016021	C:integral component of membrane			no IPS match	no IPS match	no IPS match
TRUE	INTERPRO, BLASTED, MAPPED, ANNOTATED	GFP05746.1	30S ribosomal protein S11	129	11	1.57442e-91	99.79	4	P:GO:0006412; F:GO:0003735; F:GO:0019843; C:GO:0005840	P:translation; F:structural constituent of ribosome; F:rRNA binding; C:ribosome			IPR001971 (PFAM); IPR001971 (PIRSF); IPR019981 (TIGRFAM); IPR036967 (G3DSA:3.30.420.GENE3D); PTHR11759:SF3 (PANTHER); IPR001971 (PANTHER); IPR018102 (PROSITE_PATTERNS); IPR001971 (HAMAP); SSF53137 (SUPERFAMILY)	P:GO:0006412; F:GO:0003735; C:GO:0005840	P:translation; F:structural constituent of ribosome; C:ribosome
TRUE	INTERPRO, BLASTED, MAPPED, ANNOTATED	GFP06079.1	LytR family transcriptional regulator	376	20	0	99.87	1	C:GO:0016021	C:integral component of membrane			G3DSA:3.40.630.190 (GENE3D); IPR004474 (PFAM); IPR004474 (TIGRFAM); mobidb-lite (MOBIDB_LITE); PTHR33392 (PANTHER)	no GO terms	no GO terms
TRUE	INTERPRO, BLASTED, MAPPED, ANNOTATED	GFP06515.1	aldose epimerase	186	18	1.68379e-137	99.31	3	P:GO:0005975; F:GO:0016853; F:GO:0030246	P:carbohydrate metabolic process; F:isomerase activity; F:carbohydrate binding	EC:5	Isomerases	IPR014718 (G3DSA:2.70.98.GENE3D); IPR008183 (PFAM); IPR011013 (SUPERFAMILY)	P:GO:0005975; F:GO:0003824; F:GO:0016853; F:GO:0030246	P:carbohydrate metabolic process; F:catalytic activity; F:isomerase activity; F:carbohydrate binding
TRUE	INTERPRO, BLASTED	GFP06778.1	extracellular solute-binding protein	433	20	0	99.45						G3DSA:3.40.190.10 (GENE3D); IPR006059 (PFAM); PTHR43649 (PANTHER); PS51257 (PROSITE_PROFILES); SSF53850 (SUPERFAMILY)	no GO terms	no GO terms
TRUE	INTERPRO, BLASTED, MAPPED, ANNOTATED	GFP06973.1	Phenylalanine--tRNA ligase beta subunit	215	20	1.55349e-161	91.06	2	F:GO:0000049; F:GO:0004826	F:tRNA binding; F:phenylalanine-tRNA ligase activity	EC:6.1.1.20	Phenylalanine--tRNA ligase	IPR002547 (PFAM); IPR027855 (PFAM); G3DSA:2.40.50.140 (GENE3D); IPR037154 (G3DSA:3.30.1940.GENE3D); IPR002547 (PROSITE_PROFILES); IPR033714 (CDD); IPR012340 (SUPERFAMILY)	F:GO:0000049	F:tRNA binding
TRUE	INTERPRO, BLASTED, MAPPED, ANNOTATED	GFP06982.1	4-hydroxy-tetrahydrodipicolinate synthase	311	20	0	99.12	4	P:GO:0009089; P:GO:0019877; F:GO:0008840; C:GO:0005737	P:lysine biosynthetic process via diaminopimelate; P:diaminopimelate biosynthetic process; F:4-hydroxy-tetrahydrodipicolinate synthase activity; C:cytoplasm	EC:4.2.1; EC:4.3.3.7	Carbon-oxygen lyases; 4-hydroxy-tetrahydrodipicolinate synthase	IPR002220 (PRINTS); IPR002220 (PFAM); IPR013785 (G3DSA:3.20.20.GENE3D); IPR005263 (TIGRFAM); IPR002220 (PIRSF); IPR002220 (PANTHER); PTHR12128:SF15 (PANTHER); IPR020625 (PROSITE_PATTERNS); IPR005263 (HAMAP); IPR005263 (CDD); SSF51569 (SUPERFAMILY)	P:GO:0009089; F:GO:0003824; F:GO:0008840; F:GO:0016829	P:lysine biosynthetic process via diaminopimelate; F:catalytic activity; F:4-hydroxy-tetrahydrodipicolinate synthase activity; F:lyase activity
TRUE	INTERPRO, BLASTED	GFP07667.1	Conserved protein	160	9	1.39068e-115	99.65						no IPS match	no IPS match	no IPS match
TRUE	INTERPRO, BLASTED	GFP07902.1	DUF1002 domain-containing protein	314	20	0	99.17						IPR009343 (PFAM)	no GO terms	no GO terms
TRUE	INTERPRO, BLASTED, MAPPED, ANNOTATED	GFP08095.1	Penicillin-binding protein 2B	106	20	1.68726e-72	99.2	2	F:GO:0008658; C:GO:0016021	F:penicillin binding; C:integral component of membrane			IPR005543 (PFAM); IPR005543 (PROSITE_PROFILES); cd06575 (CDD); SSF54184 (SUPERFAMILY); SSF54184 (SUPERFAMILY)	no GO terms	no GO terms
TRUE	INTERPRO, BLASTED, MAPPED, ANNOTATED	GFP08137.1	trigger factor	443	20	0	99.38	7	P:GO:0000413; P:GO:0006457; P:GO:0007049; P:GO:0015031; P:GO:0051301; F:GO:0003755; C:GO:0005737	P:protein peptidyl-prolyl isomerization; P:protein folding; P:cell cycle; P:protein transport; P:cell division; F:peptidyl-prolyl cis-trans isomerase activity; C:cytoplasm	EC:5.2.1.8	Peptidylprolyl isomerase	Coil (COILS); Coil (COILS); Coil (COILS); IPR005215 (PIRSF); IPR005215 (TIGRFAM); IPR001179 (PFAM); IPR037041 (G3DSA:1.10.3120.GENE3D); IPR008881 (PFAM); IPR036611 (G3DSA:3.30.70.GENE3D); IPR008880 (PFAM); G3DSA:3.10.50.40 (GENE3D); PTHR30560:SF3 (PANTHER); IPR005215 (PANTHER); IPR001179 (PROSITE_PROFILES); IPR005215 (HAMAP); SSF54534 (SUPERFAMILY); IPR036611 (SUPERFAMILY); IPR027304 (SUPERFAMILY)	P:GO:0006457; P:GO:0015031; F:GO:0003755	P:protein folding; P:protein transport; F:peptidyl-prolyl cis-trans isomerase activity
TRUE	INTERPRO, BLASTED, MAPPED, ANNOTATED	GFP08148.1	4-hydroxy-tetrahydrodipicolinate synthase	311	20	0	99.37	4	P:GO:0009089; P:GO:0019877; F:GO:0008840; C:GO:0005737	P:lysine biosynthetic process via diaminopimelate; P:diaminopimelate biosynthetic process; F:4-hydroxy-tetrahydrodipicolinate synthase activity; C:cytoplasm	EC:4.2.1; EC:4.3.3.7	Carbon-oxygen lyases; 4-hydroxy-tetrahydrodipicolinate synthase	IPR002220 (PRINTS); IPR002220 (PFAM); IPR002220 (PIRSF); IPR013785 (G3DSA:3.20.20.GENE3D); IPR005263 (TIGRFAM); PTHR12128:SF15 (PANTHER); IPR002220 (PANTHER); IPR020625 (PROSITE_PATTERNS); IPR005263 (HAMAP); IPR005263 (CDD); SSF51569 (SUPERFAMILY)	P:GO:0009089; F:GO:0003824; F:GO:0008840; F:GO:0016829	P:lysine biosynthetic process via diaminopimelate; F:catalytic activity; F:4-hydroxy-tetrahydrodipicolinate synthase activity; F:lyase activity
TRUE	INTERPRO, BLASTED, MAPPED, ANNOTATED	GFP08219.1	General stress protein A	258	20	0	98.6	1	F:GO:0016757	F:glycosyltransferase activity	EC:2.4	Glycosyltransferases	IPR002495 (PFAM); IPR029044 (G3DSA:3.90.550.GENE3D); PTHR13778 (PANTHER); PTHR13778:SF48 (PANTHER); cd04194 (CDD); IPR029044 (SUPERFAMILY)	F:GO:0016757	F:glycosyltransferase activity
TRUE	INTERPRO, BLASTED, MAPPED, ANNOTATED	GFP08239.1	Serine protease Do-like HtrA	413	20	0	99.19	5	P:GO:0006508; F:GO:0004252; F:GO:0005515; C:GO:0005886; C:GO:0016021	P:proteolysis; F:serine-type endopeptidase activity; F:protein binding; C:plasma membrane; C:integral component of membrane	EC:3.4.21	Acting on peptide bonds (peptidases)	IPR001940 (PRINTS); IPR043504 (G3DSA:2.40.10.GENE3D); IPR001478 (PFAM); IPR036034 (G3DSA:2.30.42.GENE3D); IPR043504 (G3DSA:2.40.10.GENE3D); PF13365 (PFAM); mobidb-lite (MOBIDB_LITE); PTHR43019:SF23 (PANTHER); PTHR43019 (PANTHER); IPR001478 (PROSITE_PROFILES); cd00987 (CDD); IPR009003 (SUPERFAMILY); IPR036034 (SUPERFAMILY)	P:GO:0006508; F:GO:0004252; F:GO:0005515	P:proteolysis; F:serine-type endopeptidase activity; F:protein binding
TRUE	INTERPRO, BLASTED, MAPPED, ANNOTATED	GFP08320.1	type I glyceraldehyde-3-phosphate dehydrogenase	338	14	0	99.73	4	P:GO:0006006; F:GO:0016620; F:GO:0050661; F:GO:0051287	P:glucose metabolic process; F:oxidoreductase activity, acting on the aldehyde or oxo group of donors, NAD or NADP as acceptor; F:NADP binding; F:NAD binding	EC:1.2.1	Acting on the aldehyde or oxo group of donors	IPR020831 (PRINTS); G3DSA:3.40.50.720 (GENE3D); IPR020829 (PFAM); G3DSA:3.30.360.10 (GENE3D); IPR006424 (TIGRFAM); IPR020828 (PFAM); IPR020831 (PIRSF); PTHR43148 (PANTHER); PTHR43148:SF6 (PANTHER); IPR020830 (PROSITE_PATTERNS); SSF55347 (SUPERFAMILY); IPR036291 (SUPERFAMILY)	P:GO:0006006; F:GO:0016620; F:GO:0050661; F:GO:0051287	P:glucose metabolic process; F:oxidoreductase activity, acting on the aldehyde or oxo group of donors, NAD or NADP as acceptor; F:NADP binding; F:NAD binding
TRUE	INTERPRO, BLASTED, MAPPED, ANNOTATED	GFP08510.1	Phosphate-binding protein PstS 1	288	20	0	99.24	3	P:GO:0006817; F:GO:0042301; C:GO:0005886	P:phosphate ion transport; F:phosphate ion binding; C:plasma membrane			G3DSA:3.40.190.10 (GENE3D); G3DSA:3.40.190.10 (GENE3D); IPR011862 (TIGRFAM); IPR024370 (PFAM); PTHR30570 (PANTHER); PTHR30570:SF4 (PANTHER); PS51257 (PROSITE_PROFILES); cd13653 (CDD); SSF53850 (SUPERFAMILY)	F:GO:0042301	F:phosphate ion binding
TRUE	INTERPRO, BLASTED, MAPPED, ANNOTATED	GFP08545.1	Oligopeptide-binding protein AppA	583	20	0	93.9	2	P:GO:0055085; C:GO:0043190	P:transmembrane transport; C:ATP-binding cassette (ABC) transporter complex			G3DSA:3.40.190.10 (GENE3D); G3DSA:3.10.105.10 (GENE3D); IPR030678 (PIRSF); IPR000914 (PFAM); IPR039424 (PANTHER); PS51257 (PROSITE_PROFILES); cd08510 (CDD); SSF53850 (SUPERFAMILY)	P:GO:0055085; C:GO:0043190	P:transmembrane transport; C:ATP-binding cassette (ABC) transporter complex
TRUE	INTERPRO, BLASTED, MAPPED, ANNOTATED	GFP08626.1	M13 family metallopeptidase	648	20	0	98.94	3	P:GO:0006508; F:GO:0004222; F:GO:0046872	P:proteolysis; F:metalloendopeptidase activity; F:metal ion binding	EC:3.4.24	Acting on peptide bonds (peptidases)	IPR018497 (PRINTS); IPR024079 (G3DSA:3.40.390.GENE3D); IPR008753 (PFAM); IPR042089 (G3DSA:1.10.1380.GENE3D); IPR018497 (PFAM); IPR000718 (PANTHER); PTHR11733:SF211 (PANTHER); IPR000718 (PROSITE_PROFILES); IPR000718 (CDD); SSF55486 (SUPERFAMILY)	P:GO:0006508; F:GO:0004222; F:GO:0008237	P:proteolysis; F:metalloendopeptidase activity; F:metallopeptidase activity
TRUE	INTERPRO, BLASTED, MAPPED, ANNOTATED	GFP08627.1	Endonuclease YhcR	830	20	0	99.26	3	P:GO:0009166; P:GO:0090305; F:GO:0004519	P:nucleotide catabolic process; P:nucleic acid phosphodiester bond hydrolysis; F:endonuclease activity	EC:3.1	Acting on ester bonds	Coil (COILS); IPR006179 (PRINTS); IPR024968 (PFAM); IPR036907 (G3DSA:3.90.780.GENE3D); IPR029052 (G3DSA:3.60.21.GENE3D); IPR008334 (PFAM); IPR004843 (PFAM); mobidb-lite (MOBIDB_LITE); mobidb-lite (MOBIDB_LITE); mobidb-lite (MOBIDB_LITE); mobidb-lite (MOBIDB_LITE); mobidb-lite (MOBIDB_LITE); IPR006179 (PANTHER); PTHR11575:SF24 (PANTHER); IPR036907 (SUPERFAMILY); IPR029052 (SUPERFAMILY)	P:GO:0009166; F:GO:0016787	P:nucleotide catabolic process; F:hydrolase activity
TRUE	INTERPRO, BLASTED, MAPPED, ANNOTATED	GFP09171.1	GAF domain-containing protein	151	10	1.84328e-111	99.06	4	P:GO:0016310; F:GO:0005515; F:GO:0016301; F:GO:0033745	P:phosphorylation; F:protein binding; F:kinase activity; F:L-methionine-(R)-S-oxide reductase activity	EC:2.7; EC:1.8.4.14	Transferring phosphorus-containing groups; L-methionine (R)-S-oxide reductase	IPR029016 (G3DSA:3.30.450.GENE3D); IPR003018 (PFAM); PTHR21021:SF15 (PANTHER); PTHR21021 (PANTHER); SSF55781 (SUPERFAMILY)	F:GO:0005515	F:protein binding
TRUE	INTERPRO, BLASTED, MAPPED, ANNOTATED	GFP09177.1	Manganese ABC transporter substrate-binding lipoprotein	307	20	0	99.7	3	P:GO:0007155; P:GO:0030001; F:GO:0046872	P:cell adhesion; P:metal ion transport; F:metal ion binding			IPR006128 (PRINTS); IPR006129 (PRINTS); G3DSA:3.40.50.1980 (GENE3D); G3DSA:3.40.50.1980 (GENE3D); IPR006127 (PFAM); PTHR42953 (PANTHER); SSF53807 (SUPERFAMILY)	P:GO:0007155; P:GO:0030001; F:GO:0046872	P:cell adhesion; P:metal ion transport; F:metal ion binding
TRUE	INTERPRO, BLASTED, MAPPED, ANNOTATED	GFP09205.1	30S ribosomal protein S5	168	4	9.65607e-119	99.53	6	P:GO:0006412; P:GO:0032259; F:GO:0003735; F:GO:0008168; F:GO:0019843; C:GO:0015935	P:translation; P:methylation; F:structural constituent of ribosome; F:methyltransferase activity; F:rRNA binding; C:small ribosomal subunit	EC:2.1.1	Transferring one-carbon groups	G3DSA:3.30.160.20 (GENE3D); IPR014721 (G3DSA:3.30.230.GENE3D); IPR013810 (PFAM); IPR005712 (TIGRFAM); IPR005324 (PFAM); PTHR13718:SF94 (PANTHER); IPR000851 (PANTHER); IPR018192 (PROSITE_PATTERNS); IPR005712 (HAMAP); IPR013810 (PROSITE_PROFILES); IPR020568 (SUPERFAMILY); SSF54768 (SUPERFAMILY)	P:GO:0006412; F:GO:0003723; F:GO:0003735; C:GO:0005840; C:GO:0015935	P:translation; F:RNA binding; F:structural constituent of ribosome; C:ribosome; C:small ribosomal subunit
TRUE	INTERPRO, BLASTED, MAPPED, ANNOTATED	GFP09437.1	Peptide methionine sulfoxide reductase MsrB	141	12	9.22579e-104	97.96	3	P:GO:0006979; P:GO:0030091; F:GO:0033743	P:response to oxidative stress; P:protein repair; F:peptide-methionine (R)-S-oxide reductase activity	EC:1.8.4.12	Peptide-methionine (R)-S-oxide reductase	IPR002579 (TIGRFAM); IPR002579 (PFAM); G3DSA:2.170.150.20 (GENE3D); IPR028427 (PANTHER); PTHR10173:SF55 (PANTHER); IPR002579 (PROSITE_PROFILES); IPR002579 (HAMAP); IPR011057 (SUPERFAMILY)	P:GO:0006979; P:GO:0030091; F:GO:0016671; F:GO:0033743	P:response to oxidative stress; P:protein repair; F:oxidoreductase activity, acting on a sulfur group of donors, disulfide as acceptor; F:peptide-methionine (R)-S-oxide reductase activity
TRUE	INTERPRO, BLASTED, MAPPED, ANNOTATED	GFP09505.1	DNA polymerase III subunit beta	376	14	0	99.78	8	P:GO:0006260; P:GO:0071897; P:GO:0090305; F:GO:0003677; F:GO:0003887; F:GO:0008408; C:GO:0005737; C:GO:0009360	P:DNA replication; P:DNA biosynthetic process; P:nucleic acid phosphodiester bond hydrolysis; F:DNA binding; F:DNA-directed DNA polymerase activity; F:3'-5' exonuclease activity; C:cytoplasm; C:DNA polymerase III complex	EC:3.1; EC:2.7.7.7	Acting on ester bonds; DNA-directed DNA polymerase	G3DSA:3.10.150.10 (GENE3D); IPR001001 (TIGRFAM); IPR001001 (PIRSF); IPR022635 (PFAM); G3DSA:3.70.10.10 (GENE3D); IPR022637 (PFAM); IPR022634 (PFAM); IPR001001 (PANTHER); IPR001001 (CDD); SSF55979 (SUPERFAMILY); SSF55979 (SUPERFAMILY); SSF55979 (SUPERFAMILY)	P:GO:0006260; F:GO:0003677; F:GO:0003887; F:GO:0008408; C:GO:0009360	P:DNA replication; F:DNA binding; F:DNA-directed DNA polymerase activity; F:3'-5' exonuclease activity; C:DNA polymerase III complex
TRUE	INTERPRO, BLASTED, MAPPED, ANNOTATED	GFP09679.1	MMPL family transporter	1122	20	0	99.4	3	P:GO:0051301; C:GO:0005886; C:GO:0016021	P:cell division; C:plasma membrane; C:integral component of membrane			Coil (COILS); Coil (COILS); IPR004869 (PFAM); G3DSA:1.20.1640.10 (GENE3D); IPR023908 (TIGRFAM); G3DSA:1.10.287.950 (GENE3D); mobidb-lite (MOBIDB_LITE); mobidb-lite (MOBIDB_LITE); PTHR33406 (PANTHER); PTHR33406:SF6 (PANTHER); IPR000731 (PROSITE_PROFILES); SSF82866 (SUPERFAMILY); SSF82866 (SUPERFAMILY)	C:GO:0016020	C:membrane
TRUE	INTERPRO, BLASTED, MAPPED, ANNOTATED	GFP09715.1	NAD(P)H-dependent glycerol-3-phosphate dehydrogenase	339	9	0	99.5	9	P:GO:0005975; P:GO:0006650; P:GO:0008654; P:GO:0046167; P:GO:0046168; F:GO:0004367; F:GO:0051287; F:GO:0106257; C:GO:0009331	P:carbohydrate metabolic process; P:glycerophospholipid metabolic process; P:phospholipid biosynthetic process; P:glycerol-3-phosphate biosynthetic process; P:glycerol-3-phosphate catabolic process; F:glycerol-3-phosphate dehydrogenase [NAD+] activity; F:NAD binding; F:glycerol-3-phosphate dehydrogenase [NADP+] activity; C:glycerol-3-phosphate dehydrogenase complex	EC:1.1.1.8; EC:1.1.1.94	Glycerol-3-phosphate dehydrogenase (NAD(+)); Glycerol-3-phosphate dehydrogenase (NAD(P)(+))	IPR006168 (PRINTS); IPR013328 (G3DSA:1.10.1040.GENE3D); IPR006168 (PIRSF); IPR006109 (PFAM); IPR011128 (PFAM); G3DSA:3.40.50.720 (GENE3D); IPR006168 (PANTHER); PTHR11728:SF1 (PANTHER); IPR006168 (PROSITE_PATTERNS); IPR006168 (HAMAP); IPR008927 (SUPERFAMILY); IPR036291 (SUPERFAMILY)	P:GO:0005975; P:GO:0006072; P:GO:0046168; F:GO:0004367; F:GO:0016491; F:GO:0016616; F:GO:0051287; C:GO:0009331	P:carbohydrate metabolic process; P:glycerol-3-phosphate metabolic process; P:glycerol-3-phosphate catabolic process; F:glycerol-3-phosphate dehydrogenase [NAD+] activity; F:oxidoreductase activity; F:oxidoreductase activity, acting on the CH-OH group of donors, NAD or NADP as acceptor; F:NAD binding; C:glycerol-3-phosphate dehydrogenase complex
TRUE	INTERPRO, BLASTED	GFP09930.1	iron-sulfur cluster biosynthesis family protein	132	20	2.04355e-94	89.22						IPR000361 (PFAM); IPR035903 (G3DSA:2.60.300.GENE3D); IPR035903 (SUPERFAMILY)	no GO terms	no GO terms
TRUE	INTERPRO, BLASTED, MAPPED, ANNOTATED	GFP09959.1	acyl carrier protein	80	17	3.61837e-48	74.16	3	P:GO:0006633; F:GO:0000036; C:GO:0005737	P:fatty acid biosynthetic process; F:acyl carrier activity; C:cytoplasm			IPR036736 (G3DSA:1.10.1200.GENE3D); IPR009081 (PFAM); PTHR20863:SF62 (PANTHER); IPR003231 (PANTHER); IPR009081 (PROSITE_PROFILES); IPR003231 (HAMAP); IPR036736 (SUPERFAMILY)	P:GO:0006633	P:fatty acid biosynthetic process
TRUE	INTERPRO, BLASTED, MAPPED, ANNOTATED	GFP10060.1	thioredoxin	106	19	3.52736e-75	81.22	1	F:GO:0016853	F:isomerase activity	EC:5	Isomerases	G3DSA:3.40.30.10 (GENE3D); IPR013766 (PFAM); PTHR45663:SF6 (PANTHER); PTHR45663 (PANTHER); IPR013766 (PROSITE_PROFILES); cd02947 (CDD); IPR036249 (SUPERFAMILY)	no GO terms	no GO terms
TRUE	INTERPRO, BLASTED, MAPPED, ANNOTATED	GFP10072.1	Oligopeptide-binding protein AppA	581	20	0	94.14	2	P:GO:0055085; C:GO:0043190	P:transmembrane transport; C:ATP-binding cassette (ABC) transporter complex			G3DSA:3.10.105.10 (GENE3D); G3DSA:3.40.190.10 (GENE3D); IPR030678 (PIRSF); IPR000914 (PFAM); IPR039424 (PANTHER); PS51257 (PROSITE_PROFILES); cd08510 (CDD); SSF53850 (SUPERFAMILY)	P:GO:0055085; C:GO:0043190	P:transmembrane transport; C:ATP-binding cassette (ABC) transporter complex
TRUE	INTERPRO, BLASTED, MAPPED, ANNOTATED	GFP10108.1	flavodoxin	148	6	3.07477e-105	99.77	3	P:GO:0022900; F:GO:0009055; F:GO:0010181	P:electron transport chain; F:electron transfer activity; F:FMN binding	EC:1	Oxidoreductases	IPR001094 (PRINTS); IPR029039 (G3DSA:3.40.50.GENE3D); IPR010087 (TIGRFAM); IPR008254 (PFAM); PTHR42809 (PANTHER); PTHR42809:SF1 (PANTHER); IPR008254 (PROSITE_PROFILES); IPR029039 (SUPERFAMILY)	F:GO:0010181	F:FMN binding
TRUE	INTERPRO, BLASTED	GFP10191.1	YueI family protein	155	20	2.72914e-115	99.02						IPR029064 (G3DSA:3.30.1330.GENE3D); IPR012543 (PFAM); mobidb-lite (MOBIDB_LITE); SSF160515 (SUPERFAMILY)	no GO terms	no GO terms
TRUE	INTERPRO, BLASTED, MAPPED, ANNOTATED	GFP10335.1	Phosphate-binding protein PstS 1	288	20	0	99.34	3	P:GO:0006817; F:GO:0042301; C:GO:0005886	P:phosphate ion transport; F:phosphate ion binding; C:plasma membrane			G3DSA:3.40.190.10 (GENE3D); IPR024370 (PFAM); IPR011862 (TIGRFAM); G3DSA:3.40.190.10 (GENE3D); PTHR30570:SF4 (PANTHER); PTHR30570 (PANTHER); PS51257 (PROSITE_PROFILES); cd13653 (CDD); SSF53850 (SUPERFAMILY)	F:GO:0042301	F:phosphate ion binding
TRUE	INTERPRO, BLASTED	GFP10540.1	Conserved domain protein	119	20	6.27669e-87	97.51						no IPS match	no IPS match	no IPS match
TRUE	INTERPRO, BLASTED, MAPPED, ANNOTATED	GFP10545.1	30S ribosomal protein S13	116	8	5.01204e-80	99.78	5	P:GO:0006412; F:GO:0000049; F:GO:0003735; F:GO:0019843; C:GO:0005840	P:translation; F:tRNA binding; F:structural constituent of ribosome; F:rRNA binding; C:ribosome			IPR019980 (TIGRFAM); G3DSA:1.10.8.50 (GENE3D); IPR001892 (PIRSF); IPR027437 (G3DSA:4.10.910.GENE3D); IPR001892 (PFAM); mobidb-lite (MOBIDB_LITE); PTHR10871 (PANTHER); IPR019980 (PTHR10871:PANTHER); IPR018269 (PROSITE_PATTERNS); IPR001892 (HAMAP); IPR001892 (PROSITE_PROFILES); IPR010979 (SUPERFAMILY)	P:GO:0006412; F:GO:0003676; F:GO:0003723; F:GO:0003735; C:GO:0005840	P:translation; F:nucleic acid binding; F:RNA binding; F:structural constituent of ribosome; C:ribosome
TRUE	INTERPRO, BLASTED, MAPPED, ANNOTATED	GFP10553.1	50S ribosomal protein L6	176	9	8.37588e-127	99.37	4	P:GO:0006412; F:GO:0003735; F:GO:0019843; C:GO:0005840	P:translation; F:structural constituent of ribosome; F:rRNA binding; C:ribosome			IPR019906 (PRINTS); IPR019906 (TIGRFAM); IPR020040 (PFAM); IPR036789 (G3DSA:3.90.930.GENE3D); IPR000702 (PIRSF); IPR036789 (G3DSA:3.90.930.GENE3D); IPR000702 (PANTHER); IPR019906 (PTHR11655:PANTHER); IPR002358 (PROSITE_PATTERNS); IPR019906 (HAMAP); IPR036789 (SUPERFAMILY); IPR036789 (SUPERFAMILY)	P:GO:0006412; F:GO:0003735; F:GO:0019843; C:GO:0005840	P:translation; F:structural constituent of ribosome; F:rRNA binding; C:ribosome
TRUE	INTERPRO, BLASTED, MAPPED, ANNOTATED	GFP10604.1	DNA polymerase III subunit beta	376	14	0	99.78	8	P:GO:0006260; P:GO:0071897; P:GO:0090305; F:GO:0003677; F:GO:0003887; F:GO:0008408; C:GO:0005737; C:GO:0009360	P:DNA replication; P:DNA biosynthetic process; P:nucleic acid phosphodiester bond hydrolysis; F:DNA binding; F:DNA-directed DNA polymerase activity; F:3'-5' exonuclease activity; C:cytoplasm; C:DNA polymerase III complex	EC:3.1; EC:2.7.7.7	Acting on ester bonds; DNA-directed DNA polymerase	IPR022637 (PFAM); IPR022635 (PFAM); G3DSA:3.10.150.10 (GENE3D); IPR001001 (TIGRFAM); IPR022634 (PFAM); IPR001001 (PIRSF); G3DSA:3.70.10.10 (GENE3D); IPR001001 (PANTHER); IPR001001 (CDD); SSF55979 (SUPERFAMILY); SSF55979 (SUPERFAMILY); SSF55979 (SUPERFAMILY)	P:GO:0006260; F:GO:0003677; F:GO:0003887; F:GO:0008408; C:GO:0009360	P:DNA replication; F:DNA binding; F:DNA-directed DNA polymerase activity; F:3'-5' exonuclease activity; C:DNA polymerase III complex
TRUE	INTERPRO, BLASTED, MAPPED, ANNOTATED	GFP10610.1	single-stranded DNA-binding protein	172	20	7.72205e-125	81.72	4	P:GO:0006260; P:GO:0006281; P:GO:0006310; F:GO:0003697	P:DNA replication; P:DNA repair; P:DNA recombination; F:single-stranded DNA binding			IPR011344 (TIGRFAM); IPR000424 (PFAM); G3DSA:2.40.50.140 (GENE3D); IPR011344 (PIRSF); mobidb-lite (MOBIDB_LITE); mobidb-lite (MOBIDB_LITE); IPR011344 (PANTHER); PTHR10302:SF0 (PANTHER); IPR000424 (PROSITE_PROFILES); IPR011344 (HAMAP); IPR000424 (CDD); IPR012340 (SUPERFAMILY)	P:GO:0006260; F:GO:0003697	P:DNA replication; F:single-stranded DNA binding
TRUE	INTERPRO, BLASTED, MAPPED, ANNOTATED	GFP10621.1	YlxR family protein	91	12	2.17369e-62	99.12	1	F:GO:0003677	F:DNA binding			IPR035931 (G3DSA:3.30.1230.GENE3D); IPR007393 (PFAM); IPR037465 (PANTHER); IPR037465 (CDD); IPR035931 (SUPERFAMILY)	no GO terms	no GO terms
TRUE	INTERPRO, BLASTED, MAPPED, ANNOTATED	GFP10629.1	ribosome recycling factor	185	8	4.12863e-133	99.59	2	P:GO:0006415; C:GO:0005737	P:translational termination; C:cytoplasm			Coil (COILS); IPR036191 (G3DSA:1.10.132.GENE3D); IPR023584 (PFAM); IPR002661 (TIGRFAM); G3DSA:3.30.1360.40 (GENE3D); mobidb-lite (MOBIDB_LITE); IPR002661 (PANTHER); PTHR20982:SF3 (PANTHER); IPR002661 (HAMAP); IPR002661 (CDD); IPR036191 (SUPERFAMILY)	P:GO:0006412	P:translation
TRUE	INTERPRO, BLASTED, MAPPED, ANNOTATED	GFP10690.1	peptide ABC transporter substrate-binding protein	540	20	0	94.88	2	P:GO:0055085; C:GO:0043190	P:transmembrane transport; C:ATP-binding cassette (ABC) transporter complex			IPR030678 (PIRSF); G3DSA:3.10.105.10 (GENE3D); G3DSA:3.90.76.10 (GENE3D); IPR000914 (PFAM); G3DSA:3.40.190.10 (GENE3D); PTHR30290:SF10 (PANTHER); IPR039424 (PANTHER); PS51257 (PROSITE_PROFILES); cd08504 (CDD); SSF53850 (SUPERFAMILY)	P:GO:0055085; C:GO:0043190	P:transmembrane transport; C:ATP-binding cassette (ABC) transporter complex
TRUE	INTERPRO, BLASTED, MAPPED, ANNOTATED	GFP10730.1	GAF domain-containing protein	151	10	9.96879e-112	99.67	4	P:GO:0016310; F:GO:0005515; F:GO:0016301; F:GO:0033745	P:phosphorylation; F:protein binding; F:kinase activity; F:L-methionine-(R)-S-oxide reductase activity	EC:2.7; EC:1.8.4.14	Transferring phosphorus-containing groups; L-methionine (R)-S-oxide reductase	IPR029016 (G3DSA:3.30.450.GENE3D); IPR003018 (PFAM); PTHR21021 (PANTHER); PTHR21021:SF15 (PANTHER); SSF55781 (SUPERFAMILY)	F:GO:0005515	F:protein binding
TRUE	INTERPRO, BLASTED, MAPPED, ANNOTATED	GFP10878.1	DAK2 domain-containing protein	553	20	0	99.79	3	P:GO:0006071; P:GO:0016310; F:GO:0004371	P:glycerol metabolic process; P:phosphorylation; F:glycerone kinase activity	EC:2.7.1.29	Glycerone kinase	Coil (COILS); IPR033470 (PFAM); IPR004007 (PFAM); IPR019986 (TIGRFAM); IPR036117 (G3DSA:1.25.40.GENE3D); PTHR33434 (PANTHER); PTHR33434:SF4 (PANTHER); IPR004007 (PROSITE_PROFILES); IPR036117 (SUPERFAMILY)	P:GO:0006071; F:GO:0004371	P:glycerol metabolic process; F:glycerone kinase activity
TRUE	INTERPRO, BLASTED	GFP10945.1	hypothetical protein	261	20	0	97.64						no IPS match	no IPS match	no IPS match
TRUE	INTERPRO, BLASTED, MAPPED, ANNOTATED	GFP10959.1	Peptide methionine sulfoxide reductase MsrB	141	12	9.43058e-104	98.56	3	P:GO:0006979; P:GO:0030091; F:GO:0033743	P:response to oxidative stress; P:protein repair; F:peptide-methionine (R)-S-oxide reductase activity	EC:1.8.4.12	Peptide-methionine (R)-S-oxide reductase	IPR002579 (TIGRFAM); IPR002579 (PFAM); G3DSA:2.170.150.20 (GENE3D); IPR028427 (PANTHER); PTHR10173:SF55 (PANTHER); IPR002579 (PROSITE_PROFILES); IPR002579 (HAMAP); IPR011057 (SUPERFAMILY)	P:GO:0006979; P:GO:0030091; F:GO:0016671; F:GO:0033743	P:response to oxidative stress; P:protein repair; F:oxidoreductase activity, acting on a sulfur group of donors, disulfide as acceptor; F:peptide-methionine (R)-S-oxide reductase activity
TRUE	INTERPRO, BLASTED, MAPPED, ANNOTATED	GFP10966.1	4-oxalocrotonate tautomerase	59	7	2.01082e-39	97.53	2	P:GO:0006725; F:GO:0016853	P:cellular aromatic compound metabolic process; F:isomerase activity	EC:5	Isomerases	IPR014347 (G3DSA:3.30.429.GENE3D); IPR004370 (PFAM); IPR018191 (TIGRFAM); PTHR35530:SF1 (PANTHER); PTHR35530 (PANTHER); IPR014347 (SUPERFAMILY)	P:GO:0006725; F:GO:0016853	P:cellular aromatic compound metabolic process; F:isomerase activity
TRUE	INTERPRO, BLASTED, MAPPED, ANNOTATED	GFP10973.1	elongation factor P	189	20	9.34977e-141	87.31	3	P:GO:0006414; F:GO:0003746; C:GO:0005737	P:translational elongation; F:translation elongation factor activity; C:cytoplasm			IPR020599 (PIRSF); IPR013185 (PFAM); IPR001059 (PFAM); G3DSA:2.40.50.140 (GENE3D); IPR015365 (PFAM); IPR014722 (G3DSA:2.30.30.GENE3D); IPR011768 (TIGRFAM); G3DSA:2.40.50.140 (GENE3D); IPR020599 (PANTHER); PTHR30053:SF1 (PANTHER); IPR013852 (PROSITE_PATTERNS); IPR011768 (HAMAP); IPR001059 (CDD); IPR015365 (CDD); IPR012340 (SUPERFAMILY); IPR012340 (SUPERFAMILY); IPR008991 (SUPERFAMILY)	P:GO:0006414; P:GO:0043043; F:GO:0003746; C:GO:0005737	P:translational elongation; P:peptide biosynthetic process; F:translation elongation factor activity; C:cytoplasm
TRUE	INTERPRO, BLASTED, MAPPED, ANNOTATED	GFP10975.1	transcription antitermination factor NusB	130	18	3.60938e-92	99.24	3	P:GO:0006355; P:GO:0031564; F:GO:0003723	P:regulation of transcription, DNA-templated; P:transcription antitermination; F:RNA binding			Coil (COILS); IPR011605 (TIGRFAM); IPR006027 (PFAM); IPR035926 (G3DSA:1.10.940.GENE3D); IPR011605 (PANTHER); IPR035926 (SUPERFAMILY)	P:GO:0006353; P:GO:0006355; F:GO:0003723	P:DNA-templated transcription, termination; P:regulation of transcription, DNA-templated; F:RNA binding
TRUE	INTERPRO, BLASTED	GFP11030.1	DUF2969 domain-containing protein	75	8	2.50063e-49	98.83						IPR021351 (PFAM)	no GO terms	no GO terms
TRUE	INTERPRO, BLASTED, MAPPED, ANNOTATED	GFP11134.1	glucose-6-phosphate isomerase	446	20	0	99.65	4	P:GO:0006094; P:GO:0006096; F:GO:0004347; C:GO:0005737	P:gluconeogenesis; P:glycolytic process; F:glucose-6-phosphate isomerase activity; C:cytoplasm	EC:5.3.1.9	Glucose-6-phosphate isomerase	IPR001672 (PRINTS); G3DSA:3.40.50.10490 (GENE3D); IPR001672 (PFAM); G3DSA:3.40.50.10490 (GENE3D); IPR001672 (PANTHER); PTHR11469:SF1 (PANTHER); IPR018189 (PROSITE_PATTERNS); IPR018189 (PROSITE_PATTERNS); IPR001672 (HAMAP); IPR001672 (PROSITE_PROFILES); IPR035482 (CDD); IPR035476 (CDD); SSF53697 (SUPERFAMILY)	P:GO:0006094; P:GO:0006096; F:GO:0004347	P:gluconeogenesis; P:glycolytic process; F:glucose-6-phosphate isomerase activity
TRUE	INTERPRO, BLASTED, MAPPED, ANNOTATED	GFP11205.1	Manganese ABC transporter substrate-binding lipoprotein	307	20	0	99.7	3	P:GO:0007155; P:GO:0030001; F:GO:0046872	P:cell adhesion; P:metal ion transport; F:metal ion binding			IPR006128 (PRINTS); IPR006129 (PRINTS); G3DSA:3.40.50.1980 (GENE3D); IPR006127 (PFAM); G3DSA:3.40.50.1980 (GENE3D); PTHR42953 (PANTHER); SSF53807 (SUPERFAMILY)	P:GO:0007155; P:GO:0030001; F:GO:0046872	P:cell adhesion; P:metal ion transport; F:metal ion binding
TRUE	INTERPRO, BLASTED, MAPPED	GFP11269.1	extracellular solute-binding protein	408	20	0	83.05	1	P:GO:0055085	P:transmembrane transport			IPR006059 (PFAM); G3DSA:3.40.190.10 (GENE3D); G3DSA:3.40.190.10 (GENE3D); PTHR30061 (PANTHER); PS51257 (PROSITE_PROFILES); SSF53850 (SUPERFAMILY)	no GO terms	no GO terms
TRUE	INTERPRO, BLASTED	GFP11281.1	Conserved protein	160	9	1.28784e-115	99.35						no IPS match	no IPS match	no IPS match
TRUE	INTERPRO, BLASTED, MAPPED, ANNOTATED	GFP11332.1	HU family DNA-binding protein	91	9	3.38404e-61	96.6	2	P:GO:0030261; F:GO:0003677	P:chromosome condensation; F:DNA binding			IPR000119 (PRINTS); IPR010992 (G3DSA:4.10.520.GENE3D); IPR000119 (PFAM); IPR000119 (PANTHER); PTHR33175:SF3 (PANTHER); IPR020816 (PROSITE_PATTERNS); cd13831 (CDD); IPR010992 (SUPERFAMILY)	F:GO:0003677	F:DNA binding
TRUE	INTERPRO, BLASTED, MAPPED, ANNOTATED	GFP11344.1	phosphoglycerate kinase	403	14	0	99.88	4	P:GO:0006096; F:GO:0004618; F:GO:0005524; C:GO:0005737	P:glycolytic process; F:phosphoglycerate kinase activity; F:ATP binding; C:cytoplasm	EC:2.7.2.3	Phosphoglycerate kinase	IPR001576 (PRINTS); IPR001576 (PIRSF); IPR015824 (G3DSA:3.40.50.GENE3D); IPR001576 (PFAM); IPR015824 (G3DSA:3.40.50.GENE3D); IPR001576 (PANTHER); PTHR11406:SF23 (PANTHER); IPR015911 (PROSITE_PATTERNS); IPR001576 (HAMAP); IPR001576 (CDD); IPR036043 (SUPERFAMILY)	P:GO:0006096; F:GO:0004618	P:glycolytic process; F:phosphoglycerate kinase activity
TRUE	INTERPRO, BLASTED, MAPPED, ANNOTATED	GFP11440.1	General stress protein A	280	20	0	98.56	1	F:GO:0016757	F:glycosyltransferase activity	EC:2.4	Glycosyltransferases	IPR002495 (PFAM); IPR029044 (G3DSA:3.90.550.GENE3D); PTHR13778:SF48 (PANTHER); PTHR13778 (PANTHER); cd04194 (CDD); IPR029044 (SUPERFAMILY)	F:GO:0016757	F:glycosyltransferase activity
TRUE	INTERPRO, BLASTED, MAPPED, ANNOTATED	GFP11553.1	50S ribosomal protein L11	141	6	4.20059e-98	99.29	4	P:GO:0006412; F:GO:0003735; F:GO:0070180; C:GO:0005840	P:translation; F:structural constituent of ribosome; F:large ribosomal subunit rRNA binding; C:ribosome			IPR020783 (PFAM); IPR036796 (G3DSA:3.30.1550.GENE3D); IPR006519 (TIGRFAM); IPR020784 (PFAM); IPR036769 (G3DSA:1.10.10.GENE3D); PTHR11661:SF10 (PANTHER); IPR000911 (PANTHER); IPR020785 (PROSITE_PATTERNS); IPR000911 (HAMAP); IPR000911 (CDD); IPR036796 (SUPERFAMILY); IPR036769 (SUPERFAMILY)	P:GO:0006412; F:GO:0003735; C:GO:0005840	P:translation; F:structural constituent of ribosome; C:ribosome
TRUE	INTERPRO, BLASTED, MAPPED, ANNOTATED	GFP11619.1	Neutral endopeptidase	647	20	0	99.72	5	P:GO:0005975; P:GO:0006508; F:GO:0004222; F:GO:0004553; F:GO:0046872	P:carbohydrate metabolic process; P:proteolysis; F:metalloendopeptidase activity; F:hydrolase activity, hydrolyzing O-glycosyl compounds; F:metal ion binding	EC:3.4.24; EC:3.2.1	Acting on peptide bonds (peptidases); Glycosylases	IPR018497 (PRINTS); IPR008753 (PFAM); IPR042089 (G3DSA:1.10.1380.GENE3D); IPR018497 (PFAM); IPR024079 (G3DSA:3.40.390.GENE3D); PTHR11733:SF211 (PANTHER); IPR000718 (PANTHER); IPR001579 (PROSITE_PATTERNS); IPR000718 (PROSITE_PROFILES); IPR000718 (CDD); SSF55486 (SUPERFAMILY)	P:GO:0005975; P:GO:0006508; F:GO:0004222; F:GO:0004553; F:GO:0008237	P:carbohydrate metabolic process; P:proteolysis; F:metalloendopeptidase activity; F:hydrolase activity, hydrolyzing O-glycosyl compounds; F:metallopeptidase activity
TRUE	INTERPRO, BLASTED, MAPPED, ANNOTATED	GFP11630.1	trigger factor	443	20	0	99.56	7	P:GO:0000413; P:GO:0006457; P:GO:0007049; P:GO:0015031; P:GO:0051301; F:GO:0003755; C:GO:0005737	P:protein peptidyl-prolyl isomerization; P:protein folding; P:cell cycle; P:protein transport; P:cell division; F:peptidyl-prolyl cis-trans isomerase activity; C:cytoplasm	EC:5.2.1.8	Peptidylprolyl isomerase	Coil (COILS); Coil (COILS); Coil (COILS); IPR005215 (TIGRFAM); IPR005215 (PIRSF); IPR001179 (PFAM); IPR036611 (G3DSA:3.30.70.GENE3D); IPR008881 (PFAM); G3DSA:3.10.50.40 (GENE3D); IPR008880 (PFAM); IPR037041 (G3DSA:1.10.3120.GENE3D); IPR005215 (PANTHER); PTHR30560:SF3 (PANTHER); IPR001179 (PROSITE_PROFILES); IPR005215 (HAMAP); SSF54534 (SUPERFAMILY); IPR036611 (SUPERFAMILY); IPR027304 (SUPERFAMILY)	P:GO:0006457; P:GO:0015031; F:GO:0003755	P:protein folding; P:protein transport; F:peptidyl-prolyl cis-trans isomerase activity
TRUE	INTERPRO, BLASTED, MAPPED, ANNOTATED	GFP11808.1	MMPL family transporter	1202	20	0	98.38	3	F:GO:0004309; C:GO:0005886; C:GO:0016021	F:exopolyphosphatase activity; C:plasma membrane; C:integral component of membrane	EC:3.6.1.11	Exopolyphosphatase	Coil (COILS); IPR004869 (PFAM); IPR023908 (TIGRFAM); G3DSA:1.20.1640.10 (GENE3D); G3DSA:1.10.287.950 (GENE3D); mobidb-lite (MOBIDB_LITE); mobidb-lite (MOBIDB_LITE); mobidb-lite (MOBIDB_LITE); PTHR33406:SF6 (PANTHER); PTHR33406 (PANTHER); IPR000731 (PROSITE_PROFILES); SSF82866 (SUPERFAMILY); IPR011049 (SUPERFAMILY); SSF82866 (SUPERFAMILY)	C:GO:0016020	C:membrane
TRUE	INTERPRO, BLASTED	GFP11821.1	MULTISPECIES: hypothetical protein	72	15	1.05473e-47	77.96						no IPS match	no IPS match	no IPS match
TRUE	INTERPRO, BLASTED	GFP11830.1	iron-sulfur cluster biosynthesis family protein	134	20	6.08209e-96	87.19						IPR035903 (G3DSA:2.60.300.GENE3D); IPR000361 (PFAM); IPR035903 (SUPERFAMILY)	no GO terms	no GO terms
TRUE	INTERPRO, BLASTED, MAPPED, ANNOTATED	GFP11854.1	Beta-N-acetylhexosaminidase	544	7	0	99.5	3	P:GO:0005975; F:GO:0004563; F:GO:0102148	P:carbohydrate metabolic process; F:beta-N-acetylhexosaminidase activity; F:N-acetyl-beta-D-galactosaminidase activity	EC:3.2.1.52	Beta-N-acetylhexosaminidase	IPR001764 (PFAM); IPR036962 (G3DSA:3.20.20.GENE3D); PTHR30480 (PANTHER); PTHR30480:SF13 (PANTHER); IPR017853 (SUPERFAMILY)	P:GO:0005975; F:GO:0004553	P:carbohydrate metabolic process; F:hydrolase activity, hydrolyzing O-glycosyl compounds
TRUE	INTERPRO, BLASTED	GFP14543.1	Conserved protein	79	8	3.52096e-54	99.37						no IPS match	no IPS match	no IPS match
TRUE	INTERPRO, BLASTED	GFP14594.1	Conserved domain protein	119	20	4.82279e-87	97.51						no IPS match	no IPS match	no IPS match
TRUE	INTERPRO, BLASTED, MAPPED, ANNOTATED	GFP14629.1	peptide ABC transporter substrate-binding protein	540	20	0	94.83	2	P:GO:0055085; C:GO:0043190	P:transmembrane transport; C:ATP-binding cassette (ABC) transporter complex			G3DSA:3.90.76.10 (GENE3D); IPR030678 (PIRSF); G3DSA:3.40.190.10 (GENE3D); IPR000914 (PFAM); G3DSA:3.10.105.10 (GENE3D); PTHR30290:SF10 (PANTHER); IPR039424 (PANTHER); PS51257 (PROSITE_PROFILES); cd08504 (CDD); SSF53850 (SUPERFAMILY)	P:GO:0055085; C:GO:0043190	P:transmembrane transport; C:ATP-binding cassette (ABC) transporter complex
TRUE	INTERPRO, BLASTED, MAPPED, ANNOTATED	GFP14677.1	MucBP domain-containing protein	229	20	7.7621e-168	91.13	3	C:GO:0005576; C:GO:0005618; C:GO:0016021	C:extracellular region; C:cell wall; C:integral component of membrane			G3DSA:2.60.40.4300 (GENE3D); IPR009459 (PFAM); IPR041495 (PFAM); G3DSA:3.10.20.320 (GENE3D); mobidb-lite (MOBIDB_LITE); mobidb-lite (MOBIDB_LITE)	no GO terms	no GO terms
TRUE	INTERPRO, BLASTED, MAPPED	GFP14681.1	extracellular solute-binding protein	408	20	0	83.05	1	P:GO:0055085	P:transmembrane transport			G3DSA:3.40.190.10 (GENE3D); G3DSA:3.40.190.10 (GENE3D); IPR006059 (PFAM); PTHR30061 (PANTHER); PS51257 (PROSITE_PROFILES); SSF53850 (SUPERFAMILY)	no GO terms	no GO terms
TRUE	INTERPRO, BLASTED	GFP14711.1	ACT domain-containing protein	89	20	3.4782e-60	77.28						G3DSA:3.30.70.260 (GENE3D); PF13740 (PFAM); PTHR34875:SF6 (PANTHER); PTHR34875 (PANTHER); IPR022986 (HAMAP); IPR002912 (PROSITE_PROFILES); IPR022986 (CDD); SSF55021 (SUPERFAMILY)	no GO terms	no GO terms
TRUE	INTERPRO, BLASTED, MAPPED, ANNOTATED	GFP14882.1	Penicillin-binding protein 2B	106	20	2.29449e-72	99.2	2	F:GO:0008658; C:GO:0016021	F:penicillin binding; C:integral component of membrane			IPR005543 (PFAM); IPR005543 (PROSITE_PROFILES); cd06575 (CDD); SSF54184 (SUPERFAMILY); SSF54184 (SUPERFAMILY)	no GO terms	no GO terms
TRUE	INTERPRO, BLASTED, MAPPED, ANNOTATED	GFP14891.1	Oligopeptide-binding protein AppA	583	20	0	94.15	2	P:GO:0055085; C:GO:0043190	P:transmembrane transport; C:ATP-binding cassette (ABC) transporter complex			G3DSA:3.40.190.10 (GENE3D); G3DSA:3.10.105.10 (GENE3D); IPR030678 (PIRSF); IPR000914 (PFAM); IPR039424 (PANTHER); PS51257 (PROSITE_PROFILES); cd08510 (CDD); SSF53850 (SUPERFAMILY)	P:GO:0055085; C:GO:0043190	P:transmembrane transport; C:ATP-binding cassette (ABC) transporter complex
TRUE	INTERPRO, BLASTED, MAPPED, ANNOTATED	GFP14898.1	30S ribosomal protein S21	58	5	9.32417e-37	97.93	3	P:GO:0006412; F:GO:0003735; C:GO:0005840	P:translation; F:structural constituent of ribosome; C:ribosome			IPR001911 (PRINTS); IPR038380 (G3DSA:1.20.5.GENE3D); IPR001911 (TIGRFAM); IPR001911 (PFAM); PTHR21109:SF15 (PANTHER); IPR001911 (PANTHER); IPR018278 (PROSITE_PATTERNS); IPR001911 (HAMAP)	P:GO:0006412; F:GO:0003735; C:GO:0005840	P:translation; F:structural constituent of ribosome; C:ribosome
TRUE	INTERPRO, BLASTED, MAPPED, ANNOTATED	GFP14958.1	Protein/nucleic acid deglycase 3	194	18	1.75543e-143	96.4	3	P:GO:0006508; F:GO:0008233; C:GO:0016021	P:proteolysis; F:peptidase activity; C:integral component of membrane	EC:3.4	Acting on peptide bonds (peptidases)	IPR002818 (PFAM); IPR006287 (TIGRFAM); IPR029062 (G3DSA:3.40.50.GENE3D); PTHR48094 (PANTHER); PTHR48094:SF12 (PANTHER); cd03135 (CDD); IPR029062 (SUPERFAMILY)	no GO terms	no GO terms
TRUE	INTERPRO, BLASTED, MAPPED, ANNOTATED	GFP15078.1	PTS system beta-glucoside-specific EIIBCA component	644	20	0	73.46	8	P:GO:0009401; P:GO:0016310; P:GO:0034219; F:GO:0008982; F:GO:0016301; F:GO:0103111; C:GO:0005886; C:GO:0016021	P:phosphoenolpyruvate-dependent sugar phosphotransferase system; P:phosphorylation; P:carbohydrate transmembrane transport; F:protein-N(PI)-phosphohistidine-sugar phosphotransferase activity; F:kinase activity; F:D-glucosamine PTS permease activity; C:plasma membrane; C:integral component of membrane	EC:7; EC:2.7.1.69	Translocases; Transferring phosphorus-containing groups	IPR003352 (PFAM); IPR011055 (G3DSA:2.70.70.GENE3D); IPR036878 (G3DSA:3.30.1360.GENE3D); IPR001127 (PFAM); IPR001127 (TIGRFAM); IPR018113 (PFAM); PTHR30175:SF1 (PANTHER); PTHR30175 (PANTHER); PTHR30175 (PANTHER); PTHR30175:SF1 (PANTHER); IPR018113 (PROSITE_PATTERNS); IPR001127 (PROSITE_PATTERNS); IPR001996 (PROSITE_PROFILES); IPR001127 (PROSITE_PROFILES); IPR013013 (PROSITE_PROFILES); IPR018113 (C…	P:GO:0009401; F:GO:0008982; C:GO:0016020	P:phosphoenolpyruvate-dependent sugar phosphotransferase system; F:protein-N(PI)-phosphohistidine-sugar phosphotransferase activity; C:membrane
TRUE	INTERPRO, BLASTED	GFP15558.1	YlbF family regulator	116	10	4.97072e-79	99.48						IPR023378 (G3DSA:1.20.1500.GENE3D); IPR010368 (PFAM); IPR010368 (HAMAP); IPR023378 (SUPERFAMILY)	no GO terms	no GO terms
TRUE	INTERPRO, BLASTED	GFP15612.1	DUF1002 domain-containing protein	314	20	0	99.27						IPR009343 (PFAM)	no GO terms	no GO terms
TRUE	INTERPRO, BLASTED	GFP15684.1	cell surface protein	352	20	0	99.73						IPR024968 (PFAM)	no GO terms	no GO terms
TRUE	INTERPRO, BLASTED, MAPPED, ANNOTATED	GFP15883.1	ABC transporter permease	266	20	0	96.13	2	C:GO:0005886; C:GO:0016021	C:plasma membrane; C:integral component of membrane			IPR025857 (PFAM)	no GO terms	no GO terms
TRUE	INTERPRO, BLASTED, MAPPED, ANNOTATED	GFP15962.1	30S ribosomal protein S4	203	13	3.09259e-151	99.2	4	P:GO:0006412; F:GO:0003735; F:GO:0019843; C:GO:0015935	P:translation; F:structural constituent of ribosome; F:rRNA binding; C:small ribosomal subunit			Coil (COILS); IPR036986 (G3DSA:3.10.290.GENE3D); IPR001912 (PFAM); IPR002942 (PFAM); IPR005709 (TIGRFAM); G3DSA:1.10.1050.10 (GENE3D); mobidb-lite (MOBIDB_LITE); IPR022801 (PANTHER); IPR005709 (PTHR11831:PANTHER); IPR018079 (PROSITE_PATTERNS); PS50889 (PROSITE_PROFILES); IPR005709 (HAMAP); IPR002942 (CDD); SSF55174 (SUPERFAMILY)	P:GO:0006412; F:GO:0003723; F:GO:0003735; F:GO:0019843; C:GO:0015935	P:translation; F:RNA binding; F:structural constituent of ribosome; F:rRNA binding; C:small ribosomal subunit
TRUE	INTERPRO, BLASTED, MAPPED, ANNOTATED	GFP16036.1	Manganese ABC transporter substrate-binding lipoprotein	307	20	0	99.7	3	P:GO:0007155; P:GO:0030001; F:GO:0046872	P:cell adhesion; P:metal ion transport; F:metal ion binding			IPR006128 (PRINTS); IPR006129 (PRINTS); G3DSA:3.40.50.1980 (GENE3D); IPR006127 (PFAM); G3DSA:3.40.50.1980 (GENE3D); PTHR42953 (PANTHER); SSF53807 (SUPERFAMILY)	P:GO:0007155; P:GO:0030001; F:GO:0046872	P:cell adhesion; P:metal ion transport; F:metal ion binding
TRUE	INTERPRO, BLASTED, MAPPED, ANNOTATED	GFP16083.1	General stress protein A	258	20	0	98.91	1	F:GO:0016757	F:glycosyltransferase activity	EC:2.4	Glycosyltransferases	IPR002495 (PFAM); IPR029044 (G3DSA:3.90.550.GENE3D); PTHR13778:SF48 (PANTHER); PTHR13778 (PANTHER); cd04194 (CDD); IPR029044 (SUPERFAMILY)	F:GO:0016757	F:glycosyltransferase activity
TRUE	INTERPRO, BLASTED, MAPPED, ANNOTATED	GFP16335.1	HU family DNA-binding protein	91	9	3.02558e-61	96.6	2	P:GO:0030261; F:GO:0003677	P:chromosome condensation; F:DNA binding			IPR000119 (PRINTS); IPR010992 (G3DSA:4.10.520.GENE3D); IPR000119 (PFAM); PTHR33175:SF3 (PANTHER); IPR000119 (PANTHER); IPR020816 (PROSITE_PATTERNS); cd13831 (CDD); IPR010992 (SUPERFAMILY)	F:GO:0003677	F:DNA binding
TRUE	INTERPRO, BLASTED	GFP16403.1	iron-sulfur cluster biosynthesis family protein	132	20	1.11734e-94	88.6						IPR000361 (PFAM); IPR035903 (G3DSA:2.60.300.GENE3D); IPR035903 (SUPERFAMILY)	no GO terms	no GO terms
TRUE	INTERPRO, BLASTED, MAPPED, ANNOTATED	GFP17760.1	YlxR family protein	101	12	1.9763e-69	99.16	1	F:GO:0003677	F:DNA binding			IPR035931 (G3DSA:3.30.1230.GENE3D); IPR007393 (PFAM); IPR037465 (PANTHER); IPR037465 (CDD); IPR035931 (SUPERFAMILY)	no GO terms	no GO terms
TRUE	INTERPRO, BLASTED	PXZ37147.1	Conserved protein	115	20	8.14118e-80	94.55						no IPS match	no IPS match	no IPS match
TRUE	INTERPRO, BLASTED	PZD78898.1	DUF4430 domain-containing protein	806	20	0	97.48						G3DSA:1.50.10.20 (GENE3D); IPR027954 (PFAM); IPR044081 (PFAM); G3DSA:2.170.130.30 (GENE3D); mobidb-lite (MOBIDB_LITE); mobidb-lite (MOBIDB_LITE)	no GO terms	no GO terms
TRUE	INTERPRO, BLASTED, MAPPED, ANNOTATED	QPB50850.1	DNA polymerase III subunit beta	376	14	0	99.63	8	P:GO:0006260; P:GO:0071897; P:GO:0090305; F:GO:0003677; F:GO:0003887; F:GO:0008408; C:GO:0005737; C:GO:0009360	P:DNA replication; P:DNA biosynthetic process; P:nucleic acid phosphodiester bond hydrolysis; F:DNA binding; F:DNA-directed DNA polymerase activity; F:3'-5' exonuclease activity; C:cytoplasm; C:DNA polymerase III complex	EC:3.1; EC:2.7.7.7	Acting on ester bonds; DNA-directed DNA polymerase	IPR001001 (TIGRFAM); IPR001001 (PIRSF); G3DSA:3.70.10.10 (GENE3D); G3DSA:3.10.150.10 (GENE3D); IPR022637 (PFAM); IPR022635 (PFAM); IPR022634 (PFAM); IPR001001 (PANTHER); IPR001001 (CDD); SSF55979 (SUPERFAMILY); SSF55979 (SUPERFAMILY); SSF55979 (SUPERFAMILY)	P:GO:0006260; F:GO:0003677; F:GO:0003887; F:GO:0008408; C:GO:0009360	P:DNA replication; F:DNA binding; F:DNA-directed DNA polymerase activity; F:3'-5' exonuclease activity; C:DNA polymerase III complex
TRUE	INTERPRO, BLASTED, MAPPED, ANNOTATED	QPB50851.1	S4 domain-containing protein YaaA	76	10	5.29968e-52	99.6	1	F:GO:0003723	F:RNA binding			IPR036986 (G3DSA:3.10.290.GENE3D); IPR014330 (TIGRFAM); PF13275 (PFAM); PS50889 (PROSITE_PROFILES); SSF55174 (SUPERFAMILY)	F:GO:0003723	F:RNA binding
TRUE	INTERPRO, BLASTED, MAPPED, ANNOTATED	QPB50856.1	single-stranded DNA-binding protein	172	20	6.9958e-125	81.59	4	P:GO:0006260; P:GO:0006281; P:GO:0006310; F:GO:0003697	P:DNA replication; P:DNA repair; P:DNA recombination; F:single-stranded DNA binding			IPR011344 (TIGRFAM); IPR000424 (PFAM); IPR011344 (PIRSF); G3DSA:2.40.50.140 (GENE3D); mobidb-lite (MOBIDB_LITE); mobidb-lite (MOBIDB_LITE); PTHR10302:SF0 (PANTHER); IPR011344 (PANTHER); IPR000424 (PROSITE_PROFILES); IPR011344 (HAMAP); IPR000424 (CDD); IPR012340 (SUPERFAMILY)	P:GO:0006260; F:GO:0003697	P:DNA replication; F:single-stranded DNA binding
TRUE	INTERPRO, BLASTED	QPB50900.1	ABC transporter substrate-binding protein	330	20	0	91.2						IPR007487 (PFAM); G3DSA:3.40.50.2300 (GENE3D); G3DSA:3.40.50.2300 (GENE3D); IPR007487 (PANTHER); IPR007487 (CDD); IPR028082 (SUPERFAMILY)	no GO terms	no GO terms
TRUE	INTERPRO, BLASTED, MAPPED, ANNOTATED	QPB50905.1	D-lactate dehydrogenase	337	20	0	99.49	2	F:GO:0008720; F:GO:0051287	F:D-lactate dehydrogenase activity; F:NAD binding	EC:1.1.1.28	D-lactate dehydrogenase	G3DSA:3.40.50.720 (GENE3D); IPR006140 (PFAM); IPR006139 (PFAM); G3DSA:3.40.50.720 (GENE3D); PTHR43026 (PANTHER); IPR029753 (PROSITE_PATTERNS); IPR029753 (PROSITE_PATTERNS); IPR029752 (PROSITE_PATTERNS); cd12186 (CDD); IPR036291 (SUPERFAMILY); SSF52283 (SUPERFAMILY)	F:GO:0016616; F:GO:0051287	F:oxidoreductase activity, acting on the CH-OH group of donors, NAD or NADP as acceptor; F:NAD binding
TRUE	INTERPRO, BLASTED, MAPPED, ANNOTATED	QPB50909.1	penicillin-binding protein	377	20	0	98.57	1	F:GO:0016787	F:hydrolase activity	EC:3	Hydrolases	IPR012338 (G3DSA:3.40.710.GENE3D); IPR001466 (PFAM); PTHR46825:SF7 (PANTHER); PTHR46825 (PANTHER); IPR012338 (SUPERFAMILY)	no GO terms	no GO terms
TRUE	INTERPRO, BLASTED, MAPPED, ANNOTATED	QPB50914.1	glycosyltransferase family 8 protein	315	20	0	98.55	1	F:GO:0016757	F:glycosyltransferase activity	EC:2.4	Glycosyltransferases	IPR002495 (PFAM); IPR029044 (G3DSA:3.90.550.GENE3D); PTHR13778:SF48 (PANTHER); PTHR13778 (PANTHER); cd04194 (CDD); IPR029044 (SUPERFAMILY)	F:GO:0016757	F:glycosyltransferase activity
TRUE	INTERPRO, BLASTED, MAPPED, ANNOTATED	QPB50928.1	cell surface protein	363	20	0	77.92	3	F:GO:0005199; C:GO:0009274; C:GO:0030115	F:structural constituent of cell wall; C:peptidoglycan-based cell wall; C:S-layer			IPR004903 (PRINTS); IPR024968 (PFAM)	F:GO:0005199; C:GO:0009274; C:GO:0030115	F:structural constituent of cell wall; C:peptidoglycan-based cell wall; C:S-layer
TRUE	INTERPRO, BLASTED	QPB50953.1	DUF1002 domain-containing protein	314	20	0	98.69						IPR009343 (PFAM)	no GO terms	no GO terms
TRUE	INTERPRO, BLASTED, MAPPED, ANNOTATED	QPB50988.1	Neutral endopeptidase	647	20	0	99.77	5	P:GO:0005975; P:GO:0006508; F:GO:0004222; F:GO:0004553; F:GO:0046872	P:carbohydrate metabolic process; P:proteolysis; F:metalloendopeptidase activity; F:hydrolase activity, hydrolyzing O-glycosyl compounds; F:metal ion binding	EC:3.4.24; EC:3.2.1	Acting on peptide bonds (peptidases); Glycosylases	IPR018497 (PRINTS); IPR008753 (PFAM); IPR042089 (G3DSA:1.10.1380.GENE3D); IPR018497 (PFAM); IPR024079 (G3DSA:3.40.390.GENE3D); PTHR11733:SF211 (PANTHER); IPR000718 (PANTHER); IPR001579 (PROSITE_PATTERNS); IPR000718 (PROSITE_PROFILES); IPR000718 (CDD); SSF55486 (SUPERFAMILY)	P:GO:0005975; P:GO:0006508; F:GO:0004222; F:GO:0004553; F:GO:0008237	P:carbohydrate metabolic process; P:proteolysis; F:metalloendopeptidase activity; F:hydrolase activity, hydrolyzing O-glycosyl compounds; F:metallopeptidase activity
TRUE	INTERPRO, BLASTED	QPB50992.1	hypothetical protein	133	20	9.71932e-82	97.32						mobidb-lite (MOBIDB_LITE); mobidb-lite (MOBIDB_LITE); mobidb-lite (MOBIDB_LITE)	no GO terms	no GO terms
TRUE	INTERPRO, BLASTED, MAPPED, ANNOTATED	QPB50995.1	S-layer protein	451	20	0	92.62	5	F:GO:0005199; C:GO:0005576; C:GO:0009274; C:GO:0016021; C:GO:0030115	F:structural constituent of cell wall; C:extracellular region; C:peptidoglycan-based cell wall; C:integral component of membrane; C:S-layer			IPR004903 (PRINTS); IPR024968 (PFAM); IPR004903 (PIRSF)	F:GO:0005199; C:GO:0009274; C:GO:0030115	F:structural constituent of cell wall; C:peptidoglycan-based cell wall; C:S-layer
TRUE	INTERPRO, BLASTED, MAPPED, ANNOTATED	QPB50997.1	SLAP domain-containing protein	407	20	0	97.2	5	P:GO:0008152; P:GO:0071555; F:GO:0004040; F:GO:0016798; C:GO:0005576	P:metabolic process; P:cell wall organization; F:amidase activity; F:hydrolase activity, acting on glycosyl bonds; C:extracellular region	EC:3.5.1.4; EC:3.2	Amidase; Glycosylases	G3DSA:4.10.80.30 (GENE3D); IPR002901 (PFAM); IPR024968 (PFAM); G3DSA:1.10.530.10 (GENE3D); PTHR33308 (PANTHER)	F:GO:0004040	F:amidase activity
TRUE	INTERPRO, BLASTED	QPB51038.1	SLAP domain-containing protein	296	20	0	94.94						IPR024968 (PFAM); mobidb-lite (MOBIDB_LITE); mobidb-lite (MOBIDB_LITE); mobidb-lite (MOBIDB_LITE); mobidb-lite (MOBIDB_LITE)	no GO terms	no GO terms
TRUE	INTERPRO, BLASTED, MAPPED, ANNOTATED	QPB51041.1	SLAP domain-containing protein	463	20	0	96.88	1	P:GO:0051301	P:cell division			IPR024968 (PFAM); G3DSA:1.20.120.1850 (GENE3D); mobidb-lite (MOBIDB_LITE); mobidb-lite (MOBIDB_LITE)	no GO terms	no GO terms
TRUE	INTERPRO, BLASTED, MAPPED, ANNOTATED	QPB51070.1	L-lactate dehydrogenase	323	20	0	92.48	3	P:GO:0006096; F:GO:0004459; C:GO:0005737	P:glycolytic process; F:L-lactate dehydrogenase activity; C:cytoplasm	EC:1.1.1.27	L-lactate dehydrogenase	IPR001557 (PRINTS); IPR022383 (PFAM); IPR015955 (G3DSA:3.90.110.GENE3D); IPR001236 (PFAM); IPR011304 (TIGRFAM); G3DSA:3.40.50.720 (GENE3D); IPR001557 (PIRSF); PTHR43128 (PANTHER); PTHR43128:SF16 (PANTHER); IPR018177 (PROSITE_PATTERNS); IPR011304 (HAMAP); cd05291 (CDD); IPR036291 (SUPERFAMILY); IPR015955 (SUPERFAMILY)	P:GO:0005975; P:GO:0019752; F:GO:0003824; F:GO:0004459; F:GO:0016491; F:GO:0016616; C:GO:0005737	P:carbohydrate metabolic process; P:carboxylic acid metabolic process; F:catalytic activity; F:L-lactate dehydrogenase activity; F:oxidoreductase activity; F:oxidoreductase activity, acting on the CH-OH group of donors, NAD or NADP as acceptor; C:cytoplasm
TRUE	INTERPRO, BLASTED, MAPPED, ANNOTATED	QPB51106.1	50S ribosomal protein L18	119	9	9.09498e-84	99.53	4	P:GO:0006412; F:GO:0003735; F:GO:0019843; C:GO:0005840	P:translation; F:structural constituent of ribosome; F:rRNA binding; C:ribosome			IPR004389 (TIGRFAM); IPR005484 (PFAM); G3DSA:3.30.420.100 (GENE3D); IPR005484 (PANTHER); PTHR12899:SF3 (PANTHER); IPR004389 (HAMAP); cd00432 (CDD); SSF53137 (SUPERFAMILY)	P:GO:0006412; F:GO:0003735; C:GO:0005840	P:translation; F:structural constituent of ribosome; C:ribosome
TRUE	INTERPRO, BLASTED, MAPPED, ANNOTATED	QPB51159.1	50S ribosomal protein L10	170	9	4.09518e-119	99.48	4	P:GO:0006412; F:GO:0003735; F:GO:0070180; C:GO:0015934	P:translation; F:structural constituent of ribosome; F:large ribosomal subunit rRNA binding; C:large ribosomal subunit			Coil (COILS); IPR001790 (PFAM); G3DSA:6.10.250.290 (GENE3D); IPR043141 (G3DSA:3.30.70.GENE3D); IPR001790 (PANTHER); IPR002363 (PROSITE_PATTERNS); IPR022973 (HAMAP); IPR001790 (CDD); IPR043141 (SUPERFAMILY)	P:GO:0006412; F:GO:0003735; C:GO:0015934	P:translation; F:structural constituent of ribosome; C:large ribosomal subunit
TRUE	INTERPRO, BLASTED, MAPPED, ANNOTATED	QPB51203.1	beta-N-acetylhexosaminidase	584	7	0	99.39	3	P:GO:0005975; F:GO:0004563; F:GO:0102148	P:carbohydrate metabolic process; F:beta-N-acetylhexosaminidase activity; F:N-acetyl-beta-D-galactosaminidase activity	EC:3.2.1.52	Beta-N-acetylhexosaminidase	IPR001764 (PFAM); IPR036962 (G3DSA:3.20.20.GENE3D); PTHR30480 (PANTHER); PTHR30480:SF13 (PANTHER); PS51257 (PROSITE_PROFILES); IPR017853 (SUPERFAMILY)	P:GO:0005975; F:GO:0004553	P:carbohydrate metabolic process; F:hydrolase activity, hydrolyzing O-glycosyl compounds
TRUE	INTERPRO, BLASTED, MAPPED, ANNOTATED	QPB51204.1	S8 family serine peptidase	1667	20	0	89.36	4	P:GO:0006508; F:GO:0004252; C:GO:0005618; C:GO:0016020	P:proteolysis; F:serine-type endopeptidase activity; C:cell wall; C:membrane	EC:3.4.21	Acting on peptide bonds (peptidases)	IPR015500 (PRINTS); G3DSA:3.50.30.30 (GENE3D); IPR036852 (G3DSA:3.40.50.GENE3D); IPR000209 (PFAM); G3DSA:2.60.40.4070 (GENE3D); IPR036852 (G3DSA:3.40.50.GENE3D); IPR010435 (PFAM); G3DSA:2.60.40.1710 (GENE3D); IPR024968 (PFAM); mobidb-lite (MOBIDB_LITE); mobidb-lite (MOBIDB_LITE); mobidb-lite (MOBIDB_LITE); mobidb-lite (MOBIDB_LITE); mobidb-lite (MOBIDB_LITE); PTHR43399:SF4 (PANTHER); PTHR43399 (P…	P:GO:0006508; F:GO:0004252; F:GO:0008236; C:GO:0005618; C:GO:0016020	P:proteolysis; F:serine-type endopeptidase activity; F:serine-type peptidase activity; C:cell wall; C:membrane
TRUE	INTERPRO, BLASTED, MAPPED, ANNOTATED	QPB51210.1	chaperonin GroEL	542	20	0	99.38	6	P:GO:0032757; P:GO:0042026; F:GO:0005524; F:GO:0016887; F:GO:0051082; C:GO:0005737	P:positive regulation of interleukin-8 production; P:protein refolding; F:ATP binding; F:ATP hydrolysis activity; F:unfolded protein binding; C:cytoplasm			IPR001844 (PRINTS); IPR001844 (TIGRFAM); IPR027410 (G3DSA:3.30.260.GENE3D); IPR027409 (G3DSA:3.50.7.GENE3D); IPR002423 (PFAM); IPR027413 (G3DSA:1.10.560.GENE3D); PTHR45633 (PANTHER); IPR018370 (PROSITE_PATTERNS); IPR001844 (HAMAP); IPR001844 (CDD); IPR027410 (SUPERFAMILY); IPR027413 (SUPERFAMILY); IPR027409 (SUPERFAMILY)	P:GO:0006457; P:GO:0042026; F:GO:0005524; F:GO:0016887	P:protein folding; P:protein refolding; F:ATP binding; F:ATP hydrolysis activity
TRUE	INTERPRO, BLASTED, MAPPED, ANNOTATED	QPB51226.1	bifunctional oligoribonuclease/PAP phosphatase NrnA	318	20	0	99.43	3	P:GO:0090305; F:GO:0003676; F:GO:0008946	P:nucleic acid phosphodiester bond hydrolysis; F:nucleic acid binding; F:oligonucleotidase activity	EC:3.1.13.3	Oligonucleotidase	IPR003156 (PFAM); G3DSA:3.10.310.30 (GENE3D); IPR001667 (PFAM); G3DSA:3.90.1640.10 (GENE3D); PTHR47618 (PANTHER); IPR038763 (SUPERFAMILY)	F:GO:0003676	F:nucleic acid binding
TRUE	INTERPRO, BLASTED, MAPPED, ANNOTATED	QPB51255.1	Lipoteichoic acid synthase 1	685	20	0	99.58	5	F:GO:0008484; F:GO:0008960; F:GO:0046872; C:GO:0005886; C:GO:0016021	F:sulfuric ester hydrolase activity; F:phosphatidylglycerol-membrane-oligosaccharide glycerophosphotransferase activity; F:metal ion binding; C:plasma membrane; C:integral component of membrane	EC:3.1.6; EC:2.7.8.20	Acting on ester bonds; Phosphatidylglycerol--membrane-oligosaccharide glycerophosphotransferase	G3DSA:3.30.1120.170 (GENE3D); IPR012160 (PIRSF); IPR017850 (G3DSA:3.40.720.GENE3D); IPR000917 (PFAM); PTHR47371:SF1 (PANTHER); PTHR47371 (PANTHER); cd16015 (CDD); IPR017850 (SUPERFAMILY)	F:GO:0003824; F:GO:0008484	F:catalytic activity; F:sulfuric ester hydrolase activity
TRUE	INTERPRO, BLASTED, MAPPED, ANNOTATED	QPB51274.1	D-alanyl-D-alanine carboxypeptidase	431	20	0	98.69	4	P:GO:0006508; P:GO:0008360; P:GO:0071555; F:GO:0009002	P:proteolysis; P:regulation of cell shape; P:cell wall organization; F:serine-type D-Ala-D-Ala carboxypeptidase activity	EC:3.4.21; EC:3.4.16.4	Acting on peptide bonds (peptidases); Serine-type D-Ala-D-Ala carboxypeptidase	IPR018044 (PRINTS); IPR012338 (G3DSA:3.40.710.GENE3D); IPR037167 (G3DSA:2.60.410.GENE3D); IPR001967 (PFAM); IPR012907 (PFAM); PTHR21581 (PANTHER); PTHR21581:SF11 (PANTHER); PS51257 (PROSITE_PROFILES); IPR012338 (SUPERFAMILY); IPR015956 (SUPERFAMILY)	P:GO:0006508; F:GO:0004180; F:GO:0009002	P:proteolysis; F:carboxypeptidase activity; F:serine-type D-Ala-D-Ala carboxypeptidase activity
TRUE	INTERPRO, BLASTED, MAPPED, ANNOTATED	QPB51276.1	putative L,D-transpeptidase YciB	224	20	1.41658e-167	98.76	1	F:GO:0016740	F:transferase activity	EC:2	Transferases	IPR005490 (PFAM); IPR038063 (G3DSA:2.40.440.GENE3D); mobidb-lite (MOBIDB_LITE); mobidb-lite (MOBIDB_LITE); PTHR30582 (PANTHER); PTHR30582:SF2 (PANTHER); IPR005490 (CDD); IPR038063 (SUPERFAMILY)	F:GO:0016740	F:transferase activity
TRUE	INTERPRO, BLASTED	QPB51290.1	in hlv 5'region	213	20	1.12545e-152	72.67						no IPS match	no IPS match	no IPS match
TRUE	INTERPRO, BLASTED, MAPPED, ANNOTATED	QPB51313.1	peptidylprolyl isomerase	300	20	0	98.87	6	P:GO:0000413; P:GO:0006457; P:GO:0006508; F:GO:0003755; F:GO:0008233; C:GO:0005886	P:protein peptidyl-prolyl isomerization; P:protein folding; P:proteolysis; F:peptidyl-prolyl cis-trans isomerase activity; F:peptidase activity; C:plasma membrane	EC:5.2.1.8; EC:3.4	Peptidylprolyl isomerase; Acting on peptide bonds (peptidases)	PF13616 (PFAM); G3DSA:3.10.50.40 (GENE3D); G3DSA:1.10.4030.10 (GENE3D); PTHR47245 (PANTHER); PTHR47245:SF1 (PANTHER); PS51257 (PROSITE_PROFILES); IPR023059 (HAMAP); IPR000297 (PROSITE_PROFILES); IPR027304 (SUPERFAMILY); SSF54534 (SUPERFAMILY)	F:GO:0003755	F:peptidyl-prolyl cis-trans isomerase activity
TRUE	INTERPRO, BLASTED	QPB51383.1	iron-sulfur cluster biosynthesis family protein	131	20	3.46762e-94	82.92						IPR000361 (PFAM); IPR035903 (G3DSA:2.60.300.GENE3D); IPR035903 (SUPERFAMILY)	no GO terms	no GO terms
TRUE	INTERPRO, BLASTED, MAPPED, ANNOTATED	QPB51384.1	N-acetylglucosamine kinase	307	19	0	99.48	3	P:GO:0046835; F:GO:0045127; F:GO:0047931	P:carbohydrate phosphorylation; F:N-acetylglucosamine kinase activity; F:glucosamine kinase activity	EC:2.7.1.59; EC:2.7.1.8	N-acetylglucosamine kinase; Glucosamine kinase	G3DSA:3.30.420.40 (GENE3D); IPR002731 (PFAM); G3DSA:3.30.420.40 (GENE3D); PTHR43190 (PANTHER); PTHR43190:SF3 (PANTHER); cd00012 (CDD); IPR043129 (SUPERFAMILY); IPR043129 (SUPERFAMILY)	no GO terms	no GO terms
TRUE	INTERPRO, BLASTED, MAPPED, ANNOTATED	QPB51385.1	Penicillin-binding protein 2B	702	20	0	99.54	3	P:GO:0051301; F:GO:0008658; C:GO:0016021	P:cell division; F:penicillin binding; C:integral component of membrane			IPR001460 (PFAM); G3DSA:1.10.10.1230 (GENE3D); IPR012338 (G3DSA:3.40.710.GENE3D); G3DSA:3.90.1310.10 (GENE3D); IPR005311 (PFAM); PTHR30627:SF21 (PANTHER); PTHR30627 (PANTHER); IPR012338 (SUPERFAMILY); IPR036138 (SUPERFAMILY)	F:GO:0008658	F:penicillin binding
TRUE	INTERPRO, BLASTED	QPB51401.1	hypothetical protein	275	15	0	96.39						mobidb-lite (MOBIDB_LITE); mobidb-lite (MOBIDB_LITE); PS51257 (PROSITE_PROFILES)	no GO terms	no GO terms
TRUE	INTERPRO, BLASTED	QPB51425.1	hypothetical protein	261	20	0	98.1						no IPS match	no IPS match	no IPS match
TRUE	INTERPRO, BLASTED	QPB51432.1	SLAP domain-containing protein	393	20	0	99.11						IPR024968 (PFAM)	no GO terms	no GO terms
TRUE	INTERPRO, BLASTED, MAPPED, ANNOTATED	QPB51436.1	MucBP domain-containing protein	1778	20	0	87.21	3	C:GO:0005576; C:GO:0005618; C:GO:0016021	C:extracellular region; C:cell wall; C:integral component of membrane			G3DSA:3.10.20.320 (GENE3D); PF18483 (PFAM); IPR019931 (PFAM); IPR041558 (PFAM); G3DSA:2.60.40.4300 (GENE3D); G3DSA:3.10.20.470 (GENE3D); G3DSA:2.60.120.200 (GENE3D); IPR041495 (PFAM); IPR009459 (PFAM); TIGR01167 (TIGRFAM); mobidb-lite (MOBIDB_LITE); mobidb-lite (MOBIDB_LITE); mobidb-lite (MOBIDB_LITE); mobidb-lite (MOBIDB_LITE); mobidb-lite (MOBIDB_LITE); mobidb-lite (MOBIDB_LITE); mobidb-lite (M…	no GO terms	no GO terms
TRUE	INTERPRO, BLASTED	QPB51452.1	hypothetical protein	99	20	2.5822e-70	87.71						no IPS match	no IPS match	no IPS match
TRUE	INTERPRO, BLASTED, MAPPED, ANNOTATED	QPB51470.1	Peptide methionine sulfoxide reductase MsrB	140	12	2.70898e-103	98.14	3	P:GO:0006979; P:GO:0030091; F:GO:0033743	P:response to oxidative stress; P:protein repair; F:peptide-methionine (R)-S-oxide reductase activity	EC:1.8.4.12	Peptide-methionine (R)-S-oxide reductase	IPR002579 (PFAM); IPR002579 (TIGRFAM); G3DSA:2.170.150.20 (GENE3D); PTHR10173:SF55 (PANTHER); IPR028427 (PANTHER); IPR002579 (HAMAP); IPR002579 (PROSITE_PROFILES); IPR011057 (SUPERFAMILY)	P:GO:0006979; P:GO:0030091; F:GO:0016671; F:GO:0033743	P:response to oxidative stress; P:protein repair; F:oxidoreductase activity, acting on a sulfur group of donors, disulfide as acceptor; F:peptide-methionine (R)-S-oxide reductase activity
TRUE	INTERPRO, BLASTED, MAPPED, ANNOTATED	QPB51476.1	S-layer protein	401	20	0	98.35	3	P:GO:0009253; P:GO:0016998; F:GO:0003796	P:peptidoglycan catabolic process; P:cell wall macromolecule catabolic process; F:lysozyme activity	EC:3.2.1.17	Lysozyme	G3DSA:3.20.20.80 (GENE3D); IPR002053 (PFAM); IPR024968 (PFAM); mobidb-lite (MOBIDB_LITE); PTHR34135 (PANTHER); PTHR34135:SF2 (PANTHER); IPR002053 (PROSITE_PROFILES); cd06415 (CDD); IPR017853 (SUPERFAMILY)	P:GO:0009253; P:GO:0016998; F:GO:0003796	P:peptidoglycan catabolic process; P:cell wall macromolecule catabolic process; F:lysozyme activity
TRUE	INTERPRO, BLASTED, MAPPED, ANNOTATED	QPB51484.1	50S ribosomal protein L27	96	8	2.94372e-66	100	3	P:GO:0006412; F:GO:0003735; C:GO:0005840	P:translation; F:structural constituent of ribosome; C:ribosome			IPR001684 (PRINTS); IPR001684 (PFAM); G3DSA:2.40.50.100 (GENE3D); IPR001684 (TIGRFAM); mobidb-lite (MOBIDB_LITE); IPR001684 (PANTHER); PTHR15893:SF0 (PANTHER); IPR018261 (PROSITE_PATTERNS); IPR001684 (HAMAP); SSF110324 (SUPERFAMILY)	P:GO:0006412; F:GO:0003735; C:GO:0005840	P:translation; F:structural constituent of ribosome; C:ribosome
TRUE	INTERPRO, BLASTED, MAPPED, ANNOTATED	QPB51486.1	elongation factor P	189	20	1.53206e-140	87.66	3	P:GO:0006414; F:GO:0003746; C:GO:0005737	P:translational elongation; F:translation elongation factor activity; C:cytoplasm			IPR014722 (G3DSA:2.30.30.GENE3D); G3DSA:2.40.50.140 (GENE3D); IPR011768 (TIGRFAM); IPR015365 (PFAM); IPR013185 (PFAM); IPR020599 (PIRSF); G3DSA:2.40.50.140 (GENE3D); IPR001059 (PFAM); PTHR30053:SF1 (PANTHER); IPR020599 (PANTHER); IPR013852 (PROSITE_PATTERNS); IPR011768 (HAMAP); IPR001059 (CDD); IPR015365 (CDD); IPR012340 (SUPERFAMILY); IPR008991 (SUPERFAMILY); IPR012340 (SUPERFAMILY)	P:GO:0006414; P:GO:0043043; F:GO:0003746; C:GO:0005737	P:translational elongation; P:peptide biosynthetic process; F:translation elongation factor activity; C:cytoplasm
TRUE	INTERPRO, BLASTED, MAPPED, ANNOTATED	QPB51509.1	DAK2 domain-containing protein	553	20	0	99.86	3	P:GO:0006071; P:GO:0016310; F:GO:0004371	P:glycerol metabolic process; P:phosphorylation; F:glycerone kinase activity	EC:2.7.1.29	Glycerone kinase	Coil (COILS); IPR004007 (PFAM); IPR036117 (G3DSA:1.25.40.GENE3D); IPR033470 (PFAM); IPR019986 (TIGRFAM); PTHR33434:SF4 (PANTHER); PTHR33434 (PANTHER); IPR004007 (PROSITE_PROFILES); IPR036117 (SUPERFAMILY)	P:GO:0006071; F:GO:0004371	P:glycerol metabolic process; F:glycerone kinase activity
TRUE	INTERPRO, BLASTED, MAPPED, ANNOTATED	QPB51517.1	oligopeptide ABC transporter substrate-binding protein	589	20	0	88.07	2	P:GO:0055085; C:GO:0043190	P:transmembrane transport; C:ATP-binding cassette (ABC) transporter complex			IPR030678 (PIRSF); IPR000914 (PFAM); G3DSA:3.40.190.10 (GENE3D); G3DSA:3.10.105.10 (GENE3D); IPR039424 (PANTHER); PS51257 (PROSITE_PROFILES); cd08510 (CDD); SSF53850 (SUPERFAMILY)	P:GO:0055085; C:GO:0043190	P:transmembrane transport; C:ATP-binding cassette (ABC) transporter complex
TRUE	INTERPRO, BLASTED, MAPPED, ANNOTATED	QPB51519.1	oligopeptide ABC transporter substrate-binding protein	589	20	0	96.45	2	P:GO:0055085; C:GO:0043190	P:transmembrane transport; C:ATP-binding cassette (ABC) transporter complex			IPR000914 (PFAM); G3DSA:3.10.105.10 (GENE3D); IPR030678 (PIRSF); G3DSA:3.40.190.10 (GENE3D); IPR039424 (PANTHER); PS51257 (PROSITE_PROFILES); cd08510 (CDD); SSF53850 (SUPERFAMILY)	P:GO:0055085; C:GO:0043190	P:transmembrane transport; C:ATP-binding cassette (ABC) transporter complex
TRUE	INTERPRO, BLASTED, MAPPED, ANNOTATED	QPB51535.1	SGNH/GDSL hydrolase family protein	266	20	0	99.04	1	F:GO:0016787	F:hydrolase activity	EC:3	Hydrolases	IPR013830 (PFAM); IPR036514 (G3DSA:3.40.50.GENE3D); cd00229 (CDD); SSF52266 (SUPERFAMILY)	no GO terms	no GO terms
TRUE	INTERPRO, BLASTED, MAPPED, ANNOTATED	QPB51563.1	molecular chaperone DnaK	619	20	0	98.92	4	P:GO:0006457; F:GO:0005524; F:GO:0016887; F:GO:0051082	P:protein folding; F:ATP binding; F:ATP hydrolysis activity; F:unfolded protein binding			Coil (COILS); Coil (COILS); Coil (COILS); PR00301 (PRINTS); G3DSA:3.30.420.40 (GENE3D); IPR012725 (TIGRFAM); G3DSA:3.30.420.40 (GENE3D); IPR013126 (PFAM); IPR029047 (G3DSA:2.60.34.GENE3D); G3DSA:3.90.640.10 (GENE3D); IPR029048 (G3DSA:1.20.1270.GENE3D); mobidb-lite (MOBIDB_LITE); mobidb-lite (MOBIDB_LITE); mobidb-lite (MOBIDB_LITE); IPR013126 (PANTHER); PTHR19375:SF409 (PANTHER); IPR013126 (PANTHE…	P:GO:0006457; F:GO:0005524; F:GO:0016887; F:GO:0051082	P:protein folding; F:ATP binding; F:ATP hydrolysis activity; F:unfolded protein binding
TRUE	INTERPRO, BLASTED, MAPPED, ANNOTATED	QPB51621.1	penicillin-binding protein	759	20	0	99.55	5	P:GO:0006508; F:GO:0008658; F:GO:0008955; F:GO:0009002; C:GO:0016021	P:proteolysis; F:penicillin binding; F:peptidoglycan glycosyltransferase activity; F:serine-type D-Ala-D-Ala carboxypeptidase activity; C:integral component of membrane	EC:3.4.21; EC:2.4.1.129; EC:3.4.16.4	Acting on peptide bonds (peptidases); Peptidoglycan glycosyltransferase; Serine-type D-Ala-D-Ala carboxypeptidase	IPR036950 (G3DSA:1.10.3810.GENE3D); TIGR02074 (TIGRFAM); IPR012338 (G3DSA:3.40.710.GENE3D); IPR001264 (PFAM); IPR001460 (PFAM); mobidb-lite (MOBIDB_LITE); mobidb-lite (MOBIDB_LITE); mobidb-lite (MOBIDB_LITE); PTHR32282:SF29 (PANTHER); PTHR32282 (PANTHER); IPR023346 (SUPERFAMILY); IPR012338 (SUPERFAMILY)	F:GO:0008658	F:penicillin binding
TRUE	INTERPRO, BLASTED	QPB51640.1	DUF5052 family protein	205	20	4.28306e-153	99.58						IPR032484 (PFAM); PS51257 (PROSITE_PROFILES)	no GO terms	no GO terms
TRUE	INTERPRO, BLASTED, MAPPED, ANNOTATED	QPB51652.1	DNA starvation/stationary phase protection protein	155	11	3.35378e-116	98.53	3	F:GO:0003677; F:GO:0008199; F:GO:0016722	F:DNA binding; F:ferric iron binding; F:oxidoreductase activity, acting on metal ions	EC:1.16	Oxidizing metal ions	IPR002177 (PRINTS); IPR008331 (PFAM); IPR012347 (G3DSA:1.20.1260.GENE3D); IPR002177 (PIRSF); IPR002177 (PANTHER); PTHR42932:SF1 (PANTHER); IPR023188 (PROSITE_PATTERNS); IPR002177 (CDD); IPR009078 (SUPERFAMILY)	F:GO:0008199; F:GO:0016722	F:ferric iron binding; F:oxidoreductase activity, acting on metal ions
TRUE	INTERPRO, BLASTED, MAPPED, ANNOTATED	QPB51699.1	SLAP domain-containing protein	486	20	0	90.83	2	P:GO:0006508; F:GO:0008233	P:proteolysis; F:peptidase activity	EC:3.4	Acting on peptide bonds (peptidases)	Coil (COILS); Coil (COILS); G3DSA:1.20.120.1850 (GENE3D); IPR024968 (PFAM)	no GO terms	no GO terms
TRUE	INTERPRO, BLASTED, MAPPED, ANNOTATED	QPB51702.1	pyridoxamine 5'-phosphate oxidase family protein	121	12	3.61887e-86	98.31	2	P:GO:0042823; F:GO:0004733	P:pyridoxal phosphate biosynthetic process; F:pyridoxamine-phosphate oxidase activity	EC:1.4.3.5	Pyridoxal 5'-phosphate synthase	IPR011576 (PFAM); IPR012349 (G3DSA:2.30.110.GENE3D); SSF50475 (SUPERFAMILY)	no GO terms	no GO terms
TRUE	INTERPRO, BLASTED, MAPPED, ANNOTATED	QPB51703.1	M13 family metallopeptidase	648	20	0	99.38	3	P:GO:0006508; F:GO:0004222; F:GO:0046872	P:proteolysis; F:metalloendopeptidase activity; F:metal ion binding	EC:3.4.24	Acting on peptide bonds (peptidases)	IPR018497 (PRINTS); IPR008753 (PFAM); IPR018497 (PFAM); IPR042089 (G3DSA:1.10.1380.GENE3D); IPR024079 (G3DSA:3.40.390.GENE3D); PTHR11733:SF211 (PANTHER); IPR000718 (PANTHER); IPR000718 (PROSITE_PROFILES); IPR000718 (CDD); SSF55486 (SUPERFAMILY)	P:GO:0006508; F:GO:0004222; F:GO:0008237	P:proteolysis; F:metalloendopeptidase activity; F:metallopeptidase activity
TRUE	INTERPRO, BLASTED, MAPPED, ANNOTATED	QPB51781.1	serine hydrolase	365	20	0	99.41	1	F:GO:0016787	F:hydrolase activity	EC:3	Hydrolases	IPR001466 (PFAM); IPR012338 (G3DSA:3.40.710.GENE3D); PTHR46825 (PANTHER); PTHR46825:SF7 (PANTHER); IPR012338 (SUPERFAMILY)	no GO terms	no GO terms
TRUE	INTERPRO, BLASTED, MAPPED, ANNOTATED	QPB51820.1	pyruvate kinase	589	20	0	99.75	6	P:GO:0006096; F:GO:0000287; F:GO:0004743; F:GO:0005524; F:GO:0016301; F:GO:0030955	P:glycolytic process; F:magnesium ion binding; F:pyruvate kinase activity; F:ATP binding; F:kinase activity; F:potassium ion binding	EC:2.7.1.40	Pyruvate kinase	IPR001697 (PRINTS); IPR040442 (G3DSA:3.20.20.GENE3D); IPR015806 (G3DSA:2.40.33.GENE3D); IPR008279 (PFAM); G3DSA:3.50.30.10 (GENE3D); IPR015793 (PFAM); IPR015795 (PFAM); IPR001697 (TIGRFAM); IPR036918 (G3DSA:3.40.1380.GENE3D); IPR001697 (PANTHER); PTHR11817:SF3 (PANTHER); IPR001697 (CDD); IPR015813 (SUPERFAMILY); IPR011037 (SUPERFAMILY); IPR036918 (SUPERFAMILY)	P:GO:0006096; P:GO:0016310; F:GO:0000287; F:GO:0003824; F:GO:0004743; F:GO:0016772; F:GO:0030955	P:glycolytic process; P:phosphorylation; F:magnesium ion binding; F:catalytic activity; F:pyruvate kinase activity; F:transferase activity, transferring phosphorus-containing groups; F:potassium ion binding
TRUE	INTERPRO, BLASTED, MAPPED, ANNOTATED	QPB51884.1	phosphopyruvate hydratase	428	20	0	97.63	5	P:GO:0006096; F:GO:0000287; F:GO:0004634; C:GO:0000015; C:GO:0005576	P:glycolytic process; F:magnesium ion binding; F:phosphopyruvate hydratase activity; C:phosphopyruvate hydratase complex; C:extracellular region	EC:4.2.1.11	Phosphopyruvate hydratase	IPR000941 (PRINTS); IPR020810 (PFAM); IPR020811 (PFAM); IPR036849 (G3DSA:3.20.20.GENE3D); IPR029017 (G3DSA:3.30.390.GENE3D); IPR000941 (PIRSF); IPR000941 (TIGRFAM); IPR000941 (SFLD); SFLDG00178 (SFLD); PTHR11902:SF1 (PANTHER); IPR000941 (PANTHER); IPR020809 (PROSITE_PATTERNS); IPR000941 (HAMAP); IPR000941 (CDD); IPR036849 (SUPERFAMILY); IPR029017 (SUPERFAMILY)	P:GO:0006096; F:GO:0000287; F:GO:0004634; C:GO:0000015	P:glycolytic process; F:magnesium ion binding; F:phosphopyruvate hydratase activity; C:phosphopyruvate hydratase complex
TRUE	INTERPRO, BLASTED, MAPPED, ANNOTATED	QPB51914.1	elongation factor Tu	396	20	0	99.5	5	P:GO:0006414; F:GO:0003746; F:GO:0003924; F:GO:0005525; C:GO:0005737	P:translational elongation; F:translation elongation factor activity; F:GTPase activity; F:GTP binding; C:cytoplasm	EC:3.6.1	Acting on acid anhydrides	IPR000795 (PRINTS); IPR004541 (TIGRFAM); IPR005225 (TIGRFAM); IPR004160 (PFAM); IPR000795 (PFAM); IPR027417 (G3DSA:3.40.50.GENE3D); G3DSA:2.40.30.10 (GENE3D); IPR004161 (PFAM); G3DSA:2.40.30.10 (GENE3D); PTHR43721 (PANTHER); PTHR43721:SF22 (PANTHER); IPR031157 (PROSITE_PATTERNS); IPR004541 (HAMAP); IPR000795 (PROSITE_PROFILES); IPR041709 (CDD); IPR033720 (CDD); cd03707 (CDD); IPR027417 (SUPERFAMI…	P:GO:0006414; F:GO:0003746; F:GO:0003924; F:GO:0005525	P:translational elongation; F:translation elongation factor activity; F:GTPase activity; F:GTP binding
TRUE	INTERPRO, BLASTED, MAPPED, ANNOTATED	QPB51955.1	penicillin-binding protein 2B	719	20	0	99.72	2	F:GO:0008658; C:GO:0016021	F:penicillin binding; C:integral component of membrane			G3DSA:3.30.70.2110 (GENE3D); G3DSA:3.90.1310.10 (GENE3D); G3DSA:2.20.70.70 (GENE3D); IPR012338 (G3DSA:3.40.710.GENE3D); IPR001460 (PFAM); IPR005311 (PFAM); IPR005543 (PFAM); G3DSA:3.30.10.20 (GENE3D); PTHR30627 (PANTHER); PTHR30627:SF1 (PANTHER); IPR005543 (PROSITE_PROFILES); IPR005543 (PROSITE_PROFILES); cd06575 (CDD); cd06576 (CDD); SSF54184 (SUPERFAMILY); IPR036138 (SUPERFAMILY); IPR012338 (SU…	F:GO:0008658	F:penicillin binding
TRUE	INTERPRO, BLASTED, MAPPED, ANNOTATED	QPB51962.1	rod shape-determining protein MreC	283	16	0	98.66	1	P:GO:0008360	P:regulation of cell shape			Coil (COILS); IPR042177 (G3DSA:2.40.10.GENE3D); IPR007221 (TIGRFAM); IPR007221 (PFAM); IPR042175 (G3DSA:2.40.10.GENE3D); IPR007221 (PIRSF); G3DSA:1.20.5.490 (GENE3D); IPR007221 (PANTHER)	P:GO:0008360	P:regulation of cell shape
TRUE	INTERPRO, BLASTED, MAPPED, ANNOTATED	QPB51981.1	30S ribosomal protein S4	203	13	3.05884e-151	99.36	4	P:GO:0006412; F:GO:0003735; F:GO:0019843; C:GO:0015935	P:translation; F:structural constituent of ribosome; F:rRNA binding; C:small ribosomal subunit			Coil (COILS); IPR001912 (PFAM); IPR002942 (PFAM); IPR036986 (G3DSA:3.10.290.GENE3D); G3DSA:1.10.1050.10 (GENE3D); IPR005709 (TIGRFAM); IPR022801 (PANTHER); IPR005709 (PTHR11831:PANTHER); IPR018079 (PROSITE_PATTERNS); PS50889 (PROSITE_PROFILES); IPR005709 (HAMAP); IPR002942 (CDD); SSF55174 (SUPERFAMILY)	P:GO:0006412; F:GO:0003723; F:GO:0003735; F:GO:0019843; C:GO:0015935	P:translation; F:RNA binding; F:structural constituent of ribosome; F:rRNA binding; C:small ribosomal subunit
TRUE	INTERPRO, BLASTED	QPB51982.1	YueI family protein	155	20	4.67309e-115	97.66						IPR029064 (G3DSA:3.30.1330.GENE3D); IPR012543 (PFAM); mobidb-lite (MOBIDB_LITE); SSF160515 (SUPERFAMILY)	no GO terms	no GO terms
TRUE	INTERPRO, BLASTED, MAPPED, ANNOTATED	QPB52047.1	triosephosphate isomerase	252	16	0	99.55	4	P:GO:0006094; P:GO:0006096; F:GO:0004807; C:GO:0005737	P:gluconeogenesis; P:glycolytic process; F:triose-phosphate isomerase activity; C:cytoplasm	EC:5.3.1.1	Triose-phosphate isomerase	Coil (COILS); IPR013785 (G3DSA:3.20.20.GENE3D); IPR000652 (PFAM); IPR000652 (TIGRFAM); IPR000652 (PANTHER); PTHR21139:SF2 (PANTHER); IPR020861 (PROSITE_PATTERNS); IPR000652 (PROSITE_PROFILES); IPR022896 (HAMAP); IPR000652 (CDD); IPR035990 (SUPERFAMILY)	P:GO:0006096; F:GO:0003824; F:GO:0004807	P:glycolytic process; F:catalytic activity; F:triose-phosphate isomerase activity
TRUE	INTERPRO, BLASTED, MAPPED, ANNOTATED	QPB52049.1	type I glyceraldehyde-3-phosphate dehydrogenase	338	14	0	99.73	4	P:GO:0006006; F:GO:0016620; F:GO:0050661; F:GO:0051287	P:glucose metabolic process; F:oxidoreductase activity, acting on the aldehyde or oxo group of donors, NAD or NADP as acceptor; F:NADP binding; F:NAD binding	EC:1.2.1	Acting on the aldehyde or oxo group of donors	IPR020831 (PRINTS); IPR020829 (PFAM); IPR006424 (TIGRFAM); IPR020831 (PIRSF); IPR020828 (PFAM); G3DSA:3.30.360.10 (GENE3D); G3DSA:3.40.50.720 (GENE3D); PTHR43148:SF6 (PANTHER); PTHR43148 (PANTHER); IPR020830 (PROSITE_PATTERNS); SSF55347 (SUPERFAMILY); IPR036291 (SUPERFAMILY)	P:GO:0006006; F:GO:0016620; F:GO:0050661; F:GO:0051287	P:glucose metabolic process; F:oxidoreductase activity, acting on the aldehyde or oxo group of donors, NAD or NADP as acceptor; F:NADP binding; F:NAD binding
TRUE	INTERPRO, BLASTED	QPB52053.1	SH3-like domain-containing protein	541	20	0	99.75						IPR025987 (PFAM); IPR013783 (G3DSA:2.60.40.GENE3D); IPR022038 (PFAM); IPR038200 (G3DSA:2.30.30.GENE3D); SSF63825 (SUPERFAMILY); SSF82057 (SUPERFAMILY)	no GO terms	no GO terms
TRUE	INTERPRO, BLASTED, MAPPED, ANNOTATED	QPB52086.1	helix-turn-helix domain-containing protein	372	20	0	98.51	2	F:GO:0003677; C:GO:0016021	F:DNA binding; C:integral component of membrane			IPR010982 (G3DSA:1.10.260.GENE3D); PF13413 (PFAM); mobidb-lite (MOBIDB_LITE); mobidb-lite (MOBIDB_LITE); PTHR34475 (PANTHER); IPR001387 (CDD); IPR010982 (SUPERFAMILY)	F:GO:0003677	F:DNA binding
TRUE	INTERPRO, BLASTED, MAPPED, ANNOTATED	QPB52094.1	PTS system glucitol/sorbitol-specific EIIA component	126	18	1.33612e-89	98.1	5	P:GO:0009401; P:GO:0034219; F:GO:0008982; F:GO:0103111; C:GO:0005737	P:phosphoenolpyruvate-dependent sugar phosphotransferase system; P:carbohydrate transmembrane transport; F:protein-N(PI)-phosphohistidine-sugar phosphotransferase activity; F:D-glucosamine PTS permease activity; C:cytoplasm	EC:7; EC:2.7.1.69	Translocases; Transferring phosphorus-containing groups	IPR004716 (PFAM); IPR036665 (G3DSA:2.40.33.GENE3D); IPR004716 (PANTHER); IPR004716 (PROSITE_PROFILES); IPR036665 (SUPERFAMILY)	P:GO:0009401; F:GO:0008982; C:GO:0005737	P:phosphoenolpyruvate-dependent sugar phosphotransferase system; F:protein-N(PI)-phosphohistidine-sugar phosphotransferase activity; C:cytoplasm
TRUE	INTERPRO, BLASTED	QPB52110.1	DUF1827 family protein	93	7	4.69964e-62	98.77						IPR014959 (PFAM); IPR038226 (G3DSA:3.40.1720.GENE3D)	no GO terms	no GO terms
TRUE	INTERPRO, BLASTED, MAPPED, ANNOTATED	QPB52138.1	PTS glucose transporter subunit IIA	161	20	2.01772e-115	87.88	2	P:GO:0009401; F:GO:0016740	P:phosphoenolpyruvate-dependent sugar phosphotransferase system; F:transferase activity	EC:2	Transferases	IPR011055 (G3DSA:2.70.70.GENE3D); IPR001127 (TIGRFAM); IPR001127 (PFAM); PTHR30175:SF1 (PANTHER); PTHR30175 (PANTHER); IPR001127 (PROSITE_PATTERNS); IPR001127 (PROSITE_PROFILES); IPR011055 (SUPERFAMILY)	P:GO:0009401	P:phosphoenolpyruvate-dependent sugar phosphotransferase system
TRUE	INTERPRO, BLASTED, MAPPED, ANNOTATED	QPB52164.1	transporter substrate-binding domain-containing protein	272	20	0	96.23	3	P:GO:0034220; F:GO:0015276; C:GO:0016020	P:ion transmembrane transport; F:ligand-gated ion channel activity; C:membrane	EC:7	Translocases	Coil (COILS); IPR001638 (PFAM); G3DSA:3.40.190.10 (GENE3D); G3DSA:3.40.190.10 (GENE3D); PTHR30085 (PANTHER); PTHR30085:SF6 (PANTHER); PS51257 (PROSITE_PROFILES); SSF53850 (SUPERFAMILY)	no GO terms	no GO terms
TRUE	INTERPRO, BLASTED	QPB52180.1	cell surface protein	358	20	0	99.39						IPR024968 (PFAM)	no GO terms	no GO terms
TRUE	INTERPRO, BLASTED, MAPPED, ANNOTATED	QPB52189.1	cold-shock protein	65	18	4.06689e-43	88.67	2	F:GO:0003676; C:GO:0005737	F:nucleic acid binding; C:cytoplasm			IPR002059 (PRINTS); IPR012156 (PIRSF); G3DSA:6.20.370.130 (GENE3D); G3DSA:2.40.50.140 (GENE3D); IPR002059 (PFAM); PTHR11544:SF104 (PANTHER); PTHR11544 (PANTHER); IPR002059 (PROSITE_PROFILES); IPR002059 (CDD); IPR012340 (SUPERFAMILY)	F:GO:0003676	F:nucleic acid binding
TRUE	INTERPRO, BLASTED	QPB52200.1	CamS family sex pheromone protein	382	20	0	99.27						G3DSA:3.10.570.10 (GENE3D); IPR011426 (PFAM); IPR011426 (PIRSF); mobidb-lite (MOBIDB_LITE); mobidb-lite (MOBIDB_LITE); PS51257 (PROSITE_PROFILES); cd13440 (CDD); cd13441 (CDD)	no GO terms	no GO terms
TRUE	INTERPRO, BLASTED	QPB52219.1	SLAP domain-containing protein	221	20	1.57225e-156	93.35						IPR024968 (PFAM)	no GO terms	no GO terms
TRUE	INTERPRO, BLASTED, MAPPED, ANNOTATED	QPB52255.1	MMPL family transporter	1234	20	0	98.5	3	F:GO:0004309; C:GO:0005886; C:GO:0016021	F:exopolyphosphatase activity; C:plasma membrane; C:integral component of membrane	EC:3.6.1.11	Exopolyphosphatase	Coil (COILS); G3DSA:1.10.287.950 (GENE3D); G3DSA:1.20.1640.10 (GENE3D); IPR023908 (TIGRFAM); IPR004869 (PFAM); mobidb-lite (MOBIDB_LITE); mobidb-lite (MOBIDB_LITE); PTHR33406:SF6 (PANTHER); PTHR33406 (PANTHER); IPR000731 (PROSITE_PROFILES); SSF82866 (SUPERFAMILY); IPR011049 (SUPERFAMILY); SSF82866 (SUPERFAMILY)	C:GO:0016020	C:membrane
TRUE	INTERPRO, BLASTED	QPB52259.1	extracellular solute-binding protein	433	20	0	99.47						G3DSA:3.40.190.10 (GENE3D); IPR006059 (PFAM); PTHR43649 (PANTHER); PS51257 (PROSITE_PROFILES); SSF53850 (SUPERFAMILY)	no GO terms	no GO terms
TRUE	INTERPRO, BLASTED, MAPPED, ANNOTATED	QPB52265.1	DNA/RNA non-specific endonuclease	284	20	0	99.1	4	P:GO:0090305; F:GO:0003676; F:GO:0004519; F:GO:0046872	P:nucleic acid phosphodiester bond hydrolysis; F:nucleic acid binding; F:endonuclease activity; F:metal ion binding	EC:3.1	Acting on ester bonds	IPR044927 (PFAM); IPR044929 (G3DSA:3.40.570.GENE3D)	no GO terms	no GO terms
TRUE	INTERPRO, BLASTED, MAPPED, ANNOTATED	QPB52269.1	DUF3290 domain-containing protein	149	20	3.84901e-107	96.3	1	C:GO:0016021	C:integral component of membrane			IPR021707 (PFAM)	no GO terms	no GO terms
TRUE	INTERPRO, BLASTED, MAPPED, ANNOTATED	QPB52355.1	C40 family peptidase	310	20	0	99.53	2	P:GO:0006508; F:GO:0004180	P:proteolysis; F:carboxypeptidase activity	EC:3.4	Acting on peptide bonds (peptidases)	G3DSA:3.90.1720.10 (GENE3D); IPR000064 (PFAM); PTHR47053 (PANTHER); IPR000064 (PROSITE_PROFILES); IPR038765 (SUPERFAMILY)	no GO terms	no GO terms
TRUE	INTERPRO, BLASTED	QPB52362.1	DUF4430 domain-containing protein	805	20	0	93.91						IPR027954 (PFAM); IPR044081 (PFAM); G3DSA:1.50.10.20 (GENE3D); G3DSA:2.170.130.30 (GENE3D); mobidb-lite (MOBIDB_LITE); mobidb-lite (MOBIDB_LITE); mobidb-lite (MOBIDB_LITE); mobidb-lite (MOBIDB_LITE)	no GO terms	no GO terms
TRUE	INTERPRO, BLASTED, MAPPED, ANNOTATED	QPB52364.1	C40 family peptidase	258	20	0	97.5	2	P:GO:0006508; F:GO:0004180	P:proteolysis; F:carboxypeptidase activity	EC:3.4	Acting on peptide bonds (peptidases)	G3DSA:3.90.1720.10 (GENE3D); IPR000064 (PFAM); PTHR47053:SF1 (PANTHER); PTHR47053 (PANTHER); IPR000064 (PROSITE_PROFILES); IPR038765 (SUPERFAMILY)	no GO terms	no GO terms
TRUE	INTERPRO, BLASTED, MAPPED, ANNOTATED	QPB52371.1	Murein DD-endopeptidase MepH	183	20	3.21043e-133	97.54	2	P:GO:0008152; F:GO:0016798	P:metabolic process; F:hydrolase activity, acting on glycosyl bonds	EC:3.2	Glycosylases	G3DSA:3.90.1720.10 (GENE3D); IPR000064 (PFAM); PTHR47053:SF1 (PANTHER); PTHR47053 (PANTHER); IPR000064 (PROSITE_PROFILES); IPR038765 (SUPERFAMILY)	no GO terms	no GO terms
TRUE	INTERPRO, BLASTED	QPB52373.1	DUF2187 domain-containing protein	99	20	1.52417e-63	95.4						no IPS match	no IPS match	no IPS match
TRUE	INTERPRO, BLASTED, MAPPED, ANNOTATED	QPB52376.1	hypothetical protein	207	20	9.84605e-154	99.25	1	C:GO:0016021	C:integral component of membrane			no IPS match	no IPS match	no IPS match
TRUE	INTERPRO, BLASTED, MAPPED, ANNOTATED	QPB52398.1	Tagatose-6-phosphate kinase	304	20	0	99.08	6	P:GO:0005988; P:GO:0046835; P:GO:2001059; F:GO:0005524; F:GO:0008662; F:GO:0009024	P:lactose metabolic process; P:carbohydrate phosphorylation; P:D-tagatose 6-phosphate catabolic process; F:ATP binding; F:1-phosphofructokinase activity; F:tagatose-6-phosphate kinase activity	EC:2.7.1.144; EC:2.7.1.56	Tagatose-6-phosphate kinase; 1-phosphofructokinase	IPR017583 (PIRSF); IPR011611 (PFAM); IPR017583 (TIGRFAM); IPR029056 (G3DSA:3.40.1190.GENE3D); IPR022463 (TIGRFAM); PTHR46566 (PANTHER); PTHR46566:SF1 (PANTHER); IPR002173 (PROSITE_PATTERNS); IPR002173 (PROSITE_PATTERNS); IPR017583 (CDD); IPR029056 (SUPERFAMILY)	P:GO:0005975; F:GO:0008662; F:GO:0016773	P:carbohydrate metabolic process; F:1-phosphofructokinase activity; F:phosphotransferase activity, alcohol group as acceptor
TRUE	INTERPRO, BLASTED	QPB52438.1	aggregation promoting factor surface protein	119	20	3.67783e-86	93.73						PS51257 (PROSITE_PROFILES)	no GO terms	no GO terms
TRUE	INTERPRO, BLASTED, MAPPED, ANNOTATED	QPB52476.1	carboxylating nicotinate-nucleotide diphosphorylase	279	20	0	99.25	2	P:GO:0009435; F:GO:0004514	P:NAD biosynthetic process; F:nicotinate-nucleotide diphosphorylase (carboxylating) activity	EC:2.4.2.19	Nicotinate-nucleotide diphosphorylase (carboxylating)	IPR013785 (G3DSA:3.20.20.GENE3D); IPR022412 (PFAM); IPR004393 (TIGRFAM); IPR027277 (PIRSF); IPR002638 (PFAM); IPR037128 (G3DSA:3.90.1170.GENE3D); PTHR32179:SF3 (PANTHER); IPR027277 (PANTHER); IPR004393 (CDD); IPR036068 (SUPERFAMILY); SSF54675 (SUPERFAMILY)	P:GO:0009435; F:GO:0003824; F:GO:0004514; F:GO:0016763	P:NAD biosynthetic process; F:catalytic activity; F:nicotinate-nucleotide diphosphorylase (carboxylating) activity; F:pentosyltransferase activity
TRUE	INTERPRO, BLASTED, MAPPED	QPB52496.1	extracellular solute-binding protein	408	20	0	82.92	1	P:GO:0055085	P:transmembrane transport			G3DSA:3.40.190.10 (GENE3D); IPR006059 (PFAM); G3DSA:3.40.190.10 (GENE3D); PTHR30061 (PANTHER); PS51257 (PROSITE_PROFILES); SSF53850 (SUPERFAMILY)	no GO terms	no GO terms
TRUE	INTERPRO, BLASTED, MAPPED, ANNOTATED	QPB52515.1	putative endopeptidase	149	20	8.46333e-108	96.94	1	F:GO:0016787	F:hydrolase activity	EC:3	Hydrolases	IPR000064 (PFAM); G3DSA:3.90.1720.10 (GENE3D); PTHR47053 (PANTHER); IPR000064 (PROSITE_PROFILES); IPR038765 (SUPERFAMILY)	no GO terms	no GO terms
TRUE	INTERPRO, BLASTED, MAPPED, ANNOTATED	QPB52542.1	Putative glutamine amidotransferase	242	15	0	95.18	3	P:GO:0006541; F:GO:0016757; F:GO:0033969	P:glutamine metabolic process; F:glycosyltransferase activity; F:gamma-glutamyl-gamma-aminobutyrate hydrolase activity	EC:3.5.1.94; EC:2.4	Gamma-glutamyl-gamma-aminobutyrate hydrolase; Glycosyltransferases	IPR029062 (G3DSA:3.40.50.GENE3D); IPR011697 (PFAM); IPR044668 (PANTHER); PTHR43235:SF1 (PANTHER); PS51273 (PROSITE_PROFILES); cd01745 (CDD); IPR029062 (SUPERFAMILY)	F:GO:0016787; F:GO:0016811	F:hydrolase activity; F:hydrolase activity, acting on carbon-nitrogen (but not peptide) bonds, in linear amides
TRUE	INTERPRO, BLASTED, MAPPED, ANNOTATED	QPB52552.1	S-layer protein	320	20	0	97.92	3	P:GO:0009253; P:GO:0016998; F:GO:0003796	P:peptidoglycan catabolic process; P:cell wall macromolecule catabolic process; F:lysozyme activity	EC:3.2.1.17	Lysozyme	IPR002053 (PFAM); IPR024968 (PFAM); G3DSA:3.20.20.80 (GENE3D); PTHR34135 (PANTHER); PTHR34135:SF2 (PANTHER); IPR002053 (PROSITE_PROFILES); cd06415 (CDD); IPR017853 (SUPERFAMILY)	P:GO:0009253; P:GO:0016998; F:GO:0003796	P:peptidoglycan catabolic process; P:cell wall macromolecule catabolic process; F:lysozyme activity
TRUE	INTERPRO, BLASTED, MAPPED, ANNOTATED	QPB52557.1	D-alanyl-lipoteichoic acid biosynthesis protein DltD	428	20	0	98.84	3	P:GO:0070395; C:GO:0005886; C:GO:0016021	P:lipoteichoic acid biosynthetic process; C:plasma membrane; C:integral component of membrane			IPR023896 (PIRSF); IPR006998 (PFAM); IPR023896 (TIGRFAM); IPR006998 (PANTHER)	no GO terms	no GO terms
TRUE	INTERPRO, BLASTED, MAPPED, ANNOTATED	QPB52558.1	D-alanine--poly(phosphoribitol) ligase subunit DltC	79	7	4.72065e-52	99.46	6	P:GO:0070395; P:GO:0070400; P:GO:0071555; F:GO:0016874; F:GO:0036370; C:GO:0005737	P:lipoteichoic acid biosynthetic process; P:teichoic acid D-alanylation; P:cell wall organization; F:ligase activity; F:D-alanyl carrier activity; C:cytoplasm	EC:6	Ligases	IPR036736 (G3DSA:1.10.1200.GENE3D); IPR009081 (PFAM); IPR003230 (TIGRFAM); IPR003230 (HAMAP); IPR009081 (PROSITE_PROFILES); IPR036736 (SUPERFAMILY)	P:GO:0019350; F:GO:0036370	P:teichoic acid biosynthetic process; F:D-alanyl carrier activity
TRUE	INTERPRO, BLASTED, MAPPED, ANNOTATED	QPB52697.1	NAD(P)/FAD-dependent oxidoreductase	444	20	0	61.75	3	P:GO:0045454; F:GO:0004148; F:GO:0050660	P:cell redox homeostasis; F:dihydrolipoyl dehydrogenase activity; F:flavin adenine dinucleotide binding	EC:1.8.1.4	Dihydrolipoyl dehydrogenase	PR00411 (PRINTS); PR00368 (PRINTS); IPR036188 (G3DSA:3.50.50.GENE3D); IPR023753 (PFAM); IPR001100 (PIRSF); IPR004099 (PFAM); IPR036188 (G3DSA:3.50.50.GENE3D); IPR016156 (G3DSA:3.30.390.GENE3D); PTHR43014 (PANTHER); IPR016156 (SUPERFAMILY); IPR036188 (SUPERFAMILY)	P:GO:0045454; F:GO:0016491; F:GO:0050660	P:cell redox homeostasis; F:oxidoreductase activity; F:flavin adenine dinucleotide binding
TRUE	INTERPRO, BLASTED	RHX77025.1	DUF1002 domain-containing protein	314	20	0	99.27						IPR009343 (PFAM)	no GO terms	no GO terms
TRUE	INTERPRO, BLASTED, MAPPED, ANNOTATED	RHX79373.1	Phosphate-binding protein PstS 1	288	20	0	99.55	3	P:GO:0006817; F:GO:0042301; C:GO:0005886	P:phosphate ion transport; F:phosphate ion binding; C:plasma membrane			G3DSA:3.40.190.10 (GENE3D); IPR011862 (TIGRFAM); IPR024370 (PFAM); G3DSA:3.40.190.10 (GENE3D); PTHR30570:SF4 (PANTHER); PTHR30570 (PANTHER); PS51257 (PROSITE_PROFILES); cd13653 (CDD); SSF53850 (SUPERFAMILY)	F:GO:0042301	F:phosphate ion binding
TRUE	INTERPRO, BLASTED, MAPPED, ANNOTATED	TLQ20319.1	DAK2 domain-containing protein	553	20	0	99.86	3	P:GO:0006071; P:GO:0016310; F:GO:0004371	P:glycerol metabolic process; P:phosphorylation; F:glycerone kinase activity	EC:2.7.1.29	Glycerone kinase	Coil (COILS); IPR004007 (PFAM); IPR019986 (TIGRFAM); IPR036117 (G3DSA:1.25.40.GENE3D); IPR033470 (PFAM); PTHR33434:SF4 (PANTHER); PTHR33434 (PANTHER); IPR004007 (PROSITE_PROFILES); IPR036117 (SUPERFAMILY)	P:GO:0006071; F:GO:0004371	P:glycerol metabolic process; F:glycerone kinase activity
TRUE	INTERPRO, BLASTED, MAPPED, ANNOTATED	TLQ21092.1	Neutral endopeptidase	648	20	0	99.51	3	P:GO:0006508; F:GO:0004222; F:GO:0046872	P:proteolysis; F:metalloendopeptidase activity; F:metal ion binding	EC:3.4.24	Acting on peptide bonds (peptidases)	IPR018497 (PRINTS); IPR024079 (G3DSA:3.40.390.GENE3D); IPR008753 (PFAM); IPR042089 (G3DSA:1.10.1380.GENE3D); IPR018497 (PFAM); IPR000718 (PANTHER); PTHR11733:SF211 (PANTHER); IPR000718 (PROSITE_PROFILES); IPR000718 (CDD); SSF55486 (SUPERFAMILY)	P:GO:0006508; F:GO:0004222; F:GO:0008237	P:proteolysis; F:metalloendopeptidase activity; F:metallopeptidase activity
TRUE	INTERPRO, BLASTED, MAPPED, ANNOTATED	TLQ22900.1	antibiotic biosynthesis monooxygenase	219	20	1.45803e-162	98.24	1	F:GO:0004497	F:monooxygenase activity	EC:1	Oxidoreductases	Coil (COILS); IPR007138 (PFAM); G3DSA:3.30.70.100 (GENE3D); PTHR33336 (PANTHER); IPR007138 (PROSITE_PROFILES); IPR011008 (SUPERFAMILY); IPR011008 (SUPERFAMILY)	no GO terms	no GO terms
TRUE	INTERPRO, BLASTED, MAPPED, ANNOTATED	WP_002878178.1	translation initiation factor IF-1	73	6	3.48044e-49	99.54	5	P:GO:0006413; F:GO:0003743; F:GO:0019843; F:GO:0043022; C:GO:0005737	P:translational initiation; F:translation initiation factor activity; F:rRNA binding; F:ribosome binding; C:cytoplasm			IPR004368 (TIGRFAM); IPR006196 (PFAM); G3DSA:2.40.50.140 (GENE3D); PTHR33370:SF1 (PANTHER); IPR004368 (PANTHER); IPR006196 (PROSITE_PROFILES); IPR004368 (HAMAP); IPR004368 (CDD); IPR012340 (SUPERFAMILY)	P:GO:0006413; F:GO:0003723; F:GO:0003743	P:translational initiation; F:RNA binding; F:translation initiation factor activity
TRUE	INTERPRO, BLASTED, MAPPED, ANNOTATED	WP_002880182.1	30S ribosomal protein S21	58	5	2.05667e-36	98.97	3	P:GO:0006412; F:GO:0003735; C:GO:0005840	P:translation; F:structural constituent of ribosome; C:ribosome			IPR001911 (PRINTS); IPR038380 (G3DSA:1.20.5.GENE3D); IPR001911 (TIGRFAM); IPR001911 (PFAM); PTHR21109:SF15 (PANTHER); IPR001911 (PANTHER); IPR018278 (PROSITE_PATTERNS); IPR001911 (HAMAP)	P:GO:0006412; F:GO:0003735; C:GO:0005840	P:translation; F:structural constituent of ribosome; C:ribosome
TRUE	INTERPRO, BLASTED	WP_003625723.1	cell surface protein	358	20	0	99.62						IPR024968 (PFAM)	no GO terms	no GO terms
TRUE	INTERPRO, BLASTED, MAPPED, ANNOTATED	WP_003625809.1	50S ribosomal protein L15	146	6	3.38931e-102	99.66	4	P:GO:0006412; F:GO:0003735; F:GO:0019843; C:GO:0015934	P:translation; F:structural constituent of ribosome; F:rRNA binding; C:large ribosomal subunit			IPR021131 (PFAM); IPR005749 (TIGRFAM); G3DSA:3.100.10.10 (GENE3D); mobidb-lite (MOBIDB_LITE); mobidb-lite (MOBIDB_LITE); PTHR12934:SF11 (PANTHER); IPR005749 (PANTHER); IPR001196 (PROSITE_PATTERNS); IPR030878 (HAMAP); IPR036227 (SUPERFAMILY)	P:GO:0006412; F:GO:0003735; C:GO:0005840; C:GO:0015934	P:translation; F:structural constituent of ribosome; C:ribosome; C:large ribosomal subunit
TRUE	INTERPRO, BLASTED, MAPPED, ANNOTATED	WP_003625909.1	50S ribosomal protein L7/L12	120	12	4.93731e-77	99.13	3	P:GO:0006412; F:GO:0003735; C:GO:0005840	P:translation; F:structural constituent of ribosome; C:ribosome			IPR014719 (G3DSA:3.30.1390.GENE3D); IPR000206 (TIGRFAM); IPR036235 (G3DSA:1.20.5.GENE3D); IPR008932 (PFAM); IPR013823 (PFAM); PTHR45987:SF16 (PANTHER); IPR000206 (PANTHER); IPR000206 (HAMAP); IPR000206 (CDD); IPR014719 (SUPERFAMILY); IPR036235 (SUPERFAMILY)	P:GO:0006412; F:GO:0003735; C:GO:0005840	P:translation; F:structural constituent of ribosome; C:ribosome
TRUE	INTERPRO, BLASTED, MAPPED, ANNOTATED	WP_003626905.1	Asp-tRNA(Asn)/Glu-tRNA(Gln) amidotransferase subunit GatC	113	11	6.53268e-82	99.3	6	P:GO:0006412; P:GO:0006450; F:GO:0005524; F:GO:0016740; F:GO:0050566; F:GO:0050567	P:translation; P:regulation of translational fidelity; F:ATP binding; F:transferase activity; F:asparaginyl-tRNA synthase (glutamine-hydrolyzing) activity; F:glutaminyl-tRNA synthase (glutamine-hydrolyzing) activity	EC:6.3.5.6; EC:6.3.5.7; EC:2	Asparaginyl-tRNA synthase (glutamine-hydrolyzing); Glutaminyl-tRNA synthase (glutamine-hydrolyzing); Transferases	G3DSA:1.10.20.60 (GENE3D); IPR003837 (PFAM); IPR003837 (TIGRFAM); PTHR15004:SF0 (PANTHER); IPR003837 (PANTHER); IPR003837 (HAMAP); IPR036113 (SUPERFAMILY)	P:GO:0006450	P:regulation of translational fidelity
TRUE	INTERPRO, BLASTED, MAPPED, ANNOTATED	WP_003633051.1	Asp-tRNA(Asn)/Glu-tRNA(Gln) amidotransferase subunit GatC	102	11	5.24039e-72	99.47	6	P:GO:0006412; P:GO:0006450; F:GO:0005524; F:GO:0016740; F:GO:0050566; F:GO:0050567	P:translation; P:regulation of translational fidelity; F:ATP binding; F:transferase activity; F:asparaginyl-tRNA synthase (glutamine-hydrolyzing) activity; F:glutaminyl-tRNA synthase (glutamine-hydrolyzing) activity	EC:6.3.5.6; EC:6.3.5.7; EC:2	Asparaginyl-tRNA synthase (glutamine-hydrolyzing); Glutaminyl-tRNA synthase (glutamine-hydrolyzing); Transferases	IPR003837 (PFAM); IPR003837 (TIGRFAM); G3DSA:1.10.20.60 (GENE3D); PTHR15004:SF0 (PANTHER); IPR003837 (PANTHER); IPR003837 (HAMAP); IPR036113 (SUPERFAMILY)	P:GO:0006450	P:regulation of translational fidelity
TRUE	INTERPRO, BLASTED, MAPPED, ANNOTATED	WP_012211375.1	30S ribosomal protein S12	135	4	5.29917e-97	99.81	5	P:GO:0006412; F:GO:0000049; F:GO:0003735; F:GO:0019843; C:GO:0015935	P:translation; F:tRNA binding; F:structural constituent of ribosome; F:rRNA binding; C:small ribosomal subunit			IPR006032 (PRINTS); IPR005679 (TIGRFAM); IPR006032 (PIRSF); IPR006032 (PFAM); G3DSA:2.40.50.140 (GENE3D); IPR006032 (PANTHER); PTHR11652:SF1 (PANTHER); IPR006032 (PROSITE_PATTERNS); IPR005679 (HAMAP); IPR005679 (CDD); IPR012340 (SUPERFAMILY)	P:GO:0006412; F:GO:0003735; C:GO:0005840; C:GO:0015935	P:translation; F:structural constituent of ribosome; C:ribosome; C:small ribosomal subunit
TRUE	INTERPRO, BLASTED	WP_012211548.1	ACT domain-containing protein	89	20	2.87396e-60	77.28						PF13740 (PFAM); G3DSA:3.30.70.260 (GENE3D); PTHR34875:SF6 (PANTHER); PTHR34875 (PANTHER); IPR022986 (HAMAP); IPR002912 (PROSITE_PROFILES); IPR022986 (CDD); SSF55021 (SUPERFAMILY)	no GO terms	no GO terms
TRUE	INTERPRO, BLASTED, MAPPED, ANNOTATED	WP_012212001.1	YlxR family protein	98	12	3.48206e-67	99.55	1	F:GO:0003677	F:DNA binding			IPR007393 (PFAM); IPR035931 (G3DSA:3.30.1230.GENE3D); IPR037465 (PANTHER); IPR037465 (CDD); IPR035931 (SUPERFAMILY)	no GO terms	no GO terms
TRUE	INTERPRO, BLASTED, MAPPED, ANNOTATED	WP_012212020.1	DAK2 domain-containing protein	540	20	0	99.92	3	P:GO:0006071; P:GO:0016310; F:GO:0004371	P:glycerol metabolic process; P:phosphorylation; F:glycerone kinase activity	EC:2.7.1.29	Glycerone kinase	Coil (COILS); IPR036117 (G3DSA:1.25.40.GENE3D); IPR033470 (PFAM); IPR004007 (PFAM); IPR019986 (TIGRFAM); PTHR33434:SF4 (PANTHER); PTHR33434 (PANTHER); IPR004007 (PROSITE_PROFILES); IPR036117 (SUPERFAMILY)	P:GO:0006071; F:GO:0004371	P:glycerol metabolic process; F:glycerone kinase activity
TRUE	INTERPRO, BLASTED, MAPPED, ANNOTATED	WP_012212191.1	Manganese ABC transporter substrate-binding lipoprotein	296	20	0	99.37	3	P:GO:0007155; P:GO:0030001; F:GO:0046872	P:cell adhesion; P:metal ion transport; F:metal ion binding			IPR006129 (PRINTS); IPR006128 (PRINTS); IPR006127 (PFAM); G3DSA:3.40.50.1980 (GENE3D); G3DSA:3.40.50.1980 (GENE3D); PTHR42953 (PANTHER); SSF53807 (SUPERFAMILY)	P:GO:0007155; P:GO:0030001; F:GO:0046872	P:cell adhesion; P:metal ion transport; F:metal ion binding
TRUE	INTERPRO, BLASTED, MAPPED, ANNOTATED	WP_012212198.1	MMPL family transporter	1198	20	0	98.34	3	F:GO:0004309; C:GO:0005886; C:GO:0016021	F:exopolyphosphatase activity; C:plasma membrane; C:integral component of membrane	EC:3.6.1.11	Exopolyphosphatase	Coil (COILS); IPR023908 (TIGRFAM); G3DSA:1.10.287.950 (GENE3D); IPR004869 (PFAM); G3DSA:1.20.1640.10 (GENE3D); mobidb-lite (MOBIDB_LITE); PTHR33406 (PANTHER); PTHR33406:SF6 (PANTHER); IPR000731 (PROSITE_PROFILES); SSF82866 (SUPERFAMILY); SSF82866 (SUPERFAMILY)	C:GO:0016020	C:membrane
TRUE	INTERPRO, BLASTED, MAPPED, ANNOTATED	WP_012212222.1	matrixin family metalloprotease	228	20	1.93387e-172	99.1	4	P:GO:0006508; F:GO:0004222; F:GO:0008270; C:GO:0031012	P:proteolysis; F:metalloendopeptidase activity; F:zinc ion binding; C:extracellular matrix	EC:3.4.24	Acting on peptide bonds (peptidases)	IPR001818 (PFAM); IPR024079 (G3DSA:3.40.390.GENE3D); mobidb-lite (MOBIDB_LITE); mobidb-lite (MOBIDB_LITE); PTHR10201:SF252 (PANTHER); PTHR10201 (PANTHER); cd04268 (CDD); SSF55486 (SUPERFAMILY)	P:GO:0006508; F:GO:0004222; F:GO:0008237; F:GO:0008270; C:GO:0031012	P:proteolysis; F:metalloendopeptidase activity; F:metallopeptidase activity; F:zinc ion binding; C:extracellular matrix
TRUE	INTERPRO, BLASTED, MAPPED	WP_012212354.1	extracellular solute-binding protein	408	20	0	83.05	1	P:GO:0055085	P:transmembrane transport			G3DSA:3.40.190.10 (GENE3D); G3DSA:3.40.190.10 (GENE3D); IPR006059 (PFAM); PTHR30061 (PANTHER); PS51257 (PROSITE_PROFILES); SSF53850 (SUPERFAMILY)	no GO terms	no GO terms
TRUE	INTERPRO, BLASTED, MAPPED, ANNOTATED	WP_012212363.1	putative endopeptidase	160	20	5.35241e-116	98.54	1	F:GO:0016787	F:hydrolase activity	EC:3	Hydrolases	G3DSA:3.90.1720.10 (GENE3D); IPR000064 (PFAM); PTHR47359 (PANTHER); PTHR47359:SF3 (PANTHER); IPR000064 (PROSITE_PROFILES); IPR038765 (SUPERFAMILY)	no GO terms	no GO terms
TRUE	INTERPRO, BLASTED, MAPPED, ANNOTATED	WP_012212378.1	alpha/beta hydrolase	309	20	0	99.04	3	F:GO:0016746; F:GO:0016787; C:GO:0016021	F:acyltransferase activity; F:hydrolase activity; C:integral component of membrane	EC:2.3; EC:3	Acyltransferases; Hydrolases	IPR029058 (G3DSA:3.40.50.GENE3D); IPR010315 (PFAM); mobidb-lite (MOBIDB_LITE); IPR029058 (SUPERFAMILY)	no GO terms	no GO terms
[truncated: 526 more rows]

## Sheet: LH 0 mM NaCl rep3
Nr	Tags	SeqName	Description	Length	Hits	e-value	sim mean	#GO	GO IDs	GO Names	Enzyme Codes	Enzyme Names	InterPro IDs	InterPro GO IDs	InterPro GO Names
[truncated: 776 more rows]

[truncated: 5 more sheets: LH 0 mM NaCl rep4, LH 200 mM NaCl rep1, LH 200 mM NaCl rep2, LH 200 mM NaCl rep3, LH 200 mM NaCl rep4]
